# Supplementary material for: An intelligent zero trust secure framework for software defined networking
Source: PeerJ Comput Sci. 2023 Nov 17;9:e1674. doi: 10.7717/peerj-cs.1674 (PMC10703060; doi:10.7717/peerj-cs.1674)
Supplement: Supplemental Information 1 [file peerj-cs-09-1674-s001.csv]

dt	switch	src	dst	pktcount	bytecount	dur	dur_nsec	tot_dur	flows	packetins	pktperflow	byteperflow	pktrate	Pairflow	Protocol	port_no	tx_bytes	rx_bytes	tx_kbps	rx_kbps	tot_kbps	label
11425	1	10.0.0.1	10.0.0.8	45304	48294064	100	716000000	1.01E+11	3	1943	13535	14428310	451	0	UDP	3	143928631	3917	0	0	0	0
11605	1	10.0.0.1	10.0.0.8	126395	134737070	280	734000000	2.81E+11	2	1943	13531	14424046	451	0	UDP	4	3842	3520	0	0	0	0
11425	1	10.0.0.2	10.0.0.8	90333	96294978	200	744000000	2.01E+11	3	1943	13534	14427244	451	0	UDP	1	3795	1242	0	0	0	0
11425	1	10.0.0.2	10.0.0.8	90333	96294978	200	744000000	2.01E+11	3	1943	13534	14427244	451	0	UDP	2	3688	1492	0	0	0	0
11425	1	10.0.0.2	10.0.0.8	90333	96294978	200	744000000	2.01E+11	3	1943	13534	14427244	451	0	UDP	3	3413	3665	0	0	0	0
11425	1	10.0.0.2	10.0.0.8	90333	96294978	200	744000000	2.01E+11	3	1943	13534	14427244	451	0	UDP	1	3795	1402	0	0	0	0
11425	1	10.0.0.1	10.0.0.8	45304	48294064	100	716000000	1.01E+11	3	1943	13535	14428310	451	0	UDP	4	3665	3413	0	0	0	0
11425	1	10.0.0.1	10.0.0.8	45304	48294064	100	716000000	1.01E+11	3	1943	13535	14428310	451	0	UDP	1	3775	1492	0	0	0	0
11425	1	10.0.0.1	10.0.0.8	45304	48294064	100	716000000	1.01E+11	3	1943	13535	14428310	451	0	UDP	2	3845	1402	0	0	0	0
11425	1	10.0.0.2	10.0.0.8	90333	96294978	200	744000000	2.01E+11	3	1943	13534	14427244	451	0	UDP	4	354583059	4295	16578	0	16578	0
11425	1	10.0.0.1	10.0.0.8	45304	48294064	100	716000000	1.01E+11	3	1943	13535	14428310	451	0	UDP	1	3775	1242	0	0	0	0
11425	1	10.0.0.2	10.0.0.8	90333	96294978	200	744000000	2.01E+11	3	1943	13534	14427244	451	0	UDP	2	3413	3665	0	0	0	0
11425	1	10.0.0.1	10.0.0.8	45304	48294064	100	716000000	1.01E+11	3	1943	13535	14428310	451	0	UDP	1	4047	143926620	0	0	0	0
11425	1	10.0.0.1	10.0.0.8	45304	48294064	100	716000000	1.01E+11	3	1943	13535	14428310	451	0	UDP	4	3665	3413	0	0	0	0
11425	1	10.0.0.1	10.0.0.8	45304	48294064	100	716000000	1.01E+11	3	1943	13535	14428310	451	0	UDP	2	580813093	2586	19164	0	19164	0
11425	1	10.0.0.1	10.0.0.8	45304	48294064	100	716000000	1.01E+11	3	1943	13535	14428310	451	0	UDP	4	3665	3413	0	0	0	0
11425	1	10.0.0.1	10.0.0.8	45304	48294064	100	716000000	1.01E+11	3	1943	13535	14428310	451	0	UDP	2	3795	1402	0	0	0	0
11425	1	10.0.0.1	10.0.0.8	45304	48294064	100	716000000	1.01E+11	3	1943	13535	14428310	451	0	UDP	2	3795	1492	0	0	0	0
11425	1	10.0.0.1	10.0.0.8	45304	48294064	100	716000000	1.01E+11	3	1943	13535	14428310	451	0	UDP	2	4047	193291210	0	6307	6307	0
11425	1	10.0.0.1	10.0.0.8	45304	48294064	100	716000000	1.01E+11	3	1943	13535	14428310	451	0	UDP	1	3879	48410560	0	3838	3838	0
11425	1	10.0.0.1	10.0.0.8	45304	48294064	100	716000000	1.01E+11	3	1943	13535	14428310	451	0	UDP	2	4055	96412666	0	3838	3838	0
11425	1	10.0.0.1	10.0.0.8	45304	48294064	100	716000000	1.01E+11	3	1943	13535	14428310	451	0	UDP	3	3413	3665	0	0	0	0
11425	1	10.0.0.2	10.0.0.8	90333	96294978	200	744000000	2.01E+11	3	1943	13534	14427244	451	0	UDP	1	3570	1492	0	0	0	0
11455	1	10.0.0.2	10.0.0.8	103866	110721156	230	747000000	2.31E+11	3	1943	13533	14426178	451	0	UDP	1	3775	1242	0	0	0	0
11605	1	10.0.0.1	10.0.0.8	126395	134737070	280	734000000	2.81E+11	2	1943	13531	14424046	451	0	UDP	3	4766	352966170	0	6400	6400	0
11515	1	10.0.0.1	10.0.0.8	85676	91330616	190	726000000	1.91E+11	3	1943	13306	14184196	443	0	UDP	2	3795	1492	0	0	0	0
11515	1	10.0.0.1	10.0.0.8	85676	91330616	190	726000000	1.91E+11	3	1943	13306	14184196	443	0	UDP	4	498833803	4715	12831	0	12831	0
11515	1	10.0.0.1	10.0.0.8	85676	91330616	190	726000000	1.91E+11	3	1943	13306	14184196	443	0	UDP	3	231187421	4169	7676	0	7676	0
11515	1	10.0.0.1	10.0.0.8	85676	91330616	190	726000000	1.91E+11	3	1943	13306	14184196	443	0	UDP	3	3413	3665	0	0	0	0
11425	1	10.0.0.2	10.0.0.8	90333	96294978	200	744000000	2.01E+11	3	1943	13534	14427244	451	0	UDP	3	3959	144824155	0	7676	7676	0
11425	1	10.0.0.2	10.0.0.8	90333	96294978	200	744000000	2.01E+11	3	1943	13534	14427244	451	0	UDP	2	3413	3665	0	0	0	0
11425	1	10.0.0.2	10.0.0.8	90333	96294978	200	744000000	2.01E+11	3	1943	13534	14427244	451	0	UDP	4	3665	3413	0	0	0	0
11425	1	10.0.0.2	10.0.0.8	90333	96294978	200	744000000	2.01E+11	3	1943	13534	14427244	451	0	UDP	3	3665	3413	0	0	0	0
11425	1	10.0.0.1	10.0.0.8	45304	48294064	100	716000000	1.01E+11	3	1943	13535	14428310	451	0	UDP	4	161293091	4043	10271	0	10271	0
11425	1	10.0.0.2	10.0.0.8	90333	96294978	200	744000000	2.01E+11	3	1943	13534	14427244	451	0	UDP	1	3795	1242	0	0	0	0
11425	1	10.0.0.2	10.0.0.8	90333	96294978	200	744000000	2.01E+11	3	1943	13534	14427244	451	0	UDP	3	4043	161293091	0	10271	10271	0
11425	1	10.0.0.2	10.0.0.8	90333	96294978	200	744000000	2.01E+11	3	1943	13534	14427244	451	0	UDP	1	3775	1242	0	0	0	0
11425	1	10.0.0.2	10.0.0.8	90333	96294978	200	744000000	2.01E+11	3	1943	13534	14427244	451	0	UDP	4	4127	226233337	0	2587	2587	0
11425	1	10.0.0.2	10.0.0.8	90333	96294978	200	744000000	2.01E+11	3	1943	13534	14427244	451	0	UDP	3	226233337	4127	2587	0	2587	0
11425	1	10.0.0.2	10.0.0.8	90333	96294978	200	744000000	2.01E+11	3	1943	13534	14427244	451	0	UDP	3	4295	354583059	0	16577	16577	0
11425	1	10.0.0.2	10.0.0.8	90333	96294978	200	744000000	2.01E+11	3	1943	13534	14427244	451	0	UDP	3	3413	3665	0	0	0	0
11425	1	10.0.0.2	10.0.0.8	90333	96294978	200	744000000	2.01E+11	3	1943	13534	14427244	451	0	UDP	4	3917	143928631	0	0	0	0
11425	1	10.0.0.2	10.0.0.8	90333	96294978	200	744000000	2.01E+11	3	1943	13534	14427244	451	0	UDP	2	4095	82306108	0	2587	2587	0
11425	1	10.0.0.2	10.0.0.8	90333	96294978	200	744000000	2.01E+11	3	1943	13534	14427244	451	0	UDP	1	3885	1492	0	0	0	0
9906	1	10.0.0.1	10.0.0.7	32914	35086324	73	246000000	73246000000	2	1931	13385	14268410	446	0	UDP	2	3472	1172	0	0	0	0
9906	1	10.0.0.1	10.0.0.7	32914	35086324	73	246000000	73246000000	2	1931	13385	14268410	446	0	UDP	4	3465	147630566	0	6467	6467	0
9906	1	10.0.0.1	10.0.0.7	32914	35086324	73	246000000	73246000000	2	1931	13385	14268410	446	0	UDP	2	3236	3432	0	0	0	0
9906	1	10.0.0.1	10.0.0.7	32914	35086324	73	246000000	73246000000	2	1931	13385	14268410	446	0	UDP	1	3492	1332	0	0	0	0
9906	1	10.0.0.1	10.0.0.7	32914	35086324	73	246000000	73246000000	2	1931	13385	14268410	446	0	UDP	1	273821796	1844	16188	0	16188	0
9906	1	10.0.0.1	10.0.0.7	32914	35086324	73	246000000	73246000000	2	1931	13385	14268410	446	0	UDP	2	3472	1172	0	0	0	0
9906	1	10.0.0.1	10.0.0.7	32914	35086324	73	246000000	73246000000	2	1931	13385	14268410	446	0	UDP	3	3698	126195328	0	9721	9721	0
9906	1	10.0.0.1	10.0.0.7	32914	35086324	73	246000000	73246000000	2	1931	13385	14268410	446	0	UDP	3	3362	3236	0	0	0	0
9906	1	10.0.0.1	10.0.0.7	32914	35086324	73	246000000	73246000000	2	1931	13385	14268410	446	0	UDP	3	3236	3362	0	0	0	0
11425	1	10.0.0.1	10.0.0.8	45304	48294064	100	716000000	1.01E+11	3	1943	13535	14428310	451	0	UDP	3	144824155	3959	7676	0	7676	0
9906	1	10.0.0.1	10.0.0.7	32914	35086324	73	246000000	73246000000	2	1931	13385	14268410	446	0	UDP	1	3492	1332	0	0	0	0
11425	1	10.0.0.1	10.0.0.8	45304	48294064	100	716000000	1.01E+11	3	1943	13535	14428310	451	0	UDP	2	3688	1492	0	0	0	0
9906	1	10.0.0.1	10.0.0.7	32914	35086324	73	246000000	73246000000	2	1931	13385	14268410	446	0	UDP	3	147630566	3572	6467	0	6467	0
9906	1	10.0.0.1	10.0.0.7	32914	35086324	73	246000000	73246000000	2	1931	13385	14268410	446	0	UDP	1	3626	35262270	0	3839	3839	0
9906	1	10.0.0.1	10.0.0.7	32914	35086324	73	246000000	73246000000	2	1931	13385	14268410	446	0	UDP	1	3472	1332	0	0	0	0
9906	1	10.0.0.1	10.0.0.7	32914	35086324	73	246000000	73246000000	2	1931	13385	14268410	446	0	UDP	4	3362	3236	0	0	0	0
9906	1	10.0.0.1	10.0.0.7	32914	35086324	73	246000000	73246000000	2	1931	13385	14268410	446	0	UDP	2	3792	147627460	0	6467	6467	0
9906	1	10.0.0.1	10.0.0.7	32914	35086324	73	246000000	73246000000	2	1931	13385	14268410	446	0	UDP	3	147629524	3465	6467	0	6467	0
9906	1	10.0.0.1	10.0.0.7	32914	35086324	73	246000000	73246000000	2	1931	13385	14268410	446	0	UDP	2	3472	1172	0	0	0	0
9906	1	10.0.0.1	10.0.0.7	32914	35086324	73	246000000	73246000000	2	1931	13385	14268410	446	0	UDP	3	35264510	3446	3839	0	3839	0
9906	1	10.0.0.1	10.0.0.7	32914	35086324	73	246000000	73246000000	2	1931	13385	14268410	446	0	UDP	2	3492	1422	0	0	0	0
9906	1	10.0.0.1	10.0.0.7	32914	35086324	73	246000000	73246000000	2	1931	13385	14268410	446	0	UDP	2	3582	1332	0	0	0	0
11425	1	10.0.0.1	10.0.0.8	45304	48294064	100	716000000	1.01E+11	3	1943	13535	14428310	451	0	UDP	3	226233337	4127	2587	0	2587	0
11605	1	10.0.0.1	10.0.0.8	126395	134737070	280	734000000	2.81E+11	2	1943	13531	14424046	451	0	UDP	4	352967212	4766	6400	0	6400	0
11425	1	10.0.0.1	10.0.0.8	45304	48294064	100	716000000	1.01E+11	3	1943	13535	14428310	451	0	UDP	2	3845	1402	0	0	0	0
11425	1	10.0.0.1	10.0.0.8	45304	48294064	100	716000000	1.01E+11	3	1943	13535	14428310	451	0	UDP	3	3959	144824155	0	7676	7676	0
11425	1	10.0.0.1	10.0.0.8	45304	48294064	100	716000000	1.01E+11	3	1943	13535	14428310	451	0	UDP	2	3413	3665	0	0	0	0
11425	1	10.0.0.1	10.0.0.8	45304	48294064	100	716000000	1.01E+11	3	1943	13535	14428310	451	0	UDP	1	3885	1492	0	0	0	0
11425	1	10.0.0.1	10.0.0.8	45304	48294064	100	716000000	1.01E+11	3	1943	13535	14428310	451	0	UDP	3	3665	3413	0	0	0	0
11425	1	10.0.0.1	10.0.0.8	45304	48294064	100	716000000	1.01E+11	3	1943	13535	14428310	451	0	UDP	1	3570	1492	0	0	0	0
11425	1	10.0.0.1	10.0.0.8	45304	48294064	100	716000000	1.01E+11	3	1943	13535	14428310	451	0	UDP	1	3795	1242	0	0	0	0
11425	1	10.0.0.1	10.0.0.8	45304	48294064	100	716000000	1.01E+11	3	1943	13535	14428310	451	0	UDP	3	4043	161293091	0	10271	10271	0
11425	1	10.0.0.1	10.0.0.8	45304	48294064	100	716000000	1.01E+11	3	1943	13535	14428310	451	0	UDP	1	3795	1402	0	0	0	0
11425	1	10.0.0.1	10.0.0.8	45304	48294064	100	716000000	1.01E+11	3	1943	13535	14428310	451	0	UDP	4	4127	226233337	0	2587	2587	0
11425	1	10.0.0.1	10.0.0.8	45304	48294064	100	716000000	1.01E+11	3	1943	13535	14428310	451	0	UDP	3	3413	3665	0	0	0	0
11425	1	10.0.0.1	10.0.0.8	45304	48294064	100	716000000	1.01E+11	3	1943	13535	14428310	451	0	UDP	3	4295	354583059	0	16577	16577	0
11425	1	10.0.0.1	10.0.0.8	45304	48294064	100	716000000	1.01E+11	3	1943	13535	14428310	451	0	UDP	3	3413	3665	0	0	0	0
11425	1	10.0.0.1	10.0.0.8	45304	48294064	100	716000000	1.01E+11	3	1943	13535	14428310	451	0	UDP	4	3917	143928631	0	0	0	0
11425	1	10.0.0.1	10.0.0.8	45304	48294064	100	716000000	1.01E+11	3	1943	13535	14428310	451	0	UDP	2	4095	82306108	0	2587	2587	0
11425	1	10.0.0.1	10.0.0.8	45304	48294064	100	716000000	1.01E+11	3	1943	13535	14428310	451	0	UDP	2	3413	3665	0	0	0	0
11425	1	10.0.0.1	10.0.0.8	45304	48294064	100	716000000	1.01E+11	3	1943	13535	14428310	451	0	UDP	4	354583059	4295	16578	0	16578	0
11425	1	10.0.0.1	10.0.0.8	45304	48294064	100	716000000	1.01E+11	3	1943	13535	14428310	451	0	UDP	4	3665	3413	0	0	0	0
11425	1	10.0.0.1	10.0.0.8	45304	48294064	100	716000000	1.01E+11	3	1943	13535	14428310	451	0	UDP	1	3795	1242	0	0	0	0
11425	1	10.0.0.1	10.0.0.8	45304	48294064	100	716000000	1.01E+11	3	1943	13535	14428310	451	0	UDP	1	3929	16470178	0	2594	2594	0
11425	1	10.0.0.1	10.0.0.8	45304	48294064	100	716000000	1.01E+11	3	1943	13535	14428310	451	0	UDP	1	3775	1242	0	0	0	0
11425	1	10.0.0.2	10.0.0.8	90333	96294978	200	744000000	2.01E+11	3	1943	13534	14427244	451	0	UDP	4	3665	3413	0	0	0	0
11605	1	10.0.0.1	10.0.0.8	126395	134737070	280	734000000	2.81E+11	2	1943	13531	14424046	451	0	UDP	1	4288	74268156	0	2562	2562	0
11335	1	10.0.0.1	10.0.0.8	4777	5092282	10	711000000	10711000000	3	1790	0	0	0	0	UDP	2	3753	1332	0	0	0	1
11335	1	10.0.0.1	10.0.0.8	4777	5092282	10	711000000	10711000000	3	1790	0	0	0	0	UDP	3	3679	58460931	0	5232	5232	1
11335	1	10.0.0.1	10.0.0.8	4777	5092282	10	711000000	10711000000	3	1790	0	0	0	0	UDP	2	3733	1402	0	0	0	1
11335	1	10.0.0.1	10.0.0.8	4777	5092282	10	711000000	10711000000	3	1790	0	0	0	0	UDP	4	58460931	3749	5232	0	5232	1
11335	1	10.0.0.1	10.0.0.8	4777	5092282	10	711000000	10711000000	3	1790	0	0	0	0	UDP	3	3413	3623	0	0	0	1
11335	1	10.0.0.1	10.0.0.8	4777	5092282	10	711000000	10711000000	3	1790	0	0	0	0	UDP	2	3683	1422	0	0	0	1
11335	1	10.0.0.1	10.0.0.8	4777	5092282	10	711000000	10711000000	3	1790	0	0	0	0	UDP	1	3733	1172	0	0	0	1
11335	1	10.0.0.1	10.0.0.8	4777	5092282	10	711000000	10711000000	3	1790	0	0	0	0	UDP	1	3753	5227812	0	1393	1393	1
11335	1	10.0.0.1	10.0.0.8	4777	5092282	10	711000000	10711000000	3	1790	0	0	0	0	UDP	1	3528	1422	0	0	0	1
11335	1	10.0.0.1	10.0.0.8	4777	5092282	10	711000000	10711000000	3	1790	0	0	0	0	UDP	2	3929	53230984	0	3838	3838	1
11425	1	10.0.0.2	10.0.0.8	90333	96294978	200	744000000	2.01E+11	3	1943	13534	14427244	451	0	UDP	1	3775	1492	0	0	0	0
11425	1	10.0.0.2	10.0.0.8	90333	96294978	200	744000000	2.01E+11	3	1943	13534	14427244	451	0	UDP	2	3845	1402	0	0	0	0
11425	1	10.0.0.2	10.0.0.8	90333	96294978	200	744000000	2.01E+11	3	1943	13534	14427244	451	0	UDP	3	3413	3665	0	0	0	0
11425	1	10.0.0.2	10.0.0.8	90333	96294978	200	744000000	2.01E+11	3	1943	13534	14427244	451	0	UDP	1	3775	1242	0	0	0	0
11425	1	10.0.0.2	10.0.0.8	90333	96294978	200	744000000	2.01E+11	3	1943	13534	14427244	451	0	UDP	3	143928631	3917	0	0	0	0
11425	1	10.0.0.2	10.0.0.8	90333	96294978	200	744000000	2.01E+11	3	1943	13534	14427244	451	0	UDP	1	4047	143926620	0	0	0	0
11425	1	10.0.0.2	10.0.0.8	90333	96294978	200	744000000	2.01E+11	3	1943	13534	14427244	451	0	UDP	4	3665	3413	0	0	0	0
11425	1	10.0.0.2	10.0.0.8	90333	96294978	200	744000000	2.01E+11	3	1943	13534	14427244	451	0	UDP	2	580813093	2586	19164	0	19164	0
11425	1	10.0.0.2	10.0.0.8	90333	96294978	200	744000000	2.01E+11	3	1943	13534	14427244	451	0	UDP	4	3665	3413	0	0	0	0
11335	1	10.0.0.1	10.0.0.8	4777	5092282	10	711000000	10711000000	3	1790	0	0	0	0	UDP	4	3553	3343	0	0	0	1
11335	1	10.0.0.1	10.0.0.8	4777	5092282	10	711000000	10711000000	3	1790	0	0	0	0	UDP	2	3733	1402	0	0	0	1
11335	1	10.0.0.1	10.0.0.8	4777	5092282	10	711000000	10711000000	3	1790	0	0	0	0	UDP	4	3833	125226685	0	3838	3838	1
11335	1	10.0.0.1	10.0.0.8	4777	5092282	10	711000000	10711000000	3	1790	0	0	0	0	UDP	1	3753	1332	0	0	0	1
11335	1	10.0.0.1	10.0.0.8	4777	5092282	10	711000000	10711000000	3	1790	0	0	0	0	UDP	2	3969	53060140	0	2619	2619	1
11335	1	10.0.0.1	10.0.0.8	4777	5092282	10	711000000	10711000000	3	1790	0	0	0	0	UDP	4	3959	178284357	0	6457	6457	1
11335	1	10.0.0.1	10.0.0.8	4777	5092282	10	711000000	10711000000	3	1790	0	0	0	0	UDP	2	3413	3623	0	0	0	1
11335	1	10.0.0.1	10.0.0.8	4777	5092282	10	711000000	10711000000	3	1790	0	0	0	0	UDP	1	3663	1242	0	0	0	1
11335	1	10.0.0.1	10.0.0.8	4777	5092282	10	711000000	10711000000	3	1790	0	0	0	0	UDP	3	3623	3413	0	0	0	1
11335	1	10.0.0.1	10.0.0.8	4777	5092282	10	711000000	10711000000	3	1790	0	0	0	0	UDP	3	58460931	3679	5232	0	5232	1
11335	1	10.0.0.1	10.0.0.8	4777	5092282	10	711000000	10711000000	3	1790	0	0	0	0	UDP	3	125225619	3833	3838	0	3838	1
11335	1	10.0.0.1	10.0.0.8	4777	5092282	10	711000000	10711000000	3	1790	0	0	0	0	UDP	3	3343	3553	0	0	0	1
11425	1	10.0.0.2	10.0.0.8	90333	96294978	200	744000000	2.01E+11	3	1943	13534	14427244	451	0	UDP	2	4047	193291210	0	6307	6307	0
11335	1	10.0.0.1	10.0.0.8	4777	5092282	10	711000000	10711000000	3	1790	0	0	0	0	UDP	4	3623	3413	0	0	0	1
11335	1	10.0.0.1	10.0.0.8	4777	5092282	10	711000000	10711000000	3	1790	0	0	0	0	UDP	1	3663	1422	0	0	0	1
11335	1	10.0.0.1	10.0.0.8	4777	5092282	10	711000000	10711000000	3	1790	0	0	0	0	UDP	1	3753	1242	0	0	0	1
11335	1	10.0.0.1	10.0.0.8	4777	5092282	10	711000000	10711000000	3	1790	0	0	0	0	UDP	4	3623	3413	0	0	0	1
11335	1	10.0.0.1	10.0.0.8	4777	5092282	10	711000000	10711000000	3	1790	0	0	0	0	UDP	3	178285423	3959	6457	0	6457	1
11335	1	10.0.0.1	10.0.0.8	4777	5092282	10	711000000	10711000000	3	1790	0	0	0	0	UDP	4	179670409	3917	11699	0	11699	1
11335	1	10.0.0.1	10.0.0.8	4777	5092282	10	711000000	10711000000	3	1790	0	0	0	0	UDP	2	3413	3623	0	0	0	1
11335	1	10.0.0.1	10.0.0.8	4777	5092282	10	711000000	10711000000	3	1790	0	0	0	0	UDP	1	3773	1422	0	0	0	1
11335	1	10.0.0.1	10.0.0.8	4777	5092282	10	711000000	10711000000	3	1790	0	0	0	0	UDP	3	3343	3623	0	0	0	1
11335	1	10.0.0.1	10.0.0.8	4777	5092282	10	711000000	10711000000	3	1790	0	0	0	0	UDP	2	3646	1492	0	0	0	1
11605	1	10.0.0.1	10.0.0.8	126395	134737070	280	734000000	2.81E+11	2	1943	13531	14424046	451	0	UDP	3	5186	604242494	0	8969	8969	0
11605	1	10.0.0.1	10.0.0.8	126395	134737070	280	734000000	2.81E+11	2	1943	13531	14424046	451	0	UDP	1	3972	1242	0	0	0	0
11605	1	10.0.0.1	10.0.0.8	126395	134737070	280	734000000	2.81E+11	2	1943	13531	14424046	451	0	UDP	2	3590	3842	0	0	0	0
11605	1	10.0.0.1	10.0.0.8	126395	134737070	280	734000000	2.81E+11	2	1943	13531	14424046	451	0	UDP	3	3842	3590	0	0	0	0
11605	1	10.0.0.1	10.0.0.8	126395	134737070	280	734000000	2.81E+11	2	1943	13531	14424046	451	0	UDP	3	3520	3842	0	0	0	0
11605	1	10.0.0.1	10.0.0.8	126395	134737070	280	734000000	2.81E+11	2	1943	13531	14424046	451	0	UDP	4	3842	3590	0	0	0	0
11605	1	10.0.0.1	10.0.0.8	126395	134737070	280	734000000	2.81E+11	2	1943	13531	14424046	451	0	UDP	2	4358	143926544	0	0	0	0
11605	1	10.0.0.1	10.0.0.8	126395	134737070	280	734000000	2.81E+11	2	1943	13531	14424046	451	0	UDP	1	3972	1312	0	0	0	0
11605	1	10.0.0.1	10.0.0.8	126395	134737070	280	734000000	2.81E+11	2	1943	13531	14424046	451	0	UDP	1	3882	1312	0	0	0	0
11425	1	10.0.0.2	10.0.0.8	90333	96294978	200	744000000	2.01E+11	3	1943	13534	14427244	451	0	UDP	2	3795	1402	0	0	0	0
11605	1	10.0.0.1	10.0.0.8	126395	134737070	280	734000000	2.81E+11	2	1943	13531	14424046	451	0	UDP	2	883628354	3580	10251	0	10251	0
11605	1	10.0.0.1	10.0.0.8	126395	134737070	280	734000000	2.81E+11	2	1943	13531	14424046	451	0	UDP	1	3747	1492	0	0	0	0
11605	1	10.0.0.1	10.0.0.8	126395	134737070	280	734000000	2.81E+11	2	1943	13531	14424046	451	0	UDP	3	143928808	4094	0	0	0	0
11605	1	10.0.0.1	10.0.0.8	126395	134737070	280	734000000	2.81E+11	2	1943	13531	14424046	451	0	UDP	2	3972	1402	0	0	0	0
11605	1	10.0.0.1	10.0.0.8	126395	134737070	280	734000000	2.81E+11	2	1943	13531	14424046	451	0	UDP	4	3772	3520	0	0	0	0
11605	1	10.0.0.1	10.0.0.8	126395	134737070	280	734000000	2.81E+11	2	1943	13531	14424046	451	0	UDP	1	4224	143926620	0	0	0	0
11605	1	10.0.0.1	10.0.0.8	126395	134737070	280	734000000	2.81E+11	2	1943	13531	14424046	451	0	UDP	3	278700368	4360	3838	0	3838	0
11605	1	10.0.0.1	10.0.0.8	126395	134737070	280	734000000	2.81E+11	2	1943	13531	14424046	451	0	UDP	2	3902	1492	0	0	0	0
11605	1	10.0.0.1	10.0.0.8	126395	134737070	280	734000000	2.81E+11	2	1943	13531	14424046	451	0	UDP	1	3952	1242	0	0	0	0
11605	1	10.0.0.1	10.0.0.8	126395	134737070	280	734000000	2.81E+11	2	1943	13531	14424046	451	0	UDP	3	4360	278700368	0	3838	3838	0
11605	1	10.0.0.1	10.0.0.8	126395	134737070	280	734000000	2.81E+11	2	1943	13531	14424046	451	0	UDP	2	3952	1402	0	0	0	0
11605	1	10.0.0.1	10.0.0.8	126395	134737070	280	734000000	2.81E+11	2	1943	13531	14424046	451	0	UDP	4	4514	279389200	0	1282	1282	0
11605	1	10.0.0.1	10.0.0.8	126395	134737070	280	734000000	2.81E+11	2	1943	13531	14424046	451	0	UDP	4	4094	143928808	0	0	0	0
9906	1	10.0.0.1	10.0.0.7	32914	35086324	73	246000000	73246000000	2	1931	13385	14268410	446	0	UDP	1	3582	1332	0	0	0	0
11425	1	10.0.0.2	10.0.0.8	90333	96294978	200	744000000	2.01E+11	3	1943	13534	14427244	451	0	UDP	1	3879	48410560	0	3838	3838	0
11425	1	10.0.0.2	10.0.0.8	90333	96294978	200	744000000	2.01E+11	3	1943	13534	14427244	451	0	UDP	2	4055	96412666	0	3838	3838	0
11425	1	10.0.0.2	10.0.0.8	90333	96294978	200	744000000	2.01E+11	3	1943	13534	14427244	451	0	UDP	3	144824155	3959	7676	0	7676	0
11425	1	10.0.0.2	10.0.0.8	90333	96294978	200	744000000	2.01E+11	3	1943	13534	14427244	451	0	UDP	1	3929	16470178	0	2594	2594	0
11425	1	10.0.0.2	10.0.0.8	90333	96294978	200	744000000	2.01E+11	3	1943	13534	14427244	451	0	UDP	4	161293091	4043	10271	0	10271	0
11425	1	10.0.0.2	10.0.0.8	90333	96294978	200	744000000	2.01E+11	3	1943	13534	14427244	451	0	UDP	2	3845	1402	0	0	0	0
11605	1	10.0.0.1	10.0.0.8	126395	134737070	280	734000000	2.81E+11	2	1943	13531	14424046	451	0	UDP	3	279389200	4514	1282	0	1282	0
11605	1	10.0.0.1	10.0.0.8	126395	134737070	280	734000000	2.81E+11	2	1943	13531	14424046	451	0	UDP	2	4482	135461864	0	1282	1282	0
11605	1	10.0.0.1	10.0.0.8	126395	134737070	280	734000000	2.81E+11	2	1943	13531	14424046	451	0	UDP	2	3865	1562	0	0	0	0
11605	1	10.0.0.1	10.0.0.8	126395	134737070	280	734000000	2.81E+11	2	1943	13531	14424046	451	0	UDP	2	4392	251275552	0	2568	2568	0
11605	1	10.0.0.1	10.0.0.8	126395	134737070	280	734000000	2.81E+11	2	1943	13531	14424046	451	0	UDP	4	604240410	5186	8969	0	8969	0
11605	1	10.0.0.1	10.0.0.8	126395	134737070	280	734000000	2.81E+11	2	1943	13531	14424046	451	0	UDP	2	3590	3842	0	0	0	0
11605	1	10.0.0.1	10.0.0.8	126395	134737070	280	734000000	2.81E+11	2	1943	13531	14424046	451	0	UDP	1	3992	1492	0	0	0	0
11605	1	10.0.0.1	10.0.0.8	126395	134737070	280	734000000	2.81E+11	2	1943	13531	14424046	451	0	UDP	3	3520	3772	0	0	0	0
11605	1	10.0.0.1	10.0.0.8	126395	134737070	280	734000000	2.81E+11	2	1943	13531	14424046	451	0	UDP	2	3952	1472	0	0	0	0
11605	1	10.0.0.1	10.0.0.8	126395	134737070	280	734000000	2.81E+11	2	1943	13531	14424046	451	0	UDP	4	3842	3590	0	0	0	0
11605	1	10.0.0.1	10.0.0.8	126395	134737070	280	734000000	2.81E+11	2	1943	13531	14424046	451	0	UDP	1	3882	1492	0	0	0	0
11605	1	10.0.0.1	10.0.0.8	126395	134737070	280	734000000	2.81E+11	2	1943	13531	14424046	451	0	UDP	1	4224	134772718	0	3838	3838	0
11605	1	10.0.0.1	10.0.0.8	126395	134737070	280	734000000	2.81E+11	2	1943	13531	14424046	451	0	UDP	3	3590	3842	0	0	0	0
11425	1	10.0.0.2	10.0.0.8	90333	96294978	200	744000000	2.01E+11	3	1943	13534	14427244	451	0	UDP	2	3795	1492	0	0	0	0
11605	1	10.0.0.1	10.0.0.8	126395	134737070	280	734000000	2.81E+11	2	1943	13531	14424046	451	0	UDP	1	3972	1402	0	0	0	0
11575	1	10.0.0.1	10.0.0.8	112864	120313024	250	732000000	2.51E+11	2	1943	13537	14430442	451	0	UDP	2	3845	1472	0	0	0	0
9906	1	10.0.0.1	10.0.0.7	32914	35086324	73	246000000	73246000000	2	1931	13385	14268410	446	0	UDP	2	3267	1172	0	0	0	0
11575	1	10.0.0.1	10.0.0.8	112864	120313024	250	732000000	2.51E+11	2	1943	13537	14430442	451	0	UDP	4	3665	3413	0	0	0	0
11575	1	10.0.0.1	10.0.0.8	112864	120313024	250	732000000	2.51E+11	2	1943	13537	14430442	451	0	UDP	4	3735	3413	0	0	0	0
11575	1	10.0.0.1	10.0.0.8	112864	120313024	250	732000000	2.51E+11	2	1943	13537	14430442	451	0	UDP	1	3795	1242	0	0	0	0
11575	1	10.0.0.1	10.0.0.8	112864	120313024	250	732000000	2.51E+11	2	1943	13537	14430442	451	0	UDP	2	3758	1492	0	0	0	0
11575	1	10.0.0.1	10.0.0.8	112864	120313024	250	732000000	2.51E+11	2	1943	13537	14430442	451	0	UDP	1	4117	120379586	0	3838	3838	0
11575	1	10.0.0.1	10.0.0.8	112864	120313024	250	732000000	2.51E+11	2	1943	13537	14430442	451	0	UDP	2	4215	241643304	0	2588	2588	0
11575	1	10.0.0.1	10.0.0.8	112864	120313024	250	732000000	2.51E+11	2	1943	13537	14430442	451	0	UDP	3	5037	570606623	0	9018	9018	0
11575	1	10.0.0.1	10.0.0.8	112864	120313024	250	732000000	2.51E+11	2	1943	13537	14430442	451	0	UDP	2	3795	1492	0	0	0	0
11575	1	10.0.0.1	10.0.0.8	112864	120313024	250	732000000	2.51E+11	2	1943	13537	14430442	451	0	UDP	1	3865	1242	0	0	0	0
11575	1	10.0.0.1	10.0.0.8	112864	120313024	250	732000000	2.51E+11	2	1943	13537	14430442	451	0	UDP	3	3483	3735	0	0	0	0
11575	1	10.0.0.1	10.0.0.8	112864	120313024	250	732000000	2.51E+11	2	1943	13537	14430442	451	0	UDP	2	845183611	3496	11612	0	11612	0
11575	1	10.0.0.1	10.0.0.8	112864	120313024	250	732000000	2.51E+11	2	1943	13537	14430442	451	0	UDP	4	4365	274580221	0	2594	2594	0
11575	1	10.0.0.1	10.0.0.8	112864	120313024	250	732000000	2.51E+11	2	1943	13537	14430442	451	0	UDP	2	3413	3665	0	0	0	0
11575	1	10.0.0.1	10.0.0.8	112864	120313024	250	732000000	2.51E+11	2	1943	13537	14430442	451	0	UDP	1	3775	1242	0	0	0	0
11575	1	10.0.0.1	10.0.0.8	112864	120313024	250	732000000	2.51E+11	2	1943	13537	14430442	451	0	UDP	2	3865	1402	0	0	0	0
11575	1	10.0.0.1	10.0.0.8	112864	120313024	250	732000000	2.51E+11	2	1943	13537	14430442	451	0	UDP	3	3665	3413	0	0	0	0
11575	1	10.0.0.1	10.0.0.8	112864	120313024	250	732000000	2.51E+11	2	1943	13537	14430442	451	0	UDP	3	4547	328963495	0	6430	6430	0
11575	1	10.0.0.1	10.0.0.8	112864	120313024	250	732000000	2.51E+11	2	1943	13537	14430442	451	0	UDP	1	3570	1492	0	0	0	0
11575	1	10.0.0.1	10.0.0.8	112864	120313024	250	732000000	2.51E+11	2	1943	13537	14430442	451	0	UDP	4	570605557	5037	9018	0	9018	0
11575	1	10.0.0.1	10.0.0.8	112864	120313024	250	732000000	2.51E+11	2	1943	13537	14430442	451	0	UDP	2	3413	3735	0	0	0	0
11305	1	10.0.0.2	10.0.0.8	36282	38676612	80	736000000	80736000000	2	1306	13536	14429376	451	0	UDP	4	3404	3236	0	0	0	0
11485	1	10.0.0.2	10.0.0.8	117399	125147334	260	750000000	2.61E+11	3	1943	13533	14426178	451	0	UDP	4	3665	3413	0	0	0	0
11485	1	10.0.0.2	10.0.0.8	117399	125147334	260	750000000	2.61E+11	3	1943	13533	14426178	451	0	UDP	1	3795	1242	0	0	0	0
11485	1	10.0.0.2	10.0.0.8	117399	125147334	260	750000000	2.61E+11	3	1943	13533	14426178	451	0	UDP	2	3688	1492	0	0	0	0
11485	1	10.0.0.2	10.0.0.8	117399	125147334	260	750000000	2.61E+11	3	1943	13533	14426178	451	0	UDP	3	3413	3665	0	0	0	0
11485	1	10.0.0.2	10.0.0.8	117399	125147334	260	750000000	2.61E+11	3	1943	13533	14426178	451	0	UDP	2	3413	3665	0	0	0	0
11485	1	10.0.0.2	10.0.0.8	117399	125147334	260	750000000	2.61E+11	3	1943	13533	14426178	451	0	UDP	4	4211	245551059	0	2580	2580	0
11305	1	10.0.0.2	10.0.0.8	36282	38676612	80	736000000	80736000000	2	1306	13536	14429376	451	0	UDP	1	3534	1172	0	0	0	0
11305	1	10.0.0.2	10.0.0.8	36282	38676612	80	736000000	80736000000	2	1306	13536	14429376	451	0	UDP	3	3236	3404	0	0	0	0
11575	1	10.0.0.1	10.0.0.8	112864	120313024	250	732000000	2.51E+11	2	1943	13537	14430442	451	0	UDP	1	3845	1242	0	0	0	0
11305	1	10.0.0.2	10.0.0.8	36282	38676612	80	736000000	80736000000	2	1306	13536	14429376	451	0	UDP	2	3427	1422	0	0	0	0
11575	1	10.0.0.1	10.0.0.8	112864	120313024	250	732000000	2.51E+11	2	1943	13537	14430442	451	0	UDP	4	3665	3413	0	0	0	0
11575	1	10.0.0.1	10.0.0.8	112864	120313024	250	732000000	2.51E+11	2	1943	13537	14430442	451	0	UDP	3	264307059	4253	3838	0	3838	0
11575	1	10.0.0.1	10.0.0.8	112864	120313024	250	732000000	2.51E+11	2	1943	13537	14430442	451	0	UDP	1	3885	1492	0	0	0	0
11575	1	10.0.0.1	10.0.0.8	112864	120313024	250	732000000	2.51E+11	2	1943	13537	14430442	451	0	UDP	3	3413	3665	0	0	0	0
11575	1	10.0.0.1	10.0.0.8	112864	120313024	250	732000000	2.51E+11	2	1943	13537	14430442	451	0	UDP	3	4253	264307059	0	3838	3838	0
11575	1	10.0.0.1	10.0.0.8	112864	120313024	250	732000000	2.51E+11	2	1943	13537	14430442	451	0	UDP	2	3845	1402	0	0	0	0
11575	1	10.0.0.1	10.0.0.8	112864	120313024	250	732000000	2.51E+11	2	1943	13537	14430442	451	0	UDP	2	4251	143926544	0	0	0	0
11575	1	10.0.0.1	10.0.0.8	112864	120313024	250	732000000	2.51E+11	2	1943	13537	14430442	451	0	UDP	3	3413	3665	0	0	0	0
11575	1	10.0.0.1	10.0.0.8	112864	120313024	250	732000000	2.51E+11	2	1943	13537	14430442	451	0	UDP	4	328963495	4547	6430	0	6430	0
11575	1	10.0.0.1	10.0.0.8	112864	120313024	250	732000000	2.51E+11	2	1943	13537	14430442	451	0	UDP	1	4139	64657678	0	2591	2591	0
11305	1	10.0.0.2	10.0.0.8	36282	38676612	80	736000000	80736000000	2	1306	13536	14429376	451	0	UDP	4	3404	3236	0	0	0	0
11455	1	10.0.0.2	10.0.0.8	103866	110721156	230	747000000	2.31E+11	3	1943	13533	14426178	451	0	UDP	1	3775	1492	0	0	0	0
11455	1	10.0.0.2	10.0.0.8	103866	110721156	230	747000000	2.31E+11	3	1943	13533	14426178	451	0	UDP	4	402650803	4463	12818	0	12818	0
11455	1	10.0.0.2	10.0.0.8	103866	110721156	230	747000000	2.31E+11	3	1943	13533	14426178	451	0	UDP	1	3885	1492	0	0	0	0
11455	1	10.0.0.2	10.0.0.8	103866	110721156	230	747000000	2.31E+11	3	1943	13533	14426178	451	0	UDP	1	3775	1242	0	0	0	0
11455	1	10.0.0.2	10.0.0.8	103866	110721156	230	747000000	2.31E+11	3	1943	13533	14426178	451	0	UDP	2	3795	1492	0	0	0	0
11455	1	10.0.0.2	10.0.0.8	103866	110721156	230	747000000	2.31E+11	3	1943	13533	14426178	451	0	UDP	4	3665	3413	0	0	0	0
11455	1	10.0.0.2	10.0.0.8	103866	110721156	230	747000000	2.31E+11	3	1943	13533	14426178	451	0	UDP	4	3665	3413	0	0	0	0
11455	1	10.0.0.2	10.0.0.8	103866	110721156	230	747000000	2.31E+11	3	1943	13533	14426178	451	0	UDP	4	3665	3413	0	0	0	0
11455	1	10.0.0.2	10.0.0.8	103866	110721156	230	747000000	2.31E+11	3	1943	13533	14426178	451	0	UDP	1	3795	1242	0	0	0	0
11575	1	10.0.0.1	10.0.0.8	112864	120313024	250	732000000	2.51E+11	2	1943	13537	14430442	451	0	UDP	3	143928701	3917	0	0	0	0
11455	1	10.0.0.2	10.0.0.8	103866	110721156	230	747000000	2.31E+11	3	1943	13533	14426178	451	0	UDP	2	3413	3665	0	0	0	0
11455	1	10.0.0.2	10.0.0.8	103866	110721156	230	747000000	2.31E+11	3	1943	13533	14426178	451	0	UDP	3	4169	199694159	0	10240	10240	0
11455	1	10.0.0.2	10.0.0.8	103866	110721156	230	747000000	2.31E+11	3	1943	13533	14426178	451	0	UDP	3	3413	3665	0	0	0	0
11455	1	10.0.0.2	10.0.0.8	103866	110721156	230	747000000	2.31E+11	3	1943	13533	14426178	451	0	UDP	2	3688	1492	0	0	0	0
11455	1	10.0.0.2	10.0.0.8	103866	110721156	230	747000000	2.31E+11	3	1943	13533	14426178	451	0	UDP	4	199694159	4169	10240	0	10240	0
11455	1	10.0.0.2	10.0.0.8	103866	110721156	230	747000000	2.31E+11	3	1943	13533	14426178	451	0	UDP	2	4137	91947776	0	2571	2571	0
11455	1	10.0.0.2	10.0.0.8	103866	110721156	230	747000000	2.31E+11	3	1943	13533	14426178	451	0	UDP	3	4043	173616899	0	7678	7678	0
11455	1	10.0.0.2	10.0.0.8	103866	110721156	230	747000000	2.31E+11	3	1943	13533	14426178	451	0	UDP	1	3795	1402	0	0	0	0
11455	1	10.0.0.2	10.0.0.8	103866	110721156	230	747000000	2.31E+11	3	1943	13533	14426178	451	0	UDP	2	3845	1402	0	0	0	0
11455	1	10.0.0.2	10.0.0.8	103866	110721156	230	747000000	2.31E+11	3	1943	13533	14426178	451	0	UDP	3	3413	3665	0	0	0	0
11455	1	10.0.0.2	10.0.0.8	103866	110721156	230	747000000	2.31E+11	3	1943	13533	14426178	451	0	UDP	1	4047	143926620	0	0	0	0
11455	1	10.0.0.2	10.0.0.8	103866	110721156	230	747000000	2.31E+11	3	1943	13533	14426178	451	0	UDP	1	3971	26078502	0	2562	2562	0
11455	1	10.0.0.2	10.0.0.8	103866	110721156	230	747000000	2.31E+11	3	1943	13533	14426178	451	0	UDP	3	3665	3413	0	0	0	0
11485	1	10.0.0.2	10.0.0.8	117399	125147334	260	750000000	2.61E+11	3	1943	13533	14426178	451	0	UDP	2	3845	1402	0	0	0	0
11575	1	10.0.0.1	10.0.0.8	112864	120313024	250	732000000	2.51E+11	2	1943	13537	14430442	451	0	UDP	4	3917	143928701	0	0	0	0
11575	1	10.0.0.1	10.0.0.8	112864	120313024	250	732000000	2.51E+11	2	1943	13537	14430442	451	0	UDP	1	3865	1402	0	0	0	0
11575	1	10.0.0.1	10.0.0.8	112864	120313024	250	732000000	2.51E+11	2	1943	13537	14430442	451	0	UDP	2	4333	130652992	0	2594	2594	0
11575	1	10.0.0.1	10.0.0.8	112864	120313024	250	732000000	2.51E+11	2	1943	13537	14430442	451	0	UDP	3	274580221	4365	2594	0	2594	0
11575	1	10.0.0.1	10.0.0.8	112864	120313024	250	732000000	2.51E+11	2	1943	13537	14430442	451	0	UDP	1	3775	1492	0	0	0	0
11575	1	10.0.0.1	10.0.0.8	112864	120313024	250	732000000	2.51E+11	2	1943	13537	14430442	451	0	UDP	4	3735	3483	0	0	0	0
11485	1	10.0.0.2	10.0.0.8	117399	125147334	260	750000000	2.61E+11	3	1943	13533	14426178	451	0	UDP	1	4047	143926620	0	0	0	0
11455	1	10.0.0.2	10.0.0.8	103866	110721156	230	747000000	2.31E+11	3	1943	13533	14426178	451	0	UDP	2	4089	202957886	0	2577	2577	0
11455	1	10.0.0.2	10.0.0.8	103866	110721156	230	747000000	2.31E+11	3	1943	13533	14426178	451	0	UDP	1	3570	1492	0	0	0	0
11455	1	10.0.0.2	10.0.0.8	103866	110721156	230	747000000	2.31E+11	3	1943	13533	14426178	451	0	UDP	2	3413	3665	0	0	0	0
11455	1	10.0.0.2	10.0.0.8	103866	110721156	230	747000000	2.31E+11	3	1943	13533	14426178	451	0	UDP	2	638523547	2796	15389	0	15389	0
11455	1	10.0.0.2	10.0.0.8	103866	110721156	230	747000000	2.31E+11	3	1943	13533	14426178	451	0	UDP	3	4463	402651845	0	12818	12818	0
11455	1	10.0.0.2	10.0.0.8	103866	110721156	230	747000000	2.31E+11	3	1943	13533	14426178	451	0	UDP	4	3665	3413	0	0	0	0
11455	1	10.0.0.2	10.0.0.8	103866	110721156	230	747000000	2.31E+11	3	1943	13533	14426178	451	0	UDP	2	3795	1402	0	0	0	0
11455	1	10.0.0.2	10.0.0.8	103866	110721156	230	747000000	2.31E+11	3	1943	13533	14426178	451	0	UDP	3	143928631	3917	0	0	0	0
11455	1	10.0.0.2	10.0.0.8	103866	110721156	230	747000000	2.31E+11	3	1943	13533	14426178	451	0	UDP	3	173616899	4043	7678	0	7678	0
11455	1	10.0.0.2	10.0.0.8	103866	110721156	230	747000000	2.31E+11	3	1943	13533	14426178	451	0	UDP	2	4097	110809038	0	3839	3839	0
11455	1	10.0.0.2	10.0.0.8	103866	110721156	230	747000000	2.31E+11	3	1943	13533	14426178	451	0	UDP	1	3921	62806932	0	3839	3839	0
11455	1	10.0.0.2	10.0.0.8	103866	110721156	230	747000000	2.31E+11	3	1943	13533	14426178	451	0	UDP	4	3917	143928631	0	0	0	0
11575	1	10.0.0.1	10.0.0.8	112864	120313024	250	732000000	2.51E+11	2	1943	13537	14430442	451	0	UDP	1	4117	143926620	0	0	0	0
11455	1	10.0.0.2	10.0.0.8	103866	110721156	230	747000000	2.31E+11	3	1943	13533	14426178	451	0	UDP	1	3795	1242	0	0	0	0
11485	1	10.0.0.1	10.0.0.8	72370	77146420	160	722000000	1.61E+11	3	1943	13533	14426178	451	0	UDP	1	3775	1492	0	0	0	0
11485	1	10.0.0.1	10.0.0.8	72370	77146420	160	722000000	1.61E+11	3	1943	13533	14426178	451	0	UDP	4	3665	3413	0	0	0	0
11485	1	10.0.0.1	10.0.0.8	72370	77146420	160	722000000	1.61E+11	3	1943	13533	14426178	451	0	UDP	2	3795	1492	0	0	0	0
11485	1	10.0.0.1	10.0.0.8	72370	77146420	160	722000000	1.61E+11	3	1943	13533	14426178	451	0	UDP	3	245551059	4211	2580	0	2580	0
11485	1	10.0.0.1	10.0.0.8	72370	77146420	160	722000000	1.61E+11	3	1943	13533	14426178	451	0	UDP	4	3917	143928631	0	0	0	0
11485	1	10.0.0.1	10.0.0.8	72370	77146420	160	722000000	1.61E+11	3	1943	13533	14426178	451	0	UDP	1	3795	1402	0	0	0	0
11485	1	10.0.0.1	10.0.0.8	72370	77146420	160	722000000	1.61E+11	3	1943	13533	14426178	451	0	UDP	3	3413	3665	0	0	0	0
11485	1	10.0.0.1	10.0.0.8	72370	77146420	160	722000000	1.61E+11	3	1943	13533	14426178	451	0	UDP	3	3413	3665	0	0	0	0
11485	1	10.0.0.1	10.0.0.8	72370	77146420	160	722000000	1.61E+11	3	1943	13533	14426178	451	0	UDP	2	3845	1402	0	0	0	0
11485	1	10.0.0.1	10.0.0.8	72370	77146420	160	722000000	1.61E+11	3	1943	13533	14426178	451	0	UDP	2	696266117	2964	15398	0	15398	0
11485	1	10.0.0.1	10.0.0.8	72370	77146420	160	722000000	1.61E+11	3	1943	13533	14426178	451	0	UDP	2	4179	101623830	0	2580	2580	0
9846	1	10.0.0.1	10.0.0.7	6002	6398132	13	242000000	13242000000	2	1910	0	0	0	0	UDP	1	159953526	1550	11948	0	11948	1
11485	1	10.0.0.1	10.0.0.8	72370	77146420	160	722000000	1.61E+11	3	1943	13533	14426178	451	0	UDP	1	3775	1242	0	0	0	0
11485	1	10.0.0.1	10.0.0.8	72370	77146420	160	722000000	1.61E+11	3	1943	13533	14426178	451	0	UDP	3	4127	202403247	0	7676	7676	0
11485	1	10.0.0.1	10.0.0.8	72370	77146420	160	722000000	1.61E+11	3	1943	13533	14426178	451	0	UDP	2	3795	1402	0	0	0	0
11485	1	10.0.0.1	10.0.0.8	72370	77146420	160	722000000	1.61E+11	3	1943	13533	14426178	451	0	UDP	3	143928631	3917	0	0	0	0
11485	1	10.0.0.1	10.0.0.8	72370	77146420	160	722000000	1.61E+11	3	1943	13533	14426178	451	0	UDP	4	450717295	4589	12817	0	12817	0
11485	1	10.0.0.1	10.0.0.8	72370	77146420	160	722000000	1.61E+11	3	1943	13533	14426178	451	0	UDP	1	3570	1492	0	0	0	0
11485	1	10.0.0.1	10.0.0.8	72370	77146420	160	722000000	1.61E+11	3	1943	13533	14426178	451	0	UDP	2	4089	212615142	0	2575	2575	0
11485	1	10.0.0.1	10.0.0.8	72370	77146420	160	722000000	1.61E+11	3	1943	13533	14426178	451	0	UDP	3	4295	238103395	0	10242	10242	0
11485	1	10.0.0.2	10.0.0.8	117399	125147334	260	750000000	2.61E+11	3	1943	13533	14426178	451	0	UDP	1	4013	35702456	0	2566	2566	0
11485	1	10.0.0.1	10.0.0.8	72370	77146420	160	722000000	1.61E+11	3	1943	13533	14426178	451	0	UDP	4	3665	3413	0	0	0	0
9906	1	10.0.0.1	10.0.0.7	32914	35086324	73	246000000	73246000000	2	1931	13385	14268410	446	0	UDP	1	3542	1086	0	0	0	0
11335	1	10.0.0.1	10.0.0.8	4777	5092282	10	711000000	10711000000	3	1790	0	0	0	0	UDP	2	357952669	2082	18157	0	18157	1
9906	1	10.0.0.1	10.0.0.7	32914	35086324	73	246000000	73246000000	2	1931	13385	14268410	446	0	UDP	1	3794	90930924	0	5880	5880	0
9906	1	10.0.0.1	10.0.0.7	32914	35086324	73	246000000	73246000000	2	1931	13385	14268410	446	0	UDP	4	126195328	3698	9720	0	9720	0
9906	1	10.0.0.1	10.0.0.7	32914	35086324	73	246000000	73246000000	2	1931	13385	14268410	446	0	UDP	2	3542	1172	0	0	0	0
9906	1	10.0.0.1	10.0.0.7	32914	35086324	73	246000000	73246000000	2	1931	13385	14268410	446	0	UDP	3	3446	35265576	0	3840	3840	0
9906	1	10.0.0.1	10.0.0.7	32914	35086324	73	246000000	73246000000	2	1931	13385	14268410	446	0	UDP	4	3362	3236	0	0	0	0
9906	1	10.0.0.1	10.0.0.7	32914	35086324	73	246000000	73246000000	2	1931	13385	14268410	446	0	UDP	3	3236	3362	0	0	0	0
9906	1	10.0.0.1	10.0.0.7	32914	35086324	73	246000000	73246000000	2	1931	13385	14268410	446	0	UDP	1	3582	1332	0	0	0	0
9906	1	10.0.0.1	10.0.0.7	32914	35086324	73	246000000	73246000000	2	1931	13385	14268410	446	0	UDP	4	3362	3022	0	0	0	0
11485	1	10.0.0.1	10.0.0.8	72370	77146420	160	722000000	1.61E+11	3	1943	13533	14426178	451	0	UDP	1	3963	77199040	0	3837	3837	0
9906	1	10.0.0.1	10.0.0.7	32914	35086324	73	246000000	73246000000	2	1931	13385	14268410	446	0	UDP	4	126195328	3698	9722	0	9722	0
11485	1	10.0.0.1	10.0.0.8	72370	77146420	160	722000000	1.61E+11	3	1943	13533	14426178	451	0	UDP	3	202402181	4127	7676	0	7676	0
9906	1	10.0.0.1	10.0.0.7	32914	35086324	73	246000000	73246000000	2	1931	13385	14268410	446	0	UDP	2	3472	1172	0	0	0	0
9906	1	10.0.0.1	10.0.0.7	32914	35086324	73	246000000	73246000000	2	1931	13385	14268410	446	0	UDP	3	3698	126195328	0	9722	9722	0
9906	1	10.0.0.1	10.0.0.7	32914	35086324	73	246000000	73246000000	2	1931	13385	14268410	446	0	UDP	1	3472	1332	0	0	0	0
9906	1	10.0.0.1	10.0.0.7	32914	35086324	73	246000000	73246000000	2	1931	13385	14268410	446	0	UDP	4	3572	147629524	0	6466	6466	0
9906	1	10.0.0.1	10.0.0.7	32914	35086324	73	246000000	73246000000	2	1931	13385	14268410	446	0	UDP	4	3432	3236	0	0	0	0
9906	1	10.0.0.1	10.0.0.7	32914	35086324	73	246000000	73246000000	2	1931	13385	14268410	446	0	UDP	3	3022	3362	0	0	0	0
11485	1	10.0.0.1	10.0.0.8	72370	77146420	160	722000000	1.61E+11	3	1943	13533	14426178	451	0	UDP	1	3795	1242	0	0	0	0
11485	1	10.0.0.1	10.0.0.8	72370	77146420	160	722000000	1.61E+11	3	1943	13533	14426178	451	0	UDP	3	3665	3413	0	0	0	0
11485	1	10.0.0.1	10.0.0.8	72370	77146420	160	722000000	1.61E+11	3	1943	13533	14426178	451	0	UDP	4	3665	3413	0	0	0	0
9906	1	10.0.0.1	10.0.0.7	32914	35086324	73	246000000	73246000000	2	1931	13385	14268410	446	0	UDP	1	3369	1332	0	0	0	0
11485	1	10.0.0.2	10.0.0.8	117399	125147334	260	750000000	2.61E+11	3	1943	13533	14426178	451	0	UDP	4	450717295	4589	12817	0	12817	0
11485	1	10.0.0.2	10.0.0.8	117399	125147334	260	750000000	2.61E+11	3	1943	13533	14426178	451	0	UDP	3	3413	3665	0	0	0	0
11485	1	10.0.0.2	10.0.0.8	117399	125147334	260	750000000	2.61E+11	3	1943	13533	14426178	451	0	UDP	3	3413	3665	0	0	0	0
11485	1	10.0.0.2	10.0.0.8	117399	125147334	260	750000000	2.61E+11	3	1943	13533	14426178	451	0	UDP	2	3845	1402	0	0	0	0
11485	1	10.0.0.2	10.0.0.8	117399	125147334	260	750000000	2.61E+11	3	1943	13533	14426178	451	0	UDP	4	3665	3413	0	0	0	0
11485	1	10.0.0.2	10.0.0.8	117399	125147334	260	750000000	2.61E+11	3	1943	13533	14426178	451	0	UDP	2	4179	101623830	0	2580	2580	0
11485	1	10.0.0.2	10.0.0.8	117399	125147334	260	750000000	2.61E+11	3	1943	13533	14426178	451	0	UDP	1	3775	1492	0	0	0	0
11485	1	10.0.0.2	10.0.0.8	117399	125147334	260	750000000	2.61E+11	3	1943	13533	14426178	451	0	UDP	1	3775	1242	0	0	0	0
11485	1	10.0.0.2	10.0.0.8	117399	125147334	260	750000000	2.61E+11	3	1943	13533	14426178	451	0	UDP	3	4127	202403247	0	7676	7676	0
11485	1	10.0.0.1	10.0.0.8	72370	77146420	160	722000000	1.61E+11	3	1943	13533	14426178	451	0	UDP	1	3885	1492	0	0	0	0
11485	1	10.0.0.2	10.0.0.8	117399	125147334	260	750000000	2.61E+11	3	1943	13533	14426178	451	0	UDP	3	143928631	3917	0	0	0	0
11485	1	10.0.0.2	10.0.0.8	117399	125147334	260	750000000	2.61E+11	3	1943	13533	14426178	451	0	UDP	3	245551059	4211	2580	0	2580	0
11485	1	10.0.0.2	10.0.0.8	117399	125147334	260	750000000	2.61E+11	3	1943	13533	14426178	451	0	UDP	1	3570	1492	0	0	0	0
11485	1	10.0.0.2	10.0.0.8	117399	125147334	260	750000000	2.61E+11	3	1943	13533	14426178	451	0	UDP	2	4089	212615142	0	2575	2575	0
11485	1	10.0.0.2	10.0.0.8	117399	125147334	260	750000000	2.61E+11	3	1943	13533	14426178	451	0	UDP	3	4295	238103395	0	10242	10242	0
11485	1	10.0.0.2	10.0.0.8	117399	125147334	260	750000000	2.61E+11	3	1943	13533	14426178	451	0	UDP	1	3885	1492	0	0	0	0
11485	1	10.0.0.2	10.0.0.8	117399	125147334	260	750000000	2.61E+11	3	1943	13533	14426178	451	0	UDP	2	696266117	2964	15398	0	15398	0
11485	1	10.0.0.2	10.0.0.8	117399	125147334	260	750000000	2.61E+11	3	1943	13533	14426178	451	0	UDP	4	3665	3413	0	0	0	0
11485	1	10.0.0.2	10.0.0.8	117399	125147334	260	750000000	2.61E+11	3	1943	13533	14426178	451	0	UDP	1	3775	1242	0	0	0	0
11485	1	10.0.0.2	10.0.0.8	117399	125147334	260	750000000	2.61E+11	3	1943	13533	14426178	451	0	UDP	3	4589	450718361	0	12817	12817	0
9906	1	10.0.0.1	10.0.0.7	32914	35086324	73	246000000	73246000000	2	1931	13385	14268410	446	0	UDP	2	3236	3362	0	0	0	0
11485	1	10.0.0.2	10.0.0.8	117399	125147334	260	750000000	2.61E+11	3	1943	13533	14426178	451	0	UDP	2	3795	1402	0	0	0	0
11485	1	10.0.0.1	10.0.0.8	72370	77146420	160	722000000	1.61E+11	3	1943	13533	14426178	451	0	UDP	1	4047	143926620	0	0	0	0
11485	1	10.0.0.1	10.0.0.8	72370	77146420	160	722000000	1.61E+11	3	1943	13533	14426178	451	0	UDP	1	3775	1242	0	0	0	0
11485	1	10.0.0.1	10.0.0.8	72370	77146420	160	722000000	1.61E+11	3	1943	13533	14426178	451	0	UDP	3	4589	450718361	0	12817	12817	0
11485	1	10.0.0.1	10.0.0.8	72370	77146420	160	722000000	1.61E+11	3	1943	13533	14426178	451	0	UDP	2	3845	1402	0	0	0	0
11485	1	10.0.0.1	10.0.0.8	72370	77146420	160	722000000	1.61E+11	3	1943	13533	14426178	451	0	UDP	4	238103395	4295	10242	0	10242	0
11485	1	10.0.0.1	10.0.0.8	72370	77146420	160	722000000	1.61E+11	3	1943	13533	14426178	451	0	UDP	1	4013	35702456	0	2566	2566	0
11485	1	10.0.0.1	10.0.0.8	72370	77146420	160	722000000	1.61E+11	3	1943	13533	14426178	451	0	UDP	4	3665	3413	0	0	0	0
11485	1	10.0.0.1	10.0.0.8	72370	77146420	160	722000000	1.61E+11	3	1943	13533	14426178	451	0	UDP	1	3795	1242	0	0	0	0
11485	1	10.0.0.1	10.0.0.8	72370	77146420	160	722000000	1.61E+11	3	1943	13533	14426178	451	0	UDP	2	3688	1492	0	0	0	0
11485	1	10.0.0.1	10.0.0.8	72370	77146420	160	722000000	1.61E+11	3	1943	13533	14426178	451	0	UDP	3	3413	3665	0	0	0	0
11485	1	10.0.0.2	10.0.0.8	117399	125147334	260	750000000	2.61E+11	3	1943	13533	14426178	451	0	UDP	1	3795	1402	0	0	0	0
11485	1	10.0.0.1	10.0.0.8	72370	77146420	160	722000000	1.61E+11	3	1943	13533	14426178	451	0	UDP	4	4211	245551059	0	2580	2580	0
11485	1	10.0.0.2	10.0.0.8	117399	125147334	260	750000000	2.61E+11	3	1943	13533	14426178	451	0	UDP	4	3917	143928631	0	0	0	0
11485	1	10.0.0.2	10.0.0.8	117399	125147334	260	750000000	2.61E+11	3	1943	13533	14426178	451	0	UDP	1	3795	1242	0	0	0	0
11485	1	10.0.0.2	10.0.0.8	117399	125147334	260	750000000	2.61E+11	3	1943	13533	14426178	451	0	UDP	3	3665	3413	0	0	0	0
11485	1	10.0.0.2	10.0.0.8	117399	125147334	260	750000000	2.61E+11	3	1943	13533	14426178	451	0	UDP	2	3413	3665	0	0	0	0
11485	1	10.0.0.2	10.0.0.8	117399	125147334	260	750000000	2.61E+11	3	1943	13533	14426178	451	0	UDP	3	202402181	4127	7676	0	7676	0
11485	1	10.0.0.2	10.0.0.8	117399	125147334	260	750000000	2.61E+11	3	1943	13533	14426178	451	0	UDP	2	4139	125201146	0	3837	3837	0
11485	1	10.0.0.2	10.0.0.8	117399	125147334	260	750000000	2.61E+11	3	1943	13533	14426178	451	0	UDP	1	3963	77199040	0	3837	3837	0
11485	1	10.0.0.2	10.0.0.8	117399	125147334	260	750000000	2.61E+11	3	1943	13533	14426178	451	0	UDP	4	3665	3413	0	0	0	0
11485	1	10.0.0.2	10.0.0.8	117399	125147334	260	750000000	2.61E+11	3	1943	13533	14426178	451	0	UDP	2	3795	1492	0	0	0	0
11485	1	10.0.0.2	10.0.0.8	117399	125147334	260	750000000	2.61E+11	3	1943	13533	14426178	451	0	UDP	4	238103395	4295	10242	0	10242	0
11485	1	10.0.0.1	10.0.0.8	72370	77146420	160	722000000	1.61E+11	3	1943	13533	14426178	451	0	UDP	2	3413	3665	0	0	0	0
11515	1	10.0.0.1	10.0.0.8	85676	91330616	190	726000000	1.91E+11	3	1943	13306	14184196	443	0	UDP	4	4211	255230197	0	2581	2581	0
11635	1	10.0.0.1	10.0.0.8	135036	143948376	310	738000000	3.11E+11	2	1943	8641	9211306	288	0	UDP	3	5312	631111346	0	7165	7165	1
11515	1	10.0.0.2	10.0.0.8	130706	139332596	290	754000000	2.91E+11	3	1943	13307	14185262	443	0	UDP	4	498833803	4715	12831	0	12831	0
11515	1	10.0.0.2	10.0.0.8	130706	139332596	290	754000000	2.91E+11	3	1943	13307	14185262	443	0	UDP	3	231187421	4169	7676	0	7676	0
11515	1	10.0.0.2	10.0.0.8	130706	139332596	290	754000000	2.91E+11	3	1943	13307	14185262	443	0	UDP	3	3413	3665	0	0	0	0
11515	1	10.0.0.1	10.0.0.8	85676	91330616	190	726000000	1.91E+11	3	1943	13306	14184196	443	0	UDP	3	255230197	4211	2581	0	2581	0
11515	1	10.0.0.1	10.0.0.8	85676	91330616	190	726000000	1.91E+11	3	1943	13306	14184196	443	0	UDP	1	3795	1242	0	0	0	0
11515	1	10.0.0.1	10.0.0.8	85676	91330616	190	726000000	1.91E+11	3	1943	13306	14184196	443	0	UDP	2	3413	3665	0	0	0	0
11515	1	10.0.0.1	10.0.0.8	85676	91330616	190	726000000	1.91E+11	3	1943	13306	14184196	443	0	UDP	1	3775	1242	0	0	0	0
11515	1	10.0.0.2	10.0.0.8	130706	139332596	290	754000000	2.91E+11	3	1943	13307	14185262	443	0	UDP	1	3885	1492	0	0	0	0
11515	1	10.0.0.1	10.0.0.8	85676	91330616	190	726000000	1.91E+11	3	1943	13306	14184196	443	0	UDP	4	3917	143928631	0	0	0	0
11515	1	10.0.0.2	10.0.0.8	130706	139332596	290	754000000	2.91E+11	3	1943	13307	14185262	443	0	UDP	2	3688	1492	0	0	0	0
11515	1	10.0.0.1	10.0.0.8	85676	91330616	190	726000000	1.91E+11	3	1943	13306	14184196	443	0	UDP	2	4179	111302968	0	2581	2581	0
11515	1	10.0.0.1	10.0.0.8	85676	91330616	190	726000000	1.91E+11	3	1943	13306	14184196	443	0	UDP	3	4169	231189553	0	7676	7676	0
11515	1	10.0.0.1	10.0.0.8	85676	91330616	190	726000000	1.91E+11	3	1943	13306	14184196	443	0	UDP	1	3775	1492	0	0	0	0
11515	1	10.0.0.1	10.0.0.8	85676	91330616	190	726000000	1.91E+11	3	1943	13306	14184196	443	0	UDP	4	3665	3413	0	0	0	0
11515	1	10.0.0.1	10.0.0.8	85676	91330616	190	726000000	1.91E+11	3	1943	13306	14184196	443	0	UDP	3	4379	276516757	0	10243	10243	0
11515	1	10.0.0.1	10.0.0.8	85676	91330616	190	726000000	1.91E+11	3	1943	13306	14184196	443	0	UDP	2	4131	222318288	0	2587	2587	0
11515	1	10.0.0.1	10.0.0.8	85676	91330616	190	726000000	1.91E+11	3	1943	13306	14184196	443	0	UDP	1	3570	1492	0	0	0	0
11515	1	10.0.0.1	10.0.0.8	85676	91330616	190	726000000	1.91E+11	3	1943	13306	14184196	443	0	UDP	2	3845	1402	0	0	0	0
11515	1	10.0.0.1	10.0.0.8	85676	91330616	190	726000000	1.91E+11	3	1943	13306	14184196	443	0	UDP	3	3413	3665	0	0	0	0
11515	1	10.0.0.1	10.0.0.8	85676	91330616	190	726000000	1.91E+11	3	1943	13306	14184196	443	0	UDP	1	4055	45331620	0	2567	2567	0
11515	1	10.0.0.2	10.0.0.8	130706	139332596	290	754000000	2.91E+11	3	1943	13307	14185262	443	0	UDP	1	4047	143926620	0	0	0	0
11305	1	10.0.0.2	10.0.0.8	36282	38676612	80	736000000	80736000000	2	1306	13536	14429376	451	0	UDP	1	3534	1172	0	0	0	0
11305	1	10.0.0.2	10.0.0.8	36282	38676612	80	736000000	80736000000	2	1306	13536	14429376	451	0	UDP	2	3236	3404	0	0	0	0
11305	1	10.0.0.2	10.0.0.8	36282	38676612	80	736000000	80736000000	2	1306	13536	14429376	451	0	UDP	3	3404	3236	0	0	0	0
11305	1	10.0.0.2	10.0.0.8	36282	38676612	80	736000000	80736000000	2	1306	13536	14429376	451	0	UDP	4	3404	3236	0	0	0	0
11305	1	10.0.0.2	10.0.0.8	36282	38676612	80	736000000	80736000000	2	1306	13536	14429376	451	0	UDP	1	3772	110828232	0	3838	3838	0
11335	1	10.0.0.2	10.0.0.8	49807	53094262	110	739000000	1.11E+11	3	1790	13525	14417650	450	0	UDP	4	3623	3343	0	0	0	0
11335	1	10.0.0.2	10.0.0.8	49807	53094262	110	739000000	1.11E+11	3	1790	13525	14417650	450	0	UDP	1	3963	125222472	0	3838	3838	0
11515	1	10.0.0.2	10.0.0.8	130706	139332596	290	754000000	2.91E+11	3	1943	13307	14185262	443	0	UDP	3	3665	3413	0	0	0	0
11515	1	10.0.0.2	10.0.0.8	130706	139332596	290	754000000	2.91E+11	3	1943	13307	14185262	443	0	UDP	2	3795	1492	0	0	0	0
11515	1	10.0.0.2	10.0.0.8	130706	139332596	290	754000000	2.91E+11	3	1943	13307	14185262	443	0	UDP	1	3963	91592172	0	3838	3838	0
11515	1	10.0.0.1	10.0.0.8	85676	91330616	190	726000000	1.91E+11	3	1943	13306	14184196	443	0	UDP	1	3795	1402	0	0	0	0
11515	1	10.0.0.2	10.0.0.8	130706	139332596	290	754000000	2.91E+11	3	1943	13307	14185262	443	0	UDP	4	3665	3413	0	0	0	0
11515	1	10.0.0.2	10.0.0.8	130706	139332596	290	754000000	2.91E+11	3	1943	13307	14185262	443	0	UDP	2	3795	1402	0	0	0	0
11515	1	10.0.0.2	10.0.0.8	130706	139332596	290	754000000	2.91E+11	3	1943	13307	14185262	443	0	UDP	3	143928631	3917	0	0	0	0
11515	1	10.0.0.2	10.0.0.8	130706	139332596	290	754000000	2.91E+11	3	1943	13307	14185262	443	0	UDP	4	276519931	4379	10244	0	10244	0
11515	1	10.0.0.2	10.0.0.8	130706	139332596	290	754000000	2.91E+11	3	1943	13307	14185262	443	0	UDP	3	3413	3665	0	0	0	0
11515	1	10.0.0.2	10.0.0.8	130706	139332596	290	754000000	2.91E+11	3	1943	13307	14185262	443	0	UDP	2	754063941	3090	15412	0	15412	0
11515	1	10.0.0.2	10.0.0.8	130706	139332596	290	754000000	2.91E+11	3	1943	13307	14185262	443	0	UDP	1	3775	1242	0	0	0	0
11515	1	10.0.0.2	10.0.0.8	130706	139332596	290	754000000	2.91E+11	3	1943	13307	14185262	443	0	UDP	2	3845	1402	0	0	0	0
11515	1	10.0.0.2	10.0.0.8	130706	139332596	290	754000000	2.91E+11	3	1943	13307	14185262	443	0	UDP	3	4715	498838043	0	12831	12831	0
11515	1	10.0.0.2	10.0.0.8	130706	139332596	290	754000000	2.91E+11	3	1943	13307	14185262	443	0	UDP	2	4181	139594320	0	3838	3838	0
11635	1	10.0.0.1	10.0.0.8	135036	143948376	310	738000000	3.11E+11	2	1943	8641	9211306	288	0	UDP	4	3842	3590	0	0	0	1
11635	1	10.0.0.1	10.0.0.8	135036	143948376	310	738000000	3.11E+11	2	1943	8641	9211306	288	0	UDP	4	3842	3520	0	0	0	1
11635	1	10.0.0.1	10.0.0.8	135036	143948376	310	738000000	3.11E+11	2	1943	8641	9211306	288	0	UDP	4	3842	3590	0	0	0	1
11635	1	10.0.0.1	10.0.0.8	135036	143948376	310	738000000	3.11E+11	2	1943	8641	9211306	288	0	UDP	2	3590	3842	0	0	0	1
11635	1	10.0.0.1	10.0.0.8	135036	143948376	310	738000000	3.11E+11	2	1943	8641	9211306	288	0	UDP	3	4850	371009240	0	4811	4811	1
11635	1	10.0.0.1	10.0.0.8	135036	143948376	310	738000000	3.11E+11	2	1943	8641	9211306	288	0	UDP	2	4434	260103418	0	2354	2354	1
11635	1	10.0.0.1	10.0.0.8	135036	143948376	310	738000000	3.11E+11	2	1943	8641	9211306	288	0	UDP	3	3590	3842	0	0	0	1
11635	1	10.0.0.1	10.0.0.8	135036	143948376	310	738000000	3.11E+11	2	1943	8641	9211306	288	0	UDP	1	4266	143970278	0	2452	2452	1
11635	1	10.0.0.1	10.0.0.8	135036	143948376	310	738000000	3.11E+11	2	1943	8641	9211306	288	0	UDP	3	3520	3842	0	0	0	1
11515	1	10.0.0.1	10.0.0.8	85676	91330616	190	726000000	1.91E+11	3	1943	13306	14184196	443	0	UDP	4	3665	3413	0	0	0	0
11635	1	10.0.0.1	10.0.0.8	135036	143948376	310	738000000	3.11E+11	2	1943	8641	9211306	288	0	UDP	1	3972	1312	0	0	0	1
11335	1	10.0.0.2	10.0.0.8	49807	53094262	110	739000000	1.11E+11	3	1790	13525	14417650	450	0	UDP	2	3921	121210720	0	6467	6467	0
11635	1	10.0.0.1	10.0.0.8	135036	143948376	310	738000000	3.11E+11	2	1943	8641	9211306	288	0	UDP	1	3882	1312	0	0	0	1
11635	1	10.0.0.1	10.0.0.8	135036	143948376	310	738000000	3.11E+11	2	1943	8641	9211306	288	0	UDP	2	3952	1472	0	0	0	1
11635	1	10.0.0.1	10.0.0.8	135036	143948376	310	738000000	3.11E+11	2	1943	8641	9211306	288	0	UDP	2	3972	1402	0	0	0	1
11635	1	10.0.0.1	10.0.0.8	135036	143948376	310	738000000	3.11E+11	2	1943	8641	9211306	288	0	UDP	1	3952	1562	0	0	0	1
11635	1	10.0.0.1	10.0.0.8	135036	143948376	310	738000000	3.11E+11	2	1943	8641	9211306	288	0	UDP	3	143928808	4094	0	0	0	1
11635	1	10.0.0.1	10.0.0.8	135036	143948376	310	738000000	3.11E+11	2	1943	8641	9211306	288	0	UDP	2	4358	143926544	0	0	0	1
11635	1	10.0.0.1	10.0.0.8	135036	143948376	310	738000000	3.11E+11	2	1943	8641	9211306	288	0	UDP	3	287897858	4472	2452	0	2452	1
11635	1	10.0.0.1	10.0.0.8	135036	143948376	310	738000000	3.11E+11	2	1943	8641	9211306	288	0	UDP	4	4514	279389270	0	0	0	1
11335	1	10.0.0.1	10.0.0.8	4777	5092282	10	711000000	10711000000	3	1790	0	0	0	0	UDP	1	3753	1172	0	0	0	1
11635	1	10.0.0.1	10.0.0.8	135036	143948376	310	738000000	3.11E+11	2	1943	8641	9211306	288	0	UDP	2	3865	1562	0	0	0	1
11515	1	10.0.0.1	10.0.0.8	85676	91330616	190	726000000	1.91E+11	3	1943	13306	14184196	443	0	UDP	3	3413	3665	0	0	0	0
11305	1	10.0.0.2	10.0.0.8	36282	38676612	80	736000000	80736000000	2	1306	13536	14429376	451	0	UDP	2	3604	1332	0	0	0	0
11515	1	10.0.0.1	10.0.0.8	85676	91330616	190	726000000	1.91E+11	3	1943	13306	14184196	443	0	UDP	4	3665	3413	0	0	0	0
11515	1	10.0.0.1	10.0.0.8	85676	91330616	190	726000000	1.91E+11	3	1943	13306	14184196	443	0	UDP	2	3413	3665	0	0	0	0
11515	1	10.0.0.1	10.0.0.8	85676	91330616	190	726000000	1.91E+11	3	1943	13306	14184196	443	0	UDP	3	3665	3413	0	0	0	0
11515	1	10.0.0.1	10.0.0.8	85676	91330616	190	726000000	1.91E+11	3	1943	13306	14184196	443	0	UDP	2	4181	139594320	0	3838	3838	0
11515	1	10.0.0.1	10.0.0.8	85676	91330616	190	726000000	1.91E+11	3	1943	13306	14184196	443	0	UDP	1	3963	91592172	0	3838	3838	0
11515	1	10.0.0.1	10.0.0.8	85676	91330616	190	726000000	1.91E+11	3	1943	13306	14184196	443	0	UDP	1	4047	143926620	0	0	0	0
11515	1	10.0.0.1	10.0.0.8	85676	91330616	190	726000000	1.91E+11	3	1943	13306	14184196	443	0	UDP	4	3665	3413	0	0	0	0
11515	1	10.0.0.1	10.0.0.8	85676	91330616	190	726000000	1.91E+11	3	1943	13306	14184196	443	0	UDP	2	3795	1402	0	0	0	0
11635	1	10.0.0.1	10.0.0.8	135036	143948376	310	738000000	3.11E+11	2	1943	8641	9211306	288	0	UDP	1	3747	1492	0	0	0	1
11515	1	10.0.0.1	10.0.0.8	85676	91330616	190	726000000	1.91E+11	3	1943	13306	14184196	443	0	UDP	4	276519931	4379	10244	0	10244	0
11635	1	10.0.0.1	10.0.0.8	135036	143948376	310	738000000	3.11E+11	2	1943	8641	9211306	288	0	UDP	3	3842	3590	0	0	0	1
11515	1	10.0.0.1	10.0.0.8	85676	91330616	190	726000000	1.91E+11	3	1943	13306	14184196	443	0	UDP	2	754063941	3090	15412	0	15412	0
11515	1	10.0.0.1	10.0.0.8	85676	91330616	190	726000000	1.91E+11	3	1943	13306	14184196	443	0	UDP	1	3775	1242	0	0	0	0
11515	1	10.0.0.1	10.0.0.8	85676	91330616	190	726000000	1.91E+11	3	1943	13306	14184196	443	0	UDP	2	3845	1402	0	0	0	0
11515	1	10.0.0.1	10.0.0.8	85676	91330616	190	726000000	1.91E+11	3	1943	13306	14184196	443	0	UDP	3	4715	498838043	0	12831	12831	0
11515	1	10.0.0.1	10.0.0.8	85676	91330616	190	726000000	1.91E+11	3	1943	13306	14184196	443	0	UDP	2	3688	1492	0	0	0	0
11515	1	10.0.0.1	10.0.0.8	85676	91330616	190	726000000	1.91E+11	3	1943	13306	14184196	443	0	UDP	1	3885	1492	0	0	0	0
11335	1	10.0.0.2	10.0.0.8	49807	53094262	110	739000000	1.11E+11	3	1790	13525	14417650	450	0	UDP	1	3733	1242	0	0	0	0
11335	1	10.0.0.2	10.0.0.8	49807	53094262	110	739000000	1.11E+11	3	1790	13525	14417650	450	0	UDP	3	3749	58460931	0	5232	5232	0
11515	1	10.0.0.1	10.0.0.8	85676	91330616	190	726000000	1.91E+11	3	1943	13306	14184196	443	0	UDP	1	3795	1242	0	0	0	0
11515	1	10.0.0.1	10.0.0.8	85676	91330616	190	726000000	1.91E+11	3	1943	13306	14184196	443	0	UDP	3	143928631	3917	0	0	0	0
9846	1	10.0.0.1	10.0.0.7	6002	6398132	13	242000000	13242000000	2	1910	0	0	0	0	UDP	1	3472	1332	0	0	0	1
9846	1	10.0.0.1	10.0.0.7	6002	6398132	13	242000000	13242000000	2	1910	0	0	0	0	UDP	1	3492	1332	0	0	0	1
9846	1	10.0.0.1	10.0.0.7	6002	6398132	13	242000000	13242000000	2	1910	0	0	0	0	UDP	2	3472	1172	0	0	0	1
9846	1	10.0.0.1	10.0.0.7	6002	6398132	13	242000000	13242000000	2	1910	0	0	0	0	UDP	1	3542	1086	0	0	0	1
9846	1	10.0.0.1	10.0.0.7	6002	6398132	13	242000000	13242000000	2	1910	0	0	0	0	UDP	3	3236	3362	0	0	0	1
9846	1	10.0.0.1	10.0.0.7	6002	6398132	13	242000000	13242000000	2	1910	0	0	0	0	UDP	1	3369	1332	0	0	0	1
9846	1	10.0.0.1	10.0.0.7	6002	6398132	13	242000000	13242000000	2	1910	0	0	0	0	UDP	4	3362	3022	0	0	0	1
9846	1	10.0.0.1	10.0.0.7	6002	6398132	13	242000000	13242000000	2	1910	0	0	0	0	UDP	2	3267	1172	0	0	0	1
9846	1	10.0.0.1	10.0.0.7	6002	6398132	13	242000000	13242000000	2	1910	0	0	0	0	UDP	4	3362	3236	0	0	0	1
11515	1	10.0.0.2	10.0.0.8	130706	139332596	290	754000000	2.91E+11	3	1943	13307	14185262	443	0	UDP	4	3665	3413	0	0	0	0
9846	1	10.0.0.1	10.0.0.7	6002	6398132	13	242000000	13242000000	2	1910	0	0	0	0	UDP	3	3236	3362	0	0	0	1
9846	1	10.0.0.1	10.0.0.7	6002	6398132	13	242000000	13242000000	2	1910	0	0	0	0	UDP	3	98995016	3381	6384	0	6384	1
9846	1	10.0.0.1	10.0.0.7	6002	6398132	13	242000000	13242000000	2	1910	0	0	0	0	UDP	4	3362	3236	0	0	0	1
9846	1	10.0.0.1	10.0.0.7	6002	6398132	13	242000000	13242000000	2	1910	0	0	0	0	UDP	2	3492	1422	0	0	0	1
9846	1	10.0.0.1	10.0.0.7	6002	6398132	13	242000000	13242000000	2	1910	0	0	0	0	UDP	3	3022	3362	0	0	0	1
9846	1	10.0.0.1	10.0.0.7	6002	6398132	13	242000000	13242000000	2	1910	0	0	0	0	UDP	2	3582	1332	0	0	0	1
9846	1	10.0.0.1	10.0.0.7	6002	6398132	13	242000000	13242000000	2	1910	0	0	0	0	UDP	4	3381	98996058	0	6384	6384	1
11515	1	10.0.0.2	10.0.0.8	130706	139332596	290	754000000	2.91E+11	3	1943	13307	14185262	443	0	UDP	2	3413	3665	0	0	0	0
11515	1	10.0.0.2	10.0.0.8	130706	139332596	290	754000000	2.91E+11	3	1943	13307	14185262	443	0	UDP	4	3665	3413	0	0	0	0
11515	1	10.0.0.2	10.0.0.8	130706	139332596	290	754000000	2.91E+11	3	1943	13307	14185262	443	0	UDP	1	3795	1402	0	0	0	0
11305	1	10.0.0.2	10.0.0.8	36282	38676612	80	736000000	80736000000	2	1306	13536	14429376	451	0	UDP	3	110830136	3572	3838	0	3838	0
9846	1	10.0.0.1	10.0.0.7	6002	6398132	13	242000000	13242000000	2	1910	0	0	0	0	UDP	1	3582	1332	0	0	0	1
9846	1	10.0.0.1	10.0.0.7	6002	6398132	13	242000000	13242000000	2	1910	0	0	0	0	UDP	3	3488	60959458	0	5563	5563	1
9846	1	10.0.0.1	10.0.0.7	6002	6398132	13	242000000	13242000000	2	1910	0	0	0	0	UDP	4	3488	98996058	0	6384	6384	1
9846	1	10.0.0.1	10.0.0.7	6002	6398132	13	242000000	13242000000	2	1910	0	0	0	0	UDP	3	3488	60960524	0	5564	5564	1
9846	1	10.0.0.1	10.0.0.7	6002	6398132	13	242000000	13242000000	2	1910	0	0	0	0	UDP	2	3472	1172	0	0	0	1
9846	1	10.0.0.1	10.0.0.7	6002	6398132	13	242000000	13242000000	2	1910	0	0	0	0	UDP	2	3236	3362	0	0	0	1
9846	1	10.0.0.1	10.0.0.7	6002	6398132	13	242000000	13242000000	2	1910	0	0	0	0	UDP	4	60959458	3488	5563	0	5563	1
9846	1	10.0.0.1	10.0.0.7	6002	6398132	13	242000000	13242000000	2	1910	0	0	0	0	UDP	3	3362	6472832	0	1725	1725	1
9846	1	10.0.0.1	10.0.0.7	6002	6398132	13	242000000	13242000000	2	1910	0	0	0	0	UDP	2	3542	1172	0	0	0	1
9846	1	10.0.0.1	10.0.0.7	6002	6398132	13	242000000	13242000000	2	1910	0	0	0	0	UDP	4	60959458	3488	5563	0	5563	1
9846	1	10.0.0.1	10.0.0.7	6002	6398132	13	242000000	13242000000	2	1910	0	0	0	0	UDP	1	3668	54487798	0	3838	3838	1
9846	1	10.0.0.1	10.0.0.7	6002	6398132	13	242000000	13242000000	2	1910	0	0	0	0	UDP	3	3362	3236	0	0	0	1
9846	1	10.0.0.1	10.0.0.7	6002	6398132	13	242000000	13242000000	2	1910	0	0	0	0	UDP	2	3236	3362	0	0	0	1
9846	1	10.0.0.1	10.0.0.7	6002	6398132	13	242000000	13242000000	2	1910	0	0	0	0	UDP	2	3472	1172	0	0	0	1
9846	1	10.0.0.1	10.0.0.7	6002	6398132	13	242000000	13242000000	2	1910	0	0	0	0	UDP	2	3708	98992952	0	6384	6384	1
9846	1	10.0.0.1	10.0.0.7	6002	6398132	13	242000000	13242000000	2	1910	0	0	0	0	UDP	1	3492	1332	0	0	0	1
9846	1	10.0.0.1	10.0.0.7	6002	6398132	13	242000000	13242000000	2	1910	0	0	0	0	UDP	3	6472832	3362	1725	0	1725	1
9846	1	10.0.0.1	10.0.0.7	6002	6398132	13	242000000	13242000000	2	1910	0	0	0	0	UDP	2	3472	1172	0	0	0	1
9846	1	10.0.0.1	10.0.0.7	6002	6398132	13	242000000	13242000000	2	1910	0	0	0	0	UDP	1	3542	6470592	0	1725	1725	1
9846	1	10.0.0.1	10.0.0.7	6002	6398132	13	242000000	13242000000	2	1910	0	0	0	0	UDP	1	3472	1332	0	0	0	1
9846	1	10.0.0.1	10.0.0.7	6002	6398132	13	242000000	13242000000	2	1910	0	0	0	0	UDP	4	3362	3236	0	0	0	1
9846	1	10.0.0.1	10.0.0.7	6002	6398132	13	242000000	13242000000	2	1910	0	0	0	0	UDP	3	98996058	3488	6384	0	6384	1
11515	1	10.0.0.2	10.0.0.8	130706	139332596	290	754000000	2.91E+11	3	1943	13307	14185262	443	0	UDP	3	3413	3665	0	0	0	0
9846	1	10.0.0.1	10.0.0.7	6002	6398132	13	242000000	13242000000	2	1910	0	0	0	0	UDP	1	3582	1332	0	0	0	1
11305	1	10.0.0.2	10.0.0.8	36282	38676612	80	736000000	80736000000	2	1306	13536	14429376	451	0	UDP	2	289862990	1886	16758	0	16758	0
11305	1	10.0.0.2	10.0.0.8	36282	38676612	80	736000000	80736000000	2	1306	13536	14429376	451	0	UDP	3	3488	38839874	0	3838	3838	0
11305	1	10.0.0.2	10.0.0.8	36282	38676612	80	736000000	80736000000	2	1306	13536	14429376	451	0	UDP	1	3534	1172	0	0	0	0
11305	1	10.0.0.2	10.0.0.8	36282	38676612	80	736000000	80736000000	2	1306	13536	14429376	451	0	UDP	3	154068118	3698	6454	0	6454	0
11305	1	10.0.0.2	10.0.0.8	36282	38676612	80	736000000	80736000000	2	1306	13536	14429376	451	0	UDP	1	3604	1332	0	0	0	0
11305	1	10.0.0.2	10.0.0.8	36282	38676612	80	736000000	80736000000	2	1306	13536	14429376	451	0	UDP	1	3584	1172	0	0	0	0
11305	1	10.0.0.2	10.0.0.8	36282	38676612	80	736000000	80736000000	2	1306	13536	14429376	451	0	UDP	4	38839874	3488	3838	0	3838	0
11305	1	10.0.0.2	10.0.0.8	36282	38676612	80	736000000	80736000000	2	1306	13536	14429376	451	0	UDP	3	3656	135797928	0	10303	10303	0
11305	1	10.0.0.2	10.0.0.8	36282	38676612	80	736000000	80736000000	2	1306	13536	14429376	451	0	UDP	2	3668	38836744	0	3838	3838	0
11515	1	10.0.0.2	10.0.0.8	130706	139332596	290	754000000	2.91E+11	3	1943	13307	14185262	443	0	UDP	1	3795	1242	0	0	0	0
11305	1	10.0.0.2	10.0.0.8	36282	38676612	80	736000000	80736000000	2	1306	13536	14429376	451	0	UDP	2	3750	43238248	0	2615	2615	0
11305	1	10.0.0.2	10.0.0.8	36282	38676612	80	736000000	80736000000	2	1306	13536	14429376	451	0	UDP	4	3474	3236	0	0	0	0
11305	1	10.0.0.2	10.0.0.8	36282	38676612	80	736000000	80736000000	2	1306	13536	14429376	451	0	UDP	3	3488	38838808	0	3838	3838	0
11305	1	10.0.0.2	10.0.0.8	36282	38676612	80	736000000	80736000000	2	1306	13536	14429376	451	0	UDP	2	3702	96958160	0	6464	6464	0
11305	1	10.0.0.2	10.0.0.8	36282	38676612	80	736000000	80736000000	2	1306	13536	14429376	451	0	UDP	1	3309	1422	0	0	0	0
11305	1	10.0.0.2	10.0.0.8	36282	38676612	80	736000000	80736000000	2	1306	13536	14429376	451	0	UDP	4	135795796	3656	10303	0	10303	0
11305	1	10.0.0.2	10.0.0.8	36282	38676612	80	736000000	80736000000	2	1306	13536	14429376	451	0	UDP	1	3624	1422	0	0	0	0
11305	1	10.0.0.2	10.0.0.8	36282	38676612	80	736000000	80736000000	2	1306	13536	14429376	451	0	UDP	2	3236	3404	0	0	0	0
11305	1	10.0.0.2	10.0.0.8	36282	38676612	80	736000000	80736000000	2	1306	13536	14429376	451	0	UDP	4	3698	154068118	0	6454	6454	0
11305	1	10.0.0.2	10.0.0.8	36282	38676612	80	736000000	80736000000	2	1306	13536	14429376	451	0	UDP	4	3572	110831202	0	3839	3839	0
11635	1	10.0.0.1	10.0.0.8	135036	143948376	310	738000000	3.11E+11	2	1943	8641	9211306	288	0	UDP	1	3972	1312	0	0	0	1
11305	1	10.0.0.2	10.0.0.8	36282	38676612	80	736000000	80736000000	2	1306	13536	14429376	451	0	UDP	2	3584	1332	0	0	0	0
11515	1	10.0.0.2	10.0.0.8	130706	139332596	290	754000000	2.91E+11	3	1943	13307	14185262	443	0	UDP	1	3775	1242	0	0	0	0
11515	1	10.0.0.2	10.0.0.8	130706	139332596	290	754000000	2.91E+11	3	1943	13307	14185262	443	0	UDP	2	3845	1402	0	0	0	0
11515	1	10.0.0.2	10.0.0.8	130706	139332596	290	754000000	2.91E+11	3	1943	13307	14185262	443	0	UDP	1	3570	1492	0	0	0	0
11515	1	10.0.0.2	10.0.0.8	130706	139332596	290	754000000	2.91E+11	3	1943	13307	14185262	443	0	UDP	2	4131	222318288	0	2587	2587	0
11515	1	10.0.0.2	10.0.0.8	130706	139332596	290	754000000	2.91E+11	3	1943	13307	14185262	443	0	UDP	3	4379	276516757	0	10243	10243	0
11515	1	10.0.0.2	10.0.0.8	130706	139332596	290	754000000	2.91E+11	3	1943	13307	14185262	443	0	UDP	4	3665	3413	0	0	0	0
11515	1	10.0.0.2	10.0.0.8	130706	139332596	290	754000000	2.91E+11	3	1943	13307	14185262	443	0	UDP	1	3775	1492	0	0	0	0
11515	1	10.0.0.2	10.0.0.8	130706	139332596	290	754000000	2.91E+11	3	1943	13307	14185262	443	0	UDP	3	4169	231189553	0	7676	7676	0
11515	1	10.0.0.2	10.0.0.8	130706	139332596	290	754000000	2.91E+11	3	1943	13307	14185262	443	0	UDP	2	4179	111302968	0	2581	2581	0
11515	1	10.0.0.2	10.0.0.8	130706	139332596	290	754000000	2.91E+11	3	1943	13307	14185262	443	0	UDP	4	4211	255230197	0	2581	2581	0
11305	1	10.0.0.2	10.0.0.8	36282	38676612	80	736000000	80736000000	2	1306	13536	14429376	451	0	UDP	2	3534	1422	0	0	0	0
11515	1	10.0.0.2	10.0.0.8	130706	139332596	290	754000000	2.91E+11	3	1943	13307	14185262	443	0	UDP	1	4055	45331620	0	2567	2567	0
11305	1	10.0.0.2	10.0.0.8	36282	38676612	80	736000000	80736000000	2	1306	13536	14429376	451	0	UDP	1	3514	1422	0	0	0	0
11515	1	10.0.0.2	10.0.0.8	130706	139332596	290	754000000	2.91E+11	3	1943	13307	14185262	443	0	UDP	2	3413	3665	0	0	0	0
11515	1	10.0.0.2	10.0.0.8	130706	139332596	290	754000000	2.91E+11	3	1943	13307	14185262	443	0	UDP	1	3795	1242	0	0	0	0
11515	1	10.0.0.2	10.0.0.8	130706	139332596	290	754000000	2.91E+11	3	1943	13307	14185262	443	0	UDP	3	255230197	4211	2581	0	2581	0
11305	1	10.0.0.2	10.0.0.8	36282	38676612	80	736000000	80736000000	2	1306	13536	14429376	451	0	UDP	1	3514	1172	0	0	0	0
11305	1	10.0.0.2	10.0.0.8	36282	38676612	80	736000000	80736000000	2	1306	13536	14429376	451	0	UDP	3	3236	3474	0	0	0	0
11305	1	10.0.0.2	10.0.0.8	36282	38676612	80	736000000	80736000000	2	1306	13536	14429376	451	0	UDP	1	3584	1172	0	0	0	0
11305	1	10.0.0.2	10.0.0.8	36282	38676612	80	736000000	80736000000	2	1306	13536	14429376	451	0	UDP	3	3236	3404	0	0	0	0
11305	1	10.0.0.2	10.0.0.8	36282	38676612	80	736000000	80736000000	2	1306	13536	14429376	451	0	UDP	2	3584	1402	0	0	0	0
11305	1	10.0.0.2	10.0.0.8	36282	38676612	80	736000000	80736000000	2	1306	13536	14429376	451	0	UDP	3	38838808	3488	3838	0	3838	0
11515	1	10.0.0.2	10.0.0.8	130706	139332596	290	754000000	2.91E+11	3	1943	13307	14185262	443	0	UDP	4	3917	143928631	0	0	0	0
11395	1	10.0.0.1	10.0.0.8	31769	33865754	70	715000000	70715000000	3	1943	13463	14351558	448	0	UDP	2	4047	169639928	0	6456	6456	0
11635	1	10.0.0.1	10.0.0.8	135036	143948376	310	738000000	3.11E+11	2	1943	8641	9211306	288	0	UDP	2	910497206	3706	7165	0	7165	1
11395	1	10.0.0.1	10.0.0.8	31769	33865754	70	715000000	70715000000	3	1943	13463	14351558	448	0	UDP	4	3665	3413	0	0	0	0
11395	1	10.0.0.1	10.0.0.8	31769	33865754	70	715000000	70715000000	3	1943	13463	14351558	448	0	UDP	3	3413	3665	0	0	0	0
11395	1	10.0.0.1	10.0.0.8	31769	33865754	70	715000000	70715000000	3	1943	13463	14351558	448	0	UDP	1	3795	1402	0	0	0	0
11395	1	10.0.0.1	10.0.0.8	31769	33865754	70	715000000	70715000000	3	1943	13463	14351558	448	0	UDP	1	3795	1242	0	0	0	0
11395	1	10.0.0.1	10.0.0.8	31769	33865754	70	715000000	70715000000	3	1943	13463	14351558	448	0	UDP	2	3413	3665	0	0	0	0
11395	1	10.0.0.1	10.0.0.8	31769	33865754	70	715000000	70715000000	3	1943	13463	14351558	448	0	UDP	3	3665	3413	0	0	0	0
11395	1	10.0.0.1	10.0.0.8	31769	33865754	70	715000000	70715000000	3	1943	13463	14351558	448	0	UDP	4	3665	3413	0	0	0	0
11395	1	10.0.0.1	10.0.0.8	31769	33865754	70	715000000	70715000000	3	1943	13463	14351558	448	0	UDP	2	3688	1492	0	0	0	0
11395	1	10.0.0.1	10.0.0.8	31769	33865754	70	715000000	70715000000	3	1943	13463	14351558	448	0	UDP	3	143928631	3917	1149	0	1149	0
11395	1	10.0.0.1	10.0.0.8	31769	33865754	70	715000000	70715000000	3	1943	13463	14351558	448	0	UDP	3	3413	3665	0	0	0	0
11395	1	10.0.0.1	10.0.0.8	31769	33865754	70	715000000	70715000000	3	1943	13463	14351558	448	0	UDP	2	4095	72603004	0	2603	2603	0
11395	1	10.0.0.1	10.0.0.8	31769	33865754	70	715000000	70715000000	3	1943	13463	14351558	448	0	UDP	3	3875	122775421	0	9473	9473	0
11395	1	10.0.0.1	10.0.0.8	31769	33865754	70	715000000	70715000000	3	1943	13463	14351558	448	0	UDP	4	3917	143928631	0	1149	1149	0
11395	1	10.0.0.1	10.0.0.8	31769	33865754	70	715000000	70715000000	3	1943	13463	14351558	448	0	UDP	1	3775	1492	0	0	0	0
11395	1	10.0.0.1	10.0.0.8	31769	33865754	70	715000000	70715000000	3	1943	13463	14351558	448	0	UDP	2	3845	1402	0	0	0	0
11395	1	10.0.0.1	10.0.0.8	31769	33865754	70	715000000	70715000000	3	1943	13463	14351558	448	0	UDP	3	4127	292418323	0	15931	15931	0
11395	1	10.0.0.1	10.0.0.8	31769	33865754	70	715000000	70715000000	3	1943	13463	14351558	448	0	UDP	2	508945253	2418	19683	0	19683	0
11395	1	10.0.0.1	10.0.0.8	31769	33865754	70	715000000	70715000000	3	1943	13463	14351558	448	0	UDP	4	4127	216530233	0	3752	3752	0
11395	1	10.0.0.1	10.0.0.8	31769	33865754	70	715000000	70715000000	3	1943	13463	14351558	448	0	UDP	1	3775	1242	0	0	0	0
11395	1	10.0.0.1	10.0.0.8	31769	33865754	70	715000000	70715000000	3	1943	13463	14351558	448	0	UDP	2	3795	1402	0	0	0	0
11395	1	10.0.0.1	10.0.0.8	31769	33865754	70	715000000	70715000000	3	1943	13463	14351558	448	0	UDP	1	3815	1492	0	0	0	0
9876	1	10.0.0.1	10.0.0.7	19529	20817914	43	245000000	43245000000	2	1910	13527	14419782	450	0	UDP	1	3582	1332	0	0	0	0
9876	1	10.0.0.1	10.0.0.7	19529	20817914	43	245000000	43245000000	2	1910	13527	14419782	450	0	UDP	2	3492	1422	0	0	0	0
9876	1	10.0.0.1	10.0.0.7	19529	20817914	43	245000000	43245000000	2	1910	13527	14419782	450	0	UDP	4	3362	3236	0	0	0	0
9876	1	10.0.0.1	10.0.0.7	19529	20817914	43	245000000	43245000000	2	1910	13527	14419782	450	0	UDP	1	3369	1332	0	0	0	0
9876	1	10.0.0.1	10.0.0.7	19529	20817914	43	245000000	43245000000	2	1910	13527	14419782	450	0	UDP	2	3236	3362	0	0	0	0
9876	1	10.0.0.1	10.0.0.7	19529	20817914	43	245000000	43245000000	2	1910	13527	14419782	450	0	UDP	1	3492	1332	0	0	0	0
11395	1	10.0.0.1	10.0.0.8	31769	33865754	70	715000000	70715000000	3	1943	13463	14351558	448	0	UDP	2	3845	1402	0	0	0	0
11395	1	10.0.0.1	10.0.0.8	31769	33865754	70	715000000	70715000000	3	1943	13463	14351558	448	0	UDP	4	3665	3413	0	0	0	0
11395	1	10.0.0.1	10.0.0.8	31769	33865754	70	715000000	70715000000	3	1943	13463	14351558	448	0	UDP	1	3795	1242	0	0	0	0
11395	1	10.0.0.1	10.0.0.8	31769	33865754	70	715000000	70715000000	3	1943	13463	14351558	448	0	UDP	1	3775	1242	0	0	0	0
11395	1	10.0.0.1	10.0.0.8	31769	33865754	70	715000000	70715000000	3	1943	13463	14351558	448	0	UDP	3	3413	3665	0	0	0	0
11395	1	10.0.0.1	10.0.0.8	31769	33865754	70	715000000	70715000000	3	1943	13463	14351558	448	0	UDP	2	3795	1492	0	0	0	0
11395	1	10.0.0.1	10.0.0.8	31769	33865754	70	715000000	70715000000	3	1943	13463	14351558	448	0	UDP	4	292414107	4127	15930	0	15930	0
11395	1	10.0.0.1	10.0.0.8	31769	33865754	70	715000000	70715000000	3	1943	13463	14351558	448	0	UDP	1	3570	1492	0	0	0	0
11395	1	10.0.0.1	10.0.0.8	31769	33865754	70	715000000	70715000000	3	1943	13463	14351558	448	0	UDP	3	3875	116037807	0	7676	7676	0
11395	1	10.0.0.1	10.0.0.8	31769	33865754	70	715000000	70715000000	3	1943	13463	14351558	448	0	UDP	4	122776463	3875	9473	0	9473	0
11395	1	10.0.0.1	10.0.0.8	31769	33865754	70	715000000	70715000000	3	1943	13463	14351558	448	0	UDP	1	3845	6739898	0	1796	1796	0
11395	1	10.0.0.1	10.0.0.8	31769	33865754	70	715000000	70715000000	3	1943	13463	14351558	448	0	UDP	3	116037807	3875	7676	0	7676	0
11395	1	10.0.0.1	10.0.0.8	31769	33865754	70	715000000	70715000000	3	1943	13463	14351558	448	0	UDP	2	4013	82019492	0	3838	3838	0
11395	1	10.0.0.1	10.0.0.8	31769	33865754	70	715000000	70715000000	3	1943	13463	14351558	448	0	UDP	1	3837	34017386	0	3838	3838	0
11395	1	10.0.0.1	10.0.0.8	31769	33865754	70	715000000	70715000000	3	1943	13463	14351558	448	0	UDP	2	3413	3665	0	0	0	0
11395	1	10.0.0.2	10.0.0.8	76799	81867734	170	742000000	1.71E+11	3	1943	13463	14351558	448	0	UDP	2	3845	1402	0	0	0	0
11395	1	10.0.0.2	10.0.0.8	76799	81867734	170	742000000	1.71E+11	3	1943	13463	14351558	448	0	UDP	2	3413	3665	0	0	0	0
11395	1	10.0.0.2	10.0.0.8	76799	81867734	170	742000000	1.71E+11	3	1943	13463	14351558	448	0	UDP	3	3665	3413	0	0	0	0
11395	1	10.0.0.2	10.0.0.8	76799	81867734	170	742000000	1.71E+11	3	1943	13463	14351558	448	0	UDP	4	3665	3413	0	0	0	0
11395	1	10.0.0.2	10.0.0.8	76799	81867734	170	742000000	1.71E+11	3	1943	13463	14351558	448	0	UDP	2	3795	1402	0	0	0	0
11395	1	10.0.0.2	10.0.0.8	76799	81867734	170	742000000	1.71E+11	3	1943	13463	14351558	448	0	UDP	3	143928631	3917	1149	0	1149	0
11395	1	10.0.0.2	10.0.0.8	76799	81867734	170	742000000	1.71E+11	3	1943	13463	14351558	448	0	UDP	2	4047	169639928	0	6456	6456	0
11395	1	10.0.0.2	10.0.0.8	76799	81867734	170	742000000	1.71E+11	3	1943	13463	14351558	448	0	UDP	2	4095	72603004	0	2603	2603	0
11395	1	10.0.0.2	10.0.0.8	76799	81867734	170	742000000	1.71E+11	3	1943	13463	14351558	448	0	UDP	3	3875	122775421	0	9473	9473	0
11395	1	10.0.0.1	10.0.0.8	31769	33865754	70	715000000	70715000000	3	1943	13463	14351558	448	0	UDP	4	3665	3413	0	0	0	0
11395	1	10.0.0.2	10.0.0.8	76799	81867734	170	742000000	1.71E+11	3	1943	13463	14351558	448	0	UDP	1	3775	1492	0	0	0	0
11395	1	10.0.0.2	10.0.0.8	76799	81867734	170	742000000	1.71E+11	3	1943	13463	14351558	448	0	UDP	3	3413	3665	0	0	0	0
11395	1	10.0.0.2	10.0.0.8	76799	81867734	170	742000000	1.71E+11	3	1943	13463	14351558	448	0	UDP	3	4127	292418323	0	15931	15931	0
11395	1	10.0.0.2	10.0.0.8	76799	81867734	170	742000000	1.71E+11	3	1943	13463	14351558	448	0	UDP	2	508945253	2418	19683	0	19683	0
11395	1	10.0.0.2	10.0.0.8	76799	81867734	170	742000000	1.71E+11	3	1943	13463	14351558	448	0	UDP	4	4127	216530233	0	3752	3752	0
11395	1	10.0.0.2	10.0.0.8	76799	81867734	170	742000000	1.71E+11	3	1943	13463	14351558	448	0	UDP	1	3775	1242	0	0	0	0
11395	1	10.0.0.2	10.0.0.8	76799	81867734	170	742000000	1.71E+11	3	1943	13463	14351558	448	0	UDP	4	3665	3413	0	0	0	0
11395	1	10.0.0.2	10.0.0.8	76799	81867734	170	742000000	1.71E+11	3	1943	13463	14351558	448	0	UDP	3	216530233	4127	3752	0	3752	0
11395	1	10.0.0.2	10.0.0.8	76799	81867734	170	742000000	1.71E+11	3	1943	13463	14351558	448	0	UDP	3	3413	3665	0	0	0	0
11395	1	10.0.0.2	10.0.0.8	76799	81867734	170	742000000	1.71E+11	3	1943	13463	14351558	448	0	UDP	1	4047	143926620	0	1149	1149	0
11485	1	10.0.0.1	10.0.0.8	72370	77146420	160	722000000	1.61E+11	3	1943	13533	14426178	451	0	UDP	2	4139	125201146	0	3837	3837	0
11395	1	10.0.0.2	10.0.0.8	76799	81867734	170	742000000	1.71E+11	3	1943	13463	14351558	448	0	UDP	4	3917	143928631	0	1149	1149	0
11395	1	10.0.0.2	10.0.0.8	76799	81867734	170	742000000	1.71E+11	3	1943	13463	14351558	448	0	UDP	4	122776463	3875	9473	0	9473	0
9876	1	10.0.0.1	10.0.0.7	19529	20817914	43	245000000	43245000000	2	1910	13527	14419782	450	0	UDP	3	3362	3236	0	0	0	0
11395	1	10.0.0.1	10.0.0.8	31769	33865754	70	715000000	70715000000	3	1943	13463	14351558	448	0	UDP	1	4047	143926620	0	1149	1149	0
11395	1	10.0.0.2	10.0.0.8	76799	81867734	170	742000000	1.71E+11	3	1943	13463	14351558	448	0	UDP	2	3845	1402	0	0	0	0
11395	1	10.0.0.2	10.0.0.8	76799	81867734	170	742000000	1.71E+11	3	1943	13463	14351558	448	0	UDP	4	3665	3413	0	0	0	0
11395	1	10.0.0.2	10.0.0.8	76799	81867734	170	742000000	1.71E+11	3	1943	13463	14351558	448	0	UDP	2	3413	3665	0	0	0	0
11395	1	10.0.0.2	10.0.0.8	76799	81867734	170	742000000	1.71E+11	3	1943	13463	14351558	448	0	UDP	1	3775	1242	0	0	0	0
11395	1	10.0.0.2	10.0.0.8	76799	81867734	170	742000000	1.71E+11	3	1943	13463	14351558	448	0	UDP	1	3815	1492	0	0	0	0
11395	1	10.0.0.2	10.0.0.8	76799	81867734	170	742000000	1.71E+11	3	1943	13463	14351558	448	0	UDP	2	3795	1492	0	0	0	0
11395	1	10.0.0.2	10.0.0.8	76799	81867734	170	742000000	1.71E+11	3	1943	13463	14351558	448	0	UDP	4	292414107	4127	15930	0	15930	0
11395	1	10.0.0.2	10.0.0.8	76799	81867734	170	742000000	1.71E+11	3	1943	13463	14351558	448	0	UDP	1	3795	1242	0	0	0	0
11395	1	10.0.0.2	10.0.0.8	76799	81867734	170	742000000	1.71E+11	3	1943	13463	14351558	448	0	UDP	3	3875	116037807	0	7676	7676	0
11395	1	10.0.0.2	10.0.0.8	76799	81867734	170	742000000	1.71E+11	3	1943	13463	14351558	448	0	UDP	1	3795	1402	0	0	0	0
11395	1	10.0.0.2	10.0.0.8	76799	81867734	170	742000000	1.71E+11	3	1943	13463	14351558	448	0	UDP	1	3845	6739898	0	1796	1796	0
11395	1	10.0.0.2	10.0.0.8	76799	81867734	170	742000000	1.71E+11	3	1943	13463	14351558	448	0	UDP	3	116037807	3875	7676	0	7676	0
11395	1	10.0.0.2	10.0.0.8	76799	81867734	170	742000000	1.71E+11	3	1943	13463	14351558	448	0	UDP	2	4013	82019492	0	3838	3838	0
11395	1	10.0.0.2	10.0.0.8	76799	81867734	170	742000000	1.71E+11	3	1943	13463	14351558	448	0	UDP	1	3837	34017386	0	3838	3838	0
11395	1	10.0.0.2	10.0.0.8	76799	81867734	170	742000000	1.71E+11	3	1943	13463	14351558	448	0	UDP	3	3413	3665	0	0	0	0
11395	1	10.0.0.2	10.0.0.8	76799	81867734	170	742000000	1.71E+11	3	1943	13463	14351558	448	0	UDP	2	3688	1492	0	0	0	0
11395	1	10.0.0.2	10.0.0.8	76799	81867734	170	742000000	1.71E+11	3	1943	13463	14351558	448	0	UDP	1	3795	1242	0	0	0	0
11395	1	10.0.0.2	10.0.0.8	76799	81867734	170	742000000	1.71E+11	3	1943	13463	14351558	448	0	UDP	4	3665	3413	0	0	0	0
11395	1	10.0.0.1	10.0.0.8	31769	33865754	70	715000000	70715000000	3	1943	13463	14351558	448	0	UDP	3	216530233	4127	3752	0	3752	0
11395	1	10.0.0.2	10.0.0.8	76799	81867734	170	742000000	1.71E+11	3	1943	13463	14351558	448	0	UDP	1	3570	1492	0	0	0	0
11275	1	10.0.0.2	10.0.0.8	22746	24247236	50	733000000	50733000000	2	1306	13474	14363284	449	0	UDP	2	3584	1332	0	0	0	0
11275	1	10.0.0.2	10.0.0.8	22746	24247236	50	733000000	50733000000	2	1306	13474	14363284	449	0	UDP	1	3534	1172	0	0	0	0
11275	1	10.0.0.2	10.0.0.8	22746	24247236	50	733000000	50733000000	2	1306	13474	14363284	449	0	UDP	1	3624	1422	0	0	0	0
11275	1	10.0.0.2	10.0.0.8	22746	24247236	50	733000000	50733000000	2	1306	13474	14363284	449	0	UDP	2	3427	1422	0	0	0	0
11275	1	10.0.0.2	10.0.0.8	22746	24247236	50	733000000	50733000000	2	1306	13474	14363284	449	0	UDP	3	3446	24444568	0	3839	3839	0
11275	1	10.0.0.2	10.0.0.8	22746	24247236	50	733000000	50733000000	2	1306	13474	14363284	449	0	UDP	2	3236	3404	0	0	0	0
11275	1	10.0.0.2	10.0.0.8	22746	24247236	50	733000000	50733000000	2	1306	13474	14363284	449	0	UDP	1	3514	1172	0	0	0	0
11275	1	10.0.0.2	10.0.0.8	22746	24247236	50	733000000	50733000000	2	1306	13474	14363284	449	0	UDP	2	3660	72715954	0	3917	3917	0
11275	1	10.0.0.2	10.0.0.8	22746	24247236	50	733000000	50733000000	2	1306	13474	14363284	449	0	UDP	4	3404	3236	0	0	0	0
11275	1	10.0.0.2	10.0.0.8	22746	24247236	50	733000000	50733000000	2	1306	13474	14363284	449	0	UDP	4	3404	3236	0	0	0	0
11275	1	10.0.0.2	10.0.0.8	22746	24247236	50	733000000	50733000000	2	1306	13474	14363284	449	0	UDP	3	3446	24444568	0	3839	3839	0
11275	1	10.0.0.2	10.0.0.8	22746	24247236	50	733000000	50733000000	2	1306	13474	14363284	449	0	UDP	1	3309	1422	0	0	0	0
11275	1	10.0.0.2	10.0.0.8	22746	24247236	50	733000000	50733000000	2	1306	13474	14363284	449	0	UDP	4	24444568	3446	3839	0	3839	0
11275	1	10.0.0.2	10.0.0.8	22746	24247236	50	733000000	50733000000	2	1306	13474	14363284	449	0	UDP	1	3584	1172	0	0	0	0
11275	1	10.0.0.2	10.0.0.8	22746	24247236	50	733000000	50733000000	2	1306	13474	14363284	449	0	UDP	4	3404	3236	0	0	0	0
11275	1	10.0.0.2	10.0.0.8	22746	24247236	50	733000000	50733000000	2	1306	13474	14363284	449	0	UDP	1	3534	1172	0	0	0	0
11275	1	10.0.0.2	10.0.0.8	22746	24247236	50	733000000	50733000000	2	1306	13474	14363284	449	0	UDP	1	3534	1172	0	0	0	0
11275	1	10.0.0.2	10.0.0.8	22746	24247236	50	733000000	50733000000	2	1306	13474	14363284	449	0	UDP	3	24444568	3446	3839	0	3839	0
11275	1	10.0.0.2	10.0.0.8	22746	24247236	50	733000000	50733000000	2	1306	13474	14363284	449	0	UDP	1	3534	1332	0	0	0	0
11275	1	10.0.0.2	10.0.0.8	22746	24247236	50	733000000	50733000000	2	1306	13474	14363284	449	0	UDP	3	3236	3404	0	0	0	0
9876	1	10.0.0.1	10.0.0.7	19529	20817914	43	245000000	43245000000	2	1910	13527	14419782	450	0	UDP	2	3236	3362	0	0	0	0
11275	1	10.0.0.2	10.0.0.8	22746	24247236	50	733000000	50733000000	2	1306	13474	14363284	449	0	UDP	4	97159350	3572	7756	0	7756	0
11635	1	10.0.0.1	10.0.0.8	135036	143948376	310	738000000	3.11E+11	2	1943	8641	9211306	288	0	UDP	1	3952	1312	0	0	0	1
11635	1	10.0.0.1	10.0.0.8	135036	143948376	310	738000000	3.11E+11	2	1943	8641	9211306	288	0	UDP	3	3520	3842	0	0	0	1
11635	1	10.0.0.1	10.0.0.8	135036	143948376	310	738000000	3.11E+11	2	1943	8641	9211306	288	0	UDP	2	3590	3842	0	0	0	1
11635	1	10.0.0.1	10.0.0.8	135036	143948376	310	738000000	3.11E+11	2	1943	8641	9211306	288	0	UDP	4	4094	143928808	0	0	0	1
11635	1	10.0.0.1	10.0.0.8	135036	143948376	310	738000000	3.11E+11	2	1943	8641	9211306	288	0	UDP	1	3972	1402	0	0	0	1
11635	1	10.0.0.1	10.0.0.8	135036	143948376	310	738000000	3.11E+11	2	1943	8641	9211306	288	0	UDP	4	371009240	4850	4811	0	4811	1
11635	1	10.0.0.1	10.0.0.8	135036	143948376	310	738000000	3.11E+11	2	1943	8641	9211306	288	0	UDP	1	4400	83112694	0	2358	2358	1
11635	1	10.0.0.1	10.0.0.8	135036	143948376	310	738000000	3.11E+11	2	1943	8641	9211306	288	0	UDP	2	4482	135461864	0	0	0	1
11635	1	10.0.0.1	10.0.0.8	135036	143948376	310	738000000	3.11E+11	2	1943	8641	9211306	288	0	UDP	3	279389270	4514	0	0	0	1
11635	1	10.0.0.1	10.0.0.8	135036	143948376	310	738000000	3.11E+11	2	1943	8641	9211306	288	0	UDP	1	3992	1492	0	0	0	1
11275	1	10.0.0.2	10.0.0.8	22746	24247236	50	733000000	50733000000	2	1306	13474	14363284	449	0	UDP	3	3236	3404	0	0	0	0
11635	1	10.0.0.1	10.0.0.8	135036	143948376	310	738000000	3.11E+11	2	1943	8641	9211306	288	0	UDP	4	3842	3520	0	0	0	1
11275	1	10.0.0.2	10.0.0.8	22746	24247236	50	733000000	50733000000	2	1306	13474	14363284	449	0	UDP	2	3626	24442504	0	3839	3839	0
11635	1	10.0.0.1	10.0.0.8	135036	143948376	310	738000000	3.11E+11	2	1943	8641	9211306	288	0	UDP	2	3902	1492	0	0	0	1
11635	1	10.0.0.1	10.0.0.8	135036	143948376	310	738000000	3.11E+11	2	1943	8641	9211306	288	0	UDP	4	631111346	5312	7165	0	7165	1
11635	1	10.0.0.1	10.0.0.8	135036	143948376	310	738000000	3.11E+11	2	1943	8641	9211306	288	0	UDP	1	4224	143926620	0	0	0	1
11635	1	10.0.0.1	10.0.0.8	135036	143948376	310	738000000	3.11E+11	2	1943	8641	9211306	288	0	UDP	3	4472	287897858	0	2452	2452	1
11275	1	10.0.0.2	10.0.0.8	22746	24247236	50	733000000	50733000000	2	1306	13474	14363284	449	0	UDP	1	3702	96432968	0	3838	3838	0
11275	1	10.0.0.2	10.0.0.8	22746	24247236	50	733000000	50733000000	2	1306	13474	14363284	449	0	UDP	2	3534	1332	0	0	0	0
11275	1	10.0.0.2	10.0.0.8	22746	24247236	50	733000000	50733000000	2	1306	13474	14363284	449	0	UDP	3	96434872	3572	3838	0	3838	0
11275	1	10.0.0.2	10.0.0.8	22746	24247236	50	733000000	50733000000	2	1306	13474	14363284	449	0	UDP	4	3404	3236	0	0	0	0
11275	1	10.0.0.2	10.0.0.8	22746	24247236	50	733000000	50733000000	2	1306	13474	14363284	449	0	UDP	2	3534	1422	0	0	0	0
11635	1	10.0.0.1	10.0.0.8	135036	143948376	310	738000000	3.11E+11	2	1943	8641	9211306	288	0	UDP	2	3952	1472	0	0	0	1
9876	1	10.0.0.1	10.0.0.7	19529	20817914	43	245000000	43245000000	2	1910	13527	14419782	450	0	UDP	1	3542	1086	0	0	0	0
9876	1	10.0.0.1	10.0.0.7	19529	20817914	43	245000000	43245000000	2	1910	13527	14419782	450	0	UDP	1	3492	1332	0	0	0	0
9876	1	10.0.0.1	10.0.0.7	19529	20817914	43	245000000	43245000000	2	1910	13527	14419782	450	0	UDP	2	3472	1172	0	0	0	0
9876	1	10.0.0.1	10.0.0.7	19529	20817914	43	245000000	43245000000	2	1910	13527	14419782	450	0	UDP	3	20864940	3404	3837	0	3837	0
9876	1	10.0.0.1	10.0.0.7	19529	20817914	43	245000000	43245000000	2	1910	13527	14419782	450	0	UDP	3	3022	3362	0	0	0	0
9876	1	10.0.0.1	10.0.0.7	19529	20817914	43	245000000	43245000000	2	1910	13527	14419782	450	0	UDP	3	3572	89738344	0	7674	7674	0
9876	1	10.0.0.1	10.0.0.7	19529	20817914	43	245000000	43245000000	2	1910	13527	14419782	450	0	UDP	1	213114126	1676	14176	0	14176	0
9876	1	10.0.0.1	10.0.0.7	19529	20817914	43	245000000	43245000000	2	1910	13527	14419782	450	0	UDP	4	3530	123378838	0	6502	6502	0
9876	1	10.0.0.1	10.0.0.7	19529	20817914	43	245000000	43245000000	2	1910	13527	14419782	450	0	UDP	2	3472	1172	0	0	0	0
11275	1	10.0.0.2	10.0.0.8	22746	24247236	50	733000000	50733000000	2	1306	13474	14363284	449	0	UDP	3	3236	3404	0	0	0	0
9876	1	10.0.0.1	10.0.0.7	19529	20817914	43	245000000	43245000000	2	1910	13527	14419782	450	0	UDP	3	123376730	3423	6501	0	6501	0
9876	1	10.0.0.1	10.0.0.7	19529	20817914	43	245000000	43245000000	2	1910	13527	14419782	450	0	UDP	1	3582	1332	0	0	0	0
9876	1	10.0.0.1	10.0.0.7	19529	20817914	43	245000000	43245000000	2	1910	13527	14419782	450	0	UDP	2	3472	1172	0	0	0	0
9876	1	10.0.0.1	10.0.0.7	19529	20817914	43	245000000	43245000000	2	1910	13527	14419782	450	0	UDP	4	3362	3022	0	0	0	0
9876	1	10.0.0.1	10.0.0.7	19529	20817914	43	245000000	43245000000	2	1910	13527	14419782	450	0	UDP	2	3267	1172	0	0	0	0
9876	1	10.0.0.1	10.0.0.7	19529	20817914	43	245000000	43245000000	2	1910	13527	14419782	450	0	UDP	3	3236	3362	0	0	0	0
9876	1	10.0.0.1	10.0.0.7	19529	20817914	43	245000000	43245000000	2	1910	13527	14419782	450	0	UDP	3	123378838	3530	6502	0	6502	0
9876	1	10.0.0.1	10.0.0.7	19529	20817914	43	245000000	43245000000	2	1910	13527	14419782	450	0	UDP	1	3584	20862700	0	3837	3837	0
9876	1	10.0.0.1	10.0.0.7	19529	20817914	43	245000000	43245000000	2	1910	13527	14419782	450	0	UDP	3	3572	89736212	0	7673	7673	0
9876	1	10.0.0.1	10.0.0.7	19529	20817914	43	245000000	43245000000	2	1910	13527	14419782	450	0	UDP	4	3423	123378838	0	6502	6502	0
11335	1	10.0.0.1	10.0.0.8	4777	5092282	10	711000000	10711000000	3	1790	0	0	0	0	UDP	3	3917	179671475	0	11699	11699	1
9876	1	10.0.0.1	10.0.0.7	19529	20817914	43	245000000	43245000000	2	1910	13527	14419782	450	0	UDP	4	89736212	3572	7673	0	7673	0
9876	1	10.0.0.1	10.0.0.7	19529	20817914	43	245000000	43245000000	2	1910	13527	14419782	450	0	UDP	2	3472	1172	0	0	0	0
11275	1	10.0.0.2	10.0.0.8	22746	24247236	50	733000000	50733000000	2	1306	13474	14363284	449	0	UDP	1	3514	1422	0	0	0	0
11275	1	10.0.0.2	10.0.0.8	22746	24247236	50	733000000	50733000000	2	1306	13474	14363284	449	0	UDP	2	3584	1332	0	0	0	0
11275	1	10.0.0.2	10.0.0.8	22746	24247236	50	733000000	50733000000	2	1306	13474	14363284	449	0	UDP	2	3708	33430902	0	2676	2676	0
11275	1	10.0.0.2	10.0.0.8	22746	24247236	50	733000000	50733000000	2	1306	13474	14363284	449	0	UDP	3	129864442	3656	6515	0	6515	0
11275	1	10.0.0.2	10.0.0.8	22746	24247236	50	733000000	50733000000	2	1306	13474	14363284	449	0	UDP	4	3572	96434872	0	3838	3838	0
11275	1	10.0.0.2	10.0.0.8	22746	24247236	50	733000000	50733000000	2	1306	13474	14363284	449	0	UDP	3	3572	97159350	0	7756	7756	0
11275	1	10.0.0.2	10.0.0.8	22746	24247236	50	733000000	50733000000	2	1306	13474	14363284	449	0	UDP	2	3236	3404	0	0	0	0
11275	1	10.0.0.2	10.0.0.8	22746	24247236	50	733000000	50733000000	2	1306	13474	14363284	449	0	UDP	2	227019624	1760	14272	0	14272	0
11275	1	10.0.0.2	10.0.0.8	22746	24247236	50	733000000	50733000000	2	1306	13474	14363284	449	0	UDP	4	3656	129863400	0	6515	6515	0
9876	1	10.0.0.1	10.0.0.7	19529	20817914	43	245000000	43245000000	2	1910	13527	14419782	450	0	UDP	1	3710	68878840	0	3837	3837	0
11275	1	10.0.0.2	10.0.0.8	22746	24247236	50	733000000	50733000000	2	1306	13474	14363284	449	0	UDP	3	3404	3236	0	0	0	0
9876	1	10.0.0.1	10.0.0.7	19529	20817914	43	245000000	43245000000	2	1910	13527	14419782	450	0	UDP	2	3582	1332	0	0	0	0
9876	1	10.0.0.1	10.0.0.7	19529	20817914	43	245000000	43245000000	2	1910	13527	14419782	450	0	UDP	1	3472	1332	0	0	0	0
9876	1	10.0.0.1	10.0.0.7	19529	20817914	43	245000000	43245000000	2	1910	13527	14419782	450	0	UDP	1	3472	1332	0	0	0	0
9876	1	10.0.0.1	10.0.0.7	19529	20817914	43	245000000	43245000000	2	1910	13527	14419782	450	0	UDP	4	89742608	3572	7675	0	7675	0
9876	1	10.0.0.1	10.0.0.7	19529	20817914	43	245000000	43245000000	2	1910	13527	14419782	450	0	UDP	2	3542	1172	0	0	0	0
9876	1	10.0.0.1	10.0.0.7	19529	20817914	43	245000000	43245000000	2	1910	13527	14419782	450	0	UDP	3	3404	20864940	0	3837	3837	0
9876	1	10.0.0.1	10.0.0.7	19529	20817914	43	245000000	43245000000	2	1910	13527	14419782	450	0	UDP	4	3362	3236	0	0	0	0
9876	1	10.0.0.1	10.0.0.7	19529	20817914	43	245000000	43245000000	2	1910	13527	14419782	450	0	UDP	2	3750	123374666	0	6501	6501	0
9876	1	10.0.0.1	10.0.0.7	19529	20817914	43	245000000	43245000000	2	1910	13527	14419782	450	0	UDP	4	3362	3236	0	0	0	0
9876	1	10.0.0.1	10.0.0.7	19529	20817914	43	245000000	43245000000	2	1910	13527	14419782	450	0	UDP	3	3236	3362	0	0	0	0
11275	1	10.0.0.2	10.0.0.8	22746	24247236	50	733000000	50733000000	2	1306	13474	14363284	449	0	UDP	1	3514	1172	0	0	0	0
11365	1	10.0.0.1	10.0.0.8	18306	19514196	40	713000000	40713000000	3	1790	13529	14421914	450	0	UDP	4	232675091	4043	14134	0	14134	0
11365	1	10.0.0.1	10.0.0.8	18306	19514196	40	713000000	40713000000	3	1790	13529	14421914	450	0	UDP	4	3623	3413	0	0	0	0
11485	1	10.0.0.1	10.0.0.8	72370	77146420	160	722000000	1.61E+11	3	1943	13533	14426178	451	0	UDP	2	3413	3665	0	0	0	0
11365	1	10.0.0.1	10.0.0.8	18306	19514196	40	713000000	40713000000	3	1790	13529	14421914	450	0	UDP	4	3875	139619859	0	3838	3838	0
11365	1	10.0.0.1	10.0.0.8	18306	19514196	40	713000000	40713000000	3	1790	13529	14421914	450	0	UDP	3	3833	87249411	0	7676	7676	0
11365	1	10.0.0.1	10.0.0.8	18306	19514196	40	713000000	40713000000	3	1790	13529	14421914	450	0	UDP	3	3413	3623	0	0	0	0
11365	1	10.0.0.1	10.0.0.8	18306	19514196	40	713000000	40713000000	3	1790	13529	14421914	450	0	UDP	2	3753	1422	0	0	0	0
11335	1	10.0.0.2	10.0.0.8	49807	53094262	110	739000000	1.11E+11	3	1790	13525	14417650	450	0	UDP	3	3343	3623	0	0	0	0
11365	1	10.0.0.1	10.0.0.8	18306	19514196	40	713000000	40713000000	3	1790	13529	14421914	450	0	UDP	4	3623	3413	0	0	0	0
11365	1	10.0.0.1	10.0.0.8	18306	19514196	40	713000000	40713000000	3	1790	13529	14421914	450	0	UDP	2	3413	3623	0	0	0	0
11365	1	10.0.0.1	10.0.0.8	18306	19514196	40	713000000	40713000000	3	1790	13529	14421914	450	0	UDP	2	3963	145426922	0	6457	6457	0
11365	1	10.0.0.1	10.0.0.8	18306	19514196	40	713000000	40713000000	3	1790	13529	14421914	450	0	UDP	3	139618793	3875	3838	0	3838	0
11365	1	10.0.0.1	10.0.0.8	18306	19514196	40	713000000	40713000000	3	1790	13529	14421914	450	0	UDP	1	3733	1242	0	0	0	0
11365	1	10.0.0.1	10.0.0.8	18306	19514196	40	713000000	40713000000	3	1790	13529	14421914	450	0	UDP	4	4043	202457879	0	6446	6446	0
11365	1	10.0.0.1	10.0.0.8	18306	19514196	40	713000000	40713000000	3	1790	13529	14421914	450	0	UDP	2	3733	1402	0	0	0	0
11365	1	10.0.0.1	10.0.0.8	18306	19514196	40	713000000	40713000000	3	1790	13529	14421914	450	0	UDP	3	4043	232676157	0	14134	14134	0
11365	1	10.0.0.1	10.0.0.8	18306	19514196	40	713000000	40713000000	3	1790	13529	14421914	450	0	UDP	1	3733	1242	0	0	0	0
11335	1	10.0.0.2	10.0.0.8	49807	53094262	110	739000000	1.11E+11	3	1790	13525	14417650	450	0	UDP	2	3683	1422	0	0	0	0
11365	1	10.0.0.2	10.0.0.8	63336	67516176	140	741000000	1.41E+11	3	1790	13529	14421914	450	0	UDP	1	3733	1242	0	0	0	0
11335	1	10.0.0.2	10.0.0.8	49807	53094262	110	739000000	1.11E+11	3	1790	13525	14417650	450	0	UDP	1	3753	5227812	0	1393	1393	0
11335	1	10.0.0.2	10.0.0.8	49807	53094262	110	739000000	1.11E+11	3	1790	13525	14417650	450	0	UDP	3	125225619	3833	3838	0	3838	0
11335	1	10.0.0.2	10.0.0.8	49807	53094262	110	739000000	1.11E+11	3	1790	13525	14417650	450	0	UDP	2	3753	1332	0	0	0	0
11335	1	10.0.0.2	10.0.0.8	49807	53094262	110	739000000	1.11E+11	3	1790	13525	14417650	450	0	UDP	3	3679	58460931	0	5232	5232	0
11335	1	10.0.0.2	10.0.0.8	49807	53094262	110	739000000	1.11E+11	3	1790	13525	14417650	450	0	UDP	2	3733	1402	0	0	0	0
11365	1	10.0.0.1	10.0.0.8	18306	19514196	40	713000000	40713000000	3	1790	13529	14421914	450	0	UDP	2	3413	3623	0	0	0	0
11335	1	10.0.0.2	10.0.0.8	49807	53094262	110	739000000	1.11E+11	3	1790	13525	14417650	450	0	UDP	3	3413	3623	0	0	0	0
11365	1	10.0.0.1	10.0.0.8	18306	19514196	40	713000000	40713000000	3	1790	13529	14421914	450	0	UDP	3	3623	3413	0	0	0	0
11335	1	10.0.0.2	10.0.0.8	49807	53094262	110	739000000	1.11E+11	3	1790	13525	14417650	450	0	UDP	1	3733	1172	0	0	0	0
11335	1	10.0.0.2	10.0.0.8	49807	53094262	110	739000000	1.11E+11	3	1790	13525	14417650	450	0	UDP	4	3553	3343	0	0	0	0
11335	1	10.0.0.2	10.0.0.8	49807	53094262	110	739000000	1.11E+11	3	1790	13525	14417650	450	0	UDP	1	3528	1422	0	0	0	0
11365	1	10.0.0.1	10.0.0.8	18306	19514196	40	713000000	40713000000	3	1790	13529	14421914	450	0	UDP	2	3646	1492	0	0	0	0
11365	1	10.0.0.1	10.0.0.8	18306	19514196	40	713000000	40713000000	3	1790	13529	14421914	450	0	UDP	3	3413	3623	0	0	0	0
11365	1	10.0.0.1	10.0.0.8	18306	19514196	40	713000000	40713000000	3	1790	13529	14421914	450	0	UDP	1	3753	1242	0	0	0	0
11365	1	10.0.0.1	10.0.0.8	18306	19514196	40	713000000	40713000000	3	1790	13529	14421914	450	0	UDP	2	3803	1402	0	0	0	0
11335	1	10.0.0.2	10.0.0.8	49807	53094262	110	739000000	1.11E+11	3	1790	13525	14417650	450	0	UDP	4	58460931	3749	5232	0	5232	0
11365	1	10.0.0.2	10.0.0.8	63336	67516176	140	741000000	1.41E+11	3	1790	13529	14421914	450	0	UDP	3	3833	87249411	0	7676	7676	0
11365	1	10.0.0.1	10.0.0.8	18306	19514196	40	713000000	40713000000	3	1790	13529	14421914	450	0	UDP	1	3528	1422	0	0	0	0
11365	1	10.0.0.2	10.0.0.8	63336	67516176	140	741000000	1.41E+11	3	1790	13529	14421914	450	0	UDP	2	3413	3623	0	0	0	0
11365	1	10.0.0.2	10.0.0.8	63336	67516176	140	741000000	1.41E+11	3	1790	13529	14421914	450	0	UDP	3	3623	3413	0	0	0	0
11365	1	10.0.0.2	10.0.0.8	63336	67516176	140	741000000	1.41E+11	3	1790	13529	14421914	450	0	UDP	2	3413	3623	0	0	0	0
11365	1	10.0.0.2	10.0.0.8	63336	67516176	140	741000000	1.41E+11	3	1790	13529	14421914	450	0	UDP	1	3753	1242	0	0	0	0
11365	1	10.0.0.2	10.0.0.8	63336	67516176	140	741000000	1.41E+11	3	1790	13529	14421914	450	0	UDP	4	3623	3413	0	0	0	0
11365	1	10.0.0.2	10.0.0.8	63336	67516176	140	741000000	1.41E+11	3	1790	13529	14421914	450	0	UDP	3	3413	3623	0	0	0	0
11365	1	10.0.0.2	10.0.0.8	63336	67516176	140	741000000	1.41E+11	3	1790	13529	14421914	450	0	UDP	4	3875	139619859	0	3838	3838	0
11365	1	10.0.0.2	10.0.0.8	63336	67516176	140	741000000	1.41E+11	3	1790	13529	14421914	450	0	UDP	2	3646	1492	0	0	0	0
11365	1	10.0.0.2	10.0.0.8	63336	67516176	140	741000000	1.41E+11	3	1790	13529	14421914	450	0	UDP	3	3413	3623	0	0	0	0
11365	1	10.0.0.2	10.0.0.8	63336	67516176	140	741000000	1.41E+11	3	1790	13529	14421914	450	0	UDP	2	3753	1422	0	0	0	0
11365	1	10.0.0.2	10.0.0.8	63336	67516176	140	741000000	1.41E+11	3	1790	13529	14421914	450	0	UDP	1	3733	1242	0	0	0	0
11365	1	10.0.0.2	10.0.0.8	63336	67516176	140	741000000	1.41E+11	3	1790	13529	14421914	450	0	UDP	4	3623	3413	0	0	0	0
11365	1	10.0.0.2	10.0.0.8	63336	67516176	140	741000000	1.41E+11	3	1790	13529	14421914	450	0	UDP	4	232675091	4043	14134	0	14134	0
11365	1	10.0.0.2	10.0.0.8	63336	67516176	140	741000000	1.41E+11	3	1790	13529	14421914	450	0	UDP	2	3963	145426922	0	6457	6457	0
11455	1	10.0.0.2	10.0.0.8	103866	110721156	230	747000000	2.31E+11	3	1943	13533	14426178	451	0	UDP	4	4169	235875005	0	2571	2571	0
11365	1	10.0.0.2	10.0.0.8	63336	67516176	140	741000000	1.41E+11	3	1790	13529	14421914	450	0	UDP	1	3773	1492	0	0	0	0
11365	1	10.0.0.1	10.0.0.8	18306	19514196	40	713000000	40713000000	3	1790	13529	14421914	450	0	UDP	2	3753	1402	0	0	0	0
11335	1	10.0.0.2	10.0.0.8	49807	53094262	110	739000000	1.11E+11	3	1790	13525	14417650	450	0	UDP	1	3773	1422	0	0	0	0
11365	1	10.0.0.1	10.0.0.8	18306	19514196	40	713000000	40713000000	3	1790	13529	14421914	450	0	UDP	4	3623	3413	0	0	0	0
11365	1	10.0.0.1	10.0.0.8	18306	19514196	40	713000000	40713000000	3	1790	13529	14421914	450	0	UDP	1	3733	1492	0	0	0	0
11365	1	10.0.0.1	10.0.0.8	18306	19514196	40	713000000	40713000000	3	1790	13529	14421914	450	0	UDP	1	3753	1402	0	0	0	0
11365	1	10.0.0.1	10.0.0.8	18306	19514196	40	713000000	40713000000	3	1790	13529	14421914	450	0	UDP	2	4011	62839422	0	2607	2607	0
11365	1	10.0.0.1	10.0.0.8	18306	19514196	40	713000000	40713000000	3	1790	13529	14421914	450	0	UDP	3	202457879	4043	6445	0	6445	0
11365	1	10.0.0.2	10.0.0.8	63336	67516176	140	741000000	1.41E+11	3	1790	13529	14421914	450	0	UDP	1	3753	1242	0	0	0	0
11365	1	10.0.0.1	10.0.0.8	18306	19514196	40	713000000	40713000000	3	1790	13529	14421914	450	0	UDP	4	3623	3413	0	0	0	0
11365	1	10.0.0.1	10.0.0.8	18306	19514196	40	713000000	40713000000	3	1790	13529	14421914	450	0	UDP	3	3413	3623	0	0	0	0
11365	1	10.0.0.1	10.0.0.8	18306	19514196	40	713000000	40713000000	3	1790	13529	14421914	450	0	UDP	2	435130733	2292	20580	0	20580	0
11365	1	10.0.0.1	10.0.0.8	18306	19514196	40	713000000	40713000000	3	1790	13529	14421914	450	0	UDP	1	3795	19623188	0	3838	3838	0
11365	1	10.0.0.1	10.0.0.8	18306	19514196	40	713000000	40713000000	3	1790	13529	14421914	450	0	UDP	3	87249411	3833	7676	0	7676	0
11365	1	10.0.0.1	10.0.0.8	18306	19514196	40	713000000	40713000000	3	1790	13529	14421914	450	0	UDP	2	3971	67625294	0	3838	3838	0
11365	1	10.0.0.1	10.0.0.8	18306	19514196	40	713000000	40713000000	3	1790	13529	14421914	450	0	UDP	4	87249411	3833	7676	0	7676	0
11365	1	10.0.0.1	10.0.0.8	18306	19514196	40	713000000	40713000000	3	1790	13529	14421914	450	0	UDP	3	3833	87249411	0	7676	7676	0
11365	1	10.0.0.1	10.0.0.8	18306	19514196	40	713000000	40713000000	3	1790	13529	14421914	450	0	UDP	1	3803	1242	0	0	0	0
11365	1	10.0.0.1	10.0.0.8	18306	19514196	40	713000000	40713000000	3	1790	13529	14421914	450	0	UDP	1	4005	139616712	0	3838	3838	0
11455	1	10.0.0.1	10.0.0.8	58837	62720242	130	719000000	1.31E+11	3	1943	13533	14426178	451	0	UDP	1	3971	26078502	0	2562	2562	0
11455	1	10.0.0.1	10.0.0.8	58837	62720242	130	719000000	1.31E+11	3	1943	13533	14426178	451	0	UDP	4	402650803	4463	12818	0	12818	0
11455	1	10.0.0.1	10.0.0.8	58837	62720242	130	719000000	1.31E+11	3	1943	13533	14426178	451	0	UDP	1	3885	1492	0	0	0	0
11455	1	10.0.0.1	10.0.0.8	58837	62720242	130	719000000	1.31E+11	3	1943	13533	14426178	451	0	UDP	1	3775	1242	0	0	0	0
11455	1	10.0.0.1	10.0.0.8	58837	62720242	130	719000000	1.31E+11	3	1943	13533	14426178	451	0	UDP	2	3795	1492	0	0	0	0
11455	1	10.0.0.1	10.0.0.8	58837	62720242	130	719000000	1.31E+11	3	1943	13533	14426178	451	0	UDP	4	3665	3413	0	0	0	0
11455	1	10.0.0.1	10.0.0.8	58837	62720242	130	719000000	1.31E+11	3	1943	13533	14426178	451	0	UDP	4	3665	3413	0	0	0	0
11335	1	10.0.0.2	10.0.0.8	49807	53094262	110	739000000	1.11E+11	3	1790	13525	14417650	450	0	UDP	2	3929	53230984	0	3838	3838	0
11455	1	10.0.0.1	10.0.0.8	58837	62720242	130	719000000	1.31E+11	3	1943	13533	14426178	451	0	UDP	1	3795	1242	0	0	0	0
11455	1	10.0.0.1	10.0.0.8	58837	62720242	130	719000000	1.31E+11	3	1943	13533	14426178	451	0	UDP	3	4169	199694159	0	10240	10240	0
11455	1	10.0.0.1	10.0.0.8	58837	62720242	130	719000000	1.31E+11	3	1943	13533	14426178	451	0	UDP	2	3413	3665	0	0	0	0
11455	1	10.0.0.1	10.0.0.8	58837	62720242	130	719000000	1.31E+11	3	1943	13533	14426178	451	0	UDP	1	3775	1492	0	0	0	0
11455	1	10.0.0.1	10.0.0.8	58837	62720242	130	719000000	1.31E+11	3	1943	13533	14426178	451	0	UDP	3	3413	3665	0	0	0	0
11455	1	10.0.0.1	10.0.0.8	58837	62720242	130	719000000	1.31E+11	3	1943	13533	14426178	451	0	UDP	2	3688	1492	0	0	0	0
11455	1	10.0.0.1	10.0.0.8	58837	62720242	130	719000000	1.31E+11	3	1943	13533	14426178	451	0	UDP	4	199694159	4169	10240	0	10240	0
11455	1	10.0.0.1	10.0.0.8	58837	62720242	130	719000000	1.31E+11	3	1943	13533	14426178	451	0	UDP	2	4137	91947776	0	2571	2571	0
11455	1	10.0.0.1	10.0.0.8	58837	62720242	130	719000000	1.31E+11	3	1943	13533	14426178	451	0	UDP	4	3665	3413	0	0	0	0
11455	1	10.0.0.1	10.0.0.8	58837	62720242	130	719000000	1.31E+11	3	1943	13533	14426178	451	0	UDP	4	3665	3413	0	0	0	0
11455	1	10.0.0.2	10.0.0.8	103866	110721156	230	747000000	2.31E+11	3	1943	13533	14426178	451	0	UDP	3	235875005	4169	2571	0	2571	0
11455	1	10.0.0.2	10.0.0.8	103866	110721156	230	747000000	2.31E+11	3	1943	13533	14426178	451	0	UDP	3	3413	3665	0	0	0	0
11455	1	10.0.0.2	10.0.0.8	103866	110721156	230	747000000	2.31E+11	3	1943	13533	14426178	451	0	UDP	2	3845	1402	0	0	0	0
11455	1	10.0.0.1	10.0.0.8	58837	62720242	130	719000000	1.31E+11	3	1943	13533	14426178	451	0	UDP	2	4089	202957886	0	2577	2577	0
11455	1	10.0.0.1	10.0.0.8	58837	62720242	130	719000000	1.31E+11	3	1943	13533	14426178	451	0	UDP	1	3795	1242	0	0	0	0
11455	1	10.0.0.1	10.0.0.8	58837	62720242	130	719000000	1.31E+11	3	1943	13533	14426178	451	0	UDP	2	3413	3665	0	0	0	0
11455	1	10.0.0.1	10.0.0.8	58837	62720242	130	719000000	1.31E+11	3	1943	13533	14426178	451	0	UDP	1	3570	1492	0	0	0	0
11455	1	10.0.0.1	10.0.0.8	58837	62720242	130	719000000	1.31E+11	3	1943	13533	14426178	451	0	UDP	3	4463	402651845	0	12818	12818	0
11455	1	10.0.0.1	10.0.0.8	58837	62720242	130	719000000	1.31E+11	3	1943	13533	14426178	451	0	UDP	2	638523547	2796	15389	0	15389	0
11455	1	10.0.0.1	10.0.0.8	58837	62720242	130	719000000	1.31E+11	3	1943	13533	14426178	451	0	UDP	2	3795	1402	0	0	0	0
11455	1	10.0.0.1	10.0.0.8	58837	62720242	130	719000000	1.31E+11	3	1943	13533	14426178	451	0	UDP	3	143928631	3917	0	0	0	0
11455	1	10.0.0.1	10.0.0.8	58837	62720242	130	719000000	1.31E+11	3	1943	13533	14426178	451	0	UDP	3	173616899	4043	7678	0	7678	0
11455	1	10.0.0.1	10.0.0.8	58837	62720242	130	719000000	1.31E+11	3	1943	13533	14426178	451	0	UDP	2	4097	110809038	0	3839	3839	0
11455	1	10.0.0.1	10.0.0.8	58837	62720242	130	719000000	1.31E+11	3	1943	13533	14426178	451	0	UDP	1	3921	62806932	0	3839	3839	0
11455	1	10.0.0.1	10.0.0.8	58837	62720242	130	719000000	1.31E+11	3	1943	13533	14426178	451	0	UDP	4	3917	143928631	0	0	0	0
11455	1	10.0.0.1	10.0.0.8	58837	62720242	130	719000000	1.31E+11	3	1943	13533	14426178	451	0	UDP	2	3845	1402	0	0	0	0
11455	1	10.0.0.1	10.0.0.8	58837	62720242	130	719000000	1.31E+11	3	1943	13533	14426178	451	0	UDP	3	3665	3413	0	0	0	0
11335	1	10.0.0.2	10.0.0.8	49807	53094262	110	739000000	1.11E+11	3	1790	13525	14417650	450	0	UDP	2	3733	1402	0	0	0	0
11455	1	10.0.0.1	10.0.0.8	58837	62720242	130	719000000	1.31E+11	3	1943	13533	14426178	451	0	UDP	3	4043	173616899	0	7678	7678	0
11335	1	10.0.0.2	10.0.0.8	49807	53094262	110	739000000	1.11E+11	3	1790	13525	14417650	450	0	UDP	4	3959	178284357	0	6457	6457	0
11335	1	10.0.0.2	10.0.0.8	49807	53094262	110	739000000	1.11E+11	3	1790	13525	14417650	450	0	UDP	2	3413	3623	0	0	0	0
11335	1	10.0.0.2	10.0.0.8	49807	53094262	110	739000000	1.11E+11	3	1790	13525	14417650	450	0	UDP	1	3663	1242	0	0	0	0
11335	1	10.0.0.2	10.0.0.8	49807	53094262	110	739000000	1.11E+11	3	1790	13525	14417650	450	0	UDP	3	3623	3413	0	0	0	0
11335	1	10.0.0.2	10.0.0.8	49807	53094262	110	739000000	1.11E+11	3	1790	13525	14417650	450	0	UDP	3	58460931	3679	5232	0	5232	0
11335	1	10.0.0.2	10.0.0.8	49807	53094262	110	739000000	1.11E+11	3	1790	13525	14417650	450	0	UDP	1	3753	1332	0	0	0	0
11335	1	10.0.0.2	10.0.0.8	49807	53094262	110	739000000	1.11E+11	3	1790	13525	14417650	450	0	UDP	3	3343	3553	0	0	0	0
11335	1	10.0.0.2	10.0.0.8	49807	53094262	110	739000000	1.11E+11	3	1790	13525	14417650	450	0	UDP	4	3833	125226685	0	3838	3838	0
11335	1	10.0.0.2	10.0.0.8	49807	53094262	110	739000000	1.11E+11	3	1790	13525	14417650	450	0	UDP	4	3623	3413	0	0	0	0
11335	1	10.0.0.2	10.0.0.8	49807	53094262	110	739000000	1.11E+11	3	1790	13525	14417650	450	0	UDP	1	3663	1422	0	0	0	0
11335	1	10.0.0.2	10.0.0.8	49807	53094262	110	739000000	1.11E+11	3	1790	13525	14417650	450	0	UDP	1	3753	1242	0	0	0	0
11335	1	10.0.0.2	10.0.0.8	49807	53094262	110	739000000	1.11E+11	3	1790	13525	14417650	450	0	UDP	4	3623	3413	0	0	0	0
11335	1	10.0.0.2	10.0.0.8	49807	53094262	110	739000000	1.11E+11	3	1790	13525	14417650	450	0	UDP	3	178285423	3959	6457	0	6457	0
11335	1	10.0.0.2	10.0.0.8	49807	53094262	110	739000000	1.11E+11	3	1790	13525	14417650	450	0	UDP	4	179670409	3917	11699	0	11699	0
11335	1	10.0.0.2	10.0.0.8	49807	53094262	110	739000000	1.11E+11	3	1790	13525	14417650	450	0	UDP	2	3413	3623	0	0	0	0
11335	1	10.0.0.2	10.0.0.8	49807	53094262	110	739000000	1.11E+11	3	1790	13525	14417650	450	0	UDP	2	3646	1492	0	0	0	0
11335	1	10.0.0.1	10.0.0.8	4777	5092282	10	711000000	10711000000	3	1790	0	0	0	0	UDP	2	3921	121210720	0	6467	6467	1
11365	1	10.0.0.2	10.0.0.8	63336	67516176	140	741000000	1.41E+11	3	1790	13529	14421914	450	0	UDP	4	4043	202457879	0	6446	6446	0
11455	1	10.0.0.1	10.0.0.8	58837	62720242	130	719000000	1.31E+11	3	1943	13533	14426178	451	0	UDP	3	3413	3665	0	0	0	0
11455	1	10.0.0.1	10.0.0.8	58837	62720242	130	719000000	1.31E+11	3	1943	13533	14426178	451	0	UDP	1	4047	143926620	0	0	0	0
11455	1	10.0.0.1	10.0.0.8	58837	62720242	130	719000000	1.31E+11	3	1943	13533	14426178	451	0	UDP	1	3775	1242	0	0	0	0
11455	1	10.0.0.1	10.0.0.8	58837	62720242	130	719000000	1.31E+11	3	1943	13533	14426178	451	0	UDP	4	4169	235875005	0	2571	2571	0
11455	1	10.0.0.1	10.0.0.8	58837	62720242	130	719000000	1.31E+11	3	1943	13533	14426178	451	0	UDP	3	235875005	4169	2571	0	2571	0
11335	1	10.0.0.2	10.0.0.8	49807	53094262	110	739000000	1.11E+11	3	1790	13525	14417650	450	0	UDP	2	3969	53060140	0	2619	2619	0
11455	1	10.0.0.1	10.0.0.8	58837	62720242	130	719000000	1.31E+11	3	1943	13533	14426178	451	0	UDP	2	3845	1402	0	0	0	0
11455	1	10.0.0.1	10.0.0.8	58837	62720242	130	719000000	1.31E+11	3	1943	13533	14426178	451	0	UDP	1	3795	1402	0	0	0	0
11335	1	10.0.0.1	10.0.0.8	4777	5092282	10	711000000	10711000000	3	1790	0	0	0	0	UDP	3	3749	58460931	0	5232	5232	1
11335	1	10.0.0.1	10.0.0.8	4777	5092282	10	711000000	10711000000	3	1790	0	0	0	0	UDP	1	3733	1242	0	0	0	1
11335	1	10.0.0.1	10.0.0.8	4777	5092282	10	711000000	10711000000	3	1790	0	0	0	0	UDP	1	3963	125222472	0	3838	3838	1
11335	1	10.0.0.1	10.0.0.8	4777	5092282	10	711000000	10711000000	3	1790	0	0	0	0	UDP	4	3623	3343	0	0	0	1
11335	1	10.0.0.2	10.0.0.8	49807	53094262	110	739000000	1.11E+11	3	1790	13525	14417650	450	0	UDP	2	357952669	2082	18157	0	18157	0
11335	1	10.0.0.2	10.0.0.8	49807	53094262	110	739000000	1.11E+11	3	1790	13525	14417650	450	0	UDP	3	3917	179671475	0	11699	11699	0
11335	1	10.0.0.2	10.0.0.8	49807	53094262	110	739000000	1.11E+11	3	1790	13525	14417650	450	0	UDP	1	3753	1172	0	0	0	0
11455	1	10.0.0.1	10.0.0.8	58837	62720242	130	719000000	1.31E+11	3	1943	13533	14426178	451	0	UDP	3	3413	3665	0	0	0	0
11545	1	10.0.0.1	10.0.0.8	99327	105882582	220	728000000	2.21E+11	3	1943	13651	14551966	455	0	UDP	1	4097	54937860	0	2561	2561	0
11545	1	10.0.0.1	10.0.0.8	99327	105882582	220	728000000	2.21E+11	3	1943	13651	14551966	455	0	UDP	4	3735	3413	0	0	0	0
11545	1	10.0.0.1	10.0.0.8	99327	105882582	220	728000000	2.21E+11	3	1943	13651	14551966	455	0	UDP	2	4181	143926544	0	1155	1155	0
11545	1	10.0.0.1	10.0.0.8	99327	105882582	220	728000000	2.21E+11	3	1943	13651	14551966	455	0	UDP	1	3885	1492	0	0	0	0
11545	1	10.0.0.1	10.0.0.8	99327	105882582	220	728000000	2.21E+11	3	1943	13651	14551966	455	0	UDP	3	3413	3665	0	0	0	0
11545	1	10.0.0.1	10.0.0.8	99327	105882582	220	728000000	2.21E+11	3	1943	13651	14551966	455	0	UDP	2	3845	1472	0	0	0	0
11545	1	10.0.0.1	10.0.0.8	99327	105882582	220	728000000	2.21E+11	3	1943	13651	14551966	455	0	UDP	4	3735	3483	0	0	0	0
11545	1	10.0.0.1	10.0.0.8	99327	105882582	220	728000000	2.21E+11	3	1943	13651	14551966	455	0	UDP	2	3688	1492	0	0	0	0
11545	1	10.0.0.1	10.0.0.8	99327	105882582	220	728000000	2.21E+11	3	1943	13651	14551966	455	0	UDP	3	4211	249913885	0	4993	4993	0
11545	1	10.0.0.1	10.0.0.8	99327	105882582	220	728000000	2.21E+11	3	1943	13651	14551966	455	0	UDP	1	4117	143926620	0	0	0	0
11545	1	10.0.0.1	10.0.0.8	99327	105882582	220	728000000	2.21E+11	3	1943	13651	14551966	455	0	UDP	4	304850503	4463	7554	0	7554	0
11545	1	10.0.0.1	10.0.0.8	99327	105882582	220	728000000	2.21E+11	3	1943	13651	14551966	455	0	UDP	2	3845	1402	0	0	0	0
11545	1	10.0.0.2	10.0.0.8	134994	143903604	320	756000000	3.21E+11	3	1943	4288	4571008	142	0	UDP	4	4253	264851025	0	2565	2565	1
11545	1	10.0.0.2	10.0.0.8	134994	143903604	320	756000000	3.21E+11	3	1943	4288	4571008	142	0	UDP	3	249913885	4211	4993	0	4993	1
11545	1	10.0.0.2	10.0.0.8	134994	143903604	320	756000000	3.21E+11	3	1943	4288	4571008	142	0	UDP	2	3413	3665	0	0	0	1
11545	1	10.0.0.2	10.0.0.8	134994	143903604	320	756000000	3.21E+11	3	1943	4288	4571008	142	0	UDP	1	4005	105986412	0	3838	3838	1
11545	1	10.0.0.1	10.0.0.8	99327	105882582	220	728000000	2.21E+11	3	1943	13651	14551966	455	0	UDP	1	3775	1492	0	0	0	0
11545	1	10.0.0.1	10.0.0.8	99327	105882582	220	728000000	2.21E+11	3	1943	13651	14551966	455	0	UDP	4	3665	3413	0	0	0	0
11365	1	10.0.0.2	10.0.0.8	63336	67516176	140	741000000	1.41E+11	3	1790	13529	14421914	450	0	UDP	3	139618793	3875	3838	0	3838	0
11545	1	10.0.0.1	10.0.0.8	99327	105882582	220	728000000	2.21E+11	3	1943	13651	14551966	455	0	UDP	2	4291	120923796	0	2565	2565	0
11545	1	10.0.0.1	10.0.0.8	99327	105882582	220	728000000	2.21E+11	3	1943	13651	14551966	455	0	UDP	1	3865	1402	0	0	0	0
11545	1	10.0.0.1	10.0.0.8	99327	105882582	220	728000000	2.21E+11	3	1943	13651	14551966	455	0	UDP	4	3917	143928631	0	0	0	0
11545	1	10.0.0.1	10.0.0.8	99327	105882582	220	728000000	2.21E+11	3	1943	13651	14551966	455	0	UDP	3	3483	3735	0	0	0	0
11545	1	10.0.0.1	10.0.0.8	99327	105882582	220	728000000	2.21E+11	3	1943	13651	14551966	455	0	UDP	2	3795	1492	0	0	0	0
11545	1	10.0.0.1	10.0.0.8	99327	105882582	220	728000000	2.21E+11	3	1943	13651	14551966	455	0	UDP	2	3865	1402	0	0	0	0
11545	1	10.0.0.1	10.0.0.8	99327	105882582	220	728000000	2.21E+11	3	1943	13651	14551966	455	0	UDP	4	3665	3413	0	0	0	0
11545	1	10.0.0.1	10.0.0.8	99327	105882582	220	728000000	2.21E+11	3	1943	13651	14551966	455	0	UDP	4	536786293	4841	10120	0	10120	0
11545	1	10.0.0.1	10.0.0.8	99327	105882582	220	728000000	2.21E+11	3	1943	13651	14551966	455	0	UDP	1	3795	1242	0	0	0	0
11545	1	10.0.0.1	10.0.0.8	99327	105882582	220	728000000	2.21E+11	3	1943	13651	14551966	455	0	UDP	3	143928631	3917	0	0	0	0
11545	1	10.0.0.1	10.0.0.8	99327	105882582	220	728000000	2.21E+11	3	1943	13651	14551966	455	0	UDP	3	3413	3665	0	0	0	0
11545	1	10.0.0.1	10.0.0.8	99327	105882582	220	728000000	2.21E+11	3	1943	13651	14551966	455	0	UDP	1	3795	1242	0	0	0	0
11545	1	10.0.0.1	10.0.0.8	99327	105882582	220	728000000	2.21E+11	3	1943	13651	14551966	455	0	UDP	2	3413	3735	0	0	0	0
11545	1	10.0.0.1	10.0.0.8	99327	105882582	220	728000000	2.21E+11	3	1943	13651	14551966	455	0	UDP	3	3665	3413	0	0	0	0
11545	1	10.0.0.2	10.0.0.8	134994	143903604	320	756000000	3.21E+11	3	1943	4288	4571008	142	0	UDP	3	4463	304850503	0	7555	7555	1
11545	1	10.0.0.1	10.0.0.8	99327	105882582	220	728000000	2.21E+11	3	1943	13651	14551966	455	0	UDP	1	3845	1242	0	0	0	0
11545	1	10.0.0.2	10.0.0.8	134994	143903604	320	756000000	3.21E+11	3	1943	4288	4571008	142	0	UDP	3	3413	3665	0	0	0	1
11545	1	10.0.0.2	10.0.0.8	134994	143903604	320	756000000	3.21E+11	3	1943	4288	4571008	142	0	UDP	2	801636169	3258	12685	0	12685	1
11545	1	10.0.0.2	10.0.0.8	134994	143903604	320	756000000	3.21E+11	3	1943	4288	4571008	142	0	UDP	3	3665	3413	0	0	0	1
11545	1	10.0.0.2	10.0.0.8	134994	143903604	320	756000000	3.21E+11	3	1943	4288	4571008	142	0	UDP	1	4117	143926620	0	0	0	1
11545	1	10.0.0.2	10.0.0.8	134994	143903604	320	756000000	3.21E+11	3	1943	4288	4571008	142	0	UDP	4	536786293	4841	10120	0	10120	1
11545	1	10.0.0.2	10.0.0.8	134994	143903604	320	756000000	3.21E+11	3	1943	4288	4571008	142	0	UDP	2	3865	1402	0	0	0	1
11545	1	10.0.0.2	10.0.0.8	134994	143903604	320	756000000	3.21E+11	3	1943	4288	4571008	142	0	UDP	4	3735	3413	0	0	0	1
11545	1	10.0.0.2	10.0.0.8	134994	143903604	320	756000000	3.21E+11	3	1943	4288	4571008	142	0	UDP	1	3795	1242	0	0	0	1
11545	1	10.0.0.2	10.0.0.8	134994	143903604	320	756000000	3.21E+11	3	1943	4288	4571008	142	0	UDP	1	3885	1492	0	0	0	1
11545	1	10.0.0.2	10.0.0.8	134994	143903604	320	756000000	3.21E+11	3	1943	4288	4571008	142	0	UDP	3	3413	3665	0	0	0	1
11545	1	10.0.0.2	10.0.0.8	134994	143903604	320	756000000	3.21E+11	3	1943	4288	4571008	142	0	UDP	2	3845	1472	0	0	0	1
11545	1	10.0.0.2	10.0.0.8	134994	143903604	320	756000000	3.21E+11	3	1943	4288	4571008	142	0	UDP	4	3735	3483	0	0	0	1
11545	1	10.0.0.2	10.0.0.8	134994	143903604	320	756000000	3.21E+11	3	1943	4288	4571008	142	0	UDP	1	3775	1492	0	0	0	1
11545	1	10.0.0.2	10.0.0.8	134994	143903604	320	756000000	3.21E+11	3	1943	4288	4571008	142	0	UDP	3	4211	249913885	0	4993	4993	1
11545	1	10.0.0.2	10.0.0.8	134994	143903604	320	756000000	3.21E+11	3	1943	4288	4571008	142	0	UDP	1	4097	54937860	0	2561	2561	1
11545	1	10.0.0.2	10.0.0.8	134994	143903604	320	756000000	3.21E+11	3	1943	4288	4571008	142	0	UDP	4	304850503	4463	7554	0	7554	1
11545	1	10.0.0.2	10.0.0.8	134994	143903604	320	756000000	3.21E+11	3	1943	4288	4571008	142	0	UDP	2	3845	1402	0	0	0	1
11545	1	10.0.0.2	10.0.0.8	134994	143903604	320	756000000	3.21E+11	3	1943	4288	4571008	142	0	UDP	2	4181	143926544	0	1155	1155	1
11545	1	10.0.0.2	10.0.0.8	134994	143903604	320	756000000	3.21E+11	3	1943	4288	4571008	142	0	UDP	4	3917	143928631	0	0	0	1
11545	1	10.0.0.1	10.0.0.8	99327	105882582	220	728000000	2.21E+11	3	1943	13651	14551966	455	0	UDP	3	4841	536788377	0	10120	10120	0
11545	1	10.0.0.2	10.0.0.8	134994	143903604	320	756000000	3.21E+11	3	1943	4288	4571008	142	0	UDP	2	4173	231937032	0	2564	2564	1
11545	1	10.0.0.2	10.0.0.8	134994	143903604	320	756000000	3.21E+11	3	1943	4288	4571008	142	0	UDP	1	3570	1492	0	0	0	1
11545	1	10.0.0.2	10.0.0.8	134994	143903604	320	756000000	3.21E+11	3	1943	4288	4571008	142	0	UDP	3	4841	536788377	0	10120	10120	1
11545	1	10.0.0.2	10.0.0.8	134994	143903604	320	756000000	3.21E+11	3	1943	4288	4571008	142	0	UDP	2	3688	1492	0	0	0	1
11545	1	10.0.0.2	10.0.0.8	134994	143903604	320	756000000	3.21E+11	3	1943	4288	4571008	142	0	UDP	3	264851025	4253	2565	0	2565	1
11545	1	10.0.0.2	10.0.0.8	134994	143903604	320	756000000	3.21E+11	3	1943	4288	4571008	142	0	UDP	2	3413	3735	0	0	0	1
11545	1	10.0.0.2	10.0.0.8	134994	143903604	320	756000000	3.21E+11	3	1943	4288	4571008	142	0	UDP	1	3865	1402	0	0	0	1
11545	1	10.0.0.2	10.0.0.8	134994	143903604	320	756000000	3.21E+11	3	1943	4288	4571008	142	0	UDP	1	3775	1242	0	0	0	1
11545	1	10.0.0.2	10.0.0.8	134994	143903604	320	756000000	3.21E+11	3	1943	4288	4571008	142	0	UDP	3	3483	3735	0	0	0	1
11545	1	10.0.0.2	10.0.0.8	134994	143903604	320	756000000	3.21E+11	3	1943	4288	4571008	142	0	UDP	2	3795	1492	0	0	0	1
11545	1	10.0.0.2	10.0.0.8	134994	143903604	320	756000000	3.21E+11	3	1943	4288	4571008	142	0	UDP	1	3845	1242	0	0	0	1
11545	1	10.0.0.2	10.0.0.8	134994	143903604	320	756000000	3.21E+11	3	1943	4288	4571008	142	0	UDP	4	3665	3413	0	0	0	1
11545	1	10.0.0.2	10.0.0.8	134994	143903604	320	756000000	3.21E+11	3	1943	4288	4571008	142	0	UDP	4	3665	3413	0	0	0	1
11545	1	10.0.0.2	10.0.0.8	134994	143903604	320	756000000	3.21E+11	3	1943	4288	4571008	142	0	UDP	1	3795	1242	0	0	0	1
11545	1	10.0.0.2	10.0.0.8	134994	143903604	320	756000000	3.21E+11	3	1943	4288	4571008	142	0	UDP	3	143928631	3917	0	0	0	1
11545	1	10.0.0.2	10.0.0.8	134994	143903604	320	756000000	3.21E+11	3	1943	4288	4571008	142	0	UDP	2	4291	120923796	0	2565	2565	1
9966	1	10.0.0.1	10.0.0.7	59972	63930152	133	252000000	1.33E+11	2	1931	13532	14425112	451	0	UDP	3	3539	3343	0	0	0	0
11365	1	10.0.0.2	10.0.0.8	63336	67516176	140	741000000	1.41E+11	3	1790	13529	14421914	450	0	UDP	3	3833	87249411	0	7676	7676	0
11365	1	10.0.0.2	10.0.0.8	63336	67516176	140	741000000	1.41E+11	3	1790	13529	14421914	450	0	UDP	1	3803	1242	0	0	0	0
11545	1	10.0.0.1	10.0.0.8	99327	105882582	220	728000000	2.21E+11	3	1943	13651	14551966	455	0	UDP	4	4253	264851025	0	2565	2565	0
11545	1	10.0.0.1	10.0.0.8	99327	105882582	220	728000000	2.21E+11	3	1943	13651	14551966	455	0	UDP	3	249913885	4211	4993	0	4993	0
11545	1	10.0.0.1	10.0.0.8	99327	105882582	220	728000000	2.21E+11	3	1943	13651	14551966	455	0	UDP	2	3413	3665	0	0	0	0
11545	1	10.0.0.1	10.0.0.8	99327	105882582	220	728000000	2.21E+11	3	1943	13651	14551966	455	0	UDP	1	4005	105986412	0	3838	3838	0
11545	1	10.0.0.1	10.0.0.8	99327	105882582	220	728000000	2.21E+11	3	1943	13651	14551966	455	0	UDP	3	264851025	4253	2565	0	2565	0
11545	1	10.0.0.1	10.0.0.8	99327	105882582	220	728000000	2.21E+11	3	1943	13651	14551966	455	0	UDP	1	3775	1242	0	0	0	0
11365	1	10.0.0.2	10.0.0.8	63336	67516176	140	741000000	1.41E+11	3	1790	13529	14421914	450	0	UDP	3	87249411	3833	7676	0	7676	0
9966	1	10.0.0.1	10.0.0.7	59972	63930152	133	252000000	1.33E+11	2	1931	13532	14425112	451	0	UDP	3	3707	64053167	0	3837	3837	0
9966	1	10.0.0.1	10.0.0.7	59972	63930152	133	252000000	1.33E+11	2	1931	13532	14425112	451	0	UDP	3	3973	203398465	0	10289	10289	0
9966	1	10.0.0.1	10.0.0.7	59972	63930152	133	252000000	1.33E+11	2	1931	13532	14425112	451	0	UDP	3	4043	203398535	0	10288	10288	0
9966	1	10.0.0.1	10.0.0.7	59972	63930152	133	252000000	1.33E+11	2	1931	13532	14425112	451	0	UDP	1	3817	64050820	0	3837	3837	0
9966	1	10.0.0.1	10.0.0.7	59972	63930152	133	252000000	1.33E+11	2	1931	13532	14425112	451	0	UDP	2	3649	1172	0	0	0	0
9966	1	10.0.0.1	10.0.0.7	59972	63930152	133	252000000	1.33E+11	2	1931	13532	14425112	451	0	UDP	4	3791	196046295	0	6459	6459	0
11545	1	10.0.0.1	10.0.0.8	99327	105882582	220	728000000	2.21E+11	3	1943	13651	14551966	455	0	UDP	2	801636169	3258	12685	0	12685	0
11365	1	10.0.0.2	10.0.0.8	63336	67516176	140	741000000	1.41E+11	3	1790	13529	14421914	450	0	UDP	2	4011	62839422	0	2607	2607	0
11365	1	10.0.0.2	10.0.0.8	63336	67516176	140	741000000	1.41E+11	3	1790	13529	14421914	450	0	UDP	2	3733	1402	0	0	0	0
11365	1	10.0.0.2	10.0.0.8	63336	67516176	140	741000000	1.41E+11	3	1790	13529	14421914	450	0	UDP	3	4043	232676157	0	14134	14134	0
11365	1	10.0.0.2	10.0.0.8	63336	67516176	140	741000000	1.41E+11	3	1790	13529	14421914	450	0	UDP	1	3528	1422	0	0	0	0
11365	1	10.0.0.2	10.0.0.8	63336	67516176	140	741000000	1.41E+11	3	1790	13529	14421914	450	0	UDP	3	3413	3623	0	0	0	0
11365	1	10.0.0.2	10.0.0.8	63336	67516176	140	741000000	1.41E+11	3	1790	13529	14421914	450	0	UDP	2	3803	1402	0	0	0	0
11365	1	10.0.0.2	10.0.0.8	63336	67516176	140	741000000	1.41E+11	3	1790	13529	14421914	450	0	UDP	4	3623	3413	0	0	0	0
11365	1	10.0.0.2	10.0.0.8	63336	67516176	140	741000000	1.41E+11	3	1790	13529	14421914	450	0	UDP	4	87249411	3833	7676	0	7676	0
11365	1	10.0.0.2	10.0.0.8	63336	67516176	140	741000000	1.41E+11	3	1790	13529	14421914	450	0	UDP	1	3753	1402	0	0	0	0
11365	1	10.0.0.2	10.0.0.8	63336	67516176	140	741000000	1.41E+11	3	1790	13529	14421914	450	0	UDP	2	3971	67625294	0	3838	3838	0
11365	1	10.0.0.2	10.0.0.8	63336	67516176	140	741000000	1.41E+11	3	1790	13529	14421914	450	0	UDP	3	202457879	4043	6445	0	6445	0
11365	1	10.0.0.2	10.0.0.8	63336	67516176	140	741000000	1.41E+11	3	1790	13529	14421914	450	0	UDP	1	4005	139616712	0	3838	3838	0
11365	1	10.0.0.2	10.0.0.8	63336	67516176	140	741000000	1.41E+11	3	1790	13529	14421914	450	0	UDP	4	3623	3413	0	0	0	0
11365	1	10.0.0.2	10.0.0.8	63336	67516176	140	741000000	1.41E+11	3	1790	13529	14421914	450	0	UDP	2	3753	1402	0	0	0	0
11365	1	10.0.0.2	10.0.0.8	63336	67516176	140	741000000	1.41E+11	3	1790	13529	14421914	450	0	UDP	2	435130733	2292	20580	0	20580	0
11365	1	10.0.0.2	10.0.0.8	63336	67516176	140	741000000	1.41E+11	3	1790	13529	14421914	450	0	UDP	1	3795	19623188	0	3838	3838	0
9966	1	10.0.0.1	10.0.0.7	59972	63930152	133	252000000	1.33E+11	2	1931	13532	14425112	451	0	UDP	4	203398535	4043	10289	0	10289	0
11365	1	10.0.0.2	10.0.0.8	63336	67516176	140	741000000	1.41E+11	3	1790	13529	14421914	450	0	UDP	1	3733	1492	0	0	0	0
9966	1	10.0.0.1	10.0.0.7	59972	63930152	133	252000000	1.33E+11	2	1931	13532	14425112	451	0	UDP	4	3539	3199	0	0	0	0
9966	1	10.0.0.1	10.0.0.7	59972	63930152	133	252000000	1.33E+11	2	1931	13532	14425112	451	0	UDP	2	3413	3539	0	0	0	0
9966	1	10.0.0.1	10.0.0.7	59972	63930152	133	252000000	1.33E+11	2	1931	13532	14425112	451	0	UDP	2	3941	196044194	0	6459	6459	0
9966	1	10.0.0.1	10.0.0.7	59972	63930152	133	252000000	1.33E+11	2	1931	13532	14425112	451	0	UDP	3	196046365	3684	6459	0	6459	0
9966	1	10.0.0.1	10.0.0.7	59972	63930152	133	252000000	1.33E+11	2	1931	13532	14425112	451	0	UDP	1	4055	139346540	0	6451	6451	0
9966	1	10.0.0.1	10.0.0.7	59972	63930152	133	252000000	1.33E+11	2	1931	13532	14425112	451	0	UDP	4	203398465	3973	10289	0	10289	0
9966	1	10.0.0.1	10.0.0.7	59972	63930152	133	252000000	1.33E+11	2	1931	13532	14425112	451	0	UDP	4	3684	196046365	0	6459	6459	0
9966	1	10.0.0.1	10.0.0.7	59972	63930152	133	252000000	1.33E+11	2	1931	13532	14425112	451	0	UDP	1	3649	1332	0	0	0	0
9966	1	10.0.0.1	10.0.0.7	59972	63930152	133	252000000	1.33E+11	2	1931	13532	14425112	451	0	UDP	2	3444	1242	0	0	0	0
9966	1	10.0.0.1	10.0.0.7	59972	63930152	133	252000000	1.33E+11	2	1931	13532	14425112	451	0	UDP	1	3719	1156	0	0	0	0
9966	1	10.0.0.1	10.0.0.7	59972	63930152	133	252000000	1.33E+11	2	1931	13532	14425112	451	0	UDP	1	3579	1402	0	0	0	0
9966	1	10.0.0.1	10.0.0.7	59972	63930152	133	252000000	1.33E+11	2	1931	13532	14425112	451	0	UDP	2	3719	1172	0	0	0	0
9966	1	10.0.0.1	10.0.0.7	59972	63930152	133	252000000	1.33E+11	2	1931	13532	14425112	451	0	UDP	2	3343	3539	0	0	0	0
9966	1	10.0.0.1	10.0.0.7	59972	63930152	133	252000000	1.33E+11	2	1931	13532	14425112	451	0	UDP	3	3413	3539	0	0	0	0
11545	1	10.0.0.1	10.0.0.8	99327	105882582	220	728000000	2.21E+11	3	1943	13651	14551966	455	0	UDP	3	4463	304850503	0	7555	7555	0
11545	1	10.0.0.1	10.0.0.8	99327	105882582	220	728000000	2.21E+11	3	1943	13651	14551966	455	0	UDP	2	4173	231937032	0	2564	2564	0
11545	1	10.0.0.1	10.0.0.8	99327	105882582	220	728000000	2.21E+11	3	1943	13651	14551966	455	0	UDP	1	3570	1492	0	0	0	0
9966	1	10.0.0.1	10.0.0.7	59972	63930152	133	252000000	1.33E+11	2	1931	13532	14425112	451	0	UDP	1	3759	1332	0	0	0	0
9966	1	10.0.0.1	10.0.0.7	59972	63930152	133	252000000	1.33E+11	2	1931	13532	14425112	451	0	UDP	2	3579	1242	0	0	0	0
11365	1	10.0.0.1	10.0.0.8	18306	19514196	40	713000000	40713000000	3	1790	13529	14421914	450	0	UDP	1	3753	1242	0	0	0	0
9966	1	10.0.0.1	10.0.0.7	59972	63930152	133	252000000	1.33E+11	2	1931	13532	14425112	451	0	UDP	1	3599	1332	0	0	0	0
9966	1	10.0.0.1	10.0.0.7	59972	63930152	133	252000000	1.33E+11	2	1931	13532	14425112	451	0	UDP	2	3669	1492	0	0	0	0
9966	1	10.0.0.1	10.0.0.7	59972	63930152	133	252000000	1.33E+11	2	1931	13532	14425112	451	0	UDP	4	3539	3413	0	0	0	0
9966	1	10.0.0.1	10.0.0.7	59972	63930152	133	252000000	1.33E+11	2	1931	13532	14425112	451	0	UDP	1	3546	1402	0	0	0	0
9966	1	10.0.0.1	10.0.0.7	59972	63930152	133	252000000	1.33E+11	2	1931	13532	14425112	451	0	UDP	1	399441667	2054	16747	0	16747	0
9966	1	10.0.0.1	10.0.0.7	59972	63930152	133	252000000	1.33E+11	2	1931	13532	14425112	451	0	UDP	4	3539	3413	0	0	0	0
9966	1	10.0.0.1	10.0.0.7	59972	63930152	133	252000000	1.33E+11	2	1931	13532	14425112	451	0	UDP	3	196046295	3791	6459	0	6459	0
9966	1	10.0.0.1	10.0.0.7	59972	63930152	133	252000000	1.33E+11	2	1931	13532	14425112	451	0	UDP	1	3759	1402	0	0	0	0
9966	1	10.0.0.1	10.0.0.7	59972	63930152	133	252000000	1.33E+11	2	1931	13532	14425112	451	0	UDP	1	3669	1402	0	0	0	0
9966	1	10.0.0.1	10.0.0.7	59972	63930152	133	252000000	1.33E+11	2	1931	13532	14425112	451	0	UDP	3	64053167	3707	3837	0	3837	0
9966	1	10.0.0.1	10.0.0.7	59972	63930152	133	252000000	1.33E+11	2	1931	13532	14425112	451	0	UDP	2	3649	1172	0	0	0	0
9966	1	10.0.0.1	10.0.0.7	59972	63930152	133	252000000	1.33E+11	2	1931	13532	14425112	451	0	UDP	3	3199	3539	0	0	0	0
9966	1	10.0.0.1	10.0.0.7	59972	63930152	133	252000000	1.33E+11	2	1931	13532	14425112	451	0	UDP	2	3689	1402	0	0	0	0
9966	1	10.0.0.1	10.0.0.7	59972	63930152	133	252000000	1.33E+11	2	1931	13532	14425112	451	0	UDP	2	3649	1242	0	0	0	0
9966	1	10.0.0.1	10.0.0.7	59972	63930152	133	252000000	1.33E+11	2	1931	13532	14425112	451	0	UDP	4	3539	3413	0	0	0	0
9966	1	10.0.0.1	10.0.0.7	59972	63930152	133	252000000	1.33E+11	2	1931	13532	14425112	451	0	UDP	3	3413	3539	0	0	0	0
9936	1	10.0.0.1	10.0.0.7	46440	49505040	103	248000000	1.03E+11	2	1931	13526	14418716	450	0	UDP	2	3579	1172	0	0	0	0
9936	1	10.0.0.1	10.0.0.7	46440	49505040	103	248000000	1.03E+11	2	1931	13526	14418716	450	0	UDP	3	3959	164816371	0	10298	10298	0
9936	1	10.0.0.1	10.0.0.7	46440	49505040	103	248000000	1.03E+11	2	1931	13526	14418716	450	0	UDP	2	3413	3539	0	0	0	0
9936	1	10.0.0.1	10.0.0.7	46440	49505040	103	248000000	1.03E+11	2	1931	13526	14418716	450	0	UDP	3	49662055	3665	3839	0	3839	0
9936	1	10.0.0.1	10.0.0.7	46440	49505040	103	248000000	1.03E+11	2	1931	13526	14418716	450	0	UDP	4	3749	171824953	0	6452	6452	0
9936	1	10.0.0.1	10.0.0.7	46440	49505040	103	248000000	1.03E+11	2	1931	13526	14418716	450	0	UDP	3	171824953	3749	6451	0	6451	0
9936	1	10.0.0.1	10.0.0.7	46440	49505040	103	248000000	1.03E+11	2	1931	13526	14418716	450	0	UDP	2	3579	1172	0	0	0	0
9936	1	10.0.0.1	10.0.0.7	46440	49505040	103	248000000	1.03E+11	2	1931	13526	14418716	450	0	UDP	3	3343	3539	0	0	0	0
9936	1	10.0.0.1	10.0.0.7	46440	49505040	103	248000000	1.03E+11	2	1931	13526	14418716	450	0	UDP	4	3539	3413	0	0	0	0
9936	1	10.0.0.1	10.0.0.7	46440	49505040	103	248000000	1.03E+11	2	1931	13526	14418716	450	0	UDP	1	3669	1402	0	0	0	0
9936	1	10.0.0.1	10.0.0.7	46440	49505040	103	248000000	1.03E+11	2	1931	13526	14418716	450	0	UDP	1	3719	1156	0	0	0	0
9936	1	10.0.0.1	10.0.0.7	46440	49505040	103	248000000	1.03E+11	2	1931	13526	14418716	450	0	UDP	1	3579	1332	0	0	0	0
9936	1	10.0.0.1	10.0.0.7	46440	49505040	103	248000000	1.03E+11	2	1931	13526	14418716	450	0	UDP	4	3539	3343	0	0	0	0
9936	1	10.0.0.1	10.0.0.7	46440	49505040	103	248000000	1.03E+11	2	1931	13526	14418716	450	0	UDP	2	3899	171822852	0	6452	6452	0
9936	1	10.0.0.1	10.0.0.7	46440	49505040	103	248000000	1.03E+11	2	1931	13526	14418716	450	0	UDP	3	171824953	3572	6452	0	6452	0
9936	1	10.0.0.1	10.0.0.7	46440	49505040	103	248000000	1.03E+11	2	1931	13526	14418716	450	0	UDP	3	3539	3343	0	0	0	0
9936	1	10.0.0.1	10.0.0.7	46440	49505040	103	248000000	1.03E+11	2	1931	13526	14418716	450	0	UDP	2	3689	1332	0	0	0	0
9936	1	10.0.0.1	10.0.0.7	46440	49505040	103	248000000	1.03E+11	2	1931	13526	14418716	450	0	UDP	3	3199	3539	0	0	0	0
9936	1	10.0.0.1	10.0.0.7	46440	49505040	103	248000000	1.03E+11	2	1931	13526	14418716	450	0	UDP	1	3759	1332	0	0	0	0
9936	1	10.0.0.1	10.0.0.7	46440	49505040	103	248000000	1.03E+11	2	1931	13526	14418716	450	0	UDP	4	3572	171824953	0	6451	6451	0
9936	1	10.0.0.1	10.0.0.7	46440	49505040	103	248000000	1.03E+11	2	1931	13526	14418716	450	0	UDP	3	3413	3539	0	0	0	0
11365	1	10.0.0.1	10.0.0.8	18306	19514196	40	713000000	40713000000	3	1790	13529	14421914	450	0	UDP	1	3773	1492	0	0	0	0
9936	1	10.0.0.1	10.0.0.7	46440	49505040	103	248000000	1.03E+11	2	1931	13526	14418716	450	0	UDP	1	3775	49659778	0	3839	3839	0
9936	1	10.0.0.1	10.0.0.7	46440	49505040	103	248000000	1.03E+11	2	1931	13526	14418716	450	0	UDP	2	3444	1172	0	0	0	0
9936	1	10.0.0.1	10.0.0.7	46440	49505040	103	248000000	1.03E+11	2	1931	13526	14418716	450	0	UDP	4	3539	3199	0	0	0	0
9936	1	10.0.0.1	10.0.0.7	46440	49505040	103	248000000	1.03E+11	2	1931	13526	14418716	450	0	UDP	2	3649	1172	0	0	0	0
9936	1	10.0.0.1	10.0.0.7	46440	49505040	103	248000000	1.03E+11	2	1931	13526	14418716	450	0	UDP	1	336638161	1928	16751	0	16751	0
9936	1	10.0.0.1	10.0.0.7	46440	49505040	103	248000000	1.03E+11	2	1931	13526	14418716	450	0	UDP	4	3539	3413	0	0	0	0
9936	1	10.0.0.1	10.0.0.7	46440	49505040	103	248000000	1.03E+11	2	1931	13526	14418716	450	0	UDP	2	3599	1492	0	0	0	0
9936	1	10.0.0.1	10.0.0.7	46440	49505040	103	248000000	1.03E+11	2	1931	13526	14418716	450	0	UDP	3	3889	164814263	0	10298	10298	0
9936	1	10.0.0.1	10.0.0.7	46440	49505040	103	248000000	1.03E+11	2	1931	13526	14418716	450	0	UDP	1	3546	1402	0	0	0	0
9936	1	10.0.0.1	10.0.0.7	46440	49505040	103	248000000	1.03E+11	2	1931	13526	14418716	450	0	UDP	2	3649	1242	0	0	0	0
9936	1	10.0.0.1	10.0.0.7	46440	49505040	103	248000000	1.03E+11	2	1931	13526	14418716	450	0	UDP	1	3599	1332	0	0	0	0
9936	1	10.0.0.1	10.0.0.7	46440	49505040	103	248000000	1.03E+11	2	1931	13526	14418716	450	0	UDP	2	3343	3539	0	0	0	0
9936	1	10.0.0.1	10.0.0.7	46440	49505040	103	248000000	1.03E+11	2	1931	13526	14418716	450	0	UDP	1	3689	1332	0	0	0	0
9936	1	10.0.0.1	10.0.0.7	46440	49505040	103	248000000	1.03E+11	2	1931	13526	14418716	450	0	UDP	4	164814263	3889	10298	0	10298	0
9936	1	10.0.0.1	10.0.0.7	46440	49505040	103	248000000	1.03E+11	2	1931	13526	14418716	450	0	UDP	2	3719	1172	0	0	0	0
9936	1	10.0.0.1	10.0.0.7	46440	49505040	103	248000000	1.03E+11	2	1931	13526	14418716	450	0	UDP	3	3665	49662055	0	3839	3839	0
9936	1	10.0.0.1	10.0.0.7	46440	49505040	103	248000000	1.03E+11	2	1931	13526	14418716	450	0	UDP	4	164814263	3959	10298	0	10298	0
9936	1	10.0.0.1	10.0.0.7	46440	49505040	103	248000000	1.03E+11	2	1931	13526	14418716	450	0	UDP	1	3943	115153380	0	6459	6459	0
9936	1	10.0.0.1	10.0.0.7	46440	49505040	103	248000000	1.03E+11	2	1931	13526	14418716	450	0	UDP	1	3579	1402	0	0	0	0
10146	1	10.0.0.1	10.0.0.7	134983	143891878	313	266000000	3.13E+11	2	1931	7570	8069620	252	0	UDP	2	3759	1402	0	0	0	1
10146	1	10.0.0.1	10.0.0.7	134983	143891878	313	266000000	3.13E+11	2	1931	7570	8069620	252	0	UDP	4	4127	262354351	0	2566	2566	1
10146	1	10.0.0.1	10.0.0.7	134983	143891878	313	266000000	3.13E+11	2	1931	7570	8069620	252	0	UDP	1	635900509	2880	7236	0	7236	1
10146	1	10.0.0.1	10.0.0.7	134983	143891878	313	266000000	3.13E+11	2	1931	7570	8069620	252	0	UDP	2	3649	1242	0	0	0	1
10146	1	10.0.0.1	10.0.0.7	134983	143891878	313	266000000	3.13E+11	2	1931	7570	8069620	252	0	UDP	3	3413	3609	0	0	0	1
10146	1	10.0.0.1	10.0.0.7	134983	143891878	313	266000000	3.13E+11	2	1931	7570	8069620	252	0	UDP	3	3959	143928799	0	2108	2108	1
10146	1	10.0.0.1	10.0.0.7	134983	143891878	313	266000000	3.13E+11	2	1931	7570	8069620	252	0	UDP	4	373549391	4463	4670	0	4670	1
10086	1	10.0.0.1	10.0.0.7	113885	121401410	253	263000000	2.53E+11	2	1931	13538	14431508	451	0	UDP	1	3669	1402	0	0	0	0
10146	1	10.0.0.1	10.0.0.7	134983	143891878	313	266000000	3.13E+11	2	1931	7570	8069620	252	0	UDP	3	143928799	3959	2108	0	2108	1
10146	1	10.0.0.1	10.0.0.7	134983	143891878	313	266000000	3.13E+11	2	1931	7570	8069620	252	0	UDP	2	3444	1242	0	0	0	1
10086	1	10.0.0.1	10.0.0.7	113885	121401410	253	263000000	2.53E+11	2	1931	13538	14431508	451	0	UDP	2	3413	3539	0	0	0	0
10086	1	10.0.0.1	10.0.0.7	113885	121401410	253	263000000	2.53E+11	2	1931	13538	14431508	451	0	UDP	3	3413	3539	0	0	0	0
10086	1	10.0.0.1	10.0.0.7	113885	121401410	253	263000000	2.53E+11	2	1931	13538	14431508	451	0	UDP	4	3539	3413	0	0	0	0
10086	1	10.0.0.1	10.0.0.7	113885	121401410	253	263000000	2.53E+11	2	1931	13538	14431508	451	0	UDP	3	3413	3539	0	0	0	0
10086	1	10.0.0.1	10.0.0.7	113885	121401410	253	263000000	2.53E+11	2	1931	13538	14431508	451	0	UDP	2	3669	1492	0	0	0	0
10116	1	10.0.0.1	10.0.0.7	127413	135822258	283	264000000	2.83E+11	2	1931	13528	14420848	450	0	UDP	4	356036611	4379	6421	0	6421	0
10146	1	10.0.0.1	10.0.0.7	134983	143891878	313	266000000	3.13E+11	2	1931	7570	8069620	252	0	UDP	3	3199	3539	0	0	0	1
10116	1	10.0.0.1	10.0.0.7	127413	135822258	283	264000000	2.83E+11	2	1931	13528	14420848	450	0	UDP	4	3539	3199	0	0	0	0
9996	1	10.0.0.1	10.0.0.7	73504	78355264	163	255000000	1.63E+11	2	1931	13532	14425112	451	0	UDP	4	3726	213686405	0	4704	4704	0
10116	1	10.0.0.1	10.0.0.7	127413	135822258	283	264000000	2.83E+11	2	1931	13528	14420848	450	0	UDP	1	4181	220014552	0	2583	2583	0
10116	1	10.0.0.1	10.0.0.7	127413	135822258	283	264000000	2.83E+11	2	1931	13528	14420848	450	0	UDP	2	3759	1402	0	0	0	0
10116	1	10.0.0.1	10.0.0.7	127413	135822258	283	264000000	2.83E+11	2	1931	13528	14420848	450	0	UDP	1	3759	1402	0	0	0	0
10116	1	10.0.0.1	10.0.0.7	127413	135822258	283	264000000	2.83E+11	2	1931	13528	14420848	450	0	UDP	2	3413	3539	0	0	0	0
10116	1	10.0.0.1	10.0.0.7	127413	135822258	283	264000000	2.83E+11	2	1931	13528	14420848	450	0	UDP	3	252731397	4043	2589	0	2589	0
10146	1	10.0.0.1	10.0.0.7	134983	143891878	313	266000000	3.13E+11	2	1931	7570	8069620	252	0	UDP	3	4463	373549391	0	4670	4670	1
10116	1	10.0.0.1	10.0.0.7	127413	135822258	283	264000000	2.83E+11	2	1931	13528	14420848	450	0	UDP	1	3669	1402	0	0	0	0
10146	1	10.0.0.1	10.0.0.7	134983	143891878	313	266000000	3.13E+11	2	1931	7570	8069620	252	0	UDP	1	4223	229621834	0	2561	2561	1
10116	1	10.0.0.1	10.0.0.7	127413	135822258	283	264000000	2.83E+11	2	1931	13528	14420848	450	0	UDP	1	4097	136020954	0	3838	3838	0
10116	1	10.0.0.1	10.0.0.7	127413	135822258	283	264000000	2.83E+11	2	1931	13528	14420848	450	0	UDP	3	4379	356036611	0	6421	6421	0
10116	1	10.0.0.1	10.0.0.7	127413	135822258	283	264000000	2.83E+11	2	1931	13528	14420848	450	0	UDP	2	3649	1242	0	0	0	0
10116	1	10.0.0.1	10.0.0.7	127413	135822258	283	264000000	2.83E+11	2	1931	13528	14420848	450	0	UDP	1	608764775	2712	9010	0	9010	0
10146	1	10.0.0.1	10.0.0.7	134983	143891878	313	266000000	3.13E+11	2	1931	7570	8069620	252	0	UDP	1	3759	1402	0	0	0	1
10146	1	10.0.0.1	10.0.0.7	134983	143891878	313	266000000	3.13E+11	2	1931	7570	8069620	252	0	UDP	2	3413	3539	0	0	0	1
10086	1	10.0.0.1	10.0.0.7	113885	121401410	253	263000000	2.53E+11	2	1931	13538	14431508	451	0	UDP	1	3546	1402	0	0	0	0
10116	1	10.0.0.1	10.0.0.7	127413	135822258	283	264000000	2.83E+11	2	1931	13528	14420848	450	0	UDP	2	3649	1242	0	0	0	0
10086	1	10.0.0.1	10.0.0.7	113885	121401410	253	263000000	2.53E+11	2	1931	13538	14431508	451	0	UDP	3	121630127	3875	3838	0	3838	0
10086	1	10.0.0.1	10.0.0.7	113885	121401410	253	263000000	2.53E+11	2	1931	13538	14431508	451	0	UDP	4	4001	243020957	0	2601	2601	0
10086	1	10.0.0.1	10.0.0.7	113885	121401410	253	263000000	2.53E+11	2	1931	13538	14431508	451	0	UDP	1	574973645	2586	9040	0	9040	0
10086	1	10.0.0.1	10.0.0.7	113885	121401410	253	263000000	2.53E+11	2	1931	13538	14431508	451	0	UDP	2	3649	1242	0	0	0	0
10086	1	10.0.0.1	10.0.0.7	113885	121401410	253	263000000	2.53E+11	2	1931	13538	14431508	451	0	UDP	3	4295	331955921	0	6439	6439	0
10086	1	10.0.0.1	10.0.0.7	113885	121401410	253	263000000	2.53E+11	2	1931	13538	14431508	451	0	UDP	1	3669	1402	0	0	0	0
10086	1	10.0.0.1	10.0.0.7	113885	121401410	253	263000000	2.53E+11	2	1931	13538	14431508	451	0	UDP	2	3413	3539	0	0	0	0
10086	1	10.0.0.1	10.0.0.7	113885	121401410	253	263000000	2.53E+11	2	1931	13538	14431508	451	0	UDP	4	3539	3413	0	0	0	0
10086	1	10.0.0.1	10.0.0.7	113885	121401410	253	263000000	2.53E+11	2	1931	13538	14431508	451	0	UDP	1	4139	210327036	0	2601	2601	0
10086	1	10.0.0.1	10.0.0.7	113885	121401410	253	263000000	2.53E+11	2	1931	13538	14431508	451	0	UDP	4	331954879	4295	6439	0	6439	0
10086	1	10.0.0.1	10.0.0.7	113885	121401410	253	263000000	2.53E+11	2	1931	13538	14431508	451	0	UDP	2	3649	1242	0	0	0	0
10086	1	10.0.0.1	10.0.0.7	113885	121401410	253	263000000	2.53E+11	2	1931	13538	14431508	451	0	UDP	4	3894	243020957	0	2601	2601	0
10086	1	10.0.0.1	10.0.0.7	113885	121401410	253	263000000	2.53E+11	2	1931	13538	14431508	451	0	UDP	1	4055	121627780	0	3838	3838	0
9996	1	10.0.0.1	10.0.0.7	73504	78355264	163	255000000	1.63E+11	2	1931	13532	14425112	451	0	UDP	1	3669	1402	0	0	0	0
9996	1	10.0.0.1	10.0.0.7	73504	78355264	163	255000000	1.63E+11	2	1931	13532	14425112	451	0	UDP	3	4085	241982745	0	10289	10289	0
9996	1	10.0.0.1	10.0.0.7	73504	78355264	163	255000000	1.63E+11	2	1931	13532	14425112	451	0	UDP	2	3649	1242	0	0	0	0
10086	1	10.0.0.1	10.0.0.7	113885	121401410	253	263000000	2.53E+11	2	1931	13538	14431508	451	0	UDP	1	3719	1156	0	0	0	0
10086	1	10.0.0.1	10.0.0.7	113885	121401410	253	263000000	2.53E+11	2	1931	13538	14431508	451	0	UDP	2	3759	1402	0	0	0	0
10086	1	10.0.0.1	10.0.0.7	113885	121401410	253	263000000	2.53E+11	2	1931	13538	14431508	451	0	UDP	1	3649	1402	0	0	0	0
10086	1	10.0.0.1	10.0.0.7	113885	121401410	253	263000000	2.53E+11	2	1931	13538	14431508	451	0	UDP	4	3539	3413	0	0	0	0
10086	1	10.0.0.1	10.0.0.7	113885	121401410	253	263000000	2.53E+11	2	1931	13538	14431508	451	0	UDP	3	3875	121630127	0	3838	3838	0
10086	1	10.0.0.1	10.0.0.7	113885	121401410	253	263000000	2.53E+11	2	1931	13538	14431508	451	0	UDP	4	3539	3199	0	0	0	0
10086	1	10.0.0.1	10.0.0.7	113885	121401410	253	263000000	2.53E+11	2	1931	13538	14431508	451	0	UDP	2	4221	243018786	0	2601	2601	0
10086	1	10.0.0.1	10.0.0.7	113885	121401410	253	263000000	2.53E+11	2	1931	13538	14431508	451	0	UDP	2	3444	1242	0	0	0	0
10086	1	10.0.0.1	10.0.0.7	113885	121401410	253	263000000	2.53E+11	2	1931	13538	14431508	451	0	UDP	3	4295	331954879	0	6439	6439	0
10086	1	10.0.0.1	10.0.0.7	113885	121401410	253	263000000	2.53E+11	2	1931	13538	14431508	451	0	UDP	1	3759	1402	0	0	0	0
10086	1	10.0.0.1	10.0.0.7	113885	121401410	253	263000000	2.53E+11	2	1931	13538	14431508	451	0	UDP	4	331955921	4295	6439	0	6439	0
10086	1	10.0.0.1	10.0.0.7	113885	121401410	253	263000000	2.53E+11	2	1931	13538	14431508	451	0	UDP	1	3759	1402	0	0	0	0
10086	1	10.0.0.1	10.0.0.7	113885	121401410	253	263000000	2.53E+11	2	1931	13538	14431508	451	0	UDP	1	3649	1402	0	0	0	0
10086	1	10.0.0.1	10.0.0.7	113885	121401410	253	263000000	2.53E+11	2	1931	13538	14431508	451	0	UDP	3	3199	3539	0	0	0	0
10086	1	10.0.0.1	10.0.0.7	113885	121401410	253	263000000	2.53E+11	2	1931	13538	14431508	451	0	UDP	2	3719	1242	0	0	0	0
10086	1	10.0.0.1	10.0.0.7	113885	121401410	253	263000000	2.53E+11	2	1931	13538	14431508	451	0	UDP	3	243020957	4001	2601	0	2601	0
10086	1	10.0.0.1	10.0.0.7	113885	121401410	253	263000000	2.53E+11	2	1931	13538	14431508	451	0	UDP	2	3649	1242	0	0	0	0
10056	1	10.0.0.1	10.0.0.7	100347	106969902	223	260000000	2.23E+11	2	1931	13308	14186328	443	0	UDP	3	4253	307807519	0	7259	7259	0
10086	1	10.0.0.1	10.0.0.7	113885	121401410	253	263000000	2.53E+11	2	1931	13538	14431508	451	0	UDP	3	243020957	3894	2601	0	2601	0
10056	1	10.0.0.1	10.0.0.7	100347	106969902	223	260000000	2.23E+11	2	1931	13308	14186328	443	0	UDP	1	3759	1402	0	0	0	0
10056	1	10.0.0.1	10.0.0.7	100347	106969902	223	260000000	2.23E+11	2	1931	13308	14186328	443	0	UDP	1	4139	200572874	0	3421	3421	0
10056	1	10.0.0.1	10.0.0.7	100347	106969902	223	260000000	2.23E+11	2	1931	13308	14186328	443	0	UDP	4	307807519	4253	7259	0	7259	0
10056	1	10.0.0.1	10.0.0.7	100347	106969902	223	260000000	2.23E+11	2	1931	13308	14186328	443	0	UDP	1	3719	1156	0	0	0	0
10056	1	10.0.0.1	10.0.0.7	100347	106969902	223	260000000	2.23E+11	2	1931	13308	14186328	443	0	UDP	2	3719	1242	0	0	0	0
10056	1	10.0.0.1	10.0.0.7	100347	106969902	223	260000000	2.23E+11	2	1931	13308	14186328	443	0	UDP	4	3852	233265711	0	2600	2600	0
10056	1	10.0.0.1	10.0.0.7	100347	106969902	223	260000000	2.23E+11	2	1931	13308	14186328	443	0	UDP	2	3649	1242	0	0	0	0
10056	1	10.0.0.1	10.0.0.7	100347	106969902	223	260000000	2.23E+11	2	1931	13308	14186328	443	0	UDP	1	3669	1402	0	0	0	0
10056	1	10.0.0.1	10.0.0.7	100347	106969902	223	260000000	2.23E+11	2	1931	13308	14186328	443	0	UDP	3	3539	3413	0	0	0	0
10056	1	10.0.0.1	10.0.0.7	100347	106969902	223	260000000	2.23E+11	2	1931	13308	14186328	443	0	UDP	1	4013	107232474	0	3838	3838	0
10056	1	10.0.0.1	10.0.0.7	100347	106969902	223	260000000	2.23E+11	2	1931	13308	14186328	443	0	UDP	3	3199	3539	0	0	0	0
10056	1	10.0.0.1	10.0.0.7	100347	106969902	223	260000000	2.23E+11	2	1931	13308	14186328	443	0	UDP	4	307807519	4253	7259	0	7259	0
10056	1	10.0.0.1	10.0.0.7	100347	106969902	223	260000000	2.23E+11	2	1931	13308	14186328	443	0	UDP	1	3669	1402	0	0	0	0
10056	1	10.0.0.1	10.0.0.7	100347	106969902	223	260000000	2.23E+11	2	1931	13308	14186328	443	0	UDP	1	541069997	2502	9860	0	9860	0
10056	1	10.0.0.1	10.0.0.7	100347	106969902	223	260000000	2.23E+11	2	1931	13308	14186328	443	0	UDP	2	3649	1242	0	0	0	0
10056	1	10.0.0.1	10.0.0.7	100347	106969902	223	260000000	2.23E+11	2	1931	13308	14186328	443	0	UDP	2	3649	1242	0	0	0	0
10056	1	10.0.0.1	10.0.0.7	100347	106969902	223	260000000	2.23E+11	2	1931	13308	14186328	443	0	UDP	4	3539	3413	0	0	0	0
10056	1	10.0.0.1	10.0.0.7	100347	106969902	223	260000000	2.23E+11	2	1931	13308	14186328	443	0	UDP	2	3444	1242	0	0	0	0
10116	1	10.0.0.1	10.0.0.7	127413	135822258	283	264000000	2.83E+11	2	1931	13528	14420848	450	0	UDP	3	4379	356036611	0	6421	6421	0
10116	1	10.0.0.1	10.0.0.7	127413	135822258	283	264000000	2.83E+11	2	1931	13528	14420848	450	0	UDP	1	3719	1156	0	0	0	0
10056	1	10.0.0.1	10.0.0.7	100347	106969902	223	260000000	2.23E+11	2	1931	13308	14186328	443	0	UDP	2	4179	233262498	0	2600	2600	0
10056	1	10.0.0.1	10.0.0.7	100347	106969902	223	260000000	2.23E+11	2	1931	13308	14186328	443	0	UDP	3	233264669	3852	2600	0	2600	0
10056	1	10.0.0.1	10.0.0.7	100347	106969902	223	260000000	2.23E+11	2	1931	13308	14186328	443	0	UDP	3	3413	3539	0	0	0	0
10056	1	10.0.0.1	10.0.0.7	100347	106969902	223	260000000	2.23E+11	2	1931	13308	14186328	443	0	UDP	2	3669	1492	0	0	0	0
10056	1	10.0.0.1	10.0.0.7	100347	106969902	223	260000000	2.23E+11	2	1931	13308	14186328	443	0	UDP	2	3759	1402	0	0	0	0
10056	1	10.0.0.1	10.0.0.7	100347	106969902	223	260000000	2.23E+11	2	1931	13308	14186328	443	0	UDP	2	3649	1242	0	0	0	0
10056	1	10.0.0.1	10.0.0.7	100347	106969902	223	260000000	2.23E+11	2	1931	13308	14186328	443	0	UDP	4	3539	3413	0	0	0	0
10056	1	10.0.0.1	10.0.0.7	100347	106969902	223	260000000	2.23E+11	2	1931	13308	14186328	443	0	UDP	3	3833	107235887	0	3838	3838	0
10056	1	10.0.0.1	10.0.0.7	100347	106969902	223	260000000	2.23E+11	2	1931	13308	14186328	443	0	UDP	1	3759	1402	0	0	0	0
10056	1	10.0.0.1	10.0.0.7	100347	106969902	223	260000000	2.23E+11	2	1931	13308	14186328	443	0	UDP	2	3413	3539	0	0	0	0
10056	1	10.0.0.1	10.0.0.7	100347	106969902	223	260000000	2.23E+11	2	1931	13308	14186328	443	0	UDP	4	3959	233265711	0	2600	2600	0
10056	1	10.0.0.1	10.0.0.7	100347	106969902	223	260000000	2.23E+11	2	1931	13308	14186328	443	0	UDP	3	3413	3539	0	0	0	0
10056	1	10.0.0.1	10.0.0.7	100347	106969902	223	260000000	2.23E+11	2	1931	13308	14186328	443	0	UDP	3	107234821	3833	3838	0	3838	0
10056	1	10.0.0.1	10.0.0.7	100347	106969902	223	260000000	2.23E+11	2	1931	13308	14186328	443	0	UDP	2	3413	3539	0	0	0	0
10056	1	10.0.0.1	10.0.0.7	100347	106969902	223	260000000	2.23E+11	2	1931	13308	14186328	443	0	UDP	1	3546	1402	0	0	0	0
10116	1	10.0.0.1	10.0.0.7	127413	135822258	283	264000000	2.83E+11	2	1931	13528	14420848	450	0	UDP	1	3649	1402	0	0	0	0
9996	1	10.0.0.1	10.0.0.7	73504	78355264	163	255000000	1.63E+11	2	1931	13532	14425112	451	0	UDP	4	3539	3413	0	0	0	0
9996	1	10.0.0.1	10.0.0.7	73504	78355264	163	255000000	1.63E+11	2	1931	13532	14425112	451	0	UDP	1	3546	1402	0	0	0	0
9996	1	10.0.0.1	10.0.0.7	73504	78355264	163	255000000	1.63E+11	2	1931	13532	14425112	451	0	UDP	1	4055	163534518	0	6450	6450	0
9996	1	10.0.0.1	10.0.0.7	73504	78355264	163	255000000	1.63E+11	2	1931	13532	14425112	451	0	UDP	4	3539	3413	0	0	0	0
10116	1	10.0.0.1	10.0.0.7	127413	135822258	283	264000000	2.83E+11	2	1931	13528	14420848	450	0	UDP	2	3649	1242	0	0	0	0
10116	1	10.0.0.1	10.0.0.7	127413	135822258	283	264000000	2.83E+11	2	1931	13528	14420848	450	0	UDP	4	3539	3413	0	0	0	0
10056	1	10.0.0.1	10.0.0.7	100347	106969902	223	260000000	2.23E+11	2	1931	13308	14186328	443	0	UDP	3	233265711	3959	2600	0	2600	0
10116	1	10.0.0.1	10.0.0.7	127413	135822258	283	264000000	2.83E+11	2	1931	13528	14420848	450	0	UDP	3	3199	3539	0	0	0	0
9996	1	10.0.0.1	10.0.0.7	73504	78355264	163	255000000	1.63E+11	2	1931	13532	14425112	451	0	UDP	3	3413	3539	0	0	0	0
10116	1	10.0.0.1	10.0.0.7	127413	135822258	283	264000000	2.83E+11	2	1931	13528	14420848	450	0	UDP	4	356036611	4379	6421	0	6421	0
10116	1	10.0.0.1	10.0.0.7	127413	135822258	283	264000000	2.83E+11	2	1931	13528	14420848	450	0	UDP	1	3669	1402	0	0	0	0
10116	1	10.0.0.1	10.0.0.7	127413	135822258	283	264000000	2.83E+11	2	1931	13528	14420848	450	0	UDP	2	3413	3609	0	0	0	0
10116	1	10.0.0.1	10.0.0.7	127413	135822258	283	264000000	2.83E+11	2	1931	13528	14420848	450	0	UDP	1	3759	1402	0	0	0	0
10116	1	10.0.0.1	10.0.0.7	127413	135822258	283	264000000	2.83E+11	2	1931	13528	14420848	450	0	UDP	3	3539	3413	0	0	0	0
10116	1	10.0.0.1	10.0.0.7	127413	135822258	283	264000000	2.83E+11	2	1931	13528	14420848	450	0	UDP	2	3444	1242	0	0	0	0
10116	1	10.0.0.1	10.0.0.7	127413	135822258	283	264000000	2.83E+11	2	1931	13528	14420848	450	0	UDP	3	3413	3539	0	0	0	0
9996	1	10.0.0.1	10.0.0.7	73504	78355264	163	255000000	1.63E+11	2	1931	13532	14425112	451	0	UDP	1	3929	78447192	0	3839	3839	0
10056	1	10.0.0.1	10.0.0.7	100347	106969902	223	260000000	2.23E+11	2	1931	13308	14186328	443	0	UDP	1	3649	1402	0	0	0	0
10056	1	10.0.0.1	10.0.0.7	100347	106969902	223	260000000	2.23E+11	2	1931	13308	14186328	443	0	UDP	3	4253	307807519	0	7259	7259	0
9996	1	10.0.0.1	10.0.0.7	73504	78355264	163	255000000	1.63E+11	2	1931	13532	14425112	451	0	UDP	4	3539	3199	0	0	0	0
9996	1	10.0.0.1	10.0.0.7	73504	78355264	163	255000000	1.63E+11	2	1931	13532	14425112	451	0	UDP	1	455665987	2208	14993	0	14993	0
9996	1	10.0.0.1	10.0.0.7	73504	78355264	163	255000000	1.63E+11	2	1931	13532	14425112	451	0	UDP	2	3413	3539	0	0	0	0
9996	1	10.0.0.1	10.0.0.7	73504	78355264	163	255000000	1.63E+11	2	1931	13532	14425112	451	0	UDP	1	3649	1402	0	0	0	0
9996	1	10.0.0.1	10.0.0.7	73504	78355264	163	255000000	1.63E+11	2	1931	13532	14425112	451	0	UDP	1	3759	1402	0	0	0	0
9996	1	10.0.0.1	10.0.0.7	73504	78355264	163	255000000	1.63E+11	2	1931	13532	14425112	451	0	UDP	2	3649	1242	0	0	0	0
9996	1	10.0.0.1	10.0.0.7	73504	78355264	163	255000000	1.63E+11	2	1931	13532	14425112	451	0	UDP	2	3669	1492	0	0	0	0
9996	1	10.0.0.1	10.0.0.7	73504	78355264	163	255000000	1.63E+11	2	1931	13532	14425112	451	0	UDP	2	3759	1402	0	0	0	0
9996	1	10.0.0.1	10.0.0.7	73504	78355264	163	255000000	1.63E+11	2	1931	13532	14425112	451	0	UDP	1	3759	1402	0	0	0	0
9996	1	10.0.0.1	10.0.0.7	73504	78355264	163	255000000	1.63E+11	2	1931	13532	14425112	451	0	UDP	1	3649	1402	0	0	0	0
9996	1	10.0.0.1	10.0.0.7	73504	78355264	163	255000000	1.63E+11	2	1931	13532	14425112	451	0	UDP	2	3649	1242	0	0	0	0
9996	1	10.0.0.1	10.0.0.7	73504	78355264	163	255000000	1.63E+11	2	1931	13532	14425112	451	0	UDP	2	3444	1242	0	0	0	0
9996	1	10.0.0.1	10.0.0.7	73504	78355264	163	255000000	1.63E+11	2	1931	13532	14425112	451	0	UDP	3	3413	3539	0	0	0	0
10086	1	10.0.0.1	10.0.0.7	113885	121401410	253	263000000	2.53E+11	2	1931	13538	14431508	451	0	UDP	3	3539	3413	0	0	0	0
9996	1	10.0.0.1	10.0.0.7	73504	78355264	163	255000000	1.63E+11	2	1931	13532	14425112	451	0	UDP	3	4085	241982815	0	10289	10289	0
10026	1	10.0.0.1	10.0.0.7	87039	92783574	193	260000000	1.93E+11	2	1931	13535	14428310	451	0	UDP	4	280582743	4169	10293	0	10293	0
10026	1	10.0.0.1	10.0.0.7	87039	92783574	193	260000000	1.93E+11	2	1931	13535	14428310	451	0	UDP	2	3719	1242	0	0	0	0
10026	1	10.0.0.1	10.0.0.7	87039	92783574	193	260000000	1.93E+11	2	1931	13535	14428310	451	0	UDP	4	3539	3413	0	0	0	0
10026	1	10.0.0.1	10.0.0.7	87039	92783574	193	260000000	1.93E+11	2	1931	13535	14428310	451	0	UDP	4	3539	3199	0	0	0	0
10026	1	10.0.0.1	10.0.0.7	87039	92783574	193	260000000	1.93E+11	2	1931	13535	14428310	451	0	UDP	3	4169	280582743	0	10293	10293	0
10026	1	10.0.0.1	10.0.0.7	87039	92783574	193	260000000	1.93E+11	2	1931	13535	14428310	451	0	UDP	3	3791	92841647	0	3837	3837	0
10026	1	10.0.0.1	10.0.0.7	87039	92783574	193	260000000	1.93E+11	2	1931	13535	14428310	451	0	UDP	1	4097	187742338	0	6455	6455	0
10086	1	10.0.0.1	10.0.0.7	113885	121401410	253	263000000	2.53E+11	2	1931	13538	14431508	451	0	UDP	2	3649	1242	0	0	0	0
10026	1	10.0.0.1	10.0.0.7	87039	92783574	193	260000000	1.93E+11	2	1931	13535	14428310	451	0	UDP	2	4095	223510336	0	2620	2620	0
9996	1	10.0.0.1	10.0.0.7	73504	78355264	163	255000000	1.63E+11	2	1931	13532	14425112	451	0	UDP	2	3719	1242	0	0	0	0
10026	1	10.0.0.1	10.0.0.7	87039	92783574	193	260000000	1.93E+11	2	1931	13535	14428310	451	0	UDP	1	3649	1402	0	0	0	0
10116	1	10.0.0.1	10.0.0.7	127413	135822258	283	264000000	2.83E+11	2	1931	13528	14420848	450	0	UDP	4	3539	3413	0	0	0	0
10026	1	10.0.0.1	10.0.0.7	87039	92783574	193	260000000	1.93E+11	2	1931	13535	14428310	451	0	UDP	3	223512507	3768	2620	0	2620	0
10026	1	10.0.0.1	10.0.0.7	87039	92783574	193	260000000	1.93E+11	2	1931	13535	14428310	451	0	UDP	4	3875	223512507	0	2620	2620	0
10026	1	10.0.0.1	10.0.0.7	87039	92783574	193	260000000	1.93E+11	2	1931	13535	14428310	451	0	UDP	3	3539	3413	0	0	0	0
10026	1	10.0.0.1	10.0.0.7	87039	92783574	193	260000000	1.93E+11	2	1931	13535	14428310	451	0	UDP	2	3413	3539	0	0	0	0
10116	1	10.0.0.1	10.0.0.7	127413	135822258	283	264000000	2.83E+11	2	1931	13528	14420848	450	0	UDP	2	3719	1242	0	0	0	0
10116	1	10.0.0.1	10.0.0.7	127413	135822258	283	264000000	2.83E+11	2	1931	13528	14420848	450	0	UDP	1	3546	1402	0	0	0	0
10116	1	10.0.0.1	10.0.0.7	127413	135822258	283	264000000	2.83E+11	2	1931	13528	14420848	450	0	UDP	4	3609	3413	0	0	0	0
10116	1	10.0.0.1	10.0.0.7	127413	135822258	283	264000000	2.83E+11	2	1931	13528	14420848	450	0	UDP	3	3917	136023301	0	3838	3838	0
10026	1	10.0.0.1	10.0.0.7	87039	92783574	193	260000000	1.93E+11	2	1931	13535	14428310	451	0	UDP	4	3539	3413	0	0	0	0
10116	1	10.0.0.1	10.0.0.7	127413	135822258	283	264000000	2.83E+11	2	1931	13528	14420848	450	0	UDP	2	3649	1242	0	0	0	0
10116	1	10.0.0.1	10.0.0.7	127413	135822258	283	264000000	2.83E+11	2	1931	13528	14420848	450	0	UDP	3	136023301	3917	3838	0	3838	0
10116	1	10.0.0.1	10.0.0.7	127413	135822258	283	264000000	2.83E+11	2	1931	13528	14420848	450	0	UDP	1	3649	1402	0	0	0	0
10026	1	10.0.0.1	10.0.0.7	87039	92783574	193	260000000	1.93E+11	2	1931	13535	14428310	451	0	UDP	1	3669	1402	0	0	0	0
10026	1	10.0.0.1	10.0.0.7	87039	92783574	193	260000000	1.93E+11	2	1931	13535	14428310	451	0	UDP	4	3539	3413	0	0	0	0
10026	1	10.0.0.1	10.0.0.7	87039	92783574	193	260000000	1.93E+11	2	1931	13535	14428310	451	0	UDP	3	4169	280582743	0	10293	10293	0
10026	1	10.0.0.1	10.0.0.7	87039	92783574	193	260000000	1.93E+11	2	1931	13535	14428310	451	0	UDP	2	3413	3539	0	0	0	0
10026	1	10.0.0.1	10.0.0.7	87039	92783574	193	260000000	1.93E+11	2	1931	13535	14428310	451	0	UDP	1	3759	1402	0	0	0	0
10026	1	10.0.0.1	10.0.0.7	87039	92783574	193	260000000	1.93E+11	2	1931	13535	14428310	451	0	UDP	3	223512507	3875	2620	0	2620	0
10026	1	10.0.0.1	10.0.0.7	87039	92783574	193	260000000	1.93E+11	2	1931	13535	14428310	451	0	UDP	3	92841647	3791	3837	0	3837	0
10026	1	10.0.0.1	10.0.0.7	87039	92783574	193	260000000	1.93E+11	2	1931	13535	14428310	451	0	UDP	2	3649	1242	0	0	0	0
10026	1	10.0.0.1	10.0.0.7	87039	92783574	193	260000000	1.93E+11	2	1931	13535	14428310	451	0	UDP	1	3649	1402	0	0	0	0
10026	1	10.0.0.1	10.0.0.7	87039	92783574	193	260000000	1.93E+11	2	1931	13535	14428310	451	0	UDP	3	3413	3539	0	0	0	0
10026	1	10.0.0.1	10.0.0.7	87039	92783574	193	260000000	1.93E+11	2	1931	13535	14428310	451	0	UDP	1	3971	92839300	0	3837	3837	0
10026	1	10.0.0.1	10.0.0.7	87039	92783574	193	260000000	1.93E+11	2	1931	13535	14428310	451	0	UDP	2	3649	1242	0	0	0	0
10026	1	10.0.0.1	10.0.0.7	87039	92783574	193	260000000	1.93E+11	2	1931	13535	14428310	451	0	UDP	4	280582743	4169	10293	0	10293	0
10026	1	10.0.0.1	10.0.0.7	87039	92783574	193	260000000	1.93E+11	2	1931	13535	14428310	451	0	UDP	1	3546	1402	0	0	0	0
10026	1	10.0.0.1	10.0.0.7	87039	92783574	193	260000000	1.93E+11	2	1931	13535	14428310	451	0	UDP	1	3719	1156	0	0	0	0
10026	1	10.0.0.1	10.0.0.7	87039	92783574	193	260000000	1.93E+11	2	1931	13535	14428310	451	0	UDP	2	3669	1492	0	0	0	0
10026	1	10.0.0.1	10.0.0.7	87039	92783574	193	260000000	1.93E+11	2	1931	13535	14428310	451	0	UDP	3	3413	3539	0	0	0	0
10026	1	10.0.0.1	10.0.0.7	87039	92783574	193	260000000	1.93E+11	2	1931	13535	14428310	451	0	UDP	1	3759	1402	0	0	0	0
10026	1	10.0.0.1	10.0.0.7	87039	92783574	193	260000000	1.93E+11	2	1931	13535	14428310	451	0	UDP	2	3759	1402	0	0	0	0
10026	1	10.0.0.1	10.0.0.7	87039	92783574	193	260000000	1.93E+11	2	1931	13535	14428310	451	0	UDP	3	3199	3539	0	0	0	0
10026	1	10.0.0.1	10.0.0.7	87039	92783574	193	260000000	1.93E+11	2	1931	13535	14428310	451	0	UDP	2	3649	1242	0	0	0	0
10026	1	10.0.0.1	10.0.0.7	87039	92783574	193	260000000	1.93E+11	2	1931	13535	14428310	451	0	UDP	1	3669	1402	0	0	0	0
10026	1	10.0.0.1	10.0.0.7	87039	92783574	193	260000000	1.93E+11	2	1931	13535	14428310	451	0	UDP	2	3444	1242	0	0	0	0
10026	1	10.0.0.1	10.0.0.7	87039	92783574	193	260000000	1.93E+11	2	1931	13535	14428310	451	0	UDP	2	3649	1242	0	0	0	0
10026	1	10.0.0.1	10.0.0.7	87039	92783574	193	260000000	1.93E+11	2	1931	13535	14428310	451	0	UDP	1	504092017	2334	12913	0	12913	0
10116	1	10.0.0.1	10.0.0.7	127413	135822258	283	264000000	2.83E+11	2	1931	13528	14420848	450	0	UDP	3	3413	3539	0	0	0	0
10026	1	10.0.0.1	10.0.0.7	87039	92783574	193	260000000	1.93E+11	2	1931	13535	14428310	451	0	UDP	4	3768	223512507	0	2620	2620	0
9996	1	10.0.0.1	10.0.0.7	73504	78355264	163	255000000	1.63E+11	2	1931	13532	14425112	451	0	UDP	4	3539	3413	0	0	0	0
10116	1	10.0.0.1	10.0.0.7	127413	135822258	283	264000000	2.83E+11	2	1931	13528	14420848	450	0	UDP	2	3669	1492	0	0	0	0
10146	1	10.0.0.1	10.0.0.7	134983	143891878	313	266000000	3.13E+11	2	1931	7570	8069620	252	0	UDP	3	3413	3539	0	0	0	1
10146	1	10.0.0.1	10.0.0.7	134983	143891878	313	266000000	3.13E+11	2	1931	7570	8069620	252	0	UDP	2	3669	1492	0	0	0	1
10146	1	10.0.0.1	10.0.0.7	134983	143891878	313	266000000	3.13E+11	2	1931	7570	8069620	252	0	UDP	3	262354351	4020	2566	0	2566	1
10146	1	10.0.0.1	10.0.0.7	134983	143891878	313	266000000	3.13E+11	2	1931	7570	8069620	252	0	UDP	2	3719	1242	0	0	0	1
10146	1	10.0.0.1	10.0.0.7	134983	143891878	313	266000000	3.13E+11	2	1931	7570	8069620	252	0	UDP	4	3539	3413	0	0	0	1
10146	1	10.0.0.1	10.0.0.7	134983	143891878	313	266000000	3.13E+11	2	1931	7570	8069620	252	0	UDP	1	3759	1402	0	0	0	1
10146	1	10.0.0.1	10.0.0.7	134983	143891878	313	266000000	3.13E+11	2	1931	7570	8069620	252	0	UDP	2	3649	1312	0	0	0	1
10056	1	10.0.0.1	10.0.0.7	100347	106969902	223	260000000	2.23E+11	2	1931	13308	14186328	443	0	UDP	4	3539	3199	0	0	0	0
10056	1	10.0.0.1	10.0.0.7	100347	106969902	223	260000000	2.23E+11	2	1931	13308	14186328	443	0	UDP	1	3649	1402	0	0	0	0
10056	1	10.0.0.1	10.0.0.7	100347	106969902	223	260000000	2.23E+11	2	1931	13308	14186328	443	0	UDP	4	3539	3413	0	0	0	0
10146	1	10.0.0.1	10.0.0.7	134983	143891878	313	266000000	3.13E+11	2	1931	7570	8069620	252	0	UDP	2	3413	3609	0	0	0	1
9996	1	10.0.0.1	10.0.0.7	73504	78355264	163	255000000	1.63E+11	2	1931	13532	14425112	451	0	UDP	3	213686405	3726	4704	0	4704	0
10146	1	10.0.0.1	10.0.0.7	134983	143891878	313	266000000	3.13E+11	2	1931	7570	8069620	252	0	UDP	1	4139	143926452	0	2108	2108	1
9996	1	10.0.0.1	10.0.0.7	73504	78355264	163	255000000	1.63E+11	2	1931	13532	14425112	451	0	UDP	1	3669	1402	0	0	0	0
9996	1	10.0.0.1	10.0.0.7	73504	78355264	163	255000000	1.63E+11	2	1931	13532	14425112	451	0	UDP	3	3199	3539	0	0	0	0
9996	1	10.0.0.1	10.0.0.7	73504	78355264	163	255000000	1.63E+11	2	1931	13532	14425112	451	0	UDP	2	3649	1242	0	0	0	0
9996	1	10.0.0.1	10.0.0.7	73504	78355264	163	255000000	1.63E+11	2	1931	13532	14425112	451	0	UDP	1	3719	1156	0	0	0	0
9996	1	10.0.0.1	10.0.0.7	73504	78355264	163	255000000	1.63E+11	2	1931	13532	14425112	451	0	UDP	4	241982815	4085	10289	0	10289	0
9996	1	10.0.0.1	10.0.0.7	73504	78355264	163	255000000	1.63E+11	2	1931	13532	14425112	451	0	UDP	3	213687447	3833	4704	0	4704	0
9996	1	10.0.0.1	10.0.0.7	73504	78355264	163	255000000	1.63E+11	2	1931	13532	14425112	451	0	UDP	3	78449539	3749	3839	0	3839	0
9996	1	10.0.0.1	10.0.0.7	73504	78355264	163	255000000	1.63E+11	2	1931	13532	14425112	451	0	UDP	2	3413	3539	0	0	0	0
9996	1	10.0.0.1	10.0.0.7	73504	78355264	163	255000000	1.63E+11	2	1931	13532	14425112	451	0	UDP	4	3833	213686405	0	4704	4704	0
9996	1	10.0.0.1	10.0.0.7	73504	78355264	163	255000000	1.63E+11	2	1931	13532	14425112	451	0	UDP	4	241982745	4085	10289	0	10289	0
9996	1	10.0.0.1	10.0.0.7	73504	78355264	163	255000000	1.63E+11	2	1931	13532	14425112	451	0	UDP	3	3749	78449539	0	3839	3839	0
9996	1	10.0.0.1	10.0.0.7	73504	78355264	163	255000000	1.63E+11	2	1931	13532	14425112	451	0	UDP	3	3539	3413	0	0	0	0
9996	1	10.0.0.1	10.0.0.7	73504	78355264	163	255000000	1.63E+11	2	1931	13532	14425112	451	0	UDP	2	4053	213684234	0	4704	4704	0
10146	1	10.0.0.1	10.0.0.7	134983	143891878	313	266000000	3.13E+11	2	1931	7570	8069620	252	0	UDP	4	4020	262354351	0	2566	2566	1
10146	1	10.0.0.1	10.0.0.7	134983	143891878	313	266000000	3.13E+11	2	1931	7570	8069620	252	0	UDP	2	3649	1242	0	0	0	1
10146	1	10.0.0.1	10.0.0.7	134983	143891878	313	266000000	3.13E+11	2	1931	7570	8069620	252	0	UDP	4	373549391	4463	4670	0	4670	1
10146	1	10.0.0.1	10.0.0.7	134983	143891878	313	266000000	3.13E+11	2	1931	7570	8069620	252	0	UDP	1	3719	1156	0	0	0	1
10146	1	10.0.0.1	10.0.0.7	134983	143891878	313	266000000	3.13E+11	2	1931	7570	8069620	252	0	UDP	1	3669	1402	0	0	0	1
10116	1	10.0.0.1	10.0.0.7	127413	135822258	283	264000000	2.83E+11	2	1931	13528	14420848	450	0	UDP	4	4043	252731397	0	2589	2589	0
10146	1	10.0.0.1	10.0.0.7	134983	143891878	313	266000000	3.13E+11	2	1931	7570	8069620	252	0	UDP	3	3539	3413	0	0	0	1
10116	1	10.0.0.1	10.0.0.7	127413	135822258	283	264000000	2.83E+11	2	1931	13528	14420848	450	0	UDP	2	4263	252729226	0	2589	2589	0
10146	1	10.0.0.1	10.0.0.7	134983	143891878	313	266000000	3.13E+11	2	1931	7570	8069620	252	0	UDP	3	262354351	4127	2566	0	2566	1
10116	1	10.0.0.1	10.0.0.7	127413	135822258	283	264000000	2.83E+11	2	1931	13528	14420848	450	0	UDP	3	252731397	3936	2589	0	2589	0
10146	1	10.0.0.1	10.0.0.7	134983	143891878	313	266000000	3.13E+11	2	1931	7570	8069620	252	0	UDP	4	3609	3413	0	0	0	1
10146	1	10.0.0.1	10.0.0.7	134983	143891878	313	266000000	3.13E+11	2	1931	7570	8069620	252	0	UDP	3	4463	373549391	0	4670	4670	1
10146	1	10.0.0.1	10.0.0.7	134983	143891878	313	266000000	3.13E+11	2	1931	7570	8069620	252	0	UDP	1	3649	1402	0	0	0	1
10146	1	10.0.0.1	10.0.0.7	134983	143891878	313	266000000	3.13E+11	2	1931	7570	8069620	252	0	UDP	1	3669	1402	0	0	0	1
10146	1	10.0.0.1	10.0.0.7	134983	143891878	313	266000000	3.13E+11	2	1931	7570	8069620	252	0	UDP	1	3546	1402	0	0	0	1
10146	1	10.0.0.1	10.0.0.7	134983	143891878	313	266000000	3.13E+11	2	1931	7570	8069620	252	0	UDP	2	4347	262352180	0	2566	2566	1
10146	1	10.0.0.1	10.0.0.7	134983	143891878	313	266000000	3.13E+11	2	1931	7570	8069620	252	0	UDP	4	3609	3413	0	0	0	1
10146	1	10.0.0.1	10.0.0.7	134983	143891878	313	266000000	3.13E+11	2	1931	7570	8069620	252	0	UDP	1	3649	1402	0	0	0	1
10146	1	10.0.0.1	10.0.0.7	134983	143891878	313	266000000	3.13E+11	2	1931	7570	8069620	252	0	UDP	4	3539	3199	0	0	0	1
10146	1	10.0.0.1	10.0.0.7	134983	143891878	313	266000000	3.13E+11	2	1931	7570	8069620	252	0	UDP	2	3719	1242	0	0	0	1
10116	1	10.0.0.1	10.0.0.7	127413	135822258	283	264000000	2.83E+11	2	1931	13528	14420848	450	0	UDP	4	3936	252731397	0	2589	2589	0
12085	2	10.0.0.4	10.0.0.8	85848	91513968	190	666000000	1.91E+11	2	2242	13494	14384604	449	0	UDP	1	4126	1472	0	0	0	0
12085	2	10.0.0.4	10.0.0.8	85848	91513968	190	666000000	1.91E+11	2	2242	13494	14384604	449	0	UDP	4	3926	3590	0	0	0	0
12085	2	10.0.0.4	10.0.0.8	85848	91513968	190	666000000	1.91E+11	2	2242	13494	14384604	449	0	UDP	4	3996	3660	0	0	0	0
12085	2	10.0.0.4	10.0.0.8	85848	91513968	190	666000000	1.91E+11	2	2242	13494	14384604	449	0	UDP	1	4126	1382	0	0	0	0
12085	2	10.0.0.4	10.0.0.8	85848	91513968	190	666000000	1.91E+11	2	2242	13494	14384604	449	0	UDP	2	4019	1632	0	0	0	0
12085	2	10.0.0.4	10.0.0.8	85848	91513968	190	666000000	1.91E+11	2	2242	13494	14384604	449	0	UDP	3	143928878	4248	0	0	0	0
12085	2	10.0.0.4	10.0.0.8	85848	91513968	190	666000000	1.91E+11	2	2242	13494	14384604	449	0	UDP	2	4056	1562	0	0	0	0
12085	2	10.0.0.4	10.0.0.8	85848	91513968	190	666000000	1.91E+11	2	2242	13494	14384604	449	0	UDP	1	4126	1312	0	0	0	0
12085	2	10.0.0.4	10.0.0.8	85848	91513968	190	666000000	1.91E+11	2	2242	13494	14384604	449	0	UDP	3	5564	514929416	0	3841	3841	0
12085	2	10.0.0.4	10.0.0.8	85848	91513968	190	666000000	1.91E+11	2	2242	13494	14384604	449	0	UDP	4	4248	143928878	0	0	0	0
12085	2	10.0.0.4	10.0.0.8	85848	91513968	190	666000000	1.91E+11	2	2242	13494	14384604	449	0	UDP	2	4602	279386824	0	0	0	0
12085	2	10.0.0.4	10.0.0.8	85848	91513968	190	666000000	1.91E+11	2	2242	13494	14384604	449	0	UDP	2	4636	135461934	0	0	0	0
12085	2	10.0.0.4	10.0.0.8	85848	91513968	190	666000000	1.91E+11	2	2242	13494	14384604	449	0	UDP	3	6432	861882566	0	7682	7682	0
12085	2	10.0.0.4	10.0.0.8	85848	91513968	190	666000000	1.91E+11	2	2242	13494	14384604	449	0	UDP	2	1141268426	4826	7682	0	7682	0
12085	2	10.0.0.4	10.0.0.8	85848	91513968	190	666000000	1.91E+11	2	2242	13494	14384604	449	0	UDP	4	4668	279389270	0	0	0	0
12085	2	10.0.0.4	10.0.0.8	85848	91513968	190	666000000	1.91E+11	2	2242	13494	14384604	449	0	UDP	1	4036	1312	0	0	0	0
12085	2	10.0.0.4	10.0.0.8	85848	91513968	190	666000000	1.91E+11	2	2242	13494	14384604	449	0	UDP	4	3926	3590	0	0	0	0
12085	2	10.0.0.4	10.0.0.8	85848	91513968	190	666000000	1.91E+11	2	2242	13494	14384604	449	0	UDP	3	279389270	4668	0	0	0	0
11485	2	10.0.0.1	10.0.0.8	72346	77120836	160	559000000	1.61E+11	4	1943	13533	14426178	451	0	UDP	3	202402181	4127	7676	0	7676	0
12085	2	10.0.0.4	10.0.0.8	85848	91513968	190	666000000	1.91E+11	2	2242	13494	14384604	449	0	UDP	3	3590	3926	0	0	0	0
11485	2	10.0.0.1	10.0.0.8	72346	77120836	160	559000000	1.61E+11	4	1943	13533	14426178	451	0	UDP	2	3845	1402	0	0	0	0
11485	2	10.0.0.1	10.0.0.8	72346	77120836	160	559000000	1.61E+11	4	1943	13533	14426178	451	0	UDP	4	4211	245551059	0	2580	2580	0
11485	2	10.0.0.1	10.0.0.8	72346	77120836	160	559000000	1.61E+11	4	1943	13533	14426178	451	0	UDP	1	3963	77199040	0	3837	3837	0
11485	2	10.0.0.1	10.0.0.8	72346	77120836	160	559000000	1.61E+11	4	1943	13533	14426178	451	0	UDP	4	3665	3413	0	0	0	0
11485	2	10.0.0.1	10.0.0.8	72346	77120836	160	559000000	1.61E+11	4	1943	13533	14426178	451	0	UDP	2	3795	1492	0	0	0	0
11485	2	10.0.0.1	10.0.0.8	72346	77120836	160	559000000	1.61E+11	4	1943	13533	14426178	451	0	UDP	3	245551059	4211	2580	0	2580	0
11485	2	10.0.0.1	10.0.0.8	72346	77120836	160	559000000	1.61E+11	4	1943	13533	14426178	451	0	UDP	4	3917	143928631	0	0	0	0
11485	2	10.0.0.1	10.0.0.8	72346	77120836	160	559000000	1.61E+11	4	1943	13533	14426178	451	0	UDP	1	3795	1402	0	0	0	0
12085	2	10.0.0.4	10.0.0.8	85848	91513968	190	666000000	1.91E+11	2	2242	13494	14384604	449	0	UDP	2	3660	3996	0	0	0	0
11485	2	10.0.0.1	10.0.0.8	72346	77120836	160	559000000	1.61E+11	4	1943	13533	14426178	451	0	UDP	3	3413	3665	0	0	0	0
11455	2	10.0.0.1	10.0.0.8	58813	62694658	130	556000000	1.31E+11	4	1943	13533	14426178	451	0	UDP	1	3775	1242	0	0	0	0
11485	2	10.0.0.1	10.0.0.8	72346	77120836	160	559000000	1.61E+11	4	1943	13533	14426178	451	0	UDP	4	3665	3413	0	0	0	0
11485	2	10.0.0.1	10.0.0.8	72346	77120836	160	559000000	1.61E+11	4	1943	13533	14426178	451	0	UDP	2	4179	101623830	0	2580	2580	0
11485	2	10.0.0.1	10.0.0.8	72346	77120836	160	559000000	1.61E+11	4	1943	13533	14426178	451	0	UDP	1	3775	1492	0	0	0	0
11485	2	10.0.0.1	10.0.0.8	72346	77120836	160	559000000	1.61E+11	4	1943	13533	14426178	451	0	UDP	1	3775	1242	0	0	0	0
11485	2	10.0.0.1	10.0.0.8	72346	77120836	160	559000000	1.61E+11	4	1943	13533	14426178	451	0	UDP	3	4127	202403247	0	7676	7676	0
12085	2	10.0.0.4	10.0.0.8	85848	91513968	190	666000000	1.91E+11	2	2242	13494	14384604	449	0	UDP	1	4378	143926690	0	0	0	0
12085	2	10.0.0.4	10.0.0.8	85848	91513968	190	666000000	1.91E+11	2	2242	13494	14384604	449	0	UDP	4	861882566	6432	7682	0	7682	0
12085	2	10.0.0.4	10.0.0.8	85848	91513968	190	666000000	1.91E+11	2	2242	13494	14384604	449	0	UDP	1	4153	67569200	0	3841	3841	0
11485	2	10.0.0.1	10.0.0.8	72346	77120836	160	559000000	1.61E+11	4	1943	13533	14426178	451	0	UDP	3	3413	3665	0	0	0	0
11485	2	10.0.0.1	10.0.0.8	72346	77120836	160	559000000	1.61E+11	4	1943	13533	14426178	451	0	UDP	3	4589	450718361	0	12817	12817	0
12085	2	10.0.0.4	10.0.0.8	85848	91513968	190	666000000	1.91E+11	2	2242	13494	14384604	449	0	UDP	3	3660	3996	0	0	0	0
11485	2	10.0.0.1	10.0.0.8	72346	77120836	160	559000000	1.61E+11	4	1943	13533	14426178	451	0	UDP	4	450717295	4589	12817	0	12817	0
11485	2	10.0.0.1	10.0.0.8	72346	77120836	160	559000000	1.61E+11	4	1943	13533	14426178	451	0	UDP	1	3570	1492	0	0	0	0
11485	2	10.0.0.1	10.0.0.8	72346	77120836	160	559000000	1.61E+11	4	1943	13533	14426178	451	0	UDP	2	4089	212615142	0	2575	2575	0
11485	2	10.0.0.1	10.0.0.8	72346	77120836	160	559000000	1.61E+11	4	1943	13533	14426178	451	0	UDP	3	4295	238103395	0	10242	10242	0
11485	2	10.0.0.1	10.0.0.8	72346	77120836	160	559000000	1.61E+11	4	1943	13533	14426178	451	0	UDP	1	3885	1492	0	0	0	0
11485	2	10.0.0.1	10.0.0.8	72346	77120836	160	559000000	1.61E+11	4	1943	13533	14426178	451	0	UDP	2	696266117	2964	15398	0	15398	0
11485	2	10.0.0.1	10.0.0.8	72346	77120836	160	559000000	1.61E+11	4	1943	13533	14426178	451	0	UDP	2	3795	1402	0	0	0	0
11485	2	10.0.0.1	10.0.0.8	72346	77120836	160	559000000	1.61E+11	4	1943	13533	14426178	451	0	UDP	1	3775	1242	0	0	0	0
11455	2	10.0.0.1	10.0.0.8	58813	62694658	130	556000000	1.31E+11	4	1943	13533	14426178	451	0	UDP	1	3885	1492	0	0	0	0
11485	2	10.0.0.1	10.0.0.8	72346	77120836	160	559000000	1.61E+11	4	1943	13533	14426178	451	0	UDP	2	3845	1402	0	0	0	0
11485	2	10.0.0.1	10.0.0.8	72346	77120836	160	559000000	1.61E+11	4	1943	13533	14426178	451	0	UDP	4	238103395	4295	10242	0	10242	0
11485	2	10.0.0.1	10.0.0.8	72346	77120836	160	559000000	1.61E+11	4	1943	13533	14426178	451	0	UDP	1	4013	35702456	0	2566	2566	0
11485	2	10.0.0.1	10.0.0.8	72346	77120836	160	559000000	1.61E+11	4	1943	13533	14426178	451	0	UDP	4	3665	3413	0	0	0	0
11485	2	10.0.0.1	10.0.0.8	72346	77120836	160	559000000	1.61E+11	4	1943	13533	14426178	451	0	UDP	1	3795	1242	0	0	0	0
11485	2	10.0.0.1	10.0.0.8	72346	77120836	160	559000000	1.61E+11	4	1943	13533	14426178	451	0	UDP	2	3688	1492	0	0	0	0
11485	2	10.0.0.1	10.0.0.8	72346	77120836	160	559000000	1.61E+11	4	1943	13533	14426178	451	0	UDP	3	3413	3665	0	0	0	0
12175	2	10.0.0.4	10.0.0.8	126152	134478032	280	693000000	2.81E+11	2	2242	13299	14176734	443	0	UDP	2	1227633931	5036	7675	0	7675	0
11485	2	10.0.0.1	10.0.0.8	72346	77120836	160	559000000	1.61E+11	4	1943	13533	14426178	451	0	UDP	4	3665	3413	0	0	0	0
11455	2	10.0.0.1	10.0.0.8	58813	62694658	130	556000000	1.31E+11	4	1943	13533	14426178	451	0	UDP	1	3775	1492	0	0	0	0
11455	2	10.0.0.1	10.0.0.8	58813	62694658	130	556000000	1.31E+11	4	1943	13533	14426178	451	0	UDP	1	4047	143926620	0	0	0	0
11455	2	10.0.0.1	10.0.0.8	58813	62694658	130	556000000	1.31E+11	4	1943	13533	14426178	451	0	UDP	3	3413	3665	0	0	0	0
11455	2	10.0.0.1	10.0.0.8	58813	62694658	130	556000000	1.31E+11	4	1943	13533	14426178	451	0	UDP	2	3845	1402	0	0	0	0
11455	2	10.0.0.1	10.0.0.8	58813	62694658	130	556000000	1.31E+11	4	1943	13533	14426178	451	0	UDP	1	3795	1402	0	0	0	0
11455	2	10.0.0.1	10.0.0.8	58813	62694658	130	556000000	1.31E+11	4	1943	13533	14426178	451	0	UDP	3	4043	173616899	0	7678	7678	0
11455	2	10.0.0.1	10.0.0.8	58813	62694658	130	556000000	1.31E+11	4	1943	13533	14426178	451	0	UDP	2	4137	91947776	0	2571	2571	0
11455	2	10.0.0.1	10.0.0.8	58813	62694658	130	556000000	1.31E+11	4	1943	13533	14426178	451	0	UDP	4	199694159	4169	10240	0	10240	0
11485	2	10.0.0.1	10.0.0.8	72346	77120836	160	559000000	1.61E+11	4	1943	13533	14426178	451	0	UDP	3	143928631	3917	0	0	0	0
11455	2	10.0.0.1	10.0.0.8	58813	62694658	130	556000000	1.31E+11	4	1943	13533	14426178	451	0	UDP	3	3413	3665	0	0	0	0
11485	2	10.0.0.1	10.0.0.8	72346	77120836	160	559000000	1.61E+11	4	1943	13533	14426178	451	0	UDP	2	3413	3665	0	0	0	0
11455	2	10.0.0.1	10.0.0.8	58813	62694658	130	556000000	1.31E+11	4	1943	13533	14426178	451	0	UDP	2	3413	3665	0	0	0	0
11455	2	10.0.0.1	10.0.0.8	58813	62694658	130	556000000	1.31E+11	4	1943	13533	14426178	451	0	UDP	1	3971	26078502	0	2562	2562	0
11455	2	10.0.0.1	10.0.0.8	58813	62694658	130	556000000	1.31E+11	4	1943	13533	14426178	451	0	UDP	1	3795	1242	0	0	0	0
11455	2	10.0.0.1	10.0.0.8	58813	62694658	130	556000000	1.31E+11	4	1943	13533	14426178	451	0	UDP	4	3665	3413	0	0	0	0
11455	2	10.0.0.1	10.0.0.8	58813	62694658	130	556000000	1.31E+11	4	1943	13533	14426178	451	0	UDP	4	3665	3413	0	0	0	0
11455	2	10.0.0.1	10.0.0.8	58813	62694658	130	556000000	1.31E+11	4	1943	13533	14426178	451	0	UDP	4	3665	3413	0	0	0	0
11455	2	10.0.0.1	10.0.0.8	58813	62694658	130	556000000	1.31E+11	4	1943	13533	14426178	451	0	UDP	2	3795	1492	0	0	0	0
11455	2	10.0.0.1	10.0.0.8	58813	62694658	130	556000000	1.31E+11	4	1943	13533	14426178	451	0	UDP	1	3775	1242	0	0	0	0
11455	2	10.0.0.1	10.0.0.8	58813	62694658	130	556000000	1.31E+11	4	1943	13533	14426178	451	0	UDP	2	3688	1492	0	0	0	0
11935	2	10.0.0.4	10.0.0.8	18301	19508866	40	655000000	40655000000	2	2175	13640	14540240	454	0	UDP	1	3994	1562	0	0	0	0
11935	2	10.0.0.4	10.0.0.8	18301	19508866	40	655000000	40655000000	2	2175	13640	14540240	454	0	UDP	4	3884	3590	0	0	0	0
12175	2	10.0.0.4	10.0.0.8	126152	134478032	280	693000000	2.81E+11	2	2242	13299	14176734	443	0	UDP	3	4103	3767	0	0	0	0
11935	2	10.0.0.4	10.0.0.8	18301	19508866	40	655000000	40655000000	2	2175	13640	14540240	454	0	UDP	3	3590	3884	0	0	0	0
11455	2	10.0.0.10	10.0.0.8	24976	26024992	80	686000000	80686000000	4	1943	9242	9630164	308	0	UDP	2	3413	3665	0	0	0	1
11455	2	10.0.0.10	10.0.0.8	24976	26024992	80	686000000	80686000000	4	1943	9242	9630164	308	0	UDP	3	3665	3413	0	0	0	1
11455	2	10.0.0.10	10.0.0.8	24976	26024992	80	686000000	80686000000	4	1943	9242	9630164	308	0	UDP	3	4463	402651845	0	12818	12818	1
11455	2	10.0.0.10	10.0.0.8	24976	26024992	80	686000000	80686000000	4	1943	9242	9630164	308	0	UDP	4	3665	3413	0	0	0	1
12175	2	10.0.0.4	10.0.0.8	126152	134478032	280	693000000	2.81E+11	2	2242	13299	14176734	443	0	UDP	1	4213	1312	0	0	0	0
11935	2	10.0.0.4	10.0.0.8	18301	19508866	40	655000000	40655000000	2	2175	13640	14540240	454	0	UDP	2	1001717778	4168	3839	0	3839	0
12175	2	10.0.0.4	10.0.0.8	126152	134478032	280	693000000	2.81E+11	2	2242	13299	14176734	443	0	UDP	1	4485	143926690	0	0	0	0
11935	2	10.0.0.4	10.0.0.8	18301	19508866	40	655000000	40655000000	2	2175	13640	14540240	454	0	UDP	3	279389270	4556	0	0	0	0
11935	2	10.0.0.4	10.0.0.8	18301	19508866	40	655000000	40655000000	2	2175	13640	14540240	454	0	UDP	2	4014	1562	0	0	0	0
11935	2	10.0.0.4	10.0.0.8	18301	19508866	40	655000000	40655000000	2	2175	13640	14540240	454	0	UDP	1	4736	135462026	0	0	0	0
11935	2	10.0.0.4	10.0.0.8	18301	19508866	40	655000000	40655000000	2	2175	13640	14540240	454	0	UDP	4	3884	3590	0	0	0	0
11935	2	10.0.0.4	10.0.0.8	18301	19508866	40	655000000	40655000000	2	2175	13640	14540240	454	0	UDP	2	4106	19589306	0	3839	3839	0
11935	2	10.0.0.4	10.0.0.8	18301	19508866	40	655000000	40655000000	2	2175	13640	14540240	454	0	UDP	3	4514	287897858	0	0	0	0
11935	2	10.0.0.4	10.0.0.8	18301	19508866	40	655000000	40655000000	2	2175	13640	14540240	454	0	UDP	3	5774	722331918	0	3839	3839	0
11485	2	10.0.0.1	10.0.0.8	72346	77120836	160	559000000	1.61E+11	4	1943	13533	14426178	451	0	UDP	2	4139	125201146	0	3837	3837	0
11935	2	10.0.0.4	10.0.0.8	18301	19508866	40	655000000	40655000000	2	2175	13640	14540240	454	0	UDP	3	287897858	4514	0	0	0	0
12175	2	10.0.0.4	10.0.0.8	126152	134478032	280	693000000	2.81E+11	2	2242	13299	14176734	443	0	UDP	4	4103	3697	0	0	0	0
11485	2	10.0.0.10	10.0.0.8	34232	35669744	110	689000000	1.11E+11	4	1943	9256	9644752	308	0	UDP	1	3775	1492	0	0	0	1
11485	2	10.0.0.10	10.0.0.8	34232	35669744	110	689000000	1.11E+11	4	1943	9256	9644752	308	0	UDP	1	3775	1242	0	0	0	1
11485	2	10.0.0.10	10.0.0.8	34232	35669744	110	689000000	1.11E+11	4	1943	9256	9644752	308	0	UDP	3	4127	202403247	0	7676	7676	1
11485	2	10.0.0.10	10.0.0.8	34232	35669744	110	689000000	1.11E+11	4	1943	9256	9644752	308	0	UDP	2	3795	1402	0	0	0	1
11485	2	10.0.0.10	10.0.0.8	34232	35669744	110	689000000	1.11E+11	4	1943	9256	9644752	308	0	UDP	3	143928631	3917	0	0	0	1
11485	2	10.0.0.10	10.0.0.8	34232	35669744	110	689000000	1.11E+11	4	1943	9256	9644752	308	0	UDP	4	450717295	4589	12817	0	12817	1
11485	2	10.0.0.10	10.0.0.8	34232	35669744	110	689000000	1.11E+11	4	1943	9256	9644752	308	0	UDP	1	3570	1492	0	0	0	1
12175	2	10.0.0.4	10.0.0.8	126152	134478032	280	693000000	2.81E+11	2	2242	13299	14176734	443	0	UDP	4	4103	3697	0	0	0	0
12175	2	10.0.0.4	10.0.0.8	126152	134478032	280	693000000	2.81E+11	2	2242	13299	14176734	443	0	UDP	2	4233	1472	0	0	0	0
11935	2	10.0.0.4	10.0.0.8	18301	19508866	40	655000000	40655000000	2	2175	13640	14540240	454	0	UDP	1	4014	1312	0	0	0	0
12175	2	10.0.0.4	10.0.0.8	126152	134478032	280	693000000	2.81E+11	2	2242	13299	14176734	443	0	UDP	1	4233	1382	0	0	0	0
12175	2	10.0.0.4	10.0.0.8	126152	134478032	280	693000000	2.81E+11	2	2242	13299	14176734	443	0	UDP	1	4386	110751920	0	3837	3837	0
12175	2	10.0.0.4	10.0.0.8	126152	134478032	280	693000000	2.81E+11	2	2242	13299	14176734	443	0	UDP	2	4779	279386824	0	0	0	0
12175	2	10.0.0.4	10.0.0.8	126152	134478032	280	693000000	2.81E+11	2	2242	13299	14176734	443	0	UDP	3	5825	558110139	0	3837	3837	0
12175	2	10.0.0.4	10.0.0.8	126152	134478032	280	693000000	2.81E+11	2	2242	13299	14176734	443	0	UDP	1	4233	1382	0	0	0	0
12175	2	10.0.0.4	10.0.0.8	126152	134478032	280	693000000	2.81E+11	2	2242	13299	14176734	443	0	UDP	3	3767	4103	0	0	0	0
12175	2	10.0.0.4	10.0.0.8	126152	134478032	280	693000000	2.81E+11	2	2242	13299	14176734	443	0	UDP	2	3767	4103	0	0	0	0
12175	2	10.0.0.4	10.0.0.8	126152	134478032	280	693000000	2.81E+11	2	2242	13299	14176734	443	0	UDP	2	4163	1562	0	0	0	0
12175	2	10.0.0.4	10.0.0.8	126152	134478032	280	693000000	2.81E+11	2	2242	13299	14176734	443	0	UDP	1	4885	135462096	0	0	0	0
11455	2	10.0.0.10	10.0.0.8	24976	26024992	80	686000000	80686000000	4	1943	9242	9630164	308	0	UDP	3	173616899	4043	7678	0	7678	1
11935	2	10.0.0.4	10.0.0.8	18301	19508866	40	655000000	40655000000	2	2175	13640	14540240	454	0	UDP	2	4400	143926614	0	0	0	0
11485	2	10.0.0.10	10.0.0.8	34232	35669744	110	689000000	1.11E+11	4	1943	9256	9644752	308	0	UDP	4	3665	3413	0	0	0	1
11485	2	10.0.0.10	10.0.0.8	34232	35669744	110	689000000	1.11E+11	4	1943	9256	9644752	308	0	UDP	1	3795	1242	0	0	0	1
11485	2	10.0.0.10	10.0.0.8	34232	35669744	110	689000000	1.11E+11	4	1943	9256	9644752	308	0	UDP	2	3688	1492	0	0	0	1
11485	2	10.0.0.10	10.0.0.8	34232	35669744	110	689000000	1.11E+11	4	1943	9256	9644752	308	0	UDP	3	3413	3665	0	0	0	1
11485	2	10.0.0.10	10.0.0.8	34232	35669744	110	689000000	1.11E+11	4	1943	9256	9644752	308	0	UDP	2	3413	3665	0	0	0	1
11485	2	10.0.0.10	10.0.0.8	34232	35669744	110	689000000	1.11E+11	4	1943	9256	9644752	308	0	UDP	4	4211	245551059	0	2580	2580	1
11485	2	10.0.0.10	10.0.0.8	34232	35669744	110	689000000	1.11E+11	4	1943	9256	9644752	308	0	UDP	4	238103395	4295	10242	0	10242	1
11455	2	10.0.0.10	10.0.0.8	24976	26024992	80	686000000	80686000000	4	1943	9242	9630164	308	0	UDP	3	143928631	3917	0	0	0	1
11485	2	10.0.0.10	10.0.0.8	34232	35669744	110	689000000	1.11E+11	4	1943	9256	9644752	308	0	UDP	2	3845	1402	0	0	0	1
11455	2	10.0.0.10	10.0.0.8	24976	26024992	80	686000000	80686000000	4	1943	9242	9630164	308	0	UDP	2	4097	110809038	0	3839	3839	1
11455	2	10.0.0.10	10.0.0.8	24976	26024992	80	686000000	80686000000	4	1943	9242	9630164	308	0	UDP	1	3921	62806932	0	3839	3839	1
11455	2	10.0.0.10	10.0.0.8	24976	26024992	80	686000000	80686000000	4	1943	9242	9630164	308	0	UDP	4	3917	143928631	0	0	0	1
11455	2	10.0.0.10	10.0.0.8	24976	26024992	80	686000000	80686000000	4	1943	9242	9630164	308	0	UDP	3	4169	199694159	0	10240	10240	1
11455	2	10.0.0.10	10.0.0.8	24976	26024992	80	686000000	80686000000	4	1943	9242	9630164	308	0	UDP	2	638523547	2796	15389	0	15389	1
11485	2	10.0.0.10	10.0.0.8	34232	35669744	110	689000000	1.11E+11	4	1943	9256	9644752	308	0	UDP	1	4047	143926620	0	0	0	1
11485	2	10.0.0.1	10.0.0.8	72346	77120836	160	559000000	1.61E+11	4	1943	13533	14426178	451	0	UDP	1	3795	1242	0	0	0	0
11485	2	10.0.0.1	10.0.0.8	72346	77120836	160	559000000	1.61E+11	4	1943	13533	14426178	451	0	UDP	3	3665	3413	0	0	0	0
11455	2	10.0.0.10	10.0.0.8	24976	26024992	80	686000000	80686000000	4	1943	9242	9630164	308	0	UDP	2	3795	1402	0	0	0	1
12085	2	10.0.0.4	10.0.0.8	85848	91513968	190	666000000	1.91E+11	2	2242	13494	14384604	449	0	UDP	2	4126	1472	0	0	0	0
11935	2	10.0.0.4	10.0.0.8	18301	19508866	40	655000000	40655000000	2	2175	13640	14540240	454	0	UDP	3	3884	3590	0	0	0	0
11935	2	10.0.0.4	10.0.0.8	18301	19508866	40	655000000	40655000000	2	2175	13640	14540240	454	0	UDP	2	3590	3884	0	0	0	0
12085	2	10.0.0.4	10.0.0.8	85848	91513968	190	666000000	1.91E+11	2	2242	13494	14384604	449	0	UDP	1	4778	135462026	0	0	0	0
12085	2	10.0.0.4	10.0.0.8	85848	91513968	190	666000000	1.91E+11	2	2242	13494	14384604	449	0	UDP	3	3590	3926	0	0	0	0
12085	2	10.0.0.4	10.0.0.8	85848	91513968	190	666000000	1.91E+11	2	2242	13494	14384604	449	0	UDP	2	4106	1542	0	0	0	0
12085	2	10.0.0.4	10.0.0.8	85848	91513968	190	666000000	1.91E+11	2	2242	13494	14384604	449	0	UDP	4	3996	3660	0	0	0	0
12085	2	10.0.0.4	10.0.0.8	85848	91513968	190	666000000	1.91E+11	2	2242	13494	14384604	449	0	UDP	1	4036	1562	0	0	0	0
11485	2	10.0.0.10	10.0.0.8	34232	35669744	110	689000000	1.11E+11	4	1943	9256	9644752	308	0	UDP	1	4013	35702456	0	2566	2566	1
12085	2	10.0.0.4	10.0.0.8	85848	91513968	190	666000000	1.91E+11	2	2242	13494	14384604	449	0	UDP	1	4106	1312	0	0	0	0
11485	2	10.0.0.1	10.0.0.8	72346	77120836	160	559000000	1.61E+11	4	1943	13533	14426178	451	0	UDP	1	4047	143926620	0	0	0	0
12085	2	10.0.0.4	10.0.0.8	85848	91513968	190	666000000	1.91E+11	2	2242	13494	14384604	449	0	UDP	3	3926	3660	0	0	0	0
11485	2	10.0.0.10	10.0.0.8	34232	35669744	110	689000000	1.11E+11	4	1943	9256	9644752	308	0	UDP	2	4089	212615142	0	2575	2575	1
11485	2	10.0.0.10	10.0.0.8	34232	35669744	110	689000000	1.11E+11	4	1943	9256	9644752	308	0	UDP	3	4295	238103395	0	10242	10242	1
11485	2	10.0.0.10	10.0.0.8	34232	35669744	110	689000000	1.11E+11	4	1943	9256	9644752	308	0	UDP	1	3885	1492	0	0	0	1
11485	2	10.0.0.10	10.0.0.8	34232	35669744	110	689000000	1.11E+11	4	1943	9256	9644752	308	0	UDP	2	696266117	2964	15398	0	15398	1
11485	2	10.0.0.10	10.0.0.8	34232	35669744	110	689000000	1.11E+11	4	1943	9256	9644752	308	0	UDP	4	3665	3413	0	0	0	1
11485	2	10.0.0.10	10.0.0.8	34232	35669744	110	689000000	1.11E+11	4	1943	9256	9644752	308	0	UDP	1	3775	1242	0	0	0	1
11485	2	10.0.0.10	10.0.0.8	34232	35669744	110	689000000	1.11E+11	4	1943	9256	9644752	308	0	UDP	3	4589	450718361	0	12817	12817	1
12085	2	10.0.0.4	10.0.0.8	85848	91513968	190	666000000	1.91E+11	2	2242	13494	14384604	449	0	UDP	3	4556	287897928	0	0	0	0
11485	2	10.0.0.2	10.0.0.8	117341	125085506	260	404000000	2.60E+11	4	1943	13533	14426178	451	0	UDP	4	3665	3413	0	0	0	0
11905	2	10.0.0.4	10.0.0.8	4661	4968626	10	655000000	10655000000	2	2175	0	0	0	0	UDP	4	707935546	5732	1384	0	1384	1
11485	2	10.0.0.2	10.0.0.8	117341	125085506	260	404000000	2.60E+11	4	1943	13533	14426178	451	0	UDP	1	3885	1492	0	0	0	0
11485	2	10.0.0.2	10.0.0.8	117341	125085506	260	404000000	2.60E+11	4	1943	13533	14426178	451	0	UDP	2	696266117	2964	15398	0	15398	0
11485	2	10.0.0.2	10.0.0.8	117341	125085506	260	404000000	2.60E+11	4	1943	13533	14426178	451	0	UDP	4	3665	3413	0	0	0	0
11485	2	10.0.0.2	10.0.0.8	117341	125085506	260	404000000	2.60E+11	4	1943	13533	14426178	451	0	UDP	1	3775	1242	0	0	0	0
11485	2	10.0.0.2	10.0.0.8	117341	125085506	260	404000000	2.60E+11	4	1943	13533	14426178	451	0	UDP	3	4589	450718361	0	12817	12817	0
11485	2	10.0.0.2	10.0.0.8	117341	125085506	260	404000000	2.60E+11	4	1943	13533	14426178	451	0	UDP	2	3845	1402	0	0	0	0
11485	2	10.0.0.2	10.0.0.8	117341	125085506	260	404000000	2.60E+11	4	1943	13533	14426178	451	0	UDP	2	4089	212615142	0	2575	2575	0
11485	2	10.0.0.2	10.0.0.8	117341	125085506	260	404000000	2.60E+11	4	1943	13533	14426178	451	0	UDP	1	4013	35702456	0	2566	2566	0
11485	2	10.0.0.2	10.0.0.8	117341	125085506	260	404000000	2.60E+11	4	1943	13533	14426178	451	0	UDP	1	3570	1492	0	0	0	0
11485	2	10.0.0.2	10.0.0.8	117341	125085506	260	404000000	2.60E+11	4	1943	13533	14426178	451	0	UDP	1	3795	1242	0	0	0	0
11485	2	10.0.0.2	10.0.0.8	117341	125085506	260	404000000	2.60E+11	4	1943	13533	14426178	451	0	UDP	2	3688	1492	0	0	0	0
11485	2	10.0.0.2	10.0.0.8	117341	125085506	260	404000000	2.60E+11	4	1943	13533	14426178	451	0	UDP	3	3413	3665	0	0	0	0
11485	2	10.0.0.2	10.0.0.8	117341	125085506	260	404000000	2.60E+11	4	1943	13533	14426178	451	0	UDP	2	3413	3665	0	0	0	0
11485	2	10.0.0.2	10.0.0.8	117341	125085506	260	404000000	2.60E+11	4	1943	13533	14426178	451	0	UDP	4	4211	245551059	0	2580	2580	0
11485	2	10.0.0.2	10.0.0.8	117341	125085506	260	404000000	2.60E+11	4	1943	13533	14426178	451	0	UDP	1	4047	143926620	0	0	0	0
11905	2	10.0.0.4	10.0.0.8	4661	4968626	10	655000000	10655000000	2	2175	0	0	0	0	UDP	1	4104	1562	0	0	0	1
11455	2	10.0.0.2	10.0.0.8	103808	110659328	230	401000000	2.30E+11	4	1943	13533	14426178	451	0	UDP	1	3775	1242	0	0	0	0
11485	2	10.0.0.2	10.0.0.8	117341	125085506	260	404000000	2.60E+11	4	1943	13533	14426178	451	0	UDP	4	238103395	4295	10242	0	10242	0
11935	2	10.0.0.4	10.0.0.8	18301	19508866	40	655000000	40655000000	2	2175	13640	14540240	454	0	UDP	3	3590	3884	0	0	0	0
11485	2	10.0.0.1	10.0.0.8	72346	77120836	160	559000000	1.61E+11	4	1943	13533	14426178	451	0	UDP	2	3413	3665	0	0	0	0
11455	2	10.0.0.2	10.0.0.8	103808	110659328	230	401000000	2.30E+11	4	1943	13533	14426178	451	0	UDP	3	3413	3665	0	0	0	0
11455	2	10.0.0.2	10.0.0.8	103808	110659328	230	401000000	2.30E+11	4	1943	13533	14426178	451	0	UDP	2	3845	1402	0	0	0	0
11455	2	10.0.0.2	10.0.0.8	103808	110659328	230	401000000	2.30E+11	4	1943	13533	14426178	451	0	UDP	1	3795	1402	0	0	0	0
11455	2	10.0.0.2	10.0.0.8	103808	110659328	230	401000000	2.30E+11	4	1943	13533	14426178	451	0	UDP	3	4043	173616899	0	7678	7678	0
11455	2	10.0.0.2	10.0.0.8	103808	110659328	230	401000000	2.30E+11	4	1943	13533	14426178	451	0	UDP	2	4137	91947776	0	2571	2571	0
11455	2	10.0.0.2	10.0.0.8	103808	110659328	230	401000000	2.30E+11	4	1943	13533	14426178	451	0	UDP	4	199694159	4169	10240	0	10240	0
11485	2	10.0.0.2	10.0.0.8	117341	125085506	260	404000000	2.60E+11	4	1943	13533	14426178	451	0	UDP	3	4295	238103395	0	10242	10242	0
11935	2	10.0.0.4	10.0.0.8	18301	19508866	40	655000000	40655000000	2	2175	13640	14540240	454	0	UDP	2	3907	1562	0	0	0	0
11905	2	10.0.0.4	10.0.0.8	4661	4968626	10	655000000	10655000000	2	2175	0	0	0	0	UDP	4	3884	3590	0	0	0	1
11935	2	10.0.0.4	10.0.0.8	18301	19508866	40	655000000	40655000000	2	2175	13640	14540240	454	0	UDP	4	442946406	5228	3839	0	3839	0
11905	2	10.0.0.4	10.0.0.8	4661	4968626	10	655000000	10655000000	2	2175	0	0	0	0	UDP	3	5732	707934480	0	1384	1384	1
11905	2	10.0.0.4	10.0.0.8	4661	4968626	10	655000000	10655000000	2	2175	0	0	0	0	UDP	2	987320270	4126	1384	0	1384	1
11905	2	10.0.0.4	10.0.0.8	4661	4968626	10	655000000	10655000000	2	2175	0	0	0	0	UDP	1	3994	1312	0	0	0	1
11905	2	10.0.0.4	10.0.0.8	4661	4968626	10	655000000	10655000000	2	2175	0	0	0	0	UDP	1	3994	1312	0	0	0	1
11485	2	10.0.0.2	10.0.0.8	117341	125085506	260	404000000	2.60E+11	4	1943	13533	14426178	451	0	UDP	2	3795	1402	0	0	0	0
11485	2	10.0.0.2	10.0.0.8	117341	125085506	260	404000000	2.60E+11	4	1943	13533	14426178	451	0	UDP	3	143928631	3917	0	0	0	0
11485	2	10.0.0.2	10.0.0.8	117341	125085506	260	404000000	2.60E+11	4	1943	13533	14426178	451	0	UDP	4	450717295	4589	12817	0	12817	0
11935	2	10.0.0.4	10.0.0.8	18301	19508866	40	655000000	40655000000	2	2175	13640	14540240	454	0	UDP	1	4014	1312	0	0	0	0
11905	2	10.0.0.4	10.0.0.8	4661	4968626	10	655000000	10655000000	2	2175	0	0	0	0	UDP	2	3907	1562	0	0	0	1
11905	2	10.0.0.4	10.0.0.8	4661	4968626	10	655000000	10655000000	2	2175	0	0	0	0	UDP	4	4556	279389270	0	0	0	1
11905	2	10.0.0.4	10.0.0.8	4661	4968626	10	655000000	10655000000	2	2175	0	0	0	0	UDP	3	3590	3884	0	0	0	1
11905	2	10.0.0.4	10.0.0.8	4661	4968626	10	655000000	10655000000	2	2175	0	0	0	0	UDP	2	4064	1472	0	0	0	1
11905	2	10.0.0.4	10.0.0.8	4661	4968626	10	655000000	10655000000	2	2175	0	0	0	0	UDP	4	3884	3590	0	0	0	1
11905	2	10.0.0.4	10.0.0.8	4661	4968626	10	655000000	10655000000	2	2175	0	0	0	0	UDP	1	3994	1562	0	0	0	1
11905	2	10.0.0.4	10.0.0.8	4661	4968626	10	655000000	10655000000	2	2175	0	0	0	0	UDP	1	4308	143970278	0	0	0	1
11905	2	10.0.0.4	10.0.0.8	4661	4968626	10	655000000	10655000000	2	2175	0	0	0	0	UDP	2	3590	3884	0	0	0	1
11905	2	10.0.0.4	10.0.0.8	4661	4968626	10	655000000	10655000000	2	2175	0	0	0	0	UDP	3	143928808	4136	0	0	0	1
11905	2	10.0.0.4	10.0.0.8	4661	4968626	10	655000000	10655000000	2	2175	0	0	0	0	UDP	3	3590	3884	0	0	0	1
11905	2	10.0.0.4	10.0.0.8	4661	4968626	10	655000000	10655000000	2	2175	0	0	0	0	UDP	2	4014	1472	0	0	0	1
11905	2	10.0.0.4	10.0.0.8	4661	4968626	10	655000000	10655000000	2	2175	0	0	0	0	UDP	1	4014	1312	0	0	0	1
11905	2	10.0.0.4	10.0.0.8	4661	4968626	10	655000000	10655000000	2	2175	0	0	0	0	UDP	2	4014	1562	0	0	0	1
11425	2	10.0.0.2	10.0.0.8	90275	96233150	200	397000000	2.00E+11	4	1943	13534	14427244	451	0	UDP	4	3665	3413	0	0	0	0
11425	2	10.0.0.2	10.0.0.8	90275	96233150	200	397000000	2.00E+11	4	1943	13534	14427244	451	0	UDP	1	3775	1492	0	0	0	0
11425	2	10.0.0.2	10.0.0.8	90275	96233150	200	397000000	2.00E+11	4	1943	13534	14427244	451	0	UDP	2	3845	1402	0	0	0	0
11425	2	10.0.0.2	10.0.0.8	90275	96233150	200	397000000	2.00E+11	4	1943	13534	14427244	451	0	UDP	3	3413	3665	0	0	0	0
11425	2	10.0.0.2	10.0.0.8	90275	96233150	200	397000000	2.00E+11	4	1943	13534	14427244	451	0	UDP	1	3775	1242	0	0	0	0
11425	2	10.0.0.2	10.0.0.8	90275	96233150	200	397000000	2.00E+11	4	1943	13534	14427244	451	0	UDP	3	143928631	3917	0	0	0	0
11905	2	10.0.0.4	10.0.0.8	4661	4968626	10	655000000	10655000000	2	2175	0	0	0	0	UDP	4	3884	3590	0	0	0	1
11905	2	10.0.0.4	10.0.0.8	4661	4968626	10	655000000	10655000000	2	2175	0	0	0	0	UDP	2	4524	135461934	0	0	0	1
11905	2	10.0.0.4	10.0.0.8	4661	4968626	10	655000000	10655000000	2	2175	0	0	0	0	UDP	2	3590	3884	0	0	0	1
11905	2	10.0.0.4	10.0.0.8	4661	4968626	10	655000000	10655000000	2	2175	0	0	0	0	UDP	3	4514	287897858	0	0	0	1
11905	2	10.0.0.4	10.0.0.8	4661	4968626	10	655000000	10655000000	2	2175	0	0	0	0	UDP	3	287897858	4514	0	0	0	1
11905	2	10.0.0.4	10.0.0.8	4661	4968626	10	655000000	10655000000	2	2175	0	0	0	0	UDP	2	4064	5191868	0	1384	1384	1
11905	2	10.0.0.4	10.0.0.8	4661	4968626	10	655000000	10655000000	2	2175	0	0	0	0	UDP	3	5186	428550034	0	1384	1384	1
11905	2	10.0.0.4	10.0.0.8	4661	4968626	10	655000000	10655000000	2	2175	0	0	0	0	UDP	2	4400	143926614	0	0	0	1
11905	2	10.0.0.4	10.0.0.8	4661	4968626	10	655000000	10655000000	2	2175	0	0	0	0	UDP	1	3789	1562	0	0	0	1
11455	2	10.0.0.10	10.0.0.8	24976	26024992	80	686000000	80686000000	4	1943	9242	9630164	308	0	UDP	1	3570	1492	0	0	0	1
11905	2	10.0.0.4	10.0.0.8	4661	4968626	10	655000000	10655000000	2	2175	0	0	0	0	UDP	3	279389270	4556	0	0	0	1
11455	2	10.0.0.2	10.0.0.8	103808	110659328	230	401000000	2.30E+11	4	1943	13533	14426178	451	0	UDP	4	4169	235875005	0	2571	2571	0
11905	2	10.0.0.4	10.0.0.8	4661	4968626	10	655000000	10655000000	2	2175	0	0	0	0	UDP	1	4014	1472	0	0	0	1
11905	2	10.0.0.4	10.0.0.8	4661	4968626	10	655000000	10655000000	2	2175	0	0	0	0	UDP	4	4136	143928808	0	0	0	1
11905	2	10.0.0.4	10.0.0.8	4661	4968626	10	655000000	10655000000	2	2175	0	0	0	0	UDP	4	428548968	5186	1384	0	1384	1
11905	2	10.0.0.4	10.0.0.8	4661	4968626	10	655000000	10655000000	2	2175	0	0	0	0	UDP	1	4736	135462026	0	0	0	1
11905	2	10.0.0.4	10.0.0.8	4661	4968626	10	655000000	10655000000	2	2175	0	0	0	0	UDP	2	4560	279386824	0	0	0	1
11905	2	10.0.0.4	10.0.0.8	4661	4968626	10	655000000	10655000000	2	2175	0	0	0	0	UDP	3	3884	3590	0	0	0	1
11905	2	10.0.0.4	10.0.0.8	4661	4968626	10	655000000	10655000000	2	2175	0	0	0	0	UDP	1	4266	143926690	0	0	0	1
11905	2	10.0.0.4	10.0.0.8	4661	4968626	10	655000000	10655000000	2	2175	0	0	0	0	UDP	4	3884	3590	0	0	0	1
11905	2	10.0.0.4	10.0.0.8	4661	4968626	10	655000000	10655000000	2	2175	0	0	0	0	UDP	3	3590	3884	0	0	0	1
9816	2	10.0.0.3	10.0.0.7	37425	39895050	83	107000000	83107000000	2	1109	13541	14434706	451	0	UDP	2	3470	1332	0	0	0	0
9816	2	10.0.0.3	10.0.0.7	37425	39895050	83	107000000	83107000000	2	1109	13541	14434706	451	0	UDP	1	3430	996	0	0	0	0
9816	2	10.0.0.3	10.0.0.7	37425	39895050	83	107000000	83107000000	2	1109	13541	14434706	451	0	UDP	1	3500	1086	0	0	0	0
9816	2	10.0.0.3	10.0.0.7	37425	39895050	83	107000000	83107000000	2	1109	13541	14434706	451	0	UDP	3	75055080	3446	6456	0	6456	0
9816	2	10.0.0.3	10.0.0.7	37425	39895050	83	107000000	83107000000	2	1109	13541	14434706	451	0	UDP	2	3430	1172	0	0	0	0
9816	2	10.0.0.3	10.0.0.7	37425	39895050	83	107000000	83107000000	2	1109	13541	14434706	451	0	UDP	3	3236	3320	0	0	0	0
9816	2	10.0.0.3	10.0.0.7	37425	39895050	83	107000000	83107000000	2	1109	13541	14434706	451	0	UDP	2	3500	1172	0	0	0	0
9816	2	10.0.0.3	10.0.0.7	37425	39895050	83	107000000	83107000000	2	1109	13541	14434706	451	0	UDP	4	3446	75055080	0	6456	6456	0
9816	2	10.0.0.3	10.0.0.7	37425	39895050	83	107000000	83107000000	2	1109	13541	14434706	451	0	UDP	1	3380	1262	0	0	0	0
9816	2	10.0.0.3	10.0.0.7	37425	39895050	83	107000000	83107000000	2	1109	13541	14434706	451	0	UDP	1	115146580	1396	10293	0	10293	0
9816	2	10.0.0.3	10.0.0.7	37425	39895050	83	107000000	83107000000	2	1109	13541	14434706	451	0	UDP	3	3404	40094486	0	3837	3837	0
9816	2	10.0.0.3	10.0.0.7	37425	39895050	83	107000000	83107000000	2	1109	13541	14434706	451	0	UDP	2	3360	1172	0	0	0	0
9816	2	10.0.0.3	10.0.0.7	37425	39895050	83	107000000	83107000000	2	1109	13541	14434706	451	0	UDP	1	3450	1332	0	0	0	0
9816	2	10.0.0.3	10.0.0.7	37425	39895050	83	107000000	83107000000	2	1109	13541	14434706	451	0	UDP	4	3339	75055080	0	6456	6456	0
9816	2	10.0.0.3	10.0.0.7	37425	39895050	83	107000000	83107000000	2	1109	13541	14434706	451	0	UDP	3	3404	40094556	0	3836	3836	0
9816	2	10.0.0.3	10.0.0.7	37425	39895050	83	107000000	83107000000	2	1109	13541	14434706	451	0	UDP	2	3225	1172	0	0	0	0
9816	2	10.0.0.3	10.0.0.7	37425	39895050	83	107000000	83107000000	2	1109	13541	14434706	451	0	UDP	2	3236	3320	0	0	0	0
9816	2	10.0.0.3	10.0.0.7	37425	39895050	83	107000000	83107000000	2	1109	13541	14434706	451	0	UDP	1	3540	1332	0	0	0	0
11455	2	10.0.0.2	10.0.0.8	103808	110659328	230	401000000	2.30E+11	4	1943	13533	14426178	451	0	UDP	1	4047	143926620	0	0	0	0
9816	2	10.0.0.3	10.0.0.7	37425	39895050	83	107000000	83107000000	2	1109	13541	14434706	451	0	UDP	3	3236	3320	0	0	0	0
11485	2	10.0.0.2	10.0.0.8	117341	125085506	260	404000000	2.60E+11	4	1943	13533	14426178	451	0	UDP	4	3917	143928631	0	0	0	0
11485	2	10.0.0.2	10.0.0.8	117341	125085506	260	404000000	2.60E+11	4	1943	13533	14426178	451	0	UDP	1	3795	1242	0	0	0	0
11485	2	10.0.0.2	10.0.0.8	117341	125085506	260	404000000	2.60E+11	4	1943	13533	14426178	451	0	UDP	3	3665	3413	0	0	0	0
11485	2	10.0.0.2	10.0.0.8	117341	125085506	260	404000000	2.60E+11	4	1943	13533	14426178	451	0	UDP	2	3413	3665	0	0	0	0
11485	2	10.0.0.2	10.0.0.8	117341	125085506	260	404000000	2.60E+11	4	1943	13533	14426178	451	0	UDP	3	202402181	4127	7676	0	7676	0
11485	2	10.0.0.2	10.0.0.8	117341	125085506	260	404000000	2.60E+11	4	1943	13533	14426178	451	0	UDP	2	4139	125201146	0	3837	3837	0
11485	2	10.0.0.2	10.0.0.8	117341	125085506	260	404000000	2.60E+11	4	1943	13533	14426178	451	0	UDP	1	3963	77199040	0	3837	3837	0
11485	2	10.0.0.2	10.0.0.8	117341	125085506	260	404000000	2.60E+11	4	1943	13533	14426178	451	0	UDP	4	3665	3413	0	0	0	0
9816	2	10.0.0.3	10.0.0.7	37425	39895050	83	107000000	83107000000	2	1109	13541	14434706	451	0	UDP	2	3430	1172	0	0	0	0
11485	2	10.0.0.2	10.0.0.8	117341	125085506	260	404000000	2.60E+11	4	1943	13533	14426178	451	0	UDP	3	245551059	4211	2580	0	2580	0
9816	2	10.0.0.3	10.0.0.7	37425	39895050	83	107000000	83107000000	2	1109	13541	14434706	451	0	UDP	2	3430	1102	0	0	0	0
11485	2	10.0.0.2	10.0.0.8	117341	125085506	260	404000000	2.60E+11	4	1943	13533	14426178	451	0	UDP	1	3795	1402	0	0	0	0
11485	2	10.0.0.2	10.0.0.8	117341	125085506	260	404000000	2.60E+11	4	1943	13533	14426178	451	0	UDP	3	3413	3665	0	0	0	0
11485	2	10.0.0.2	10.0.0.8	117341	125085506	260	404000000	2.60E+11	4	1943	13533	14426178	451	0	UDP	3	3413	3665	0	0	0	0
11485	2	10.0.0.2	10.0.0.8	117341	125085506	260	404000000	2.60E+11	4	1943	13533	14426178	451	0	UDP	2	3845	1402	0	0	0	0
11485	2	10.0.0.2	10.0.0.8	117341	125085506	260	404000000	2.60E+11	4	1943	13533	14426178	451	0	UDP	4	3665	3413	0	0	0	0
9816	2	10.0.0.3	10.0.0.7	37425	39895050	83	107000000	83107000000	2	1109	13541	14434706	451	0	UDP	4	40094556	3404	3837	0	3837	0
9816	2	10.0.0.3	10.0.0.7	37425	39895050	83	107000000	83107000000	2	1109	13541	14434706	451	0	UDP	2	3450	1422	0	0	0	0
9816	2	10.0.0.3	10.0.0.7	37425	39895050	83	107000000	83107000000	2	1109	13541	14434706	451	0	UDP	4	3320	3236	0	0	0	0
11485	2	10.0.0.2	10.0.0.8	117341	125085506	260	404000000	2.60E+11	4	1943	13533	14426178	451	0	UDP	2	3795	1492	0	0	0	0
11455	2	10.0.0.1	10.0.0.8	58813	62694658	130	556000000	1.31E+11	4	1943	13533	14426178	451	0	UDP	4	3665	3413	0	0	0	0
9816	2	10.0.0.3	10.0.0.7	37425	39895050	83	107000000	83107000000	2	1109	13541	14434706	451	0	UDP	2	3236	3320	0	0	0	0
11455	2	10.0.0.1	10.0.0.8	58813	62694658	130	556000000	1.31E+11	4	1943	13533	14426178	451	0	UDP	2	638523547	2796	15389	0	15389	0
11455	2	10.0.0.1	10.0.0.8	58813	62694658	130	556000000	1.31E+11	4	1943	13533	14426178	451	0	UDP	3	4169	199694159	0	10240	10240	0
11455	2	10.0.0.1	10.0.0.8	58813	62694658	130	556000000	1.31E+11	4	1943	13533	14426178	451	0	UDP	4	3917	143928631	0	0	0	0
11455	2	10.0.0.1	10.0.0.8	58813	62694658	130	556000000	1.31E+11	4	1943	13533	14426178	451	0	UDP	1	3921	62806932	0	3839	3839	0
11455	2	10.0.0.1	10.0.0.8	58813	62694658	130	556000000	1.31E+11	4	1943	13533	14426178	451	0	UDP	2	4097	110809038	0	3839	3839	0
11455	2	10.0.0.1	10.0.0.8	58813	62694658	130	556000000	1.31E+11	4	1943	13533	14426178	451	0	UDP	3	173616899	4043	7678	0	7678	0
11455	2	10.0.0.1	10.0.0.8	58813	62694658	130	556000000	1.31E+11	4	1943	13533	14426178	451	0	UDP	4	402650803	4463	12818	0	12818	0
11455	2	10.0.0.1	10.0.0.8	58813	62694658	130	556000000	1.31E+11	4	1943	13533	14426178	451	0	UDP	2	3795	1402	0	0	0	0
11485	2	10.0.0.2	10.0.0.8	117341	125085506	260	404000000	2.60E+11	4	1943	13533	14426178	451	0	UDP	3	4127	202403247	0	7676	7676	0
11455	2	10.0.0.1	10.0.0.8	58813	62694658	130	556000000	1.31E+11	4	1943	13533	14426178	451	0	UDP	3	4463	402651845	0	12818	12818	0
11455	2	10.0.0.1	10.0.0.8	58813	62694658	130	556000000	1.31E+11	4	1943	13533	14426178	451	0	UDP	3	3665	3413	0	0	0	0
11455	2	10.0.0.1	10.0.0.8	58813	62694658	130	556000000	1.31E+11	4	1943	13533	14426178	451	0	UDP	2	3413	3665	0	0	0	0
11455	2	10.0.0.1	10.0.0.8	58813	62694658	130	556000000	1.31E+11	4	1943	13533	14426178	451	0	UDP	1	3795	1242	0	0	0	0
11455	2	10.0.0.1	10.0.0.8	58813	62694658	130	556000000	1.31E+11	4	1943	13533	14426178	451	0	UDP	2	4089	202957886	0	2577	2577	0
11455	2	10.0.0.2	10.0.0.8	103808	110659328	230	401000000	2.30E+11	4	1943	13533	14426178	451	0	UDP	2	3845	1402	0	0	0	0
11455	2	10.0.0.2	10.0.0.8	103808	110659328	230	401000000	2.30E+11	4	1943	13533	14426178	451	0	UDP	3	3413	3665	0	0	0	0
11455	2	10.0.0.2	10.0.0.8	103808	110659328	230	401000000	2.30E+11	4	1943	13533	14426178	451	0	UDP	3	235875005	4169	2571	0	2571	0
11455	2	10.0.0.1	10.0.0.8	58813	62694658	130	556000000	1.31E+11	4	1943	13533	14426178	451	0	UDP	3	143928631	3917	0	0	0	0
9816	2	10.0.0.3	10.0.0.7	37425	39895050	83	107000000	83107000000	2	1109	13541	14434706	451	0	UDP	1	3430	1262	0	0	0	0
9816	2	10.0.0.3	10.0.0.7	37425	39895050	83	107000000	83107000000	2	1109	13541	14434706	451	0	UDP	3	3236	3320	0	0	0	0
9816	2	10.0.0.3	10.0.0.7	37425	39895050	83	107000000	83107000000	2	1109	13541	14434706	451	0	UDP	4	40094486	3404	3838	0	3838	0
9816	2	10.0.0.3	10.0.0.7	37425	39895050	83	107000000	83107000000	2	1109	13541	14434706	451	0	UDP	1	3584	40092422	0	3838	3838	0
9816	2	10.0.0.3	10.0.0.7	37425	39895050	83	107000000	83107000000	2	1109	13541	14434706	451	0	UDP	4	3320	3236	0	0	0	0
9816	2	10.0.0.3	10.0.0.7	37425	39895050	83	107000000	83107000000	2	1109	13541	14434706	451	0	UDP	4	3320	3022	0	0	0	0
9816	2	10.0.0.3	10.0.0.7	37425	39895050	83	107000000	83107000000	2	1109	13541	14434706	451	0	UDP	3	3320	3236	0	0	0	0
9816	2	10.0.0.3	10.0.0.7	37425	39895050	83	107000000	83107000000	2	1109	13541	14434706	451	0	UDP	3	75054014	3339	6456	0	6456	0
11455	2	10.0.0.1	10.0.0.8	58813	62694658	130	556000000	1.31E+11	4	1943	13533	14426178	451	0	UDP	1	3570	1492	0	0	0	0
9816	2	10.0.0.3	10.0.0.7	37425	39895050	83	107000000	83107000000	2	1109	13541	14434706	451	0	UDP	4	3320	3236	0	0	0	0
11485	2	10.0.0.10	10.0.0.8	34232	35669744	110	689000000	1.11E+11	4	1943	9256	9644752	308	0	UDP	2	3845	1402	0	0	0	1
9816	2	10.0.0.3	10.0.0.7	37425	39895050	83	107000000	83107000000	2	1109	13541	14434706	451	0	UDP	3	3320	3236	0	0	0	0
9816	2	10.0.0.3	10.0.0.7	37425	39895050	83	107000000	83107000000	2	1109	13541	14434706	451	0	UDP	3	3022	3320	0	0	0	0
9816	2	10.0.0.3	10.0.0.7	37425	39895050	83	107000000	83107000000	2	1109	13541	14434706	451	0	UDP	1	3327	1332	0	0	0	0
9816	2	10.0.0.3	10.0.0.7	37425	39895050	83	107000000	83107000000	2	1109	13541	14434706	451	0	UDP	1	3540	1262	0	0	0	0
9816	2	10.0.0.3	10.0.0.7	37425	39895050	83	107000000	83107000000	2	1109	13541	14434706	451	0	UDP	1	3430	1332	0	0	0	0
11485	2	10.0.0.2	10.0.0.8	117341	125085506	260	404000000	2.60E+11	4	1943	13533	14426178	451	0	UDP	2	4179	101623830	0	2580	2580	0
11485	2	10.0.0.2	10.0.0.8	117341	125085506	260	404000000	2.60E+11	4	1943	13533	14426178	451	0	UDP	1	3775	1492	0	0	0	0
11485	2	10.0.0.2	10.0.0.8	117341	125085506	260	404000000	2.60E+11	4	1943	13533	14426178	451	0	UDP	1	3775	1242	0	0	0	0
9816	2	10.0.0.3	10.0.0.7	37425	39895050	83	107000000	83107000000	2	1109	13541	14434706	451	0	UDP	2	3596	75051950	0	6456	6456	0
12145	2	10.0.0.4	10.0.0.8	112853	120301298	250	691000000	2.51E+11	2	2242	13530	14422980	451	0	UDP	3	3767	4103	0	0	0	0
11485	2	10.0.0.10	10.0.0.8	34232	35669744	110	689000000	1.11E+11	4	1943	9256	9644752	308	0	UDP	1	3795	1242	0	0	0	1
12145	2	10.0.0.4	10.0.0.8	112853	120301298	250	691000000	2.51E+11	2	2242	13530	14422980	451	0	UDP	2	3767	4103	0	0	0	0
12145	2	10.0.0.4	10.0.0.8	112853	120301298	250	691000000	2.51E+11	2	2242	13530	14422980	451	0	UDP	3	279389377	4775	0	0	0	0
12145	2	10.0.0.4	10.0.0.8	112853	120301298	250	691000000	2.51E+11	2	2242	13530	14422980	451	0	UDP	1	4233	1382	0	0	0	0
12145	2	10.0.0.4	10.0.0.8	112853	120301298	250	691000000	2.51E+11	2	2242	13530	14422980	451	0	UDP	2	3767	4103	0	0	0	0
12145	2	10.0.0.4	10.0.0.8	112853	120301298	250	691000000	2.51E+11	2	2242	13530	14422980	451	0	UDP	2	4126	1632	0	0	0	0
12145	2	10.0.0.4	10.0.0.8	112853	120301298	250	691000000	2.51E+11	2	2242	13530	14422980	451	0	UDP	1	4527	143970278	0	0	0	0
12145	2	10.0.0.4	10.0.0.8	112853	120301298	250	691000000	2.51E+11	2	2242	13530	14422980	451	0	UDP	2	4233	1472	0	0	0	0
12145	2	10.0.0.4	10.0.0.8	112853	120301298	250	691000000	2.51E+11	2	2242	13530	14422980	451	0	UDP	3	287898035	4663	0	0	0	0
12145	2	10.0.0.4	10.0.0.8	112853	120301298	250	691000000	2.51E+11	2	2242	13530	14422980	451	0	UDP	4	4103	3697	0	0	0	0
12145	2	10.0.0.4	10.0.0.8	112853	120301298	250	691000000	2.51E+11	2	2242	13530	14422980	451	0	UDP	4	4355	143928985	0	0	0	0
12145	2	10.0.0.4	10.0.0.8	112853	120301298	250	691000000	2.51E+11	2	2242	13530	14422980	451	0	UDP	3	3697	4103	0	0	0	0
12145	2	10.0.0.4	10.0.0.8	112853	120301298	250	691000000	2.51E+11	2	2242	13530	14422980	451	0	UDP	2	4743	135461934	0	0	0	0
12145	2	10.0.0.4	10.0.0.8	112853	120301298	250	691000000	2.51E+11	2	2242	13530	14422980	451	0	UDP	3	4103	3767	0	0	0	0
12145	2	10.0.0.4	10.0.0.8	112853	120301298	250	691000000	2.51E+11	2	2242	13530	14422980	451	0	UDP	4	4103	3697	0	0	0	0
12145	2	10.0.0.4	10.0.0.8	112853	120301298	250	691000000	2.51E+11	2	2242	13530	14422980	451	0	UDP	1	4143	1382	0	0	0	0
12145	2	10.0.0.4	10.0.0.8	112853	120301298	250	691000000	2.51E+11	2	2242	13530	14422980	451	0	UDP	4	4775	279389377	0	0	0	0
12055	2	10.0.0.4	10.0.0.8	72354	77129364	160	663000000	1.61E+11	2	2242	13663	14564758	455	0	UDP	2	4636	135461934	0	0	0	0
12145	2	10.0.0.4	10.0.0.8	112853	120301298	250	691000000	2.51E+11	2	2242	13530	14422980	451	0	UDP	2	4619	143926614	0	0	0	0
12145	2	10.0.0.4	10.0.0.8	112853	120301298	250	691000000	2.51E+11	2	2242	13530	14422980	451	0	UDP	3	3697	4103	0	0	0	0
11485	2	10.0.0.10	10.0.0.8	34232	35669744	110	689000000	1.11E+11	4	1943	9256	9644752	308	0	UDP	2	4179	101623830	0	2580	2580	1
12055	2	10.0.0.4	10.0.0.8	72354	77129364	160	663000000	1.61E+11	2	2242	13663	14564758	455	0	UDP	3	3590	3926	0	0	0	0
12055	2	10.0.0.4	10.0.0.8	72354	77129364	160	663000000	1.61E+11	2	2242	13663	14564758	455	0	UDP	1	4036	1562	0	0	0	0
12145	2	10.0.0.4	10.0.0.8	112853	120301298	250	691000000	2.51E+11	2	2242	13530	14422980	451	0	UDP	1	4233	1382	0	0	0	0
12145	2	10.0.0.4	10.0.0.8	112853	120301298	250	691000000	2.51E+11	2	2242	13530	14422980	451	0	UDP	2	4163	1562	0	0	0	0
12145	2	10.0.0.4	10.0.0.8	112853	120301298	250	691000000	2.51E+11	2	2242	13530	14422980	451	0	UDP	4	4103	3767	0	0	0	0
12145	2	10.0.0.4	10.0.0.8	112853	120301298	250	691000000	2.51E+11	2	2242	13530	14422980	451	0	UDP	1	4143	1562	0	0	0	0
12145	2	10.0.0.4	10.0.0.8	112853	120301298	250	691000000	2.51E+11	2	2242	13530	14422980	451	0	UDP	3	143928985	4355	0	0	0	0
12145	2	10.0.0.4	10.0.0.8	112853	120301298	250	691000000	2.51E+11	2	2242	13530	14422980	451	0	UDP	2	4213	1542	0	0	0	0
11485	2	10.0.0.10	10.0.0.8	34232	35669744	110	689000000	1.11E+11	4	1943	9256	9644752	308	0	UDP	3	3665	3413	0	0	0	1
12145	2	10.0.0.4	10.0.0.8	112853	120301298	250	691000000	2.51E+11	2	2242	13530	14422980	451	0	UDP	2	4633	120362928	0	3839	3839	0
12145	2	10.0.0.4	10.0.0.8	112853	120301298	250	691000000	2.51E+11	2	2242	13530	14422980	451	0	UDP	3	4663	287898035	0	0	0	0
12145	2	10.0.0.4	10.0.0.8	112853	120301298	250	691000000	2.51E+11	2	2242	13530	14422980	451	0	UDP	1	4344	96360878	0	3839	3839	0
12145	2	10.0.0.4	10.0.0.8	112853	120301298	250	691000000	2.51E+11	2	2242	13530	14422980	451	0	UDP	4	543720205	5825	3839	0	3839	0
12145	2	10.0.0.4	10.0.0.8	112853	120301298	250	691000000	2.51E+11	2	2242	13530	14422980	451	0	UDP	1	4885	135462096	0	0	0	0
12145	2	10.0.0.4	10.0.0.8	112853	120301298	250	691000000	2.51E+11	2	2242	13530	14422980	451	0	UDP	1	4253	1562	0	0	0	0
12145	2	10.0.0.4	10.0.0.8	112853	120301298	250	691000000	2.51E+11	2	2242	13530	14422980	451	0	UDP	1	4213	1312	0	0	0	0
12145	2	10.0.0.4	10.0.0.8	112853	120301298	250	691000000	2.51E+11	2	2242	13530	14422980	451	0	UDP	1	4485	143926690	0	0	0	0
12145	2	10.0.0.4	10.0.0.8	112853	120301298	250	691000000	2.51E+11	2	2242	13530	14422980	451	0	UDP	4	4103	3767	0	0	0	0
12145	2	10.0.0.4	10.0.0.8	112853	120301298	250	691000000	2.51E+11	2	2242	13530	14422980	451	0	UDP	3	5825	543719139	0	3839	3839	0
12055	2	10.0.0.4	10.0.0.8	72354	77129364	160	663000000	1.61E+11	2	2242	13663	14564758	455	0	UDP	4	3996	3660	0	0	0	0
12085	2	10.0.0.4	10.0.0.8	85848	91513968	190	666000000	1.91E+11	2	2242	13494	14384604	449	0	UDP	3	287897928	4556	0	0	0	0
12085	2	10.0.0.4	10.0.0.8	85848	91513968	190	666000000	1.91E+11	2	2242	13494	14384604	449	0	UDP	2	3660	3926	0	0	0	0
12085	2	10.0.0.4	10.0.0.8	85848	91513968	190	666000000	1.91E+11	2	2242	13494	14384604	449	0	UDP	2	4512	143926614	0	0	0	0
12085	2	10.0.0.4	10.0.0.8	85848	91513968	190	666000000	1.91E+11	2	2242	13494	14384604	449	0	UDP	4	514929416	5564	3841	0	3841	0
12085	2	10.0.0.4	10.0.0.8	85848	91513968	190	666000000	1.91E+11	2	2242	13494	14384604	449	0	UDP	1	4420	143970278	0	0	0	0
12085	2	10.0.0.4	10.0.0.8	85848	91513968	190	666000000	1.91E+11	2	2242	13494	14384604	449	0	UDP	2	4442	91572316	0	3841	3841	0
11995	2	10.0.0.4	10.0.0.8	45213	48197058	100	660000000	1.01E+11	2	2242	13387	14270542	446	0	UDP	2	4442	143926614	0	0	0	0
12145	2	10.0.0.4	10.0.0.8	112853	120301298	250	691000000	2.51E+11	2	2242	13530	14422980	451	0	UDP	3	6707	919466029	0	7678	7678	0
11995	2	10.0.0.4	10.0.0.8	45213	48197058	100	660000000	1.01E+11	2	2242	13387	14270542	446	0	UDP	1	4036	1312	0	0	0	0
12145	2	10.0.0.4	10.0.0.8	112853	120301298	250	691000000	2.51E+11	2	2242	13530	14422980	451	0	UDP	2	4709	279386824	0	0	0	0
12145	2	10.0.0.4	10.0.0.8	112853	120301298	250	691000000	2.51E+11	2	2242	13530	14422980	451	0	UDP	1	4233	1472	0	0	0	0
11965	2	10.0.0.4	10.0.0.8	31826	33926516	70	657000000	70657000000	2	2242	13525	14417650	450	0	UDP	2	4056	1472	0	0	0	0
11965	2	10.0.0.4	10.0.0.8	31826	33926516	70	657000000	70657000000	2	2242	13525	14417650	450	0	UDP	3	3590	3926	0	0	0	0
11965	2	10.0.0.4	10.0.0.8	31826	33926516	70	657000000	70657000000	2	2242	13525	14417650	450	0	UDP	3	3590	3926	0	0	0	0
11965	2	10.0.0.4	10.0.0.8	31826	33926516	70	657000000	70657000000	2	2242	13525	14417650	450	0	UDP	2	4106	1472	0	0	0	0
11965	2	10.0.0.4	10.0.0.8	31826	33926516	70	657000000	70657000000	2	2242	13525	14417650	450	0	UDP	4	457341754	5354	3838	0	3838	0
11935	2	10.0.0.4	10.0.0.8	18301	19508866	40	655000000	40655000000	2	2175	13640	14540240	454	0	UDP	1	4308	143970278	0	0	0	0
12145	2	10.0.0.4	10.0.0.8	112853	120301298	250	691000000	2.51E+11	2	2242	13530	14422980	451	0	UDP	2	1198851889	4994	7678	0	7678	0
11995	2	10.0.0.4	10.0.0.8	45213	48197058	100	660000000	1.01E+11	2	2242	13387	14270542	446	0	UDP	1	4056	1312	0	0	0	0
11485	2	10.0.0.10	10.0.0.8	34232	35669744	110	689000000	1.11E+11	4	1943	9256	9644752	308	0	UDP	2	3413	3665	0	0	0	1
11485	2	10.0.0.10	10.0.0.8	34232	35669744	110	689000000	1.11E+11	4	1943	9256	9644752	308	0	UDP	3	202402181	4127	7676	0	7676	1
12055	2	10.0.0.4	10.0.0.8	72354	77129364	160	663000000	1.61E+11	2	2242	13663	14564758	455	0	UDP	2	4106	1542	0	0	0	0
12055	2	10.0.0.4	10.0.0.8	72354	77129364	160	663000000	1.61E+11	2	2242	13663	14564758	455	0	UDP	3	279389270	4668	0	0	0	0
11995	2	10.0.0.4	10.0.0.8	45213	48197058	100	660000000	1.01E+11	2	2242	13387	14270542	446	0	UDP	4	471733862	5396	3837	0	3837	0
11995	2	10.0.0.4	10.0.0.8	45213	48197058	100	660000000	1.01E+11	2	2242	13387	14270542	446	0	UDP	4	3926	3590	0	0	0	0
11995	2	10.0.0.4	10.0.0.8	45213	48197058	100	660000000	1.01E+11	2	2242	13387	14270542	446	0	UDP	1	4308	143926690	0	0	0	0
12085	2	10.0.0.4	10.0.0.8	85848	91513968	190	666000000	1.91E+11	2	2242	13494	14384604	449	0	UDP	1	4146	1562	0	0	0	0
11995	2	10.0.0.4	10.0.0.8	45213	48197058	100	660000000	1.01E+11	2	2242	13387	14270542	446	0	UDP	2	3949	1562	0	0	0	0
12055	2	10.0.0.4	10.0.0.8	72354	77129364	160	663000000	1.61E+11	2	2242	13663	14564758	455	0	UDP	1	4126	1472	0	0	0	0
11995	2	10.0.0.4	10.0.0.8	45213	48197058	100	660000000	1.01E+11	2	2242	13387	14270542	446	0	UDP	4	3926	3590	0	0	0	0
11995	2	10.0.0.4	10.0.0.8	45213	48197058	100	660000000	1.01E+11	2	2242	13387	14270542	446	0	UDP	4	3926	3590	0	0	0	0
11995	2	10.0.0.4	10.0.0.8	45213	48197058	100	660000000	1.01E+11	2	2242	13387	14270542	446	0	UDP	4	4598	279389270	0	0	0	0
11995	2	10.0.0.4	10.0.0.8	45213	48197058	100	660000000	1.01E+11	2	2242	13387	14270542	446	0	UDP	2	3590	3926	0	0	0	0
11995	2	10.0.0.4	10.0.0.8	45213	48197058	100	660000000	1.01E+11	2	2242	13387	14270542	446	0	UDP	3	143928808	4178	0	0	0	0
11995	2	10.0.0.4	10.0.0.8	45213	48197058	100	660000000	1.01E+11	2	2242	13387	14270542	446	0	UDP	4	3926	3590	0	0	0	0
11995	2	10.0.0.4	10.0.0.8	45213	48197058	100	660000000	1.01E+11	2	2242	13387	14270542	446	0	UDP	2	4106	1472	0	0	0	0
11995	2	10.0.0.4	10.0.0.8	45213	48197058	100	660000000	1.01E+11	2	2242	13387	14270542	446	0	UDP	1	4778	135462026	0	0	0	0
11995	2	10.0.0.4	10.0.0.8	45213	48197058	100	660000000	1.01E+11	2	2242	13387	14270542	446	0	UDP	3	3590	3926	0	0	0	0
12025	2	10.0.0.4	10.0.0.8	58691	62564606	130	661000000	1.31E+11	2	2242	13478	14367548	449	0	UDP	2	4106	1542	0	0	0	0
12025	2	10.0.0.4	10.0.0.8	58691	62564606	130	661000000	1.31E+11	2	2242	13478	14367548	449	0	UDP	3	6180	804284202	0	7677	7677	0
12025	2	10.0.0.4	10.0.0.8	58691	62564606	130	661000000	1.31E+11	2	2242	13478	14367548	449	0	UDP	1	3957	38771084	0	3838	3838	0
12025	2	10.0.0.4	10.0.0.8	58691	62564606	130	661000000	1.31E+11	2	2242	13478	14367548	449	0	UDP	1	4146	1562	0	0	0	0
12025	2	10.0.0.4	10.0.0.8	58691	62564606	130	661000000	1.31E+11	2	2242	13478	14367548	449	0	UDP	2	3590	3996	0	0	0	0
12025	2	10.0.0.4	10.0.0.8	58691	62564606	130	661000000	1.31E+11	2	2242	13478	14367548	449	0	UDP	1	4036	1562	0	0	0	0
12025	2	10.0.0.4	10.0.0.8	58691	62564606	130	661000000	1.31E+11	2	2242	13478	14367548	449	0	UDP	3	287897858	4556	0	0	0	0
12025	2	10.0.0.4	10.0.0.8	58691	62564606	130	661000000	1.31E+11	2	2242	13478	14367548	449	0	UDP	2	4442	143926614	0	0	0	0
12025	2	10.0.0.4	10.0.0.8	58691	62564606	130	661000000	1.31E+11	2	2242	13478	14367548	449	0	UDP	3	5438	486129168	0	3838	3838	0
12025	2	10.0.0.4	10.0.0.8	58691	62564606	130	661000000	1.31E+11	2	2242	13478	14367548	449	0	UDP	4	3926	3660	0	0	0	0
12025	2	10.0.0.4	10.0.0.8	58691	62564606	130	661000000	1.31E+11	2	2242	13478	14367548	449	0	UDP	2	4636	135461934	0	0	0	0
12025	2	10.0.0.4	10.0.0.8	58691	62564606	130	661000000	1.31E+11	2	2242	13478	14367548	449	0	UDP	4	4598	279389270	0	0	0	0
12025	2	10.0.0.4	10.0.0.8	58691	62564606	130	661000000	1.31E+11	2	2242	13478	14367548	449	0	UDP	1	4126	1312	0	0	0	0
12025	2	10.0.0.4	10.0.0.8	58691	62564606	130	661000000	1.31E+11	2	2242	13478	14367548	449	0	UDP	3	4556	287897858	0	0	0	0
12025	2	10.0.0.4	10.0.0.8	58691	62564606	130	661000000	1.31E+11	2	2242	13478	14367548	449	0	UDP	3	3926	3590	0	0	0	0
12025	2	10.0.0.4	10.0.0.8	58691	62564606	130	661000000	1.31E+11	2	2242	13478	14367548	449	0	UDP	4	3926	3590	0	0	0	0
12025	2	10.0.0.4	10.0.0.8	58691	62564606	130	661000000	1.31E+11	2	2242	13478	14367548	449	0	UDP	1	4106	1312	0	0	0	0
12025	2	10.0.0.4	10.0.0.8	58691	62564606	130	661000000	1.31E+11	2	2242	13478	14367548	449	0	UDP	2	4056	1562	0	0	0	0
12055	2	10.0.0.4	10.0.0.8	72354	77129364	160	663000000	1.61E+11	2	2242	13663	14564758	455	0	UDP	3	6348	833072766	0	7676	7676	0
12025	2	10.0.0.4	10.0.0.8	58691	62564606	130	661000000	1.31E+11	2	2242	13478	14367548	449	0	UDP	1	4350	143970278	0	0	0	0
12025	2	10.0.0.4	10.0.0.8	58691	62564606	130	661000000	1.31E+11	2	2242	13478	14367548	449	0	UDP	1	4056	1312	0	0	0	0
11395	2	10.0.0.10	10.0.0.8	6374	6641708	20	681000000	20681000000	4	1943	0	0	0	0	UDP	4	3665	3413	0	0	0	1
11395	2	10.0.0.10	10.0.0.8	6374	6641708	20	681000000	20681000000	4	1943	0	0	0	0	UDP	2	3845	1402	0	0	0	1
11455	2	10.0.0.10	10.0.0.8	24976	26024992	80	686000000	80686000000	4	1943	9242	9630164	308	0	UDP	4	4169	235875005	0	2571	2571	1
11455	2	10.0.0.10	10.0.0.8	24976	26024992	80	686000000	80686000000	4	1943	9242	9630164	308	0	UDP	3	235875005	4169	2571	0	2571	1
11455	2	10.0.0.10	10.0.0.8	24976	26024992	80	686000000	80686000000	4	1943	9242	9630164	308	0	UDP	3	3413	3665	0	0	0	1
11455	2	10.0.0.10	10.0.0.8	24976	26024992	80	686000000	80686000000	4	1943	9242	9630164	308	0	UDP	2	3845	1402	0	0	0	1
12025	2	10.0.0.4	10.0.0.8	58691	62564606	130	661000000	1.31E+11	2	2242	13478	14367548	449	0	UDP	4	486129168	5438	3838	0	3838	0
12025	2	10.0.0.4	10.0.0.8	58691	62564606	130	661000000	1.31E+11	2	2242	13478	14367548	449	0	UDP	2	4602	279386824	0	0	0	0
12025	2	10.0.0.4	10.0.0.8	58691	62564606	130	661000000	1.31E+11	2	2242	13478	14367548	449	0	UDP	4	3996	3590	0	0	0	0
12025	2	10.0.0.4	10.0.0.8	58691	62564606	130	661000000	1.31E+11	2	2242	13478	14367548	449	0	UDP	3	3590	3926	0	0	0	0
12025	2	10.0.0.4	10.0.0.8	58691	62564606	130	661000000	1.31E+11	2	2242	13478	14367548	449	0	UDP	2	4019	1562	0	0	0	0
12025	2	10.0.0.4	10.0.0.8	58691	62564606	130	661000000	1.31E+11	2	2242	13478	14367548	449	0	UDP	3	3590	3926	0	0	0	0
12025	2	10.0.0.4	10.0.0.8	58691	62564606	130	661000000	1.31E+11	2	2242	13478	14367548	449	0	UDP	2	3590	3926	0	0	0	0
12025	2	10.0.0.4	10.0.0.8	58691	62564606	130	661000000	1.31E+11	2	2242	13478	14367548	449	0	UDP	1	4036	1312	0	0	0	0
12025	2	10.0.0.4	10.0.0.8	58691	62564606	130	661000000	1.31E+11	2	2242	13478	14367548	449	0	UDP	2	1083670062	4504	7677	0	7677	0
12025	2	10.0.0.4	10.0.0.8	58691	62564606	130	661000000	1.31E+11	2	2242	13478	14367548	449	0	UDP	2	4316	62772068	0	3838	3838	0
12025	2	10.0.0.4	10.0.0.8	58691	62564606	130	661000000	1.31E+11	2	2242	13478	14367548	449	0	UDP	1	4778	135462026	0	0	0	0
12025	2	10.0.0.4	10.0.0.8	58691	62564606	130	661000000	1.31E+11	2	2242	13478	14367548	449	0	UDP	3	279389270	4598	0	0	0	0
12025	2	10.0.0.4	10.0.0.8	58691	62564606	130	661000000	1.31E+11	2	2242	13478	14367548	449	0	UDP	4	804284202	6180	7677	0	7677	0
12055	2	10.0.0.4	10.0.0.8	72354	77129364	160	663000000	1.61E+11	2	2242	13663	14564758	455	0	UDP	2	4126	1472	0	0	0	0
12025	2	10.0.0.4	10.0.0.8	58691	62564606	130	661000000	1.31E+11	2	2242	13478	14367548	449	0	UDP	3	3660	3926	0	0	0	0
12055	2	10.0.0.4	10.0.0.8	72354	77129364	160	663000000	1.61E+11	2	2242	13663	14564758	455	0	UDP	1	4126	1312	0	0	0	0
12055	2	10.0.0.4	10.0.0.8	72354	77129364	160	663000000	1.61E+11	2	2242	13663	14564758	455	0	UDP	2	3590	3996	0	0	0	0
12055	2	10.0.0.4	10.0.0.8	72354	77129364	160	663000000	1.61E+11	2	2242	13663	14564758	455	0	UDP	3	3926	3590	0	0	0	0
12055	2	10.0.0.4	10.0.0.8	72354	77129364	160	663000000	1.61E+11	2	2242	13663	14564758	455	0	UDP	4	3926	3590	0	0	0	0
12055	2	10.0.0.4	10.0.0.8	72354	77129364	160	663000000	1.61E+11	2	2242	13663	14564758	455	0	UDP	1	4106	1312	0	0	0	0
12055	2	10.0.0.4	10.0.0.8	72354	77129364	160	663000000	1.61E+11	2	2242	13663	14564758	455	0	UDP	2	4056	1562	0	0	0	0
12055	2	10.0.0.4	10.0.0.8	72354	77129364	160	663000000	1.61E+11	2	2242	13663	14564758	455	0	UDP	2	4512	143926614	0	0	0	0
12055	2	10.0.0.4	10.0.0.8	72354	77129364	160	663000000	1.61E+11	2	2242	13663	14564758	455	0	UDP	1	4041	53165366	0	3838	3838	0
12055	2	10.0.0.4	10.0.0.8	72354	77129364	160	663000000	1.61E+11	2	2242	13663	14564758	455	0	UDP	3	287897928	4556	0	0	0	0
12055	2	10.0.0.4	10.0.0.8	72354	77129364	160	663000000	1.61E+11	2	2242	13663	14564758	455	0	UDP	3	143928878	4178	0	0	0	0
12055	2	10.0.0.4	10.0.0.8	72354	77129364	160	663000000	1.61E+11	2	2242	13663	14564758	455	0	UDP	1	4146	1562	0	0	0	0
12055	2	10.0.0.4	10.0.0.8	72354	77129364	160	663000000	1.61E+11	2	2242	13663	14564758	455	0	UDP	3	3660	3996	0	0	0	0
12055	2	10.0.0.4	10.0.0.8	72354	77129364	160	663000000	1.61E+11	2	2242	13663	14564758	455	0	UDP	4	3926	3590	0	0	0	0
12055	2	10.0.0.4	10.0.0.8	72354	77129364	160	663000000	1.61E+11	2	2242	13663	14564758	455	0	UDP	1	4378	143926690	0	0	0	0
12055	2	10.0.0.4	10.0.0.8	72354	77129364	160	663000000	1.61E+11	2	2242	13663	14564758	455	0	UDP	4	833072766	6348	7676	0	7676	0
12055	2	10.0.0.4	10.0.0.8	72354	77129364	160	663000000	1.61E+11	2	2242	13663	14564758	455	0	UDP	2	4602	279386824	0	0	0	0
12055	2	10.0.0.4	10.0.0.8	72354	77129364	160	663000000	1.61E+11	2	2242	13663	14564758	455	0	UDP	4	4178	143928878	0	0	0	0
12055	2	10.0.0.4	10.0.0.8	72354	77129364	160	663000000	1.61E+11	2	2242	13663	14564758	455	0	UDP	2	1112458626	4742	7676	0	7676	0
12055	2	10.0.0.4	10.0.0.8	72354	77129364	160	663000000	1.61E+11	2	2242	13663	14564758	455	0	UDP	1	4056	1312	0	0	0	0
12025	2	10.0.0.4	10.0.0.8	58691	62564606	130	661000000	1.31E+11	2	2242	13478	14367548	449	0	UDP	1	4126	1472	0	0	0	0
12025	2	10.0.0.4	10.0.0.8	58691	62564606	130	661000000	1.31E+11	2	2242	13478	14367548	449	0	UDP	1	4378	143926690	0	0	0	0
12025	2	10.0.0.4	10.0.0.8	58691	62564606	130	661000000	1.31E+11	2	2242	13478	14367548	449	0	UDP	4	3926	3590	0	0	0	0
12025	2	10.0.0.4	10.0.0.8	58691	62564606	130	661000000	1.31E+11	2	2242	13478	14367548	449	0	UDP	2	4126	1472	0	0	0	0
12025	2	10.0.0.4	10.0.0.8	58691	62564606	130	661000000	1.31E+11	2	2242	13478	14367548	449	0	UDP	3	143928808	4178	0	0	0	0
12025	2	10.0.0.4	10.0.0.8	58691	62564606	130	661000000	1.31E+11	2	2242	13478	14367548	449	0	UDP	4	4178	143928808	0	0	0	0
12055	2	10.0.0.4	10.0.0.8	72354	77129364	160	663000000	1.61E+11	2	2242	13663	14564758	455	0	UDP	3	4556	287897928	0	0	0	0
12055	2	10.0.0.4	10.0.0.8	72354	77129364	160	663000000	1.61E+11	2	2242	13663	14564758	455	0	UDP	1	4420	143970278	0	0	0	0
12055	2	10.0.0.4	10.0.0.8	72354	77129364	160	663000000	1.61E+11	2	2242	13663	14564758	455	0	UDP	2	4019	1562	0	0	0	0
11935	2	10.0.0.4	10.0.0.8	18301	19508866	40	655000000	40655000000	2	2175	13640	14540240	454	0	UDP	2	4014	1472	0	0	0	0
12055	2	10.0.0.4	10.0.0.8	72354	77129364	160	663000000	1.61E+11	2	2242	13663	14564758	455	0	UDP	4	3996	3590	0	0	0	0
12055	2	10.0.0.4	10.0.0.8	72354	77129364	160	663000000	1.61E+11	2	2242	13663	14564758	455	0	UDP	1	4778	135462026	0	0	0	0
12055	2	10.0.0.4	10.0.0.8	72354	77129364	160	663000000	1.61E+11	2	2242	13663	14564758	455	0	UDP	2	4400	77166350	0	3838	3838	0
12055	2	10.0.0.4	10.0.0.8	72354	77129364	160	663000000	1.61E+11	2	2242	13663	14564758	455	0	UDP	3	5522	500523450	0	3838	3838	0
12055	2	10.0.0.4	10.0.0.8	72354	77129364	160	663000000	1.61E+11	2	2242	13663	14564758	455	0	UDP	1	4036	1312	0	0	0	0
12055	2	10.0.0.4	10.0.0.8	72354	77129364	160	663000000	1.61E+11	2	2242	13663	14564758	455	0	UDP	4	4668	279389270	0	0	0	0
12055	2	10.0.0.4	10.0.0.8	72354	77129364	160	663000000	1.61E+11	2	2242	13663	14564758	455	0	UDP	4	500523450	5522	3838	0	3838	0
12055	2	10.0.0.4	10.0.0.8	72354	77129364	160	663000000	1.61E+11	2	2242	13663	14564758	455	0	UDP	2	3590	3926	0	0	0	0
12055	2	10.0.0.4	10.0.0.8	72354	77129364	160	663000000	1.61E+11	2	2242	13663	14564758	455	0	UDP	3	3590	3926	0	0	0	0
12175	2	10.0.0.4	10.0.0.8	126152	134478032	280	693000000	2.81E+11	2	2242	13299	14176734	443	0	UDP	1	4253	1562	0	0	0	0
11455	2	10.0.0.10	10.0.0.8	24976	26024992	80	686000000	80686000000	4	1943	9242	9630164	308	0	UDP	2	4137	91947776	0	2571	2571	1
12175	2	10.0.0.4	10.0.0.8	126152	134478032	280	693000000	2.81E+11	2	2242	13299	14176734	443	0	UDP	4	4103	3767	0	0	0	0
12175	2	10.0.0.4	10.0.0.8	126152	134478032	280	693000000	2.81E+11	2	2242	13299	14176734	443	0	UDP	1	4143	1562	0	0	0	0
12175	2	10.0.0.4	10.0.0.8	126152	134478032	280	693000000	2.81E+11	2	2242	13299	14176734	443	0	UDP	2	4743	135461934	0	0	0	0
12175	2	10.0.0.4	10.0.0.8	126152	134478032	280	693000000	2.81E+11	2	2242	13299	14176734	443	0	UDP	4	4775	279389377	0	0	0	0
12175	2	10.0.0.4	10.0.0.8	126152	134478032	280	693000000	2.81E+11	2	2242	13299	14176734	443	0	UDP	1	4527	143970348	0	0	0	0
12175	2	10.0.0.4	10.0.0.8	126152	134478032	280	693000000	2.81E+11	2	2242	13299	14176734	443	0	UDP	4	4103	3767	0	0	0	0
12175	2	10.0.0.4	10.0.0.8	126152	134478032	280	693000000	2.81E+11	2	2242	13299	14176734	443	0	UDP	3	3697	4103	0	0	0	0
12175	2	10.0.0.4	10.0.0.8	126152	134478032	280	693000000	2.81E+11	2	2242	13299	14176734	443	0	UDP	2	3767	4103	0	0	0	0
12175	2	10.0.0.4	10.0.0.8	126152	134478032	280	693000000	2.81E+11	2	2242	13299	14176734	443	0	UDP	1	4233	1472	0	0	0	0
12175	2	10.0.0.4	10.0.0.8	126152	134478032	280	693000000	2.81E+11	2	2242	13299	14176734	443	0	UDP	3	3697	4103	0	0	0	0
11395	2	10.0.0.10	10.0.0.8	6374	6641708	20	681000000	20681000000	4	1943	0	0	0	0	UDP	1	3775	1242	0	0	0	1
11455	2	10.0.0.10	10.0.0.8	24976	26024992	80	686000000	80686000000	4	1943	9242	9630164	308	0	UDP	1	3775	1242	0	0	0	1
11455	2	10.0.0.10	10.0.0.8	24976	26024992	80	686000000	80686000000	4	1943	9242	9630164	308	0	UDP	1	4047	143926620	0	0	0	1
11455	2	10.0.0.10	10.0.0.8	24976	26024992	80	686000000	80686000000	4	1943	9242	9630164	308	0	UDP	3	3413	3665	0	0	0	1
11455	2	10.0.0.10	10.0.0.8	24976	26024992	80	686000000	80686000000	4	1943	9242	9630164	308	0	UDP	2	3845	1402	0	0	0	1
11455	2	10.0.0.10	10.0.0.8	24976	26024992	80	686000000	80686000000	4	1943	9242	9630164	308	0	UDP	1	3795	1402	0	0	0	1
11935	2	10.0.0.4	10.0.0.8	18301	19508866	40	655000000	40655000000	2	2175	13640	14540240	454	0	UDP	3	3590	3884	0	0	0	0
12175	2	10.0.0.4	10.0.0.8	126152	134478032	280	693000000	2.81E+11	2	2242	13299	14176734	443	0	UDP	3	287898035	4663	0	0	0	0
11935	2	10.0.0.4	10.0.0.8	18301	19508866	40	655000000	40655000000	2	2175	13640	14540240	454	0	UDP	1	4014	1472	0	0	0	0
11935	2	10.0.0.4	10.0.0.8	18301	19508866	40	655000000	40655000000	2	2175	13640	14540240	454	0	UDP	2	4064	1472	0	0	0	0
11935	2	10.0.0.4	10.0.0.8	18301	19508866	40	655000000	40655000000	2	2175	13640	14540240	454	0	UDP	4	3884	3590	0	0	0	0
11935	2	10.0.0.4	10.0.0.8	18301	19508866	40	655000000	40655000000	2	2175	13640	14540240	454	0	UDP	4	3884	3590	0	0	0	0
11935	2	10.0.0.4	10.0.0.8	18301	19508866	40	655000000	40655000000	2	2175	13640	14540240	454	0	UDP	1	4266	143926690	0	0	0	0
11935	2	10.0.0.4	10.0.0.8	18301	19508866	40	655000000	40655000000	2	2175	13640	14540240	454	0	UDP	1	4104	1562	0	0	0	0
11935	2	10.0.0.4	10.0.0.8	18301	19508866	40	655000000	40655000000	2	2175	13640	14540240	454	0	UDP	1	3994	1312	0	0	0	0
11935	2	10.0.0.4	10.0.0.8	18301	19508866	40	655000000	40655000000	2	2175	13640	14540240	454	0	UDP	4	4556	279389270	0	0	0	0
12175	2	10.0.0.4	10.0.0.8	126152	134478032	280	693000000	2.81E+11	2	2242	13299	14176734	443	0	UDP	2	4213	1542	0	0	0	0
11935	2	10.0.0.4	10.0.0.8	18301	19508866	40	655000000	40655000000	2	2175	13640	14540240	454	0	UDP	2	4524	135461934	0	0	0	0
11455	2	10.0.0.10	10.0.0.8	24976	26024992	80	686000000	80686000000	4	1943	9242	9630164	308	0	UDP	4	199694159	4169	10240	0	10240	1
11935	2	10.0.0.4	10.0.0.8	18301	19508866	40	655000000	40655000000	2	2175	13640	14540240	454	0	UDP	4	722331918	5774	3839	0	3839	0
11935	2	10.0.0.4	10.0.0.8	18301	19508866	40	655000000	40655000000	2	2175	13640	14540240	454	0	UDP	1	3789	1562	0	0	0	0
11935	2	10.0.0.4	10.0.0.8	18301	19508866	40	655000000	40655000000	2	2175	13640	14540240	454	0	UDP	2	4560	279386824	0	0	0	0
11935	2	10.0.0.4	10.0.0.8	18301	19508866	40	655000000	40655000000	2	2175	13640	14540240	454	0	UDP	3	5228	442946406	0	3839	3839	0
11935	2	10.0.0.4	10.0.0.8	18301	19508866	40	655000000	40655000000	2	2175	13640	14540240	454	0	UDP	4	4136	143928808	0	0	0	0
12175	2	10.0.0.4	10.0.0.8	126152	134478032	280	693000000	2.81E+11	2	2242	13299	14176734	443	0	UDP	3	6749	948248071	0	7675	7675	0
12175	2	10.0.0.4	10.0.0.8	126152	134478032	280	693000000	2.81E+11	2	2242	13299	14176734	443	0	UDP	2	4619	143926614	0	0	0	0
12175	2	10.0.0.4	10.0.0.8	126152	134478032	280	693000000	2.81E+11	2	2242	13299	14176734	443	0	UDP	4	4355	143928985	0	0	0	0
11935	2	10.0.0.4	10.0.0.8	18301	19508866	40	655000000	40655000000	2	2175	13640	14540240	454	0	UDP	1	3994	1312	0	0	0	0
11485	2	10.0.0.10	10.0.0.8	34232	35669744	110	689000000	1.11E+11	4	1943	9256	9644752	308	0	UDP	1	3963	77199040	0	3837	3837	1
11455	2	10.0.0.10	10.0.0.8	24976	26024992	80	686000000	80686000000	4	1943	9242	9630164	308	0	UDP	3	4043	173616899	0	7678	7678	1
12175	2	10.0.0.4	10.0.0.8	126152	134478032	280	693000000	2.81E+11	2	2242	13299	14176734	443	0	UDP	2	4126	1632	0	0	0	0
12175	2	10.0.0.4	10.0.0.8	126152	134478032	280	693000000	2.81E+11	2	2242	13299	14176734	443	0	UDP	3	279389377	4775	0	0	0	0
12175	2	10.0.0.4	10.0.0.8	126152	134478032	280	693000000	2.81E+11	2	2242	13299	14176734	443	0	UDP	4	948245939	6749	7675	0	7675	0
12175	2	10.0.0.4	10.0.0.8	126152	134478032	280	693000000	2.81E+11	2	2242	13299	14176734	443	0	UDP	3	143928985	4355	0	0	0	0
12175	2	10.0.0.4	10.0.0.8	126152	134478032	280	693000000	2.81E+11	2	2242	13299	14176734	443	0	UDP	3	4663	287898035	0	0	0	0
12175	2	10.0.0.4	10.0.0.8	126152	134478032	280	693000000	2.81E+11	2	2242	13299	14176734	443	0	UDP	2	4633	134752862	0	3837	3837	0
11425	2	10.0.0.2	10.0.0.8	90275	96233150	200	397000000	2.00E+11	4	1943	13534	14427244	451	0	UDP	1	4047	143926620	0	0	0	0
11485	2	10.0.0.10	10.0.0.8	34232	35669744	110	689000000	1.11E+11	4	1943	9256	9644752	308	0	UDP	2	4139	125201146	0	3837	3837	1
11455	2	10.0.0.10	10.0.0.8	24976	26024992	80	686000000	80686000000	4	1943	9242	9630164	308	0	UDP	1	3795	1242	0	0	0	1
11485	2	10.0.0.10	10.0.0.8	34232	35669744	110	689000000	1.11E+11	4	1943	9256	9644752	308	0	UDP	4	3665	3413	0	0	0	1
11485	2	10.0.0.10	10.0.0.8	34232	35669744	110	689000000	1.11E+11	4	1943	9256	9644752	308	0	UDP	2	3795	1492	0	0	0	1
11485	2	10.0.0.10	10.0.0.8	34232	35669744	110	689000000	1.11E+11	4	1943	9256	9644752	308	0	UDP	3	245551059	4211	2580	0	2580	1
11485	2	10.0.0.10	10.0.0.8	34232	35669744	110	689000000	1.11E+11	4	1943	9256	9644752	308	0	UDP	4	3917	143928631	0	0	0	1
11485	2	10.0.0.10	10.0.0.8	34232	35669744	110	689000000	1.11E+11	4	1943	9256	9644752	308	0	UDP	1	3795	1402	0	0	0	1
11485	2	10.0.0.10	10.0.0.8	34232	35669744	110	689000000	1.11E+11	4	1943	9256	9644752	308	0	UDP	3	3413	3665	0	0	0	1
11485	2	10.0.0.10	10.0.0.8	34232	35669744	110	689000000	1.11E+11	4	1943	9256	9644752	308	0	UDP	3	3413	3665	0	0	0	1
11395	2	10.0.0.10	10.0.0.8	6374	6641708	20	681000000	20681000000	4	1943	0	0	0	0	UDP	2	3413	3665	0	0	0	1
12175	2	10.0.0.4	10.0.0.8	126152	134478032	280	693000000	2.81E+11	2	2242	13299	14176734	443	0	UDP	4	558110139	5825	3837	0	3837	0
11455	2	10.0.0.10	10.0.0.8	24976	26024992	80	686000000	80686000000	4	1943	9242	9630164	308	0	UDP	2	3795	1492	0	0	0	1
11455	2	10.0.0.10	10.0.0.8	24976	26024992	80	686000000	80686000000	4	1943	9242	9630164	308	0	UDP	2	3688	1492	0	0	0	1
11455	2	10.0.0.10	10.0.0.8	24976	26024992	80	686000000	80686000000	4	1943	9242	9630164	308	0	UDP	3	3413	3665	0	0	0	1
11455	2	10.0.0.10	10.0.0.8	24976	26024992	80	686000000	80686000000	4	1943	9242	9630164	308	0	UDP	1	3775	1492	0	0	0	1
11455	2	10.0.0.10	10.0.0.8	24976	26024992	80	686000000	80686000000	4	1943	9242	9630164	308	0	UDP	2	3413	3665	0	0	0	1
11455	2	10.0.0.10	10.0.0.8	24976	26024992	80	686000000	80686000000	4	1943	9242	9630164	308	0	UDP	1	3971	26078502	0	2562	2562	1
11455	2	10.0.0.10	10.0.0.8	24976	26024992	80	686000000	80686000000	4	1943	9242	9630164	308	0	UDP	1	3795	1242	0	0	0	1
11455	2	10.0.0.10	10.0.0.8	24976	26024992	80	686000000	80686000000	4	1943	9242	9630164	308	0	UDP	4	3665	3413	0	0	0	1
12175	2	10.0.0.4	10.0.0.8	126152	134478032	280	693000000	2.81E+11	2	2242	13299	14176734	443	0	UDP	1	4143	1382	0	0	0	0
11455	2	10.0.0.10	10.0.0.8	24976	26024992	80	686000000	80686000000	4	1943	9242	9630164	308	0	UDP	4	3665	3413	0	0	0	1
11275	2	10.0.0.2	10.0.0.8	22688	24185408	50	387000000	50387000000	2	1306	13474	14363284	449	0	UDP	4	3656	129863400	0	6515	6515	0
11455	2	10.0.0.10	10.0.0.8	24976	26024992	80	686000000	80686000000	4	1943	9242	9630164	308	0	UDP	1	3775	1242	0	0	0	1
11455	2	10.0.0.10	10.0.0.8	24976	26024992	80	686000000	80686000000	4	1943	9242	9630164	308	0	UDP	1	3885	1492	0	0	0	1
11455	2	10.0.0.1	10.0.0.8	58813	62694658	130	556000000	1.31E+11	4	1943	13533	14426178	451	0	UDP	4	4169	235875005	0	2571	2571	0
11455	2	10.0.0.1	10.0.0.8	58813	62694658	130	556000000	1.31E+11	4	1943	13533	14426178	451	0	UDP	3	235875005	4169	2571	0	2571	0
11455	2	10.0.0.1	10.0.0.8	58813	62694658	130	556000000	1.31E+11	4	1943	13533	14426178	451	0	UDP	3	3413	3665	0	0	0	0
11455	2	10.0.0.1	10.0.0.8	58813	62694658	130	556000000	1.31E+11	4	1943	13533	14426178	451	0	UDP	2	3845	1402	0	0	0	0
11455	2	10.0.0.10	10.0.0.8	24976	26024992	80	686000000	80686000000	4	1943	9242	9630164	308	0	UDP	2	4089	202957886	0	2577	2577	1
11425	2	10.0.0.2	10.0.0.8	90275	96233150	200	397000000	2.00E+11	4	1943	13534	14427244	451	0	UDP	3	226233337	4127	2587	0	2587	0
11455	2	10.0.0.10	10.0.0.8	24976	26024992	80	686000000	80686000000	4	1943	9242	9630164	308	0	UDP	4	3665	3413	0	0	0	1
11665	2	10.0.0.10	10.0.0.8	87608	91287536	290	711000000	2.91E+11	2	1943	7947	8280774	264	0	UDP	1	3972	1312	0	0	0	1
11275	2	10.0.0.2	10.0.0.8	22688	24185408	50	387000000	50387000000	2	1306	13474	14363284	449	0	UDP	3	3404	3236	0	0	0	0
11665	2	10.0.0.10	10.0.0.8	87608	91287536	290	711000000	2.91E+11	2	1943	7947	8280774	264	0	UDP	1	3747	1492	0	0	0	1
11665	2	10.0.0.10	10.0.0.8	87608	91287536	290	711000000	2.91E+11	2	1943	7947	8280774	264	0	UDP	2	4476	268328036	0	2193	2193	1
11665	2	10.0.0.10	10.0.0.8	87608	91287536	290	711000000	2.91E+11	2	1943	7947	8280774	264	0	UDP	3	4892	379228578	0	2191	2191	1
11665	2	10.0.0.10	10.0.0.8	87608	91287536	290	711000000	2.91E+11	2	1943	7947	8280774	264	0	UDP	3	4472	287897858	0	0	0	1
11665	2	10.0.0.10	10.0.0.8	87608	91287536	290	711000000	2.91E+11	2	1943	7947	8280774	264	0	UDP	2	3952	1472	0	0	0	1
11665	2	10.0.0.10	10.0.0.8	87608	91287536	290	711000000	2.91E+11	2	1943	7947	8280774	264	0	UDP	4	379228578	4892	2191	0	2191	1
11665	2	10.0.0.10	10.0.0.8	87608	91287536	290	711000000	2.91E+11	2	1943	7947	8280774	264	0	UDP	1	3972	1472	0	0	0	1
11665	2	10.0.0.10	10.0.0.8	87608	91287536	290	711000000	2.91E+11	2	1943	7947	8280774	264	0	UDP	4	4094	143928808	0	0	0	1
11665	2	10.0.0.10	10.0.0.8	87608	91287536	290	711000000	2.91E+11	2	1943	7947	8280774	264	0	UDP	3	3842	3590	0	0	0	1
11665	2	10.0.0.10	10.0.0.8	87608	91287536	290	711000000	2.91E+11	2	1943	7947	8280774	264	0	UDP	2	3590	3842	0	0	0	1
11665	2	10.0.0.10	10.0.0.8	87608	91287536	290	711000000	2.91E+11	2	1943	7947	8280774	264	0	UDP	2	4482	135461934	0	0	0	1
11455	2	10.0.0.10	10.0.0.8	24976	26024992	80	686000000	80686000000	4	1943	9242	9630164	308	0	UDP	4	402650803	4463	12818	0	12818	1
11665	2	10.0.0.10	10.0.0.8	87608	91287536	290	711000000	2.91E+11	2	1943	7947	8280774	264	0	UDP	2	3972	1492	0	0	0	1
11665	2	10.0.0.10	10.0.0.8	87608	91287536	290	711000000	2.91E+11	2	1943	7947	8280774	264	0	UDP	1	4224	143926620	0	0	0	1
11665	2	10.0.0.10	10.0.0.8	87608	91287536	290	711000000	2.91E+11	2	1943	7947	8280774	264	0	UDP	4	3842	3590	0	0	0	1
11665	2	10.0.0.10	10.0.0.8	87608	91287536	290	711000000	2.91E+11	2	1943	7947	8280774	264	0	UDP	2	3972	1472	0	0	0	1
11665	2	10.0.0.10	10.0.0.8	87608	91287536	290	711000000	2.91E+11	2	1943	7947	8280774	264	0	UDP	3	5396	647555302	0	4385	4385	1
11665	2	10.0.0.10	10.0.0.8	87608	91287536	290	711000000	2.91E+11	2	1943	7947	8280774	264	0	UDP	3	279389270	4514	0	0	0	1
11665	2	10.0.0.10	10.0.0.8	87608	91287536	290	711000000	2.91E+11	2	1943	7947	8280774	264	0	UDP	1	3952	1562	0	0	0	1
11485	2	10.0.0.10	10.0.0.8	34232	35669744	110	689000000	1.11E+11	4	1943	9256	9644752	308	0	UDP	4	3665	3413	0	0	0	1
11935	2	10.0.0.4	10.0.0.8	18301	19508866	40	655000000	40655000000	2	2175	13640	14540240	454	0	UDP	2	3590	3884	0	0	0	0
11665	2	10.0.0.10	10.0.0.8	87608	91287536	290	711000000	2.91E+11	2	1943	7947	8280774	264	0	UDP	3	3590	3842	0	0	0	1
11665	2	10.0.0.10	10.0.0.8	87608	91287536	290	711000000	2.91E+11	2	1943	7947	8280774	264	0	UDP	1	4266	143970278	0	0	0	1
11665	2	10.0.0.10	10.0.0.8	87608	91287536	290	711000000	2.91E+11	2	1943	7947	8280774	264	0	UDP	2	4358	143926614	0	0	0	1
11665	2	10.0.0.10	10.0.0.8	87608	91287536	290	711000000	2.91E+11	2	1943	7947	8280774	264	0	UDP	3	143928808	4094	0	0	0	1
11665	2	10.0.0.10	10.0.0.8	87608	91287536	290	711000000	2.91E+11	2	1943	7947	8280774	264	0	UDP	3	287897858	4472	0	0	0	1
11665	2	10.0.0.10	10.0.0.8	87608	91287536	290	711000000	2.91E+11	2	1943	7947	8280774	264	0	UDP	4	647555302	5396	4385	0	4385	1
11665	2	10.0.0.10	10.0.0.8	87608	91287536	290	711000000	2.91E+11	2	1943	7947	8280774	264	0	UDP	1	3992	1562	0	0	0	1
11665	2	10.0.0.10	10.0.0.8	87608	91287536	290	711000000	2.91E+11	2	1943	7947	8280774	264	0	UDP	1	3952	1312	0	0	0	1
11665	2	10.0.0.10	10.0.0.8	87608	91287536	290	711000000	2.91E+11	2	1943	7947	8280774	264	0	UDP	1	3952	1312	0	0	0	1
11665	2	10.0.0.10	10.0.0.8	87608	91287536	290	711000000	2.91E+11	2	1943	7947	8280774	264	0	UDP	1	4442	91332032	0	2191	2191	1
11665	2	10.0.0.10	10.0.0.8	87608	91287536	290	711000000	2.91E+11	2	1943	7947	8280774	264	0	UDP	4	3842	3590	0	0	0	1
11665	2	10.0.0.10	10.0.0.8	87608	91287536	290	711000000	2.91E+11	2	1943	7947	8280774	264	0	UDP	4	3842	3590	0	0	0	1
11665	2	10.0.0.10	10.0.0.8	87608	91287536	290	711000000	2.91E+11	2	1943	7947	8280774	264	0	UDP	1	3972	1312	0	0	0	1
11665	2	10.0.0.10	10.0.0.8	87608	91287536	290	711000000	2.91E+11	2	1943	7947	8280774	264	0	UDP	2	3865	1562	0	0	0	1
11665	2	10.0.0.10	10.0.0.8	87608	91287536	290	711000000	2.91E+11	2	1943	7947	8280774	264	0	UDP	3	3590	3842	0	0	0	1
11665	2	10.0.0.10	10.0.0.8	87608	91287536	290	711000000	2.91E+11	2	1943	7947	8280774	264	0	UDP	4	3842	3590	0	0	0	1
11665	2	10.0.0.10	10.0.0.8	87608	91287536	290	711000000	2.91E+11	2	1943	7947	8280774	264	0	UDP	2	4022	1472	0	0	0	1
11275	2	10.0.0.2	10.0.0.8	22688	24185408	50	387000000	50387000000	2	1306	13474	14363284	449	0	UDP	1	3514	1422	0	0	0	0
11275	2	10.0.0.2	10.0.0.8	22688	24185408	50	387000000	50387000000	2	1306	13474	14363284	449	0	UDP	4	3404	3236	0	0	0	0
11275	2	10.0.0.2	10.0.0.8	22688	24185408	50	387000000	50387000000	2	1306	13474	14363284	449	0	UDP	1	3534	1172	0	0	0	0
11275	2	10.0.0.2	10.0.0.8	22688	24185408	50	387000000	50387000000	2	1306	13474	14363284	449	0	UDP	1	3534	1172	0	0	0	0
11275	2	10.0.0.2	10.0.0.8	22688	24185408	50	387000000	50387000000	2	1306	13474	14363284	449	0	UDP	3	24444568	3446	3839	0	3839	0
11275	2	10.0.0.2	10.0.0.8	22688	24185408	50	387000000	50387000000	2	1306	13474	14363284	449	0	UDP	1	3534	1332	0	0	0	0
11275	2	10.0.0.2	10.0.0.8	22688	24185408	50	387000000	50387000000	2	1306	13474	14363284	449	0	UDP	3	3236	3404	0	0	0	0
11275	2	10.0.0.2	10.0.0.8	22688	24185408	50	387000000	50387000000	2	1306	13474	14363284	449	0	UDP	3	3236	3404	0	0	0	0
11665	2	10.0.0.10	10.0.0.8	87608	91287536	290	711000000	2.91E+11	2	1943	7947	8280774	264	0	UDP	2	926941092	3790	4385	0	4385	1
11275	2	10.0.0.2	10.0.0.8	22688	24185408	50	387000000	50387000000	2	1306	13474	14363284	449	0	UDP	2	3534	1422	0	0	0	0
11275	2	10.0.0.2	10.0.0.8	22688	24185408	50	387000000	50387000000	2	1306	13474	14363284	449	0	UDP	2	3584	1332	0	0	0	0
11275	2	10.0.0.2	10.0.0.8	22688	24185408	50	387000000	50387000000	2	1306	13474	14363284	449	0	UDP	2	3584	1332	0	0	0	0
11275	2	10.0.0.2	10.0.0.8	22688	24185408	50	387000000	50387000000	2	1306	13474	14363284	449	0	UDP	2	3708	33430902	0	2676	2676	0
11275	2	10.0.0.2	10.0.0.8	22688	24185408	50	387000000	50387000000	2	1306	13474	14363284	449	0	UDP	3	129864442	3656	6515	0	6515	0
11275	2	10.0.0.2	10.0.0.8	22688	24185408	50	387000000	50387000000	2	1306	13474	14363284	449	0	UDP	4	3572	96434872	0	3838	3838	0
11275	2	10.0.0.2	10.0.0.8	22688	24185408	50	387000000	50387000000	2	1306	13474	14363284	449	0	UDP	3	3572	97159350	0	7756	7756	0
11275	2	10.0.0.2	10.0.0.8	22688	24185408	50	387000000	50387000000	2	1306	13474	14363284	449	0	UDP	2	3236	3404	0	0	0	0
11275	2	10.0.0.2	10.0.0.8	22688	24185408	50	387000000	50387000000	2	1306	13474	14363284	449	0	UDP	2	227019624	1760	14272	0	14272	0
11935	2	10.0.0.4	10.0.0.8	18301	19508866	40	655000000	40655000000	2	2175	13640	14540240	454	0	UDP	3	143928808	4136	0	0	0	0
11275	2	10.0.0.2	10.0.0.8	22688	24185408	50	387000000	50387000000	2	1306	13474	14363284	449	0	UDP	4	3404	3236	0	0	0	0
11275	2	10.0.0.2	10.0.0.8	22688	24185408	50	387000000	50387000000	2	1306	13474	14363284	449	0	UDP	2	3427	1422	0	0	0	0
11275	2	10.0.0.2	10.0.0.8	22688	24185408	50	387000000	50387000000	2	1306	13474	14363284	449	0	UDP	1	3514	1172	0	0	0	0
11275	2	10.0.0.2	10.0.0.8	22688	24185408	50	387000000	50387000000	2	1306	13474	14363284	449	0	UDP	1	3702	96432968	0	3838	3838	0
11275	2	10.0.0.2	10.0.0.8	22688	24185408	50	387000000	50387000000	2	1306	13474	14363284	449	0	UDP	2	3534	1332	0	0	0	0
11275	2	10.0.0.2	10.0.0.8	22688	24185408	50	387000000	50387000000	2	1306	13474	14363284	449	0	UDP	3	96434872	3572	3838	0	3838	0
11275	2	10.0.0.2	10.0.0.8	22688	24185408	50	387000000	50387000000	2	1306	13474	14363284	449	0	UDP	4	3404	3236	0	0	0	0
11275	2	10.0.0.2	10.0.0.8	22688	24185408	50	387000000	50387000000	2	1306	13474	14363284	449	0	UDP	1	3309	1422	0	0	0	0
11275	2	10.0.0.2	10.0.0.8	22688	24185408	50	387000000	50387000000	2	1306	13474	14363284	449	0	UDP	2	3626	24442504	0	3839	3839	0
11275	2	10.0.0.2	10.0.0.8	22688	24185408	50	387000000	50387000000	2	1306	13474	14363284	449	0	UDP	3	3236	3404	0	0	0	0
11275	2	10.0.0.2	10.0.0.8	22688	24185408	50	387000000	50387000000	2	1306	13474	14363284	449	0	UDP	1	3584	1172	0	0	0	0
11275	2	10.0.0.2	10.0.0.8	22688	24185408	50	387000000	50387000000	2	1306	13474	14363284	449	0	UDP	1	3624	1422	0	0	0	0
11275	2	10.0.0.2	10.0.0.8	22688	24185408	50	387000000	50387000000	2	1306	13474	14363284	449	0	UDP	4	24444568	3446	3839	0	3839	0
11275	2	10.0.0.2	10.0.0.8	22688	24185408	50	387000000	50387000000	2	1306	13474	14363284	449	0	UDP	3	3446	24444568	0	3839	3839	0
11275	2	10.0.0.2	10.0.0.8	22688	24185408	50	387000000	50387000000	2	1306	13474	14363284	449	0	UDP	2	3236	3404	0	0	0	0
11275	2	10.0.0.2	10.0.0.8	22688	24185408	50	387000000	50387000000	2	1306	13474	14363284	449	0	UDP	1	3514	1172	0	0	0	0
11275	2	10.0.0.2	10.0.0.8	22688	24185408	50	387000000	50387000000	2	1306	13474	14363284	449	0	UDP	2	3660	72715954	0	3917	3917	0
11275	2	10.0.0.2	10.0.0.8	22688	24185408	50	387000000	50387000000	2	1306	13474	14363284	449	0	UDP	4	3404	3236	0	0	0	0
11275	2	10.0.0.2	10.0.0.8	22688	24185408	50	387000000	50387000000	2	1306	13474	14363284	449	0	UDP	4	97159350	3572	7756	0	7756	0
11275	2	10.0.0.2	10.0.0.8	22688	24185408	50	387000000	50387000000	2	1306	13474	14363284	449	0	UDP	3	3446	24444568	0	3839	3839	0
11665	2	10.0.0.10	10.0.0.8	87608	91287536	290	711000000	2.91E+11	2	1943	7947	8280774	264	0	UDP	4	4514	279389270	0	0	0	1
11275	2	10.0.0.2	10.0.0.8	22688	24185408	50	387000000	50387000000	2	1306	13474	14363284	449	0	UDP	1	3534	1172	0	0	0	0
11725	2	10.0.0.10	10.0.0.8	103217	107552114	350	710000000	3.51E+11	2	1943	7597	7916074	253	0	UDP	3	5522	675013170	0	2872	2872	1
11755	2	10.0.0.10	10.0.0.8	110012	114632504	380	759000000	3.81E+11	2	1943	6795	7080390	226	0	UDP	2	4482	135461934	0	0	0	1
11725	2	10.0.0.10	10.0.0.8	103217	107552114	350	710000000	3.51E+11	2	1943	7597	7916074	253	0	UDP	3	143928808	4094	0	0	0	1
11725	2	10.0.0.10	10.0.0.8	103217	107552114	350	710000000	3.51E+11	2	1943	7597	7916074	253	0	UDP	2	4022	1472	0	0	0	1
11725	2	10.0.0.10	10.0.0.8	103217	107552114	350	710000000	3.51E+11	2	1943	7597	7916074	253	0	UDP	2	3972	1472	0	0	0	1
11725	2	10.0.0.10	10.0.0.8	103217	107552114	350	710000000	3.51E+11	2	1943	7597	7916074	253	0	UDP	3	3842	3590	0	0	0	1
11725	2	10.0.0.10	10.0.0.8	103217	107552114	350	710000000	3.51E+11	2	1943	7597	7916074	253	0	UDP	1	4224	143926690	0	0	0	1
11725	2	10.0.0.10	10.0.0.8	103217	107552114	350	710000000	3.51E+11	2	1943	7597	7916074	253	0	UDP	1	3952	1312	0	0	0	1
11725	2	10.0.0.10	10.0.0.8	103217	107552114	350	710000000	3.51E+11	2	1943	7597	7916074	253	0	UDP	3	287897858	4472	0	0	0	1
11725	2	10.0.0.10	10.0.0.8	103217	107552114	350	710000000	3.51E+11	2	1943	7597	7916074	253	0	UDP	2	954398960	3916	2872	0	2872	1
11725	2	10.0.0.10	10.0.0.8	103217	107552114	350	710000000	3.51E+11	2	1943	7597	7916074	253	0	UDP	2	4358	143926614	0	0	0	1
11725	2	10.0.0.10	10.0.0.8	103217	107552114	350	710000000	3.51E+11	2	1943	7597	7916074	253	0	UDP	1	3952	1562	0	0	0	1
11725	2	10.0.0.10	10.0.0.8	103217	107552114	350	710000000	3.51E+11	2	1943	7597	7916074	253	0	UDP	4	3842	3590	0	0	0	1
11725	2	10.0.0.10	10.0.0.8	103217	107552114	350	710000000	3.51E+11	2	1943	7597	7916074	253	0	UDP	1	3992	1562	0	0	0	1
11725	2	10.0.0.10	10.0.0.8	103217	107552114	350	710000000	3.51E+11	2	1943	7597	7916074	253	0	UDP	2	3590	3842	0	0	0	1
11755	2	10.0.0.10	10.0.0.8	110012	114632504	380	759000000	3.81E+11	2	1943	6795	7080390	226	0	UDP	2	4022	1472	0	0	0	1
11755	2	10.0.0.10	10.0.0.8	110012	114632504	380	759000000	3.81E+11	2	1943	6795	7080390	226	0	UDP	1	3952	1562	0	0	0	1
11755	2	10.0.0.10	10.0.0.8	110012	114632504	380	759000000	3.81E+11	2	1943	6795	7080390	226	0	UDP	3	279389270	4514	0	0	0	1
11305	2	10.0.0.2	10.0.0.8	36224	38614784	80	390000000	80390000000	2	1306	13536	14429376	451	0	UDP	1	3534	1172	0	0	0	0
11725	2	10.0.0.10	10.0.0.8	103217	107552114	350	710000000	3.51E+11	2	1943	7597	7916074	253	0	UDP	4	4514	279389270	0	0	0	1
11725	2	10.0.0.10	10.0.0.8	103217	107552114	350	710000000	3.51E+11	2	1943	7597	7916074	253	0	UDP	4	3842	3590	0	0	0	1
9756	2	10.0.0.3	10.0.0.7	10454	11143964	23	105000000	23105000000	2	1086	0	0	0	0	UDP	2	3273	1352	0	0	0	1
11305	2	10.0.0.2	10.0.0.8	36224	38614784	80	390000000	80390000000	2	1306	13536	14429376	451	0	UDP	3	3404	3236	0	0	0	0
11305	2	10.0.0.2	10.0.0.8	36224	38614784	80	390000000	80390000000	2	1306	13536	14429376	451	0	UDP	4	3404	3236	0	0	0	0
11305	2	10.0.0.2	10.0.0.8	36224	38614784	80	390000000	80390000000	2	1306	13536	14429376	451	0	UDP	1	3772	110828232	0	3838	3838	0
11725	2	10.0.0.10	10.0.0.8	103217	107552114	350	710000000	3.51E+11	2	1943	7597	7916074	253	0	UDP	2	3972	1562	0	0	0	1
11725	2	10.0.0.10	10.0.0.8	103217	107552114	350	710000000	3.51E+11	2	1943	7597	7916074	253	0	UDP	3	4976	395627658	0	2151	2151	1
11725	2	10.0.0.10	10.0.0.8	103217	107552114	350	710000000	3.51E+11	2	1943	7597	7916074	253	0	UDP	2	4518	279386824	0	720	720	1
11725	2	10.0.0.10	10.0.0.8	103217	107552114	350	710000000	3.51E+11	2	1943	7597	7916074	253	0	UDP	4	4094	143928808	0	0	0	1
11725	2	10.0.0.10	10.0.0.8	103217	107552114	350	710000000	3.51E+11	2	1943	7597	7916074	253	0	UDP	4	675013170	5522	2872	0	2872	1
11755	2	10.0.0.10	10.0.0.8	110012	114632504	380	759000000	3.81E+11	2	1943	6795	7080390	226	0	UDP	4	3842	3590	0	0	0	1
11725	2	10.0.0.10	10.0.0.8	103217	107552114	350	710000000	3.51E+11	2	1943	7597	7916074	253	0	UDP	1	3972	1312	0	0	0	1
11725	2	10.0.0.10	10.0.0.8	103217	107552114	350	710000000	3.51E+11	2	1943	7597	7916074	253	0	UDP	1	3952	1312	0	0	0	1
11725	2	10.0.0.10	10.0.0.8	103217	107552114	350	710000000	3.51E+11	2	1943	7597	7916074	253	0	UDP	4	3842	3590	0	0	0	1
11725	2	10.0.0.10	10.0.0.8	103217	107552114	350	710000000	3.51E+11	2	1943	7597	7916074	253	0	UDP	2	4022	1472	0	0	0	1
11725	2	10.0.0.10	10.0.0.8	103217	107552114	350	710000000	3.51E+11	2	1943	7597	7916074	253	0	UDP	4	3842	3590	0	0	0	1
11725	2	10.0.0.10	10.0.0.8	103217	107552114	350	710000000	3.51E+11	2	1943	7597	7916074	253	0	UDP	2	4482	135461934	0	0	0	1
11725	2	10.0.0.10	10.0.0.8	103217	107552114	350	710000000	3.51E+11	2	1943	7597	7916074	253	0	UDP	3	279389270	4514	0	0	0	1
11725	2	10.0.0.10	10.0.0.8	103217	107552114	350	710000000	3.51E+11	2	1943	7597	7916074	253	0	UDP	1	4266	143970278	0	0	0	1
11725	2	10.0.0.10	10.0.0.8	103217	107552114	350	710000000	3.51E+11	2	1943	7597	7916074	253	0	UDP	1	3747	1562	0	0	0	1
11755	2	10.0.0.10	10.0.0.8	110012	114632504	380	759000000	3.81E+11	2	1943	6795	7080390	226	0	UDP	2	3865	1562	0	0	0	1
11755	2	10.0.0.10	10.0.0.8	110012	114632504	380	759000000	3.81E+11	2	1943	6795	7080390	226	0	UDP	3	4472	287897858	0	0	0	1
11755	2	10.0.0.10	10.0.0.8	110012	114632504	380	759000000	3.81E+11	2	1943	6795	7080390	226	0	UDP	4	681952932	5564	1850	0	1850	1
11755	2	10.0.0.10	10.0.0.8	110012	114632504	380	759000000	3.81E+11	2	1943	6795	7080390	226	0	UDP	4	3842	3590	0	0	0	1
11755	2	10.0.0.10	10.0.0.8	110012	114632504	380	759000000	3.81E+11	2	1943	6795	7080390	226	0	UDP	3	3590	3842	0	0	0	1
11755	2	10.0.0.10	10.0.0.8	110012	114632504	380	759000000	3.81E+11	2	1943	6795	7080390	226	0	UDP	3	143928808	4094	0	0	0	1
11755	2	10.0.0.10	10.0.0.8	110012	114632504	380	759000000	3.81E+11	2	1943	6795	7080390	226	0	UDP	2	3972	1472	0	0	0	1
11755	2	10.0.0.10	10.0.0.8	110012	114632504	380	759000000	3.81E+11	2	1943	6795	7080390	226	0	UDP	4	3842	3590	0	0	0	1
11755	2	10.0.0.10	10.0.0.8	110012	114632504	380	759000000	3.81E+11	2	1943	6795	7080390	226	0	UDP	2	4518	279386824	0	0	0	1
11755	2	10.0.0.10	10.0.0.8	110012	114632504	380	759000000	3.81E+11	2	1943	6795	7080390	226	0	UDP	3	3590	3842	0	0	0	1
11755	2	10.0.0.10	10.0.0.8	110012	114632504	380	759000000	3.81E+11	2	1943	6795	7080390	226	0	UDP	3	5018	402567420	0	1850	1850	1
11755	2	10.0.0.10	10.0.0.8	110012	114632504	380	759000000	3.81E+11	2	1943	6795	7080390	226	0	UDP	3	287897858	4472	0	0	0	1
11755	2	10.0.0.10	10.0.0.8	110012	114632504	380	759000000	3.81E+11	2	1943	6795	7080390	226	0	UDP	1	4062	1562	0	0	0	1
11755	2	10.0.0.10	10.0.0.8	110012	114632504	380	759000000	3.81E+11	2	1943	6795	7080390	226	0	UDP	1	3747	1562	0	0	0	1
11755	2	10.0.0.10	10.0.0.8	110012	114632504	380	759000000	3.81E+11	2	1943	6795	7080390	226	0	UDP	2	3590	3842	0	0	0	1
11965	2	10.0.0.4	10.0.0.8	31826	33926516	70	657000000	70657000000	2	2242	13525	14417650	450	0	UDP	2	3590	3926	0	0	0	0
11965	2	10.0.0.4	10.0.0.8	31826	33926516	70	657000000	70657000000	2	2242	13525	14417650	450	0	UDP	3	3590	3926	0	0	0	0
11965	2	10.0.0.4	10.0.0.8	31826	33926516	70	657000000	70657000000	2	2242	13525	14417650	450	0	UDP	2	4602	279386824	0	0	0	0
11965	2	10.0.0.4	10.0.0.8	31826	33926516	70	657000000	70657000000	2	2242	13525	14417650	450	0	UDP	3	5354	457341754	0	3838	3838	0
11755	2	10.0.0.10	10.0.0.8	110012	114632504	380	759000000	3.81E+11	2	1943	6795	7080390	226	0	UDP	1	4224	143926690	0	0	0	1
11755	2	10.0.0.10	10.0.0.8	110012	114632504	380	759000000	3.81E+11	2	1943	6795	7080390	226	0	UDP	2	961338722	3958	1850	0	1850	1
11755	2	10.0.0.10	10.0.0.8	110012	114632504	380	759000000	3.81E+11	2	1943	6795	7080390	226	0	UDP	1	3952	1312	0	0	0	1
11755	2	10.0.0.10	10.0.0.8	110012	114632504	380	759000000	3.81E+11	2	1943	6795	7080390	226	0	UDP	2	3972	1562	0	0	0	1
11755	2	10.0.0.10	10.0.0.8	110012	114632504	380	759000000	3.81E+11	2	1943	6795	7080390	226	0	UDP	4	402566378	5018	1850	0	1850	1
11755	2	10.0.0.10	10.0.0.8	110012	114632504	380	759000000	3.81E+11	2	1943	6795	7080390	226	0	UDP	1	4568	114669832	0	1850	1850	1
11755	2	10.0.0.10	10.0.0.8	110012	114632504	380	759000000	3.81E+11	2	1943	6795	7080390	226	0	UDP	4	3842	3590	0	0	0	1
11755	2	10.0.0.10	10.0.0.8	110012	114632504	380	759000000	3.81E+11	2	1943	6795	7080390	226	0	UDP	1	3972	1472	0	0	0	1
11755	2	10.0.0.10	10.0.0.8	110012	114632504	380	759000000	3.81E+11	2	1943	6795	7080390	226	0	UDP	4	4094	143928808	0	0	0	1
11755	2	10.0.0.10	10.0.0.8	110012	114632504	380	759000000	3.81E+11	2	1943	6795	7080390	226	0	UDP	4	4514	279389270	0	0	0	1
11755	2	10.0.0.10	10.0.0.8	110012	114632504	380	759000000	3.81E+11	2	1943	6795	7080390	226	0	UDP	1	3972	1312	0	0	0	1
11305	2	10.0.0.2	10.0.0.8	36224	38614784	80	390000000	80390000000	2	1306	13536	14429376	451	0	UDP	3	110830136	3572	3838	0	3838	0
11755	2	10.0.0.10	10.0.0.8	110012	114632504	380	759000000	3.81E+11	2	1943	6795	7080390	226	0	UDP	3	5564	681952932	0	1850	1850	1
11755	2	10.0.0.10	10.0.0.8	110012	114632504	380	759000000	3.81E+11	2	1943	6795	7080390	226	0	UDP	1	3952	1312	0	0	0	1
11755	2	10.0.0.10	10.0.0.8	110012	114632504	380	759000000	3.81E+11	2	1943	6795	7080390	226	0	UDP	2	4358	143926614	0	0	0	1
11755	2	10.0.0.10	10.0.0.8	110012	114632504	380	759000000	3.81E+11	2	1943	6795	7080390	226	0	UDP	2	4022	1472	0	0	0	1
11755	2	10.0.0.10	10.0.0.8	110012	114632504	380	759000000	3.81E+11	2	1943	6795	7080390	226	0	UDP	3	3842	3590	0	0	0	1
11755	2	10.0.0.10	10.0.0.8	110012	114632504	380	759000000	3.81E+11	2	1943	6795	7080390	226	0	UDP	2	3590	3842	0	0	0	1
11755	2	10.0.0.10	10.0.0.8	110012	114632504	380	759000000	3.81E+11	2	1943	6795	7080390	226	0	UDP	1	3972	1312	0	0	0	1
[truncated: 102,346 more rows]
