# Supplementary material for: An intelligent zero trust secure framework for software defined networking
Source: PeerJ Comput Sci. 2023 Nov 17;9:e1674. doi: 10.7717/peerj-cs.1674 (PMC10703060; doi:10.7717/peerj-cs.1674)
Supplement: Supplemental Information 2 [file peerj-cs-09-1674-s002.zip]

Archive with 3,438 entries (3,155 files):
- Code/
- Code/CALSeq2Seq-master/
- Code/CALSeq2Seq-master/bin/
- Code/CALSeq2Seq-master/bin/mn
- Code/CALSeq2Seq-master/CONTRIBUTORS
- Code/CALSeq2Seq-master/custom/
- Code/CALSeq2Seq-master/custom/README
- Code/CALSeq2Seq-master/custom/topo-2sw-2host.py
- Code/CALSeq2Seq-master/debian/
- Code/CALSeq2Seq-master/debian/changelog
- Code/CALSeq2Seq-master/debian/compat
- Code/CALSeq2Seq-master/debian/control
- Code/CALSeq2Seq-master/debian/copyright
- Code/CALSeq2Seq-master/debian/docs
- Code/CALSeq2Seq-master/debian/examples
- Code/CALSeq2Seq-master/debian/install
- Code/CALSeq2Seq-master/debian/manpages
- Code/CALSeq2Seq-master/debian/rules
- Code/CALSeq2Seq-master/debian/source/
- Code/CALSeq2Seq-master/debian/source/format
- Code/CALSeq2Seq-master/debian/watch
- Code/CALSeq2Seq-master/doc/
- Code/CALSeq2Seq-master/doc/doxygen.cfg
- Code/CALSeq2Seq-master/examples/
- Code/CALSeq2Seq-master/examples/baresshd.py
- Code/CALSeq2Seq-master/examples/bind.py
- Code/CALSeq2Seq-master/examples/cluster.py
- Code/CALSeq2Seq-master/examples/clustercli.py
- Code/CALSeq2Seq-master/examples/clusterdemo.py
- Code/CALSeq2Seq-master/examples/clusterperf.py
- Code/CALSeq2Seq-master/examples/clusterSanity.py
- Code/CALSeq2Seq-master/examples/consoles.py
- Code/CALSeq2Seq-master/examples/controllers.py
- Code/CALSeq2Seq-master/examples/controllers2.py
- Code/CALSeq2Seq-master/examples/controlnet.py
- Code/CALSeq2Seq-master/examples/cpu.py
- Code/CALSeq2Seq-master/examples/emptynet.py
- Code/CALSeq2Seq-master/examples/hwintf.py
- Code/CALSeq2Seq-master/examples/intfoptions.py
- Code/CALSeq2Seq-master/examples/limit.py
- Code/CALSeq2Seq-master/examples/linearbandwidth.py
- Code/CALSeq2Seq-master/examples/linuxrouter.py
- Code/CALSeq2Seq-master/examples/miniedit.py
- Code/CALSeq2Seq-master/examples/mobility.py
- Code/CALSeq2Seq-master/examples/multilink.py
- Code/CALSeq2Seq-master/examples/multiping.py
- Code/CALSeq2Seq-master/examples/multipoll.py
- Code/CALSeq2Seq-master/examples/multitest.py
- Code/CALSeq2Seq-master/examples/nat.py
- Code/CALSeq2Seq-master/examples/natnet.py
- Code/CALSeq2Seq-master/examples/numberedports.py
- Code/CALSeq2Seq-master/examples/popen.py
- Code/CALSeq2Seq-master/examples/popenpoll.py
- Code/CALSeq2Seq-master/examples/README.md
- Code/CALSeq2Seq-master/examples/scratchnet.py
- Code/CALSeq2Seq-master/examples/scratchnetuser.py
- Code/CALSeq2Seq-master/examples/simpleperf.py
- Code/CALSeq2Seq-master/examples/sshd.py
- Code/CALSeq2Seq-master/examples/test/
- Code/CALSeq2Seq-master/examples/test/runner.py
- Code/CALSeq2Seq-master/examples/test/test_baresshd.py
- Code/CALSeq2Seq-master/examples/test/test_bind.py
- Code/CALSeq2Seq-master/examples/test/test_clusterSanity.py
- Code/CALSeq2Seq-master/examples/test/test_controllers.py
- Code/CALSeq2Seq-master/examples/test/test_controlnet.py
- Code/CALSeq2Seq-master/examples/test/test_cpu.py
- Code/CALSeq2Seq-master/examples/test/test_emptynet.py
- Code/CALSeq2Seq-master/examples/test/test_hwintf.py
- Code/CALSeq2Seq-master/examples/test/test_intfoptions.py
- Code/CALSeq2Seq-master/examples/test/test_limit.py
- Code/CALSeq2Seq-master/examples/test/test_linearbandwidth.py
- Code/CALSeq2Seq-master/examples/test/test_linuxrouter.py
- Code/CALSeq2Seq-master/examples/test/test_mobility.py
- Code/CALSeq2Seq-master/examples/test/test_multilink.py
- Code/CALSeq2Seq-master/examples/test/test_multiping.py
- Code/CALSeq2Seq-master/examples/test/test_multipoll.py
- Code/CALSeq2Seq-master/examples/test/test_multitest.py
- Code/CALSeq2Seq-master/examples/test/test_nat.py
- Code/CALSeq2Seq-master/examples/test/test_natnet.py
- Code/CALSeq2Seq-master/examples/test/test_numberedports.py
- Code/CALSeq2Seq-master/examples/test/test_popen.py
- Code/CALSeq2Seq-master/examples/test/test_scratchnet.py
- Code/CALSeq2Seq-master/examples/test/test_simpleperf.py
- Code/CALSeq2Seq-master/examples/test/test_sshd.py
- Code/CALSeq2Seq-master/examples/test/test_tree1024.py
- Code/CALSeq2Seq-master/examples/test/test_treeping64.py
- Code/CALSeq2Seq-master/examples/test/test_vlanhost.py
- Code/CALSeq2Seq-master/examples/tree1024.py
- Code/CALSeq2Seq-master/examples/treeping64.py
- Code/CALSeq2Seq-master/examples/vlanhost.py
- Code/CALSeq2Seq-master/examples/__init__.py
- Code/CALSeq2Seq-master/INSTALL
- Code/CALSeq2Seq-master/LICENSE
- Code/CALSeq2Seq-master/Makefile
- Code/CALSeq2Seq-master/mininet/
- Code/CALSeq2Seq-master/mininet/clean.py
- Code/CALSeq2Seq-master/mininet/cli.py
- Code/CALSeq2Seq-master/mininet/command mininet.txt
- Code/CALSeq2Seq-master/mininet/custom-topo.py
- Code/CALSeq2Seq-master/mininet/examples
- Code/CALSeq2Seq-master/mininet/link.py
- Code/CALSeq2Seq-master/mininet/log.py
- Code/CALSeq2Seq-master/mininet/moduledeps.py
- Code/CALSeq2Seq-master/mininet/net.py
- Code/CALSeq2Seq-master/mininet/node.py
- Code/CALSeq2Seq-master/mininet/nodelib.py
- Code/CALSeq2Seq-master/mininet/term.py
- Code/CALSeq2Seq-master/mininet/test/
- Code/CALSeq2Seq-master/mininet/test/runner.py
- Code/CALSeq2Seq-master/mininet/test/test_hifi.py
- Code/CALSeq2Seq-master/mininet/test/test_nets.py
- Code/CALSeq2Seq-master/mininet/test/test_ptyleak.py
- Code/CALSeq2Seq-master/mininet/test/test_switchdpidassignment.py
- Code/CALSeq2Seq-master/mininet/test/test_util.py
- Code/CALSeq2Seq-master/mininet/test/test_walkthrough.py
- Code/CALSeq2Seq-master/mininet/topo.py
- Code/CALSeq2Seq-master/mininet/topolib.py
- Code/CALSeq2Seq-master/mininet/util.py
- Code/CALSeq2Seq-master/mininet/__init__.py
- Code/CALSeq2Seq-master/mininet/__main__.py
- Code/CALSeq2Seq-master/ml-traning/
- Code/CALSeq2Seq-master/ml-traning/dataset/
- Code/CALSeq2Seq-master/ml-traning/dataset/dataset
- Code/CALSeq2Seq-master/ml-traning/dataset/icmpflood
- Code/CALSeq2Seq-master/ml-traning/dataset/ipsweep
- Code/CALSeq2Seq-master/ml-traning/dataset/normal
- Code/CALSeq2Seq-master/ml-traning/dataset/pingofdeath
- Code/CALSeq2Seq-master/ml-traning/dataset/portscan
- Code/CALSeq2Seq-master/ml-traning/dataset/tcpsynflood
- Code/CALSeq2Seq-master/ml-traning/dataset/udpflood
- Code/CALSeq2Seq-master/ml-traning/datatest/
- Code/CALSeq2Seq-master/ml-traning/datatest/datatest
- Code/CALSeq2Seq-master/ml-traning/datatest/test_icmpflood
- Code/CALSeq2Seq-master/ml-traning/datatest/test_ipsweep
- Code/CALSeq2Seq-master/ml-traning/datatest/test_normal
- Code/CALSeq2Seq-master/ml-traning/datatest/test_pingofdeath
- Code/CALSeq2Seq-master/ml-traning/datatest/test_portscan
- Code/CALSeq2Seq-master/ml-traning/datatest/test_tcpsynflood
- Code/CALSeq2Seq-master/ml-traning/datatest/test_udpflood
- Code/CALSeq2Seq-master/ml-traning/merge-data.py
- Code/CALSeq2Seq-master/ml-traning/training/
- Code/CALSeq2Seq-master/ml-traning/training/ANN.ipynb
- Code/CALSeq2Seq-master/ml-traning/training/Cnn-1d-2loop.ipynb
- Code/CALSeq2Seq-master/ml-traning/training/cnn-2d.ipynb
- Code/CALSeq2Seq-master/ml-traning/training/KNN.ipynb
- Code/CALSeq2Seq-master/ml-traning/training/Naive Bayes.ipynb
- Code/CALSeq2Seq-master/ml-traning/training/SVM.ipynb
- Code/CALSeq2Seq-master/mnexec.c
- Code/CALSeq2Seq-master/setup.py
- Code/CALSeq2Seq-master/util/
- Code/CALSeq2Seq-master/util/build-ovs-packages.sh
- Code/CALSeq2Seq-master/util/clustersetup.sh
- Code/CALSeq2Seq-master/util/colorfilters
- Code/CALSeq2Seq-master/util/doxify.py
- Code/CALSeq2Seq-master/util/install.sh
- Code/CALSeq2Seq-master/util/kbuild/
- Code/CALSeq2Seq-master/util/kbuild/kbuild
- Code/CALSeq2Seq-master/util/kbuild/tun.patch
- Code/CALSeq2Seq-master/util/kbuild/version_vars.patch
- Code/CALSeq2Seq-master/util/m
- Code/CALSeq2Seq-master/util/nox-patches/
- Code/CALSeq2Seq-master/util/nox-patches/0001-OpenFlow-tutorial-port-nox-destiny.patch
- Code/CALSeq2Seq-master/util/nox-patches/0002-nox-ubuntu12-hacks.patch
- Code/CALSeq2Seq-master/util/nox-patches/README
- Code/CALSeq2Seq-master/util/openflow-patches/
- Code/CALSeq2Seq-master/util/openflow-patches/controller.patch
- Code/CALSeq2Seq-master/util/openflow-patches/datapath.patch
- Code/CALSeq2Seq-master/util/openflow-patches/README
- Code/CALSeq2Seq-master/util/sch_htb-ofbuf/
- Code/CALSeq2Seq-master/util/sch_htb-ofbuf/Makefile
- Code/CALSeq2Seq-master/util/sch_htb-ofbuf/README
- Code/CALSeq2Seq-master/util/sch_htb-ofbuf/sch_htb.c
- Code/CALSeq2Seq-master/util/sysctl_addon
- Code/CALSeq2Seq-master/util/unpep8
- Code/CALSeq2Seq-master/util/versioncheck.py
- Code/CALSeq2Seq-master/util/vm/
- Code/CALSeq2Seq-master/util/vm/build.py
- Code/CALSeq2Seq-master/util/vm/install-mininet-vm.sh
- Code/Detection-in-SDN-master/
- Code/Detection-in-SDN-master/.gitignore
- Code/Detection-in-SDN-master/degerlendirme/
- Code/Detection-in-SDN-master/degerlendirme/degerlendirme.py
- Code/Detection-in-SDN-master/degerlendirme/__init__.py
- Code/Detection-in-SDN-master/deneme/
- Code/Detection-in-SDN-master/deneme/myscript.py
- Code/Detection-in-SDN-master/deneme/parent.py
- Code/Detection-in-SDN-master/egitilmis_modeller/
- Code/Detection-in-SDN-master/egitilmis_modeller/decisionTreeClassifier
- Code/Detection-in-SDN-master/egitilmis_modeller/egitilmis_model_controller.py
- Code/Detection-in-SDN-master/egitilmis_modeller/naiveBayes
- Code/Detection-in-SDN-master/egitilmis_modeller/outcome_label_encoder
- Code/Detection-in-SDN-master/egitilmis_modeller/protocol_type_one_hot_encoder
- Code/Detection-in-SDN-master/egitilmis_modeller/standard_scaler
- Code/Detection-in-SDN-master/egitilmis_modeller/ysa_model
- Code/Detection-in-SDN-master/egitilmis_modeller/__init__.py
- Code/Detection-in-SDN-master/gorseller/
- Code/Detection-in-SDN-master/gorseller/kdd_veri_daglimi.png
- Code/Detection-in-SDN-master/gorseller/protocol_type_daglimi.png
- Code/Detection-in-SDN-master/main.py
- Code/Detection-in-SDN-master/terminal/
- Code/Detection-in-SDN-master/terminalde_kod_calistirma/
- Code/Detection-in-SDN-master/terminalde_kod_calistirma/myscript.py
- Code/Detection-in-SDN-master/terminalde_kod_calistirma/parent.py
- Code/Detection-in-SDN-master/terminal/python_interface_demo/
- Code/Detection-in-SDN-master/terminal/python_interface_demo/decision_tree.py
- Code/Detection-in-SDN-master/terminal/python_interface_demo/demo.py
- Code/Detection-in-SDN-master/terminal/python_interface_demo/tahmin_algoritmasi.py
- Code/Detection-in-SDN-master/terminal_controller/
- Code/Detection-in-SDN-master/terminal_controller/terminal.py
- Code/Detection-in-SDN-master/terminal_controller/terminal.txt
- Code/Detection-in-SDN-master/terminal_controller/__init__.py
- Code/miniIZTA-main/
- Code/miniIZTA-main/bin/
- Code/miniIZTA-main/bin/mn
- Code/miniIZTA-main/CONTRIBUTORS
- Code/miniIZTA-main/custom/
- Code/miniIZTA-main/custom/README
- Code/miniIZTA-main/custom/topo-2sw-2host.py
- Code/miniIZTA-main/debian/
- Code/miniIZTA-main/debian/changelog
- Code/miniIZTA-main/debian/compat
- Code/miniIZTA-main/debian/control
- Code/miniIZTA-main/debian/copyright
- Code/miniIZTA-main/debian/docs
- Code/miniIZTA-main/debian/examples
- Code/miniIZTA-main/debian/install
- Code/miniIZTA-main/debian/manpages
- Code/miniIZTA-main/debian/rules
- Code/miniIZTA-main/debian/source/
- Code/miniIZTA-main/debian/source/format
- Code/miniIZTA-main/debian/watch
- Code/miniIZTA-main/doc/
- Code/miniIZTA-main/doc/doxygen.cfg
- Code/miniIZTA-main/examples/
- Code/miniIZTA-main/examples/baresshd.py
- Code/miniIZTA-main/examples/bind.py
- Code/miniIZTA-main/examples/cluster.py
- Code/miniIZTA-main/examples/clustercli.py
- Code/miniIZTA-main/examples/clusterdemo.py
- Code/miniIZTA-main/examples/clusterperf.py
- Code/miniIZTA-main/examples/clusterSanity.py
- Code/miniIZTA-main/examples/consoles.py
- Code/miniIZTA-main/examples/controllers.py
- Code/miniIZTA-main/examples/controllers2.py
- Code/miniIZTA-main/examples/controlnet.py
- Code/miniIZTA-main/examples/cpu.py
- Code/miniIZTA-main/examples/emptynet.py
- Code/miniIZTA-main/examples/hwintf.py
- Code/miniIZTA-main/examples/intfoptions.py
- Code/miniIZTA-main/examples/limit.py
- Code/miniIZTA-main/examples/linearbandwidth.py
- Code/miniIZTA-main/examples/linuxrouter.py
- Code/miniIZTA-main/examples/miniedit.py
- Code/miniIZTA-main/examples/mobility.py
- Code/miniIZTA-main/examples/multilink.py
- Code/miniIZTA-main/examples/multiping.py
- Code/miniIZTA-main/examples/multipoll.py
- Code/miniIZTA-main/examples/multitest.py
- Code/miniIZTA-main/examples/nat.py
- Code/miniIZTA-main/examples/natnet.py
- Code/miniIZTA-main/examples/numberedports.py
- Code/miniIZTA-main/examples/popen.py
- Code/miniIZTA-main/examples/popenpoll.py
- Code/miniIZTA-main/examples/README.md
- Code/miniIZTA-main/examples/scratchnet.py
- Code/miniIZTA-main/examples/scratchnetuser.py
- Code/miniIZTA-main/examples/simpleperf.py
- Code/miniIZTA-main/examples/sshd.py
- Code/miniIZTA-main/examples/test/
- Code/miniIZTA-main/examples/test/runner.py
- Code/miniIZTA-main/examples/test/test_baresshd.py
- Code/miniIZTA-main/examples/test/test_bind.py
- Code/miniIZTA-main/examples/test/test_clusterSanity.py
- Code/miniIZTA-main/examples/test/test_controllers.py
- Code/miniIZTA-main/examples/test/test_controlnet.py
- Code/miniIZTA-main/examples/test/test_cpu.py
- Code/miniIZTA-main/examples/test/test_emptynet.py
- Code/miniIZTA-main/examples/test/test_hwintf.py
- Code/miniIZTA-main/examples/test/test_intfoptions.py
- Code/miniIZTA-main/examples/test/test_limit.py
- Code/miniIZTA-main/examples/test/test_linearbandwidth.py
- Code/miniIZTA-main/examples/test/test_linuxrouter.py
- Code/miniIZTA-main/examples/test/test_mobility.py
- Code/miniIZTA-main/examples/test/test_multilink.py
- Code/miniIZTA-main/examples/test/test_multiping.py
- Code/miniIZTA-main/examples/test/test_multipoll.py
- Code/miniIZTA-main/examples/test/test_multitest.py
- Code/miniIZTA-main/examples/test/test_nat.py
- Code/miniIZTA-main/examples/test/test_natnet.py
- Code/miniIZTA-main/examples/test/test_numberedports.py
- Code/miniIZTA-main/examples/test/test_popen.py
- Code/miniIZTA-main/examples/test/test_scratchnet.py
- Code/miniIZTA-main/examples/test/test_simpleperf.py
- Code/miniIZTA-main/examples/test/test_sshd.py
- Code/miniIZTA-main/examples/test/test_tree1024.py
- Code/miniIZTA-main/examples/test/test_treeping64.py
- Code/miniIZTA-main/examples/test/test_vlanhost.py
- Code/miniIZTA-main/examples/tree1024.py
- Code/miniIZTA-main/examples/treeping64.py
- Code/miniIZTA-main/examples/vlanhost.py
[truncated: 3,138 more entries]
