# Supplementary material for: An intelligent zero trust secure framework for software defined networking
Source: PeerJ Comput Sci. 2023 Nov 17;9:e1674. doi: 10.7717/peerj-cs.1674 (PMC10703060; doi:10.7717/peerj-cs.1674)
Supplement: Supplemental Information 2 [file peerj-cs-09-1674-s002.zip › Code/CALSeq2Seq-master/bin/mn]

#!/usr/bin/env python

"""
Mininet runner
author: Brandon Heller (brandonh@stanford.edu)

To see options:
  sudo mn -h

Example to pull custom params (topo, switch, etc.) from a file:
  sudo mn --custom ~/mininet/custom/custom_example.py
"""

import os
import sys
import time

from functools import partial
from optparse import OptionParser  # pylint: disable=deprecated-module
from sys import exit  # pylint: disable=redefined-builtin

# Fix setuptools' evil madness, and open up (more?) security holes
if 'PYTHONPATH' in os.environ:
    sys.path = os.environ[ 'PYTHONPATH' ].split( ':' ) + sys.path

# pylint: disable=wrong-import-position

from mininet.clean import cleanup
import mininet.cli
from mininet.log import lg, LEVELS, info, debug, warn, error, output
from mininet.net import Mininet, MininetWithControlNet, VERSION
from mininet.node import ( Host, CPULimitedHost, Controller, OVSController,
                           Ryu, NOX, RemoteController, findController,
                           DefaultController, NullController,
                           UserSwitch, OVSSwitch, OVSBridge,
                           IVSSwitch )
from mininet.nodelib import LinuxBridge
from mininet.link import Link, TCLink, TCULink, OVSLink
from mininet.topo import ( SingleSwitchTopo, LinearTopo,
                           SingleSwitchReversedTopo, MinimalTopo )
from mininet.topolib import TreeTopo, TorusTopo
from mininet.util import customClass, specialClass, splitArgs, buildTopo

# Experimental! cluster edition prototype
from mininet.examples.cluster import ( MininetCluster, RemoteHost,
                                       RemoteOVSSwitch, RemoteLink,
                                       SwitchBinPlacer, RandomPlacer,
                                       ClusterCleanup )
from mininet.examples.clustercli import ClusterCLI


PLACEMENT = { 'block': SwitchBinPlacer, 'random': RandomPlacer }

# built in topologies, created only when run
TOPODEF = 'minimal'
TOPOS = { 'minimal': MinimalTopo,
          'linear': LinearTopo,
          'reversed': SingleSwitchReversedTopo,
          'single': SingleSwitchTopo,
          'tree': TreeTopo,
          'torus': TorusTopo }

SWITCHDEF = 'default'
SWITCHES = { 'user': UserSwitch,
             'ovs': OVSSwitch,
             'ovsbr' : OVSBridge,
             # Keep ovsk for compatibility with 2.0
             'ovsk': OVSSwitch,
             'ivs': IVSSwitch,
             'lxbr': LinuxBridge,
             'default': OVSSwitch }

HOSTDEF = 'proc'
HOSTS = { 'proc': Host,
          'rt': specialClass( CPULimitedHost, defaults=dict( sched='rt' ) ),
          'cfs': specialClass( CPULimitedHost, defaults=dict( sched='cfs' ) ) }

CONTROLLERDEF = 'default'
CONTROLLERS = { 'ref': Controller,
                'ovsc': OVSController,
                'nox': NOX,
                'remote': RemoteController,
                'ryu': Ryu,
                'default': DefaultController,  # Note: overridden below
                'none': NullController }

LINKDEF = 'default'
LINKS = { 'default': Link,  # Note: overridden below
          'tc': TCLink,
          'tcu': TCULink,
          'ovs': OVSLink }

# TESTS dict can contain functions and/or Mininet() method names
# XXX: it would be nice if we could specify a default test, but
# this may be tricky
TESTS = { name: True
          for name in ( 'pingall', 'pingpair', 'iperf', 'iperfudp' ) }

CLI = None  # Set below if needed

# Locally defined tests
def allTest( net ):
    "Run ping and iperf tests"
    net.start()
    net.ping()
    net.iperf()

def nullTest( _net ):
    "Null 'test' (does nothing)"
    pass


TESTS.update( all=allTest, none=nullTest, build=nullTest )

# Map to alternate spellings of Mininet() methods
ALTSPELLING = { 'pingall': 'pingAll', 'pingpair': 'pingPair',
                'iperfudp': 'iperfUdp' }

def runTests( mn, options ):
    """Run tests
       mn: Mininet object
       option: list of test optinos """
    # Split option into test name and parameters
    for option in options:
        # Multiple tests may be separated by '+' for now
        for test in option.split( '+' ):
            test, args, kwargs = splitArgs( test )
            test = ALTSPELLING.get( test.lower(), test )
            testfn = TESTS.get( test, test )
            if callable( testfn ):
                testfn( mn, *args, **kwargs )
            elif hasattr( mn, test ):
                getattr( mn, test )( *args, **kwargs )
            else:
                raise Exception( 'Test %s is unknown - please specify one of '
                                 '%s ' % ( test, TESTS.keys() ) )


def addDictOption( opts, choicesDict, default, name, **kwargs ):
    """Convenience function to add choices dicts to OptionParser.
       opts: OptionParser instance
       choicesDict: dictionary of valid choices, must include default
       default: default choice key
       name: long option name
       kwargs: additional arguments to add_option"""
    helpStr = ( '|'.join( sorted( choicesDict.keys() ) ) +
                '[,param=value...]' )
    helpList = [ '%s=%s' % ( k, v.__name__ )
                 for k, v in choicesDict.items() ]
    helpStr += ' ' + ( ' '.join( helpList ) )
    params = dict( type='string', default=default, help=helpStr )
    params.update( **kwargs )
    opts.add_option( '--' + name, **params )

def version( *_args ):
    "Print Mininet version and exit"
    output( "%s\n" % VERSION )
    exit()


class MininetRunner( object ):
    "Build, setup, and run Mininet."

    def __init__( self ):
        "Init."
        self.options = None
        self.args = None  # May be used someday for more CLI scripts
        self.validate = None

        self.parseArgs()
        self.setup()
        self.begin()

    def custom( self, _option, _opt_str, value, _parser ):
        """Parse custom file and add params.
           option: option e.g. --custom
           opt_str: option string e.g. --custom
           value: the value the follows the option
           parser: option parser instance"""
        files = []
        if os.path.isfile( value ):
            # Accept any single file (including those with commas)
            files.append( value )
        else:
            # Accept a comma-separated list of filenames
            files += value.split(',')

        for fileName in files:
            customs = {}
            if os.path.isfile( fileName ):
                # pylint: disable=exec-used
                exec( compile( open( fileName ).read(), fileName, 'exec' ),
                      customs, customs )
                for name, val in customs.items():
                    self.setCustom( name, val )
            else:
                raise Exception( 'could not find custom file: %s' % fileName )

    def setCustom( self, name, value ):
        "Set custom parameters for MininetRunner."
        if name in ( 'topos', 'switches', 'hosts', 'controllers', 'links'
                     'testnames', 'tests' ):
            # Update dictionaries
            param = name.upper()
            globals()[ param ].update( value )
        elif name == 'validate':
            # Add custom validate function
            self.validate = value
        else:
            # Add or modify global variable or class
            globals()[ name ] = value

    def setNat( self, _option, opt_str, value, parser ):
        "Set NAT option(s)"
        assert self  # satisfy pylint
        parser.values.nat = True
        # first arg, first char != '-'
        if parser.rargs and parser.rargs[ 0 ][ 0 ] != '-':
            value = parser.rargs.pop( 0 )
            _, args, kwargs = splitArgs( opt_str + ',' + value )
            parser.values.nat_args = args
            parser.values.nat_kwargs = kwargs
        else:
            parser.values.nat_args = []
            parser.values.nat_kwargs = {}

    def parseArgs( self ):
        """Parse command-line args and return options object.
           returns: opts parse options dict"""

        desc = ( "The %prog utility creates Mininet network from the\n"
                 "command line. It can create parametrized topologies,\n"
                 "invoke the Mininet CLI, and run tests." )

        usage = ( '%prog [options]\n'
                  '(type %prog -h for details)' )

        opts = OptionParser( description=desc, usage=usage )
        addDictOption( opts, SWITCHES, SWITCHDEF, 'switch' )
        addDictOption( opts, HOSTS, HOSTDEF, 'host' )
        addDictOption( opts, CONTROLLERS, [], 'controller', action='append' )
        addDictOption( opts, LINKS, LINKDEF, 'link' )
        addDictOption( opts, TOPOS, TOPODEF, 'topo' )

        opts.add_option( '--clean', '-c', action='store_true',
                         default=False, help='clean and exit' )
        opts.add_option( '--custom', action='callback',
                         callback=self.custom,
                         type='string',
                         help='read custom classes or params from .py file(s)'
                         )
        opts.add_option( '--test', default=[], action='append',
                         dest='test', help='|'.join( TESTS.keys() ) )
        opts.add_option( '--xterms', '-x', action='store_true',
                         default=False, help='spawn xterms for each node' )
        opts.add_option( '--ipbase', '-i', type='string', default='10.0.0.0/8',
                         help='base IP address for hosts' )
        opts.add_option( '--mac', action='store_true',
                         default=False, help='automatically set host MACs' )
        opts.add_option( '--arp', action='store_true',
                         default=False, help='set all-pairs ARP entries' )
        opts.add_option( '--verbosity', '-v', type='choice',
                         choices=list( LEVELS.keys() ), default = 'info',
                         help = '|'.join( LEVELS.keys() )  )
        opts.add_option( '--innamespace', action='store_true',
                         default=False, help='sw and ctrl in namespace?' )
        opts.add_option( '--listenport', type='int', default=6654,
                         help='base port for passive switch listening' )
        opts.add_option( '--nolistenport', action='store_true',
                         default=False, help="don't use passive listening " +
                         "port")
        opts.add_option( '--pre', type='string', default=None,
                         help='CLI script to run before tests' )
        opts.add_option( '--post', type='string', default=None,
                         help='CLI script to run after tests' )
        opts.add_option( '--pin', action='store_true',
                         default=False, help="pin hosts to CPU cores "
                         "(requires --host cfs or --host rt)" )
        opts.add_option( '--nat', action='callback', callback=self.setNat,
                         help="[option=val...] adds a NAT to the topology that"
                         " connects Mininet hosts to the physical network."
                         " Warning: This may route any traffic on the machine"
                         " that uses Mininet's"
                         " IP subnet into the Mininet network."
                         " If you need to change"
                         " Mininet's IP subnet, see the --ipbase option." )
        opts.add_option( '--version', action='callback', callback=version,
                         help='prints the version and exits' )
        opts.add_option( '--wait', '-w', action='store_true',
                         default=False, help='wait for switches to connect' )
        opts.add_option( '--twait', '-t', action='store', type='int',
                         dest='wait',
                         help='timed wait (s) for switches to connect' )
        opts.add_option( '--cluster', type='string', default=None,
                         metavar='server1,server2...',
                         help=( 'run on multiple servers (experimental!)' ) )
        opts.add_option( '--placement', type='choice',
                         choices=list( PLACEMENT.keys() ), default='block',
                         metavar='block|random',
                         help=( 'node placement for --cluster '
                                '(experimental!) ' ) )

        self.options, self.args = opts.parse_args()

        # We don't accept extra arguments after the options
        if self.args:
            opts.print_help()
            exit()

    def setup( self ):
        "Setup and validate environment."

        # set logging verbosity
        if LEVELS[self.options.verbosity] > LEVELS['output']:
            warn( '*** WARNING: selected verbosity level (%s) will hide CLI '
                    'output!\n'
                    'Please restart Mininet with -v [debug, info, output].\n'
                    % self.options.verbosity )
        lg.setLogLevel( self.options.verbosity )

    # Maybe we'll reorganize this someday...
    # pylint: disable=too-many-branches,too-many-statements,global-statement

    def begin( self ):
        "Create and run mininet."

        global CLI

        opts = self.options

        if opts.cluster:
            servers = opts.cluster.split( ',' )
            for server in servers:
                ClusterCleanup.add( server )

        if opts.clean:
            cleanup()
            exit()

        start = time.time()

        if not opts.controller:
            # Update default based on available controllers
            CONTROLLERS[ 'default' ] = findController()
            opts.controller = [ 'default' ]
            if not CONTROLLERS[ 'default' ]:
                opts.controller = [ 'none' ]
                if opts.switch == 'default':
                    info( '*** No default OpenFlow controller found '
                          'for default switch!\n' )
                    info( '*** Falling back to OVS Bridge\n' )
                    opts.switch = 'ovsbr'
                elif opts.switch not in ( 'ovsbr', 'lxbr' ):
                    raise Exception( "Could not find a default controller "
                                     "for switch %s" %
                                     opts.switch )

        topo = buildTopo( TOPOS, opts.topo )
        switch = customClass( SWITCHES, opts.switch )
        host = customClass( HOSTS, opts.host )
        controller = [ customClass( CONTROLLERS, c )
                       for c in opts.controller ]

        if opts.switch == 'user' and opts.link == 'default':
            debug( '*** Using TCULink with UserSwitch\n' )
            # Use link configured correctly for UserSwitch
            opts.link = 'tcu'

        link = customClass( LINKS, opts.link )

        if self.validate:
            self.validate( opts )

        if opts.nolistenport:
            opts.listenport = None

        # Handle innamespace, cluster options
        if opts.innamespace and opts.cluster:
            error( "Please specify --innamespace OR --cluster\n" )
            exit()
        Net = MininetWithControlNet if opts.innamespace else Mininet
        if opts.cluster:
            warn( '*** WARNING: Experimental cluster mode!\n'
                  '*** Using RemoteHost, RemoteOVSSwitch, RemoteLink\n' )
            host, switch, link = RemoteHost, RemoteOVSSwitch, RemoteLink
            Net = partial( MininetCluster, servers=servers,
                           placement=PLACEMENT[ opts.placement ] )
            mininet.cli.CLI = ClusterCLI

        # Wait for controllers to connect unless we're running null test
        if ( opts.test and opts.test != [ 'none' ] and
             isinstance( opts.wait, bool ) ):
            opts.wait = True

        mn = Net( topo=topo,
                  switch=switch, host=host, controller=controller, link=link,
                  ipBase=opts.ipbase, inNamespace=opts.innamespace,
                  xterms=opts.xterms, autoSetMacs=opts.mac,
                  autoStaticArp=opts.arp, autoPinCpus=opts.pin,
                  waitConnected=opts.wait,
                  listenPort=opts.listenport )

        if opts.ensure_value( 'nat', False ):
            with open( '/etc/resolv.conf' ) as f:
                if 'nameserver 127.' in f.read():
                    warn( '*** Warning: loopback address in /etc/resolv.conf '
                          'may break host DNS over NAT\n')
            mn.addNAT( *opts.nat_args, **opts.nat_kwargs ).configDefault()

        # --custom files can set CLI or change mininet.cli.CLI
        CLI = mininet.cli.CLI if CLI is None else CLI

        if opts.pre:
            CLI( mn, script=opts.pre )

        mn.start()

        if opts.test:
            runTests( mn, opts.test )
        else:
            CLI( mn )

        if opts.post:
            CLI( mn, script=opts.post )

        mn.stop()

        elapsed = float( time.time() - start )
        info( 'completed in %0.3f seconds\n' % elapsed )


if __name__ == "__main__":
    try:
        MininetRunner()
    except KeyboardInterrupt:
        info( "\n\nKeyboard Interrupt. Shutting down and cleaning up...\n\n")
        cleanup()
    except Exception:  # pylint: disable=broad-except
        # Print exception
        type_, val_, trace_ = sys.exc_info()
        errorMsg = ( "-"*80 + "\n" +
                     "Caught exception. Cleaning up...\n\n" +
                     "%s: %s\n" % ( type_.__name__, val_ ) +
                     "-"*80 + "\n" )
        error( errorMsg )
        # Print stack trace to debug log
        import traceback
        stackTrace = traceback.format_exc()
        debug( stackTrace + "\n" )
        cleanup()
