# Supplementary material for: An intelligent zero trust secure framework for software defined networking
Source: PeerJ Comput Sci. 2023 Nov 17;9:e1674. doi: 10.7717/peerj-cs.1674 (PMC10703060; doi:10.7717/peerj-cs.1674)
Supplement: Supplemental Information 2 [file peerj-cs-09-1674-s002.zip › Code/CALSeq2Seq-master/CONTRIBUTORS]

Mininet Contributors

Mininet is an open source project and we gratefully acknowledge
the many contributions to the project! If you have contributed
code into the project and are not on this list, please let us know
or send a pull request.

Contributors include:

Mininet Core Team (and alumni)

Bob Lantz
Brandon Heller
Nikhil Handigol
Vimal Jeyakumar
Brian O'Connor
Cody Burkard

Additional Mininet Contributors

Joseph Beshay
M S Vishwanath Bhat
Muhammad Umair Bhatti
Arie Bregman
Tomasz Buchert
Fernando Cappi
HW Chiu
Ryan Cox
Shaun Crampton
Jason Croft
Hantao Cui
Nirmoy Das
Lenoardo D'avila
Giuseppe Di Lena
David Erickson
Juan Gascon
Glen Gibb
Andrew Ferguson
Eder Leao Fernandes
Julian Filter
Ben Frankel
Tim Gates
Gregory Gee
Jon Hall
Roan Huang
Vitaly Ivanov
Theo Jepsen
Mathieu Jadin
Babis Kaidos
Rich Lane
Rémy Léone
Xiaozhou Li
Zi Shen Lim
David Mahler
Felix Maurer
Murphy McCauley
Alex Moijes
Felician Nemeth
José Pedro Oliveira
James Page
Gustavo Pantuza Coelho Pinto
Ramon Pujianto
Stempha Reiter
Damien Saucez
Shan Sikdar
Angad Singh
Piyush Srivastava
Ed Swierk
Darshan Thaker
Olivier Tl]ilmans
Niels van Adrichem
Brad Walker
Andreas Wundsam
Vikas Yadav
Isaku Yamahata
Baohua Yang
Zhuo

Thanks also to everyone who has submitted issues and pull
requests on github, and to our friendly mininet-discuss
mailing list!
