# Supplementary material for: An intelligent zero trust secure framework for software defined networking
Source: PeerJ Comput Sci. 2023 Nov 17;9:e1674. doi: 10.7717/peerj-cs.1674 (PMC10703060; doi:10.7717/peerj-cs.1674)
Supplement: Supplemental Information 2 [file peerj-cs-09-1674-s002.zip › Code/CALSeq2Seq-master/custom/README]

This directory should hold configuration files for custom mininets.

See custom_example.py, which loads the default minimal topology.  The advantage of defining a mininet in a separate file is that you then use the --custom option in mn to run the CLI or specific tests with it.

To start up a mininet with the provided custom topology, do:
  sudo mn --custom custom_example.py --topo mytopo
