# Supplementary material for: An intelligent zero trust secure framework for software defined networking
Source: PeerJ Comput Sci. 2023 Nov 17;9:e1674. doi: 10.7717/peerj-cs.1674 (PMC10703060; doi:10.7717/peerj-cs.1674)
Supplement: Supplemental Information 2 [file peerj-cs-09-1674-s002.zip › Code/CALSeq2Seq-master/custom/topo-2sw-2host.py]

"""Custom topology example

Two directly connected switches plus a host for each switch:

   host --- switch --- switch --- host

Adding the 'topos' dict with a key/value pair to generate our newly defined
topology enables one to pass in '--topo=mytopo' from the command line.
"""

from mininet.topo import Topo

class MyTopo( Topo ):
    "Simple topology example."

    def build( self ):
        "Create custom topo."

        # Add hosts and switches
        leftHost = self.addHost( 'h1' )
        rightHost = self.addHost( 'h2' )
        leftSwitch = self.addSwitch( 's3' )
        rightSwitch = self.addSwitch( 's4' )

        # Add links
        self.addLink( leftHost, leftSwitch )
        self.addLink( leftSwitch, rightSwitch )
        self.addLink( rightSwitch, rightHost )


topos = { 'mytopo': ( lambda: MyTopo() ) }
