# Supplementary material for: An intelligent zero trust secure framework for software defined networking
Source: PeerJ Comput Sci. 2023 Nov 17;9:e1674. doi: 10.7717/peerj-cs.1674 (PMC10703060; doi:10.7717/peerj-cs.1674)
Supplement: Supplemental Information 2 [file peerj-cs-09-1674-s002.zip › Code/CALSeq2Seq-master/debian/changelog]

mininet (2.1.0-0ubuntu1) saucy; urgency=low

  * Add 2.1.0 final packaging

 -- Bob Lantz <rlantz@cs.stanford.edu>  Wed, 18 Sep 2013 22:43:47 -0700

mininet (2.1.0~rc1-0ubuntu1) saucy; urgency=low

  * New upstream release candidate:
    - d/control: Drop dependency on python-networkx, add iperf, socat
      and cgroup-bin to Depends.

 -- James Page <james.page@ubuntu.com>  Wed, 28 Aug 2013 10:10:20 +0100

mininet (2.0.0-0ubuntu1) raring; urgency=low

  * New upstream release.

 -- James Page <james.page@ubuntu.com>  Wed, 19 Dec 2012 15:48:01 +0000

mininet (2.0.0~rc1-0ubuntu1) quantal; urgency=low

  * New upstream release.
  * Update copyright to match upstream release
  * Fix this message

 -- Bob Lantz <rlantz@cs.stanford.edu>  Sun, 18 Nov 2012 00:15:09 -0800

mininet (2.0.0~d4-0ubuntu1) quantal; urgency=low

  * Initial release.

 -- Bob Lantz <rlantz@cs.stanford.edu>  Tue, 07 Aug 2012 14:11:27 -0700
