# Supplementary material for: An intelligent zero trust secure framework for software defined networking
Source: PeerJ Comput Sci. 2023 Nov 17;9:e1674. doi: 10.7717/peerj-cs.1674 (PMC10703060; doi:10.7717/peerj-cs.1674)
Supplement: Supplemental Information 2 [file peerj-cs-09-1674-s002.zip › Code/CALSeq2Seq-master/debian/copyright]

Format: http://www.debian.org/doc/packaging-manuals/copyright-format/1.0
Upstream-Name: mininet
Source: https://github.com/mininet/mininet

Files: *
Copyright: 2012-2013 Open Networking Laboratory,
           2009-2012 Bob Lantz,
           2009-2012 The Board of Trustees of the Leland Stanford Junior
           University
License:
  Original authors: Bob Lantz and Brandon Heller
  .
  We are making Mininet available for public use and benefit with the
  expectation that others will use, modify and enhance the Software and
  contribute those enhancements back to the community. However, since we
  would like to make the Software available for broadest use, with as few
  restrictions as possible permission is hereby granted, free of charge, to
  any person obtaining a copy of this Software to deal in the Software
  under the copyrights without restriction, including without limitation
  the rights to use, copy, modify, merge, publish, distribute, sublicense,
  and/or sell copies of the Software, and to permit persons to whom the
  Software is furnished to do so, subject to the following conditions:
  .
  The above copyright notice and this permission notice shall be included
  in all copies or substantial portions of the Software.
  .
  THE SOFTWARE IS PROVIDED "AS IS", WITHOUT WARRANTY OF ANY KIND, EXPRESS
  OR IMPLIED, INCLUDING BUT NOT LIMITED TO THE WARRANTIES OF
  MERCHANTABILITY, FITNESS FOR A PARTICULAR PURPOSE AND NONINFRINGEMENT.
  IN NO EVENT SHALL THE AUTHORS OR COPYRIGHT HOLDERS BE LIABLE FOR ANY
  CLAIM, DAMAGES OR OTHER LIABILITY, WHETHER IN AN ACTION OF CONTRACT,
  TORT OR OTHERWISE, ARISING FROM, OUT OF OR IN CONNECTION WITH THE
  SOFTWARE OR THE USE OR OTHER DEALINGS IN THE SOFTWARE.
  .
  The name and trademarks of copyright holder(s) may NOT be used in
  advertising or publicity pertaining to the Software or any derivatives
  without specific, written prior permission.
