# Supplementary material for: An intelligent zero trust secure framework for software defined networking
Source: PeerJ Comput Sci. 2023 Nov 17;9:e1674. doi: 10.7717/peerj-cs.1674 (PMC10703060; doi:10.7717/peerj-cs.1674)
Supplement: Supplemental Information 2 [file peerj-cs-09-1674-s002.zip › Code/CALSeq2Seq-master/debian/source/format]

3.0 (quilt)
