# Supplementary material for: An intelligent zero trust secure framework for software defined networking
Source: PeerJ Comput Sci. 2023 Nov 17;9:e1674. doi: 10.7717/peerj-cs.1674 (PMC10703060; doi:10.7717/peerj-cs.1674)
Supplement: Supplemental Information 2 [file peerj-cs-09-1674-s002.zip › Code/CALSeq2Seq-master/examples/clusterSanity.py]

#!/usr/bin/env python

'''
A sanity check for cluster edition
'''

from mininet.examples.cluster import MininetCluster
from mininet.log import setLogLevel
from mininet.examples.clustercli import ClusterCLI as CLI
from mininet.topo import SingleSwitchTopo

def clusterSanity():
    "Sanity check for cluster mode"
    topo = SingleSwitchTopo()
    net = MininetCluster( topo=topo )
    net.start()
    CLI( net )
    net.stop()


if __name__ == '__main__':
    setLogLevel( 'info' )
    clusterSanity()
