# Supplementary material for: An intelligent zero trust secure framework for software defined networking
Source: PeerJ Comput Sci. 2023 Nov 17;9:e1674. doi: 10.7717/peerj-cs.1674 (PMC10703060; doi:10.7717/peerj-cs.1674)
Supplement: Supplemental Information 2 [file peerj-cs-09-1674-s002.zip › Code/CALSeq2Seq-master/examples/consoles.py]

#!/usr/bin/env python

"""
consoles.py: bring up a bunch of miniature consoles on a virtual network

This demo shows how to monitor a set of nodes by using
Node's monitor() and Tkinter's createfilehandler().

We monitor nodes in a couple of ways:

- First, each individual node is monitored, and its output is added
  to its console window

- Second, each time a console window gets iperf output, it is parsed
  and accumulated. Once we have output for all consoles, a bar is
  added to the bandwidth graph.

The consoles also support limited interaction:

- Pressing "return" in a console will send a command to it

- Pressing the console's title button will open up an xterm

Bob Lantz, April 2010

"""

import re

# pylint: disable=import-error
from Tkinter import Frame, Button, Label, Text, Scrollbar, Canvas, Wm, READABLE

from mininet.log import setLogLevel
from mininet.topolib import TreeNet
from mininet.term import makeTerms, cleanUpScreens
from mininet.util import quietRun

# pylint: disable=too-many-arguments


class Console( Frame ):
    "A simple console on a host."

    def __init__( self, parent, net, node, height=10, width=32, title='Node' ):
        Frame.__init__( self, parent )

        self.net = net
        self.node = node
        self.prompt = node.name + '# '
        self.height, self.width, self.title = height, width, title

        # Initialize widget styles
        self.buttonStyle = { 'font': 'Monaco 7' }
        self.textStyle = {
            'font': 'Monaco 7',
            'bg': 'black',
            'fg': 'green',
            'width': self.width,
            'height': self.height,
            'relief': 'sunken',
            'insertbackground': 'green',
            'highlightcolor': 'green',
            'selectforeground': 'black',
            'selectbackground': 'green'
        }

        # Set up widgets
        self.text = self.makeWidgets( )
        self.bindEvents()
        self.sendCmd( 'export TERM=dumb' )

        self.outputHook = None

    def makeWidgets( self ):
        "Make a label, a text area, and a scroll bar."

        def newTerm( net=self.net, node=self.node, title=self.title ):
            "Pop up a new terminal window for a node."
            net.terms += makeTerms( [ node ], title )
        label = Button( self, text=self.node.name, command=newTerm,
                        **self.buttonStyle )
        label.pack( side='top', fill='x' )
        text = Text( self, wrap='word', **self.textStyle )
        ybar = Scrollbar( self, orient='vertical', width=7,
                          command=text.yview )
        text.configure( yscrollcommand=ybar.set )
        text.pack( side='left', expand=True, fill='both' )
        ybar.pack( side='right', fill='y' )
        return text

    def bindEvents( self ):
        "Bind keyboard and file events."
        # The text widget handles regular key presses, but we
        # use special handlers for the following:
        self.text.bind( '<Return>', self.handleReturn )
        self.text.bind( '<Control-c>', self.handleInt )
        self.text.bind( '<KeyPress>', self.handleKey )
        # This is not well-documented, but it is the correct
        # way to trigger a file event handler from Tk's
        # event loop!
        self.tk.createfilehandler( self.node.stdout, READABLE,
                                   self.handleReadable )

    # We're not a terminal (yet?), so we ignore the following
    # control characters other than [\b\n\r]
    ignoreChars = re.compile( r'[\x00-\x07\x09\x0b\x0c\x0e-\x1f]+' )

    def append( self, text ):
        "Append something to our text frame."
        text = self.ignoreChars.sub( '', text )
        self.text.insert( 'end', text )
        self.text.mark_set( 'insert', 'end' )
        self.text.see( 'insert' )
        outputHook = lambda x, y: True  # make pylint happier
        if self.outputHook:
            outputHook = self.outputHook
        outputHook( self, text )

    def handleKey( self, event ):
        "If it's an interactive command, send it to the node."
        char = event.char
        if self.node.waiting:
            self.node.write( char )

    def handleReturn( self, event ):
        "Handle a carriage return."
        cmd = self.text.get( 'insert linestart', 'insert lineend' )
        # Send it immediately, if "interactive" command
        if self.node.waiting:
            self.node.write( event.char )
            return
        # Otherwise send the whole line to the shell
        pos = cmd.find( self.prompt )
        if pos >= 0:
            cmd = cmd[ pos + len( self.prompt ): ]
        self.sendCmd( cmd )

    # Callback ignores event
    def handleInt( self, _event=None ):
        "Handle control-c."
        self.node.sendInt()

    def sendCmd( self, cmd ):
        "Send a command to our node."
        if not self.node.waiting:
            self.node.sendCmd( cmd )

    def handleReadable( self, _fds, timeoutms=None ):
        "Handle file readable event."
        data = self.node.monitor( timeoutms )
        self.append( data )
        if not self.node.waiting:
            # Print prompt
            self.append( self.prompt )

    def waiting( self ):
        "Are we waiting for output?"
        return self.node.waiting

    def waitOutput( self ):
        "Wait for any remaining output."
        while self.node.waiting:
            # A bit of a trade-off here...
            self.handleReadable( self, timeoutms=1000)
            self.update()

    def clear( self ):
        "Clear all of our text."
        self.text.delete( '1.0', 'end' )


class Graph( Frame ):

    "Graph that we can add bars to over time."

    def __init__( self, parent=None, bg = 'white', gheight=200, gwidth=500,
                  barwidth=10, ymax=3.5,):

        Frame.__init__( self, parent )

        self.bg = bg
        self.gheight = gheight
        self.gwidth = gwidth
        self.barwidth = barwidth
        self.ymax = float( ymax )
        self.xpos = 0

        # Create everything
        self.title, self.scale, self.graph = self.createWidgets()
        self.updateScrollRegions()
        self.yview( 'moveto', '1.0' )

    def createScale( self ):
        "Create a and return a new canvas with scale markers."
        height = float( self.gheight )
        width = 25
        ymax = self.ymax
        scale = Canvas( self, width=width, height=height,
                        background=self.bg )
        opts = { 'fill': 'red' }
        # Draw scale line
        scale.create_line( width - 1, height, width - 1, 0, **opts )
        # Draw ticks and numbers
        for y in range( 0, int( ymax + 1 ) ):
            ypos = height * (1 - float( y ) / ymax )
            scale.create_line( width, ypos, width - 10, ypos, **opts )
            scale.create_text( 10, ypos, text=str( y ), **opts )
        return scale

    def updateScrollRegions( self ):
        "Update graph and scale scroll regions."
        ofs = 20
        height = self.gheight + ofs
        self.graph.configure( scrollregion=( 0, -ofs,
                              self.xpos * self.barwidth, height ) )
        self.scale.configure( scrollregion=( 0, -ofs, 0, height ) )

    def yview( self, *args ):
        "Scroll both scale and graph."
        self.graph.yview( *args )
        self.scale.yview( *args )

    def createWidgets( self ):
        "Create initial widget set."

        # Objects
        title = Label( self, text='Bandwidth (Gb/s)', bg=self.bg )
        width = self.gwidth
        height = self.gheight
        scale = self.createScale()
        graph = Canvas( self, width=width, height=height, background=self.bg)
        xbar = Scrollbar( self, orient='horizontal', command=graph.xview )
        ybar = Scrollbar( self, orient='vertical', command=self.yview )
        graph.configure( xscrollcommand=xbar.set, yscrollcommand=ybar.set,
                         scrollregion=(0, 0, width, height ) )
        scale.configure( yscrollcommand=ybar.set )

        # Layout
        title.grid( row=0, columnspan=3, sticky='new')
        scale.grid( row=1, column=0, sticky='nsew' )
        graph.grid( row=1, column=1, sticky='nsew' )
        ybar.grid( row=1, column=2, sticky='ns' )
        xbar.grid( row=2, column=0, columnspan=2, sticky='ew' )
        self.rowconfigure( 1, weight=1 )
        self.columnconfigure( 1, weight=1 )
        return title, scale, graph

    def addBar( self, yval ):
        "Add a new bar to our graph."
        percent = yval / self.ymax
        c = self.graph
        x0 = self.xpos * self.barwidth
        x1 = x0 + self.barwidth
        y0 = self.gheight
        y1 = ( 1 - percent ) * self.gheight
        c.create_rectangle( x0, y0, x1, y1, fill='green' )
        self.xpos += 1
        self.updateScrollRegions()
        self.graph.xview( 'moveto', '1.0' )

    def clear( self ):
        "Clear graph contents."
        self.graph.delete( 'all' )
        self.xpos = 0

    def test( self ):
        "Add a bar for testing purposes."
        ms = 1000
        if self.xpos < 10:
            self.addBar( self.xpos / 10 * self.ymax  )
            self.after( ms, self.test )

    def setTitle( self, text ):
        "Set graph title"
        self.title.configure( text=text, font='Helvetica 9 bold' )


class ConsoleApp( Frame ):

    "Simple Tk consoles for Mininet."

    menuStyle = { 'font': 'Geneva 7 bold' }

    def __init__( self, net, parent=None, width=4 ):
        Frame.__init__( self, parent )
        self.top = self.winfo_toplevel()
        self.top.title( 'Mininet' )
        self.net = net
        self.menubar = self.createMenuBar()
        cframe = self.cframe = Frame( self )
        self.consoles = {}  # consoles themselves
        titles = {
            'hosts': 'Host',
            'switches': 'Switch',
            'controllers': 'Controller'
        }
        for name in titles:
            nodes = getattr( net, name )
            frame, consoles = self.createConsoles(
                cframe, nodes, width, titles[ name ] )
            self.consoles[ name ] = Object( frame=frame, consoles=consoles )
        self.selected = None
        self.select( 'hosts' )
        self.cframe.pack( expand=True, fill='both' )
        cleanUpScreens()
        # Close window gracefully
        Wm.wm_protocol( self.top, name='WM_DELETE_WINDOW', func=self.quit )

        # Initialize graph
        graph = Graph( cframe )
        self.consoles[ 'graph' ] = Object( frame=graph, consoles=[ graph ] )
        self.graph = graph
        self.graphVisible = False
        self.updates = 0
        self.hostCount = len( self.consoles[ 'hosts' ].consoles )
        self.bw = 0

        self.pack( expand=True, fill='both' )

    def updateGraph( self, _console, output ):
        "Update our graph."
        m = re.search( r'(\d+.?\d*) ([KMG]?bits)/sec', output )
        if not m:
            return
        val, units = float( m.group( 1 ) ), m.group( 2 )
        # convert to Gbps
        if units[0] == 'M':
            val *= 10 ** -3
        elif units[0] == 'K':
            val *= 10 ** -6
        elif units[0] == 'b':
            val *= 10 ** -9
        self.updates += 1
        self.bw += val
        if self.updates >= self.hostCount:
            self.graph.addBar( self.bw )
            self.bw = 0
            self.updates = 0

    def setOutputHook( self, fn=None, consoles=None ):
        "Register fn as output hook [on specific consoles.]"
        if consoles is None:
            consoles = self.consoles[ 'hosts' ].consoles
        for console in consoles:
            console.outputHook = fn

    def createConsoles( self, parent, nodes, width, title ):
        "Create a grid of consoles in a frame."
        f = Frame( parent )
        # Create consoles
        consoles = []
        index = 0
        for node in nodes:
            console = Console( f, self.net, node, title=title )
            consoles.append( console )
            row = index / width
            column = index % width
            console.grid( row=row, column=column, sticky='nsew' )
            index += 1
            f.rowconfigure( row, weight=1 )
            f.columnconfigure( column, weight=1 )
        return f, consoles

    def select( self, groupName ):
        "Select a group of consoles to display."
        if self.selected is not None:
            self.selected.frame.pack_forget()
        self.selected = self.consoles[ groupName ]
        self.selected.frame.pack( expand=True, fill='both' )

    def createMenuBar( self ):
        "Create and return a menu (really button) bar."
        f = Frame( self )
        buttons = [
            ( 'Hosts', lambda: self.select( 'hosts' ) ),
            ( 'Switches', lambda: self.select( 'switches' ) ),
            ( 'Controllers', lambda: self.select( 'controllers' ) ),
            ( 'Graph', lambda: self.select( 'graph' ) ),
            ( 'Ping', self.ping ),
            ( 'Iperf', self.iperf ),
            ( 'Interrupt', self.stop ),
            ( 'Clear', self.clear ),
            ( 'Quit', self.quit )
        ]
        for name, cmd in buttons:
            b = Button( f, text=name, command=cmd, **self.menuStyle )
            b.pack( side='left' )
        f.pack( padx=4, pady=4, fill='x' )
        return f

    def clear( self ):
        "Clear selection."
        for console in self.selected.consoles:
            console.clear()

    def waiting( self, consoles=None ):
        "Are any of our hosts waiting for output?"
        if consoles is None:
            consoles = self.consoles[ 'hosts' ].consoles
        for console in consoles:
            if console.waiting():
                return True
        return False

    def ping( self ):
        "Tell each host to ping the next one."
        consoles = self.consoles[ 'hosts' ].consoles
        if self.waiting( consoles ):
            return
        count = len( consoles )
        i = 0
        for console in consoles:
            i = ( i + 1 ) % count
            ip = consoles[ i ].node.IP()
            console.sendCmd( 'ping ' + ip )

    def iperf( self ):
        "Tell each host to iperf to the next one."
        consoles = self.consoles[ 'hosts' ].consoles
        if self.waiting( consoles ):
            return
        count = len( consoles )
        self.setOutputHook( self.updateGraph )
        for console in consoles:
            # Sometimes iperf -sD doesn't return,
            # so we run it in the background instead
            console.node.cmd( 'iperf -s &' )
        i = 0
        for console in consoles:
            i = ( i + 1 ) % count
            ip = consoles[ i ].node.IP()
            console.sendCmd( 'iperf -t 99999 -i 1 -c ' + ip )

    def stop( self, wait=True ):
        "Interrupt all hosts."
        consoles = self.consoles[ 'hosts' ].consoles
        for console in consoles:
            console.handleInt()
        if wait:
            for console in consoles:
                console.waitOutput()
        self.setOutputHook( None )
        # Shut down any iperfs that might still be running
        quietRun( 'killall -9 iperf' )

    def quit( self ):
        "Stop everything and quit."
        self.stop( wait=False)
        Frame.quit( self )


# Make it easier to construct and assign objects

def assign( obj, **kwargs ):
    "Set a bunch of fields in an object."
    obj.__dict__.update( kwargs )

class Object( object ):
    "Generic object you can stuff junk into."
    def __init__( self, **kwargs ):
        assign( self, **kwargs )


if __name__ == '__main__':
    setLogLevel( 'info' )
    network = TreeNet( depth=2, fanout=4 )
    network.start()
    app = ConsoleApp( network, width=4 )
    app.mainloop()
    network.stop()
