# Supplementary material for: An intelligent zero trust secure framework for software defined networking
Source: PeerJ Comput Sci. 2023 Nov 17;9:e1674. doi: 10.7717/peerj-cs.1674 (PMC10703060; doi:10.7717/peerj-cs.1674)
Supplement: Supplemental Information 2 [file peerj-cs-09-1674-s002.zip › Code/CALSeq2Seq-master/examples/controllers.py]

#!/usr/bin/env python

"""
Create a network where different switches are connected to
different controllers, by creating a custom Switch() subclass.
"""

from mininet.net import Mininet
from mininet.node import OVSSwitch, Controller, RemoteController
from mininet.topolib import TreeTopo
from mininet.log import setLogLevel
from mininet.cli import CLI

setLogLevel( 'info' )

# Two local and one "external" controller (which is actually c0)
# Ignore the warning message that the remote isn't (yet) running
c0 = Controller( 'c0', port=6633 )
c1 = Controller( 'c1', port=6634 )
c2 = RemoteController( 'c2', ip='127.0.0.1', port=6633 )

cmap = { 's1': c0, 's2': c1, 's3': c2 }

class MultiSwitch( OVSSwitch ):
    "Custom Switch() subclass that connects to different controllers"
    def start( self, controllers ):
        return OVSSwitch.start( self, [ cmap[ self.name ] ] )


topo = TreeTopo( depth=2, fanout=2 )
net = Mininet( topo=topo, switch=MultiSwitch, build=False, waitConnected=True )
for c in [ c0, c1 ]:
    net.addController(c)
net.build()
net.start()
CLI( net )
net.stop()
