# Supplementary material for: An intelligent zero trust secure framework for software defined networking
Source: PeerJ Comput Sci. 2023 Nov 17;9:e1674. doi: 10.7717/peerj-cs.1674 (PMC10703060; doi:10.7717/peerj-cs.1674)
Supplement: Supplemental Information 2 [file peerj-cs-09-1674-s002.zip › Code/CALSeq2Seq-master/examples/emptynet.py]

#!/usr/bin/env python

"""
This example shows how to create an empty Mininet object
(without a topology object) and add nodes to it manually.
"""

from mininet.net import Mininet
from mininet.node import Controller
from mininet.cli import CLI
from mininet.log import setLogLevel, info

def emptyNet():

    "Create an empty network and add nodes to it."

    net = Mininet( controller=Controller, waitConnected=True )

    info( '*** Adding controller\n' )
    net.addController( 'c0' )

    info( '*** Adding hosts\n' )
    h1 = net.addHost( 'h1', ip='10.0.0.1' )
    h2 = net.addHost( 'h2', ip='10.0.0.2' )

    info( '*** Adding switch\n' )
    s3 = net.addSwitch( 's3' )

    info( '*** Creating links\n' )
    net.addLink( h1, s3 )
    net.addLink( h2, s3 )

    info( '*** Starting network\n')
    net.start()

    info( '*** Running CLI\n' )
    CLI( net )

    info( '*** Stopping network' )
    net.stop()


if __name__ == '__main__':
    setLogLevel( 'info' )
    emptyNet()
