# Supplementary material for: An intelligent zero trust secure framework for software defined networking
Source: PeerJ Comput Sci. 2023 Nov 17;9:e1674. doi: 10.7717/peerj-cs.1674 (PMC10703060; doi:10.7717/peerj-cs.1674)
Supplement: Supplemental Information 2 [file peerj-cs-09-1674-s002.zip › Code/CALSeq2Seq-master/examples/hwintf.py]

#!/usr/bin/env python

"""
This example shows how to add an interface (for example a real
hardware interface) to a network after the network is created.
"""

import re
import sys

from sys import exit  # pylint: disable=redefined-builtin

from mininet.cli import CLI
from mininet.log import setLogLevel, info, error
from mininet.net import Mininet
from mininet.link import Intf
from mininet.topolib import TreeTopo
from mininet.util import quietRun


def checkIntf( intf ):
    "Make sure intf exists and is not configured."
    config = quietRun( 'ifconfig %s 2>/dev/null' % intf, shell=True )
    if not config:
        error( 'Error:', intf, 'does not exist!\n' )
        exit( 1 )
    ips = re.findall( r'\d+\.\d+\.\d+\.\d+', config )
    if ips:
        error( 'Error:', intf, 'has an IP address,'
               'and is probably in use!\n' )
        exit( 1 )


if __name__ == '__main__':
    setLogLevel( 'info' )

    # try to get hw intf from the command line; by default, use eth1
    intfName = sys.argv[ 1 ] if len( sys.argv ) > 1 else 'eth1'
    info( '*** Connecting to hw intf: %s' % intfName )

    info( '*** Checking', intfName, '\n' )
    checkIntf( intfName )

    info( '*** Creating network\n' )
    net = Mininet( topo=TreeTopo( depth=1, fanout=2 ), waitConnected=True )

    switch = net.switches[ 0 ]
    info( '*** Adding hardware interface', intfName, 'to switch',
          switch.name, '\n' )
    _intf = Intf( intfName, node=switch )

    info( '*** Note: you may need to reconfigure the interfaces for '
          'the Mininet hosts:\n', net.hosts, '\n' )

    net.start()
    CLI( net )
    net.stop()
