# Supplementary material for: An intelligent zero trust secure framework for software defined networking
Source: PeerJ Comput Sci. 2023 Nov 17;9:e1674. doi: 10.7717/peerj-cs.1674 (PMC10703060; doi:10.7717/peerj-cs.1674)
Supplement: Supplemental Information 2 [file peerj-cs-09-1674-s002.zip › Code/CALSeq2Seq-master/examples/multilink.py]

#!/usr/bin/env python

"""
This is a simple example that demonstrates multiple links
between nodes.
"""

from mininet.cli import CLI
from mininet.log import setLogLevel
from mininet.net import Mininet
from mininet.topo import Topo

def runMultiLink():
    "Create and run multiple link network"
    topo = simpleMultiLinkTopo( n=2 )
    net = Mininet( topo=topo, waitConnected=True )
    net.start()
    CLI( net )
    net.stop()

class simpleMultiLinkTopo( Topo ):
    "Simple topology with multiple links"

    # pylint: disable=arguments-differ
    def build( self, n, **_kwargs ):
        h1, h2 = self.addHost( 'h1' ), self.addHost( 'h2' )
        s1 = self.addSwitch( 's1' )

        for _ in range( n ):
            self.addLink( s1, h1 )
            self.addLink( s1, h2 )


if __name__ == '__main__':
    setLogLevel( 'info' )
    runMultiLink()
