# Supplementary material for: An intelligent zero trust secure framework for software defined networking
Source: PeerJ Comput Sci. 2023 Nov 17;9:e1674. doi: 10.7717/peerj-cs.1674 (PMC10703060; doi:10.7717/peerj-cs.1674)
Supplement: Supplemental Information 2 [file peerj-cs-09-1674-s002.zip › Code/CALSeq2Seq-master/examples/multipoll.py]

#!/usr/bin/env python

"""
Simple example of sending output to multiple files and
monitoring them
"""


from time import time
from select import poll, POLLIN
from subprocess import Popen, PIPE

from mininet.topo import SingleSwitchTopo
from mininet.net import Mininet
from mininet.log import info, setLogLevel
from mininet.util import decode


def monitorFiles( outfiles, seconds, timeoutms ):
    "Monitor set of files and return [(host, line)...]"
    devnull = open( '/dev/null', 'w' )
    tails, fdToFile, fdToHost = {}, {}, {}
    for h, outfile in outfiles.items():
        tail = Popen( [ 'tail', '-f', outfile ],
                      stdout=PIPE, stderr=devnull )
        fd = tail.stdout.fileno()
        tails[ h ] = tail
        fdToFile[ fd ] = tail.stdout
        fdToHost[ fd ] = h
    # Prepare to poll output files
    readable = poll()
    for t in tails.values():
        readable.register( t.stdout.fileno(), POLLIN )
    # Run until a set number of seconds have elapsed
    endTime = time() + seconds
    while time() < endTime:
        fdlist = readable.poll(timeoutms)
        if fdlist:
            for fd, _flags in fdlist:
                f = fdToFile[ fd ]
                host = fdToHost[ fd ]
                # Wait for a line of output
                line = f.readline().strip()
                yield host, decode( line )
        else:
            # If we timed out, return nothing
            yield None, ''
    for t in tails.values():
        t.terminate()
    devnull.close()  # Not really necessary


def monitorTest( N=3, seconds=3 ):
    "Run pings and monitor multiple hosts"
    topo = SingleSwitchTopo( N )
    net = Mininet( topo, waitConnected=True )
    net.start()
    hosts = net.hosts
    info( "Starting test...\n" )
    server = hosts[ 0 ]
    outfiles, errfiles = {}, {}
    for h in hosts:
        # Create and/or erase output files
        outfiles[ h ] = '/tmp/%s.out' % h.name
        errfiles[ h ] = '/tmp/%s.err' % h.name
        h.cmd( 'echo >', outfiles[ h ] )
        h.cmd( 'echo >', errfiles[ h ] )
        # Start pings
        h.cmdPrint('ping', server.IP(),
                   '>', outfiles[ h ],
                   '2>', errfiles[ h ],
                   '&' )
    info( "Monitoring output for", seconds, "seconds\n" )
    for h, line in monitorFiles( outfiles, seconds, timeoutms=500 ):
        if h:
            info( '%s: %s\n' % ( h.name, line ) )
    for h in hosts:
        h.cmd('kill %ping')
    net.stop()


if __name__ == '__main__':
    setLogLevel('info')
    monitorTest()
