# Supplementary material for: An intelligent zero trust secure framework for software defined networking
Source: PeerJ Comput Sci. 2023 Nov 17;9:e1674. doi: 10.7717/peerj-cs.1674 (PMC10703060; doi:10.7717/peerj-cs.1674)
Supplement: Supplemental Information 2 [file peerj-cs-09-1674-s002.zip › Code/CALSeq2Seq-master/examples/nat.py]

#!/usr/bin/env python

"""
Example to create a Mininet topology and connect it to the internet via NAT
"""


from mininet.cli import CLI
from mininet.log import lg, info
from mininet.topolib import TreeNet


if __name__ == '__main__':
    lg.setLogLevel( 'info')
    net = TreeNet( depth=1, fanout=4, waitConnected=True )
    # Add NAT connectivity
    net.addNAT().configDefault()
    net.start()
    info( "*** Hosts are running and should have internet connectivity\n" )
    info( "*** Type 'exit' or control-D to shut down network\n" )
    CLI( net )
    # Shut down NAT
    net.stop()
