# Supplementary material for: An intelligent zero trust secure framework for software defined networking
Source: PeerJ Comput Sci. 2023 Nov 17;9:e1674. doi: 10.7717/peerj-cs.1674 (PMC10703060; doi:10.7717/peerj-cs.1674)
Supplement: Supplemental Information 2 [file peerj-cs-09-1674-s002.zip › Code/CALSeq2Seq-master/examples/test/test_mobility.py]

#!/usr/bin/env python

"""
Test for mobility.py
"""

import unittest
from subprocess import check_output

class testMobility( unittest.TestCase ):

    def testMobility( self ):
        "Run the example and verify its 4 ping results"
        cmd = 'python -m mininet.examples.mobility 2>&1'
        grep = ' | grep -c " 0% dropped" '
        result = check_output( cmd + grep, shell=True )
        assert int( result ) == 4

if __name__ == '__main__':
    unittest.main()
