# Supplementary material for: An intelligent zero trust secure framework for software defined networking
Source: PeerJ Comput Sci. 2023 Nov 17;9:e1674. doi: 10.7717/peerj-cs.1674 (PMC10703060; doi:10.7717/peerj-cs.1674)
Supplement: Supplemental Information 2 [file peerj-cs-09-1674-s002.zip › Code/CALSeq2Seq-master/examples/test/test_multiping.py]

#!/usr/bin/env python

"""
Test for multiping.py
"""

import unittest
from mininet.util import pexpect
from collections import defaultdict

class testMultiPing( unittest.TestCase ):

    def testMultiPing( self ):
        """Verify that each target is pinged at least once, and
           that pings to 'real' targets are successful and unknown targets fail"""
        p = pexpect.spawn( 'python -m mininet.examples.multiping' )
        opts = [ "Host (h\d+) \(([\d.]+)\) will be pinging ips: ([\d\. ]+)",
                 "(h\d+): ([\d.]+) -> ([\d.]+) \d packets transmitted, (\d) received",
                 pexpect.EOF ]
        pings = defaultdict( list )
        while True:
            index = p.expect( opts )
            if index == 0:
                name = p.match.group(1)
                ip = p.match.group(2)
                targets = p.match.group(3).split()
                pings[ name ] += targets
            elif index == 1:
                name = p.match.group(1)
                ip = p.match.group(2)
                target = p.match.group(3)
                received = int( p.match.group(4) )
                if target == '10.0.0.200':
                    self.assertEqual( received, 0, p.match.group(0) + '\n' +
                                      target + ' received %d != 0 packets' % received )
                else:
                    self.assertEqual( received, 1, p.match.group(0) + '\n' +
                                      target + ' received %d != 1 packets' % received )
                try:
                    pings[ name ].remove( target )
                except:
                    pass
            else:
                break
        self.assertTrue( len( pings ) > 0, 'too few pings' )
        for t in pings.values():
            self.assertEqual( len( t ), 0, 'missed ping target(s): %s' % t )

if __name__ == '__main__':
    unittest.main()
