# Supplementary material for: An intelligent zero trust secure framework for software defined networking
Source: PeerJ Comput Sci. 2023 Nov 17;9:e1674. doi: 10.7717/peerj-cs.1674 (PMC10703060; doi:10.7717/peerj-cs.1674)
Supplement: Supplemental Information 2 [file peerj-cs-09-1674-s002.zip › Code/CALSeq2Seq-master/examples/test/test_numberedports.py]

#!/usr/bin/env python

"""
Test for numberedports.py
"""

import unittest
from mininet.util import pexpect
from collections import defaultdict
from mininet.node import OVSSwitch

class testNumberedports( unittest.TestCase ):

    @unittest.skipIf( OVSSwitch.setup() or OVSSwitch.isOldOVS(), "old version of OVS" )
    def testConsistency( self ):
        """verify consistency between mininet and ovs ports"""
        p = pexpect.spawn( 'python -m mininet.examples.numberedports' )
        opts = [ 'Validating that s1-eth\d is actually on port \d ... Validated.',
                 'Validating that s1-eth\d is actually on port \d ... WARNING',
                 pexpect.EOF ]
        correct_ports = True
        count = 0
        while True:
            index = p.expect( opts )
            if index == 0:
                count += 1
            elif index == 1:
                correct_ports = False
            elif index == 2:
                self.assertNotEqual( 0, count )
                break
        self.assertTrue( correct_ports )

    def testNumbering( self ):
        """verify that all of the port numbers are printed correctly and consistent with their interface"""
        p = pexpect.spawn( 'python -m mininet.examples.numberedports' )
        opts = [ 's1-eth(\d+) :  (\d+)',
                 pexpect.EOF ]
        count_intfs = 0
        while True:
            index = p.expect( opts )
            if index == 0:
                count_intfs += 1
                intfport = p.match.group( 1 )
                ofport = p.match.group( 2 )
                self.assertEqual( intfport, ofport )
            elif index == 1:
                break
                self.assertNotEqual( 0, count_intfs )

if __name__ == '__main__':
    unittest.main()
