# Supplementary material for: An intelligent zero trust secure framework for software defined networking
Source: PeerJ Comput Sci. 2023 Nov 17;9:e1674. doi: 10.7717/peerj-cs.1674 (PMC10703060; doi:10.7717/peerj-cs.1674)
Supplement: Supplemental Information 2 [file peerj-cs-09-1674-s002.zip › Code/CALSeq2Seq-master/examples/test/test_simpleperf.py]

#!/usr/bin/env python

"""
Test for simpleperf.py
"""

import unittest
from mininet.util import pexpect
import sys
from mininet.log import setLogLevel

from mininet.examples.simpleperf import SingleSwitchTopo

class testSimplePerf( unittest.TestCase ):

    @unittest.skipIf( '-quick' in sys.argv, 'long test' )
    def testE2E( self ):
        "Run the example and verify iperf results"
        # 10 Mb/s, plus or minus 20% tolerance
        BW = 10
        TOLERANCE = .2
        p = pexpect.spawn( 'python -m mininet.examples.simpleperf testmode' )
        # check iperf results
        p.expect( "Results: \['10M', '([\d\.]+) .bits/sec", timeout=480 )
        measuredBw = float( p.match.group( 1 ) )
        lowerBound = BW * ( 1 - TOLERANCE )
        upperBound = BW + ( 1 + TOLERANCE )
        self.assertGreaterEqual( measuredBw, lowerBound )
        self.assertLessEqual( measuredBw, upperBound )
        p.wait()

if __name__ == '__main__':
    setLogLevel( 'warning' )
    unittest.main()
