# Supplementary material for: An intelligent zero trust secure framework for software defined networking
Source: PeerJ Comput Sci. 2023 Nov 17;9:e1674. doi: 10.7717/peerj-cs.1674 (PMC10703060; doi:10.7717/peerj-cs.1674)
Supplement: Supplemental Information 2 [file peerj-cs-09-1674-s002.zip › Code/CALSeq2Seq-master/examples/test/test_tree1024.py]

#!/usr/bin/env python

"""
Test for tree1024.py
"""

import unittest
from mininet.util import pexpect
import sys

class testTree1024( unittest.TestCase ):

    prompt = 'mininet>'

    @unittest.skipIf( '-quick' in sys.argv, 'long test' )
    def testTree1024( self ):
        "Run the example and do a simple ping test from h1 to h1024"
        p = pexpect.spawn( 'python -m mininet.examples.tree1024' )
        p.expect( self.prompt, timeout=6000 ) # it takes awhile to set up
        p.sendline( 'h1 ping -c 20 h1024' )
        p.expect ( '(\d+)% packet loss' )
        packetLossPercent = int( p.match.group( 1 ) ) if p.match else -1
        p.expect( self.prompt )
        p.sendline( 'exit' )
        p.wait()
        # Tolerate slow startup on some systems - we should revisit this
        # and determine the root cause.
        self.assertLess( packetLossPercent, 60 )

if __name__ == '__main__':
    unittest.main()
