# Supplementary material for: An intelligent zero trust secure framework for software defined networking
Source: PeerJ Comput Sci. 2023 Nov 17;9:e1674. doi: 10.7717/peerj-cs.1674 (PMC10703060; doi:10.7717/peerj-cs.1674)
Supplement: Supplemental Information 2 [file peerj-cs-09-1674-s002.zip › Code/CALSeq2Seq-master/examples/tree1024.py]

#!/usr/bin/env python

"""
Create a 1024-host network, and run the CLI on it.
If this fails because of kernel limits, you may have
to adjust them, e.g. by adding entries to /etc/sysctl.conf
and running sysctl -p. Check util/sysctl_addon.
"""

from mininet.cli import CLI
from mininet.log import setLogLevel
from mininet.node import OVSSwitch
from mininet.topolib import TreeNet
from mininet.examples.treeping64 import HostV4

if __name__ == '__main__':
    setLogLevel( 'info' )
    network = TreeNet( depth=2, fanout=32, host=HostV4,
                       switch=OVSSwitch, waitConnected=True)
    network.run( CLI, network )
