# Supplementary material for: An intelligent zero trust secure framework for software defined networking
Source: PeerJ Comput Sci. 2023 Nov 17;9:e1674. doi: 10.7717/peerj-cs.1674 (PMC10703060; doi:10.7717/peerj-cs.1674)
Supplement: Supplemental Information 2 [file peerj-cs-09-1674-s002.zip › Code/CALSeq2Seq-master/Makefile]

MININET = mininet/*.py
TEST = mininet/test/*.py
EXAMPLES = mininet/examples/*.py
MN = bin/mn
PYTHON ?= python
PYMN = $(PYTHON) -B bin/mn
BIN = $(MN)
PYSRC = $(MININET) $(TEST) $(EXAMPLES) $(BIN)
MNEXEC = mnexec
MANPAGES = mn.1 mnexec.1
P8IGN = E251,E201,E302,E202,E126,E127,E203,E226,E402,W504,W503,E731
PREFIX ?= /usr
BINDIR ?= $(PREFIX)/bin
MANDIR ?= $(PREFIX)/share/man/man1
DOCDIRS = doc/html doc/latex
PDF = doc/latex/refman.pdf
CC ?= cc

CFLAGS += -Wall -Wextra

all: codecheck test

clean:
	rm -rf build dist *.egg-info *.pyc $(MNEXEC) $(MANPAGES) $(DOCDIRS)

codecheck: $(PYSRC)
	-echo "Running code check"
	util/versioncheck.py
	pyflakes $(PYSRC)
	pylint --rcfile=.pylint $(PYSRC)
#	Exclude miniedit from pep8 checking for now
	pep8 --repeat --ignore=$(P8IGN) `ls $(PYSRC) | grep -v miniedit.py`

errcheck: $(PYSRC)
	-echo "Running check for errors only"
	pyflakes $(PYSRC)
	pylint -E --rcfile=.pylint $(PYSRC)

test: $(MININET) $(TEST)
	-echo "Running tests"
	mininet/test/test_nets.py
	mininet/test/test_hifi.py

slowtest: $(MININET)
	-echo "Running slower tests (walkthrough, examples)"
	mininet/test/test_walkthrough.py -v
	mininet/examples/test/runner.py -v

mnexec: mnexec.c $(MN) mininet/net.py
	$(CC) $(CFLAGS) $(LDFLAGS) \
	-DVERSION=\"`PYTHONPATH=. $(PYMN) --version 2>&1`\" $< -o $@

install-mnexec: $(MNEXEC)
	install -D $(MNEXEC) $(BINDIR)/$(MNEXEC)

install-manpages: $(MANPAGES)
	install -D -t $(MANDIR) $(MANPAGES)

install: install-mnexec install-manpages
#	This seems to work on all pip versions
	$(PYTHON) -m pip uninstall -y mininet || true
	$(PYTHON) -m pip install .

develop: $(MNEXEC) $(MANPAGES)
# 	Perhaps we should link these as well
	install $(MNEXEC) $(BINDIR)
	install $(MANPAGES) $(MANDIR)
	$(PYTHON) -m pip uninstall -y mininet || true
	$(PYTHON) -m pip install -e . --no-binary :all:

man: $(MANPAGES)

mn.1: $(MN)
	PYTHONPATH=. help2man -N -n "create a Mininet network." \
	--no-discard-stderr "$(PYMN)" -o $@

mnexec.1: mnexec
	help2man -N -n "execution utility for Mininet." \
	-h "-h" -v "-v" --no-discard-stderr ./$< -o $@

.PHONY: doc

doc: man
	doxygen doc/doxygen.cfg
	make -C doc/latex
