# Supplementary material for: An intelligent zero trust secure framework for software defined networking
Source: PeerJ Comput Sci. 2023 Nov 17;9:e1674. doi: 10.7717/peerj-cs.1674 (PMC10703060; doi:10.7717/peerj-cs.1674)
Supplement: Supplemental Information 2 [file peerj-cs-09-1674-s002.zip › Code/CALSeq2Seq-master/mininet/clean.py]

"""
Mininet Cleanup
author: Bob Lantz (rlantz@cs.stanford.edu)

Unfortunately, Mininet and OpenFlow (and the Linux kernel)
don't always clean up properly after themselves. Until they do
(or until cleanup functionality is integrated into the Python
code), this script may be used to get rid of unwanted garbage.
It may also get rid of 'false positives', but hopefully
nothing irreplaceable!
"""

from subprocess import ( Popen, PIPE, check_output as co,
                         CalledProcessError )
import time

from mininet.log import info
from mininet.term import cleanUpScreens
from mininet.util import decode

def sh( cmd ):
    "Print a command and send it to the shell"
    info( cmd + '\n' )
    result = Popen( [ '/bin/sh', '-c', cmd ], stdout=PIPE ).communicate()[ 0 ]
    return decode( result )

def killprocs( pattern ):
    "Reliably terminate processes matching a pattern (including args)"
    sh( 'pkill -9 -f %s' % pattern )
    # Make sure they are gone
    while True:
        try:
            pids = co( [ 'pgrep', '-f', pattern ] )
        except CalledProcessError:
            pids = ''
        if pids:
            sh( 'pkill -9 -f %s' % pattern )
            time.sleep( .5 )
        else:
            break

class Cleanup( object ):
    "Wrapper for cleanup()"

    callbacks = []

    @classmethod
    def cleanup( cls):
        """Clean up junk which might be left over from old runs;
           do fast stuff before slow dp and link removal!"""

        info( "*** Removing excess controllers/ofprotocols/ofdatapaths/"
              "pings/noxes\n" )
        zombies = ( 'controller ofprotocol ofdatapath ping nox_core'
                    'lt-nox_core ovs-openflowd ovs-controller'
                    'ovs-testcontroller udpbwtest mnexec ivs ryu-manager' )
        # Note: real zombie processes can't actually be killed, since they
        # are already (un)dead. Then again,
        # you can't connect to them either, so they're mostly harmless.
        # Send SIGTERM first to give processes a chance to shutdown cleanly.
        sh( 'killall ' + zombies + ' 2> /dev/null' )
        time.sleep( 1 )
        sh( 'killall -9 ' + zombies + ' 2> /dev/null' )

        # And kill off sudo mnexec
        sh( 'pkill -9 -f "sudo mnexec"')

        info( "*** Removing junk from /tmp\n" )
        sh( 'rm -f /tmp/vconn* /tmp/vlogs* /tmp/*.out /tmp/*.log' )

        info( "*** Removing old X11 tunnels\n" )
        cleanUpScreens()

        info( "*** Removing excess kernel datapaths\n" )
        dps = sh( "ps ax | egrep -o 'dp[0-9]+' | sed 's/dp/nl:/'"
                  ).splitlines()
        for dp in dps:
            if dp:
                sh( 'dpctl deldp ' + dp )
        info( "***  Removing OVS datapaths\n" )
        dps = sh("ovs-vsctl --timeout=1 list-br").strip().splitlines()
        if dps:
            sh( "ovs-vsctl " + " -- ".join( "--if-exists del-br " + dp
                                            for dp in dps if dp ) )
        # And in case the above didn't work...
        dps = sh( "ovs-vsctl --timeout=1 list-br" ).strip().splitlines()
        for dp in dps:
            sh( 'ovs-vsctl del-br ' + dp )

        info( "*** Removing all links of the pattern foo-ethX\n" )
        links = sh( "ip link show | "
                    "egrep -o '([-_.[:alnum:]]+-eth[[:digit:]]+)'"
                    ).splitlines()
        # Delete blocks of links
        n = 1000  # chunk size
        for i in range( 0, len( links ), n ):
            cmd = ';'.join( 'ip link del %s' % link
                             for link in links[ i : i + n ] )
            sh( '( %s ) 2> /dev/null' % cmd )

        if 'tap9' in sh( 'ip link show' ):
            info( "*** Removing tap9 - assuming it's from cluster edition\n" )
            sh( 'ip link del tap9' )

        info( "*** Killing stale mininet node processes\n" )
        killprocs( 'mininet:' )

        info( "*** Shutting down stale tunnels\n" )
        killprocs( 'Tunnel=Ethernet' )
        killprocs( '.ssh/mn')
        sh( 'rm -f ~/.ssh/mn/*' )

        # Call any additional cleanup code if necessary
        for callback in cls.callbacks:
            callback()

        info( "*** Cleanup complete.\n" )

    @classmethod
    def addCleanupCallback( cls, callback ):
        "Add cleanup callback"
        if callback not in cls.callbacks:
            cls.callbacks.append( callback )


cleanup = Cleanup.cleanup
addCleanupCallback = Cleanup.addCleanupCallback
