# Supplementary material for: An intelligent zero trust secure framework for software defined networking
Source: PeerJ Comput Sci. 2023 Nov 17;9:e1674. doi: 10.7717/peerj-cs.1674 (PMC10703060; doi:10.7717/peerj-cs.1674)
Supplement: Supplemental Information 2 [file peerj-cs-09-1674-s002.zip › Code/CALSeq2Seq-master/mininet/moduledeps.py]

"Module dependency utility functions for Mininet."

from os import environ
from sys import exit  # pylint: disable=redefined-builtin

from mininet.util import quietRun, BaseString
from mininet.log import info, error, debug


def lsmod():
    "Return output of lsmod."
    return quietRun( 'lsmod' )

def rmmod( mod ):
    """Return output of lsmod.
       mod: module string"""
    return quietRun( [ 'rmmod', mod ] )

def modprobe( mod ):
    """Return output of modprobe
       mod: module string"""
    return quietRun( [ 'modprobe', mod ] )


OF_KMOD = 'ofdatapath'
OVS_KMOD = 'openvswitch_mod'  # Renamed 'openvswitch' in OVS 1.7+/Linux 3.5+
TUN = 'tun'

def moduleDeps( subtract=None, add=None ):
    """Handle module dependencies.
       subtract: string or list of module names to remove, if already loaded
       add: string or list of module names to add, if not already loaded"""
    subtract = subtract if subtract is not None else []
    add = add if add is not None else []
    if isinstance( subtract, BaseString ):
        subtract = [ subtract ]
    if isinstance( add, BaseString ):
        add = [ add ]
    for mod in subtract:
        if mod in lsmod():
            info( '*** Removing ' + mod + '\n' )
            rmmodOutput = rmmod( mod )
            if rmmodOutput:
                error( 'Error removing ' + mod + ': "%s">\n' % rmmodOutput )
                exit( 1 )
            if mod in lsmod():
                error( 'Failed to remove ' + mod + '; still there!\n' )
                exit( 1 )
    for mod in add:
        if mod not in lsmod():
            info( '*** Loading ' + mod + '\n' )
            modprobeOutput = modprobe( mod )
            if modprobeOutput:
                error( 'Error inserting ' + mod +
                       ' - is it installed and available via modprobe?\n' +
                       'Error was: "%s"\n' % modprobeOutput )
            if mod not in lsmod():
                error( 'Failed to insert ' + mod + ' - quitting.\n' )
                exit( 1 )
        else:
            debug( '*** ' + mod + ' already loaded\n' )


def pathCheck( *args, **kwargs ):
    "Make sure each program in *args can be found in $PATH."
    moduleName = kwargs.get( 'moduleName', 'it' )
    for arg in args:
        if not quietRun( 'which ' + arg ):
            error( 'Cannot find required executable %s.\n' % arg +
                   'Please make sure that %s is installed ' % moduleName +
                   'and available in your $PATH:\n(%s)\n' % environ[ 'PATH' ] )
            exit( 1 )
