# Supplementary material for: An intelligent zero trust secure framework for software defined networking
Source: PeerJ Comput Sci. 2023 Nov 17;9:e1674. doi: 10.7717/peerj-cs.1674 (PMC10703060; doi:10.7717/peerj-cs.1674)
Supplement: Supplemental Information 2 [file peerj-cs-09-1674-s002.zip › Code/CALSeq2Seq-master/ml-traning/dataset/dataset]

protocol	transfer_rate	avg_pkt_size	host_ratio	host_num	diff_port_num	diff_sport_num	opp_ratio	label
tcp	177.9	8931	0.25	1	2	2	0.91	normal
tcp	0.13	74	0.5	1	51	2	1.0	portscan
tcp	0.46	54	0.2	1	239	239	1.0	tcpsynflood
icmp	1.23	98	0.33	6	1	1	0.5	ipsweep
icmp	0.22	98	0.8	16	1	1	1.0	ipsweep
udp	0.23	42	0.5	1	75	5	0.0	portscan
icmp	1.57	98	0.82	9	1	1	1.0	ipsweep
udp	8729.93	42	0.33	1	1	1	0.0	udpflood
tcp	0.14	54	1.0	1	387	387	1.0	tcpsynflood
udp	0.11	155	1.0	1	105	1	1.0	normal
icmp	190.59	98	1.0	1	1	1	1.0	icmpflood
icmp	26.23	1499	0.11	1	1	1	1.0	pingofdeath
tcp	0.38	54	0.5	1	350	350	1.0	tcpsynflood
tcp	10.63	13280	1.0	1	1	1	0.86	normal
tcp	0.22	54	1.0	1	283	283	0.0	tcpsynflood
udp	458.06	62	1.0	1	1	1	0.0	udpflood
tcp	0.2	54	0.2	1	118	118	1.0	tcpsynflood
tcp	17.48	10443	1.0	1	1	1	0.7	normal
udp	13916.71	62	0.2	1	1	1	0.0	udpflood
tcp	0.18	54	1.0	1	57	57	1.0	tcpsynflood
icmp	510.55	98	1.0	1	1	1	0.95	icmpflood
tcp	0.21	54	1.0	1	111	111	1.0	tcpsynflood
udp	0.08	99	1.0	1	16	1	1.0	normal
tcp	0.18	54	0.5	1	931	931	1.0	tcpsynflood
tcp	0.57	465	0.25	1	2	1	0.88	normal
tcp	0.67	54	0.5	1	80	80	1.0	tcpsynflood
udp	877.22	62	0.17	1	1	1	0.0	udpflood
udp	5977.07	42	0.5	1	1	1	0.0	udpflood
udp	3049.26	62	0.25	1	1	1	0.0	udpflood
icmp	0.78	52	0.83	13	1	1	1.0	ipsweep
tcp	0.55	54	0.2	1	597	597	1.0	tcpsynflood
tcp	2.45	469	0.5	1	1	1	0.88	normal
icmp	0.64	98	0.83	18	1	1	1.0	ipsweep
udp	1386.94	42	1.0	1	1	1	0.0	udpflood
icmp	0.22	85	1.0	19	1	1	1.0	ipsweep
tcp	0.2	54	0.5	1	1617	1617	1.0	tcpsynflood
tcp	0.28	54	0.33	1	4	1	0.0	normal
icmp	0.21	85	0.8	22	1	1	1.0	ipsweep
tcp	12.06	3036	1.0	1	1	1	0.76	normal
tcp	0.72	54	0.2	1	65	65	1.0	tcpsynflood
icmp	0.55	98	0.88	10	1	1	1.0	ipsweep
tcp	0.19	74	0.33	1	71	1	1.0	portscan
tcp	0.85	54	0.5	1	376	376	1.0	tcpsynflood
tcp	1.25	550	1.0	1	1	1	0.93	normal
udp	1302.36	62	0.17	1	1	1	0.0	udpflood
udp	759.09	62	0.2	1	1	1	0.0	udpflood
icmp	0.99	98	0.1	1	1	1	0.97	normal
icmp	357.15	98	1.0	1	1	1	0.98	icmpflood
tcp	0.4	54	0.33	1	280	280	1.0	tcpsynflood
icmp	0.34	98	0.78	9	1	1	1.0	ipsweep
udp	1016.45	42	0.5	1	1	1	0.0	udpflood
tcp	0.48	82	1.0	1	101	101	1.0	tcpsynflood
tcp	0.35	905	0.33	1	6	1	1.0	normal
udp	0.1	42	1.0	1	121	5	0.0	portscan
icmp	64.9	1323	0.5	1	1	1	1.0	pingofdeath
tcp	0.1	62	0.33	1	2	1	1.0	normal
icmp	1.08	78	1.0	19	1	1	1.0	ipsweep
tcp	0.08	54	1.0	1	56	56	1.0	tcpsynflood
tcp	0.51	54	0.5	1	205	205	1.0	tcpsynflood
tcp	2.17	230	1.0	1	4	1	0.7	normal
tcp	0.33	74	1.0	1	719	2	1.0	portscan
udp	13296.45	42	0.25	1	1	1	0.0	udpflood
udp	0.32	164	1.0	1	125	1	1.0	normal
icmp	77.04	1429	1.0	1	1	1	1.0	pingofdeath
tcp	0.57	54	0.25	1	159	159	1.0	tcpsynflood
udp	348.52	124	0.2	1	1	1	0.0	udpflood
icmp	497.02	98	1.0	1	1	1	0.98	icmpflood
icmp	90140.23	42	0.5	1	1	1	0.85	icmpflood
icmp	3771.77	42	0.33	1	1	1	0.95	icmpflood
icmp	0.27	98	1.0	1	1	1	1.0	normal
tcp	0.32	54	0.5	1	150	150	1.0	tcpsynflood
icmp	194.2	1482	0.17	1	1	1	1.0	pingofdeath
tcp	0.91	66	0.25	1	1	1	1.0	normal
icmp	1.79	98	0.83	15	1	1	1.0	ipsweep
udp	0.1	98	1.0	1	131	1	1.0	normal
icmp	0.67	98	0.67	4	1	1	1.0	ipsweep
tcp	1.61	213	0.33	1	4	1	1.0	normal
tcp	0.1	74	1.0	1	143	1	1.0	portscan
udp	562.24	42	0.5	1	1	1	0.0	udpflood
tcp	0.78	74	0.5	1	77	1	1.0	portscan
udp	0.22	111	1.0	1	15	1	1.0	normal
icmp	117.69	1484	1.0	1	1	1	1.0	pingofdeath
tcp	3.18	634	1.0	1	6	1	1.0	normal
tcp	0.18	54	1.0	1	2	1	0.5	normal
udp	5979.86	62	0.5	1	1	1	0.0	udpflood
icmp	93.28	1480	0.33	1	1	1	0.99	pingofdeath
tcp	0.09	54	0.2	1	87	87	1.0	tcpsynflood
tcp	0.93	74	1.0	1	124	1	1.0	portscan
icmp	0.39	98	0.88	14	1	1	1.0	ipsweep
tcp	0.6	74	0.5	1	356	1	1.0	portscan
tcp	0.07	74	1.0	1	230	1	1.0	portscan
icmp	150.33	1293	0.17	1	1	1	1.0	pingofdeath
tcp	1.05	488	1.0	1	1	1	1.0	normal
udp	919.97	62	1.0	1	1	1	0.0	udpflood
tcp	0.28	54	0.2	1	518	518	1.0	tcpsynflood
udp	2104.33	72	0.5	1	1	1	0.0	udpflood
tcp	0.38	58	0.2	1	328	1	1.0	portscan
udp	496.76	90	1.0	1	1	1	0.0	udpflood
udp	1601.22	125	0.25	1	1	1	0.0	udpflood
udp	3833.59	62	0.5	1	1	1	0.0	udpflood
icmp	0.55	67	0.93	14	1	1	1.0	ipsweep
udp	618.75	42	0.5	1	1	1	0.0	udpflood
udp	0.75	117	1.0	1	14	1	1.0	normal
icmp	1034.68	98	1.0	1	1	1	1.0	icmpflood
udp	2154.47	42	0.5	1	1	1	0.0	udpflood
icmp	293.36	98	0.5	1	1	1	1.0	icmpflood
icmp	2580.39	98	0.2	1	1	1	0.98	icmpflood
icmp	266.14	98	1.0	1	1	1	1.0	icmpflood
tcp	0.9	168	1.0	1	192	1	1.0	portscan
icmp	0.55	98	1.0	16	1	1	1.0	ipsweep
udp	0.08	103	0.25	1	12	1	1.0	normal
udp	0.28	146	1.0	1	105	1	1.0	normal
icmp	40.55	1481	0.14	1	1	1	1.0	pingofdeath
tcp	0.87	54	0.12	1	393	393	1.0	tcpsynflood
icmp	0.56	98	0.8	17	1	1	1.0	ipsweep
tcp	0.94	74	0.2	1	251	1	1.0	portscan
udp	0.06	156	0.33	1	55	1	1.0	normal
udp	0.31	42	0.5	1	281	6	0.0	portscan
icmp	1151.62	98	0.5	1	1	1	1.0	icmpflood
tcp	0.11	54	0.2	1	165	165	1.0	tcpsynflood
udp	8813.64	62	0.5	1	1	1	0.0	udpflood
icmp	0.93	54	0.73	11	1	1	1.0	ipsweep
udp	14908.53	42	0.25	1	1	1	0.0	udpflood
udp	209.65	42	0.5	1	1	1	0.0	udpflood
udp	0.09	42	0.17	1	125	5	0.0	portscan
udp	740.4	121	1.0	1	1	1	0.0	udpflood
icmp	0.71	98	0.8	8	1	1	1.0	ipsweep
tcp	0.13	70	0.25	1	2	1	1.0	normal
tcp	0.27	54	1.0	1	547	547	1.0	tcpsynflood
udp	1586.73	62	0.25	1	1	1	0.0	udpflood
tcp	1.34	466	0.33	1	6	1	1.0	normal
icmp	0.39	98	0.8	15	1	1	1.0	ipsweep
udp	0.08	111	0.33	1	29	1	1.0	normal
icmp	5836.61	106	1.0	1	1	1	1.0	icmpflood
icmp	16095.37	42	0.11	1	1	1	0.96	icmpflood
udp	0.1	42	0.2	1	93	6	0.0	portscan
icmp	2066.1	94	0.33	1	1	1	0.99	icmpflood
udp	11876.43	62	0.5	1	1	1	0.0	udpflood
tcp	0.89	54	0.5	1	203	203	1.0	tcpsynflood
udp	188851.09	62	0.5	1	1	1	0.0	udpflood
tcp	0.53	54	0.5	1	424	424	0.75	tcpsynflood
tcp	86.98	2629	1.0	1	3	1	0.61	normal
tcp	0.39	54	1.0	1	236	236	1.0	tcpsynflood
tcp	0.21	109	1.0	1	192	192	1.0	tcpsynflood
tcp	0.07	54	1.0	1	7	1	1.0	normal
udp	0.73	920	0.33	1	1	1	1.0	normal
icmp	786.03	54	1.0	1	1	1	1.0	icmpflood
tcp	0.14	54	0.2	1	175	175	1.0	tcpsynflood
tcp	0.17	74	1.0	1	179	2	1.0	portscan
icmp	39.34	1481	0.17	1	1	1	1.0	pingofdeath
udp	0.16	208	1.0	1	107	1	1.0	normal
udp	0.3	150	1.0	1	80	1	1.0	normal
tcp	0.5	54	0.2	1	321	321	1.0	tcpsynflood
tcp	0.14	54	0.33	1	368	368	1.0	tcpsynflood
icmp	121857.91	42	0.5	1	1	1	1.0	icmpflood
icmp	7.93	1470	0.5	1	1	1	1.0	pingofdeath
icmp	25.4	1476	0.25	1	1	1	1.0	pingofdeath
tcp	0.51	136	0.5	1	200	1	1.0	portscan
tcp	0.78	74	1.0	1	153	1	1.0	portscan
udp	0.18	42	1.0	1	66	4	0.0	portscan
tcp	0.41	191	0.33	1	1	1	0.83	normal
icmp	8814.11	106	0.25	1	1	1	1.0	icmpflood
tcp	0.84	54	0.5	1	203	203	1.0	tcpsynflood
tcp	0.27	711	0.2	1	2	1	1.0	normal
icmp	23.89	1509	0.14	1	1	1	1.0	pingofdeath
tcp	0.28	66	0.33	1	2	2	1.0	normal
icmp	55.54	1481	0.11	1	1	1	1.0	pingofdeath
icmp	20.35	1509	0.5	1	1	1	1.0	pingofdeath
icmp	0.74	98	0.83	22	1	1	1.0	ipsweep
icmp	0.79	98	0.22	2	1	1	1.0	ipsweep
tcp	0.22	54	0.2	1	152	152	1.0	tcpsynflood
icmp	0.37	78	0.94	16	1	1	1.0	ipsweep
tcp	1.17	2806	0.33	1	1	1	1.0	normal
icmp	74.4	98	1.0	1	1	1	1.0	icmpflood
tcp	13.99	2261	1.0	1	12	1	0.58	normal
tcp	0.17	54	0.33	1	226	226	1.0	tcpsynflood
udp	0.33	150	0.25	1	27	1	1.0	normal
icmp	0.76	57	0.73	12	1	1	1.0	ipsweep
udp	0.05	42	0.5	1	96	7	0.0	portscan
tcp	0.14	54	1.0	1	139	139	1.0	tcpsynflood
udp	369.59	42	1.0	1	1	1	0.0	udpflood
icmp	20.35	1465	0.33	1	1	1	1.0	pingofdeath
udp	6048.47	62	0.33	1	1	1	0.0	udpflood
tcp	8.13	681	1.0	1	4	1	1.0	normal
icmp	50.66	98	1.0	1	1	1	1.0	icmpflood
tcp	0.65	54	0.5	1	468	468	1.0	tcpsynflood
icmp	0.26	98	0.83	19	1	1	1.0	ipsweep
tcp	0.36	54	1.0	1	263	263	1.0	tcpsynflood
icmp	111672.47	42	0.17	1	1	1	0.89	icmpflood
udp	0.38	155	1.0	1	39	1	1.0	normal
icmp	104.48	1385	0.25	1	1	1	1.0	pingofdeath
udp	782.65	62	1.0	1	1	1	0.0	udpflood
tcp	0.22	54	0.5	1	158	158	1.0	tcpsynflood
udp	0.14	98	1.0	1	1	1	1.0	normal
tcp	1.76	2437	1.0	1	12	1	1.0	normal
tcp	0.86	54	0.5	1	376	376	1.0	tcpsynflood
icmp	0.79	78	0.88	12	1	1	1.0	ipsweep
udp	16849.34	42	1.0	1	1	1	0.0	udpflood
icmp	0.13	98	0.73	15	1	1	1.0	ipsweep
icmp	89.9	1494	1.0	1	1	1	1.0	pingofdeath
udp	1602.37	42	1.0	1	1	1	0.0	udpflood
udp	1834.63	125	0.14	1	1	1	0.0	udpflood
udp	0.05	169	1.0	1	7	1	1.0	normal
icmp	75.49	1316	1.0	1	1	1	0.92	pingofdeath
icmp	0.82	98	1.0	8	1	1	1.0	ipsweep
icmp	0.3	98	0.75	19	1	1	1.0	ipsweep
icmp	0.32	98	0.56	17	1	1	0.5	ipsweep
udp	186929.37	62	0.33	1	1	1	0.0	udpflood
icmp	1435.22	106	0.5	1	1	1	0.77	icmpflood
icmp	1.0	98	0.94	16	1	1	1.0	ipsweep
udp	0.66	42	1.0	1	629	6	0.0	portscan
udp	1866.57	42	1.0	1	1	1	0.0	udpflood
tcp	0.21	74	0.33	1	171	1	1.0	portscan
tcp	0.26	54	1.0	1	119	119	1.0	tcpsynflood
tcp	0.05	54	1.0	1	6	1	1.0	normal
icmp	1366.08	42	0.5	1	1	1	1.0	icmpflood
tcp	0.85	54	0.25	1	348	348	1.0	tcpsynflood
udp	1602.14	87	1.0	1	1	1	0.0	udpflood
tcp	12.62	66	0.5	1	1	1	1.0	normal
icmp	0.78	98	0.85	22	1	1	1.0	ipsweep
tcp	0.12	74	0.33	1	345	1	1.0	portscan
tcp	0.09	54	1.0	1	174	174	1.0	tcpsynflood
udp	2405.99	42	1.0	1	1	1	0.0	udpflood
icmp	0.63	98	0.89	8	1	1	1.0	ipsweep
udp	1831.89	62	0.5	1	1	1	0.0	udpflood
icmp	92.33	42	0.33	1	1	1	1.0	icmpflood
tcp	0.24	74	0.2	1	100	1	1.0	portscan
tcp	0.9	54	0.5	1	375	375	1.0	tcpsynflood
udp	0.06	129	0.14	1	14	1	1.0	normal
icmp	3716.97	98	0.5	2	1	1	1.0	icmpflood
icmp	0.3	98	0.88	20	1	1	0.62	ipsweep
tcp	0.2	74	1.0	1	121	1	1.0	portscan
icmp	21.66	1466	1.0	1	1	1	1.0	pingofdeath
icmp	0.79	98	0.8	10	1	1	1.0	ipsweep
tcp	0.68	54	0.33	1	2	1	1.0	normal
icmp	87.05	1313	1.0	1	1	1	1.0	pingofdeath
udp	566.15	93	1.0	1	1	1	0.0	udpflood
udp	0.06	166	0.33	1	55	1	1.0	normal
icmp	0.66	75	0.89	8	1	1	1.0	ipsweep
tcp	1.52	105	0.33	1	4	1	1.0	normal
tcp	0.11	74	1.0	1	612	1	1.0	portscan
icmp	0.84	98	0.8	8	1	1	1.0	ipsweep
tcp	12.78	4763	0.5	1	1	1	0.99	normal
udp	0.16	42	0.25	1	314	1	0.0	portscan
tcp	0.86	66	1.0	1	2	1	1.0	normal
icmp	252.34	1513	0.5	1	1	1	1.0	pingofdeath
icmp	0.32	75	1.0	21	1	1	1.0	ipsweep
icmp	56.65	98	1.0	1	1	1	1.0	icmpflood
tcp	0.67	74	1.0	1	142	2	1.0	portscan
udp	1530.73	62	0.5	1	1	1	0.0	udpflood
tcp	1.36	70	1.0	1	1	1	1.0	normal
tcp	0.42	54	0.5	1	76	76	1.0	tcpsynflood
tcp	0.18	54	1.0	1	1	1	1.0	normal
tcp	0.44	58	0.2	1	624	1	1.0	portscan
tcp	0.82	58	0.5	1	223	2	1.0	portscan
icmp	28.46	1502	0.17	1	1	1	1.0	pingofdeath
icmp	0.83	98	1.0	7	1	1	1.0	ipsweep
tcp	1.49	2806	1.0	1	1	1	1.0	normal
udp	0.41	42	0.17	1	352	5	0.0	portscan
tcp	0.52	74	0.2	1	491	1	1.0	portscan
icmp	84.9	98	0.33	1	1	1	1.0	icmpflood
tcp	0.27	74	1.0	1	164	1	1.0	portscan
tcp	0.74	192	1.0	1	1	1	0.86	normal
icmp	16875.12	42	1.0	1	1	1	0.97	icmpflood
icmp	104.56	1353	0.25	1	1	1	1.0	pingofdeath
udp	13079.82	42	0.2	1	1	1	0.0	udpflood
udp	0.26	42	1.0	1	105	1	0.0	portscan
icmp	82.43	1353	1.0	1	1	1	1.0	pingofdeath
tcp	0.34	54	0.2	1	236	236	1.0	tcpsynflood
udp	187694.69	62	0.5	1	1	1	0.0	udpflood
tcp	1.24	467	1.0	1	1	1	0.8	normal
icmp	102761.01	42	0.5	1	1	1	1.0	icmpflood
udp	38665.39	62	0.33	1	1	1	0.0	udpflood
tcp	0.4	112	0.5	1	243	243	1.0	tcpsynflood
icmp	0.35	63	0.87	13	1	1	1.0	ipsweep
udp	16222.8	62	0.17	1	1	1	0.0	udpflood
tcp	0.39	54	1.0	1	230	230	1.0	tcpsynflood
tcp	13.82	2547	1.0	1	6	1	0.73	normal
tcp	0.87	54	0.2	1	358	358	1.0	tcpsynflood
tcp	0.29	54	1.0	1	1914	1914	1.0	tcpsynflood
icmp	39.88	1481	0.14	1	1	1	1.0	pingofdeath
icmp	912.8	98	0.2	1	1	1	0.26	icmpflood
icmp	13.86	1506	0.25	1	1	1	1.0	pingofdeath
icmp	3658.6	98	1.0	2	1	1	1.0	icmpflood
tcp	0.49	614	0.33	1	2	1	1.0	normal
tcp	0.0	555	1.0	1	1	1	1.0	normal
tcp	0.16	54	0.33	1	138	138	1.0	tcpsynflood
icmp	100.47	1328	1.0	1	1	1	1.0	pingofdeath
icmp	161.16	98	0.25	1	1	1	1.0	icmpflood
tcp	0.07	66	1.0	1	6	1	1.0	normal
tcp	1.07	54	0.5	1	600	600	0.75	tcpsynflood
icmp	0.69	85	0.8	8	1	1	1.0	ipsweep
tcp	0.28	54	0.33	1	202	202	1.0	tcpsynflood
tcp	0.61	66	0.33	1	1	1	0.67	normal
tcp	0.38	74	1.0	1	137	1	1.0	portscan
tcp	0.17	54	0.33	1	2	1	1.0	normal
tcp	0.29	54	1.0	1	1	1	1.0	normal
icmp	26.84	98	0.25	1	1	1	1.0	icmpflood
icmp	0.64	98	0.82	4	1	1	1.0	normal
udp	0.07	143	1.0	1	35	1	1.0	normal
tcp	0.37	54	0.5	1	169	169	1.0	tcpsynflood
icmp	1.24	98	0.83	10	1	1	0.86	ipsweep
icmp	26.94	42	0.25	1	1	1	1.0	icmpflood
udp	6.81	1186	1.0	1	1	1	0.59	normal
tcp	8.47	403	0.2	1	1	1	0.85	normal
tcp	14.79	4376	0.5	1	1	1	0.93	normal
udp	551.23	42	1.0	1	1	1	0.0	udpflood
udp	0.16	42	0.5	1	96	6	0.0	portscan
tcp	0.33	54	0.25	1	163	163	1.0	tcpsynflood
udp	0.58	42	0.2	1	204	8	0.0	portscan
tcp	1.58	54	1.0	1	600	600	0.75	tcpsynflood
icmp	0.43	85	0.8	8	1	1	1.0	ipsweep
tcp	0.65	74	1.0	1	336	2	1.0	portscan
udp	11501.71	62	1.0	1	1	1	0.0	udpflood
tcp	0.4	74	1.0	1	115	2	1.0	portscan
udp	1080.32	98	0.5	1	1	1	0.0	udpflood
icmp	11280.13	106	0.67	2	1	1	1.0	icmpflood
icmp	0.37	98	0.89	16	1	1	0.75	ipsweep
icmp	77.89	1462	0.2	1	1	1	1.0	pingofdeath
icmp	922.43	79	0.25	1	1	1	1.0	icmpflood
icmp	2.18	98	1.0	10	1	1	1.0	ipsweep
tcp	0.12	54	0.5	1	202	202	1.0	tcpsynflood
icmp	0.49	75	1.0	8	1	1	1.0	ipsweep
icmp	1.33	98	0.85	11	1	1	1.0	ipsweep
udp	0.6	42	0.5	1	82	7	0.0	portscan
tcp	0.29	636	1.0	1	1	1	1.0	normal
udp	0.1	99	1.0	1	28	1	1.0	normal
udp	15639.25	62	0.5	1	1	1	0.0	udpflood
tcp	1.86	54	0.5	1	600	600	0.75	tcpsynflood
icmp	904.99	42	0.33	1	1	1	1.0	icmpflood
tcp	0.52	182	0.33	1	2	1	0.75	normal
icmp	0.34	52	1.0	17	1	1	1.0	ipsweep
tcp	0.15	58	0.5	1	627	1	1.0	portscan
icmp	1.02	98	0.9	9	1	1	1.0	ipsweep
tcp	0.22	54	0.33	1	226	226	1.0	tcpsynflood
icmp	3.1	98	0.5	1	1	1	1.0	normal
udp	5979.86	62	1.0	1	1	1	0.0	udpflood
tcp	0.9	54	1.0	1	368	368	1.0	tcpsynflood
icmp	957.62	98	0.5	1	1	1	1.0	icmpflood
udp	410.41	42	0.33	1	1	1	0.0	udpflood
icmp	155.81	1344	1.0	1	1	1	1.0	pingofdeath
udp	9872.34	62	0.5	1	1	1	0.0	udpflood
udp	0.21	42	1.0	1	75	3	0.0	portscan
tcp	2.05	74	0.2	1	491	1	1.0	portscan
icmp	9.07	98	0.2	1	1	1	0.94	normal
icmp	1.05	78	0.94	20	1	1	1.0	ipsweep
udp	2183.12	97	1.0	1	1	1	0.0	udpflood
tcp	0.31	54	0.25	1	179	179	1.0	tcpsynflood
tcp	0.46	457	1.0	1	2	1	1.0	normal
tcp	0.39	54	0.33	1	52	52	1.0	tcpsynflood
icmp	3671.13	98	1.0	1	1	1	1.0	icmpflood
tcp	0.1	74	0.5	1	597	1	1.0	portscan
udp	8336.29	42	0.33	1	1	1	0.0	udpflood
tcp	0.27	54	1.0	1	219	219	1.0	tcpsynflood
tcp	0.23	54	0.5	1	178	178	1.0	tcpsynflood
icmp	7661.64	42	0.33	1	1	1	0.35	icmpflood
udp	15475.94	42	0.25	1	1	1	0.0	udpflood
tcp	0.53	74	1.0	1	1079	1	1.0	portscan
tcp	3.98	1641	0.25	1	2	1	0.93	normal
tcp	0.65	74	1.0	1	307	1	1.0	portscan
tcp	0.18	54	0.5	1	375	375	1.0	tcpsynflood
udp	1096.48	69	1.0	1	1	1	0.0	udpflood
icmp	175.97	1513	0.12	1	1	1	0.98	pingofdeath
udp	10453.6	62	0.5	1	1	1	0.0	udpflood
icmp	642.84	98	0.33	1	1	1	1.0	icmpflood
udp	0.07	97	1.0	1	107	1	1.0	normal
udp	9671.54	62	0.5	1	1	1	0.0	udpflood
icmp	0.4	98	0.9	9	1	1	1.0	ipsweep
tcp	0.83	54	0.5	1	204	204	1.0	tcpsynflood
icmp	3.52	98	1.0	1	1	1	1.0	normal
tcp	0.1	54	1.0	1	2	1	1.0	normal
tcp	0.21	54	0.25	1	221	221	1.0	tcpsynflood
udp	949.22	65	0.33	1	1	1	0.0	udpflood
udp	10413.58	42	0.2	1	1	1	0.0	udpflood
icmp	0.88	98	1.0	7	1	1	1.0	ipsweep
icmp	0.68	98	0.85	11	1	1	1.0	ipsweep
tcp	0.12	74	1.0	1	99	1	1.0	portscan
tcp	0.31	54	1.0	1	200	200	1.0	tcpsynflood
tcp	5.6	638	0.2	1	1	1	1.0	normal
udp	0.1	42	0.5	1	261	6	0.0	portscan
icmp	3497.04	42	1.0	1	1	1	0.89	icmpflood
icmp	0.35	98	0.85	11	1	1	1.0	ipsweep
tcp	0.76	58	0.2	1	259	1	1.0	portscan
tcp	0.17	54	0.5	1	62	62	1.0	tcpsynflood
icmp	8.43	98	0.2	1	1	1	1.0	normal
icmp	97.39	1480	0.33	1	1	1	0.98	pingofdeath
tcp	0.29	54	0.33	1	194	194	1.0	tcpsynflood
tcp	0.36	573	1.0	1	2	1	1.0	normal
udp	11648.09	62	0.5	1	1	1	0.0	udpflood
icmp	0.79	54	0.73	8	1	1	1.0	ipsweep
icmp	1852.44	42	0.5	1	1	1	0.96	icmpflood
tcp	1.21	488	0.25	1	1	1	0.93	normal
tcp	1.96	2406	0.33	1	7	1	1.0	normal
udp	0.08	116	1.0	1	24	1	1.0	normal
udp	0.19	42	0.5	1	104	6	0.0	portscan
udp	489.44	42	0.5	1	1	1	0.0	udpflood
tcp	0.16	54	0.33	1	168	168	1.0	tcpsynflood
icmp	19023.53	42	0.33	1	1	1	1.0	icmpflood
udp	0.48	150	1.0	1	8	1	1.0	normal
udp	1264.31	59	0.33	1	1	1	0.0	udpflood
tcp	0.24	74	0.2	1	139	1	1.0	portscan
udp	332.11	89	0.2	1	1	1	0.0	udpflood
tcp	0.39	54	0.33	1	312	312	1.0	tcpsynflood
tcp	0.3	54	0.5	1	591	591	1.0	tcpsynflood
udp	9815.38	42	0.5	1	1	1	0.0	udpflood
icmp	0.15	62	0.75	12	1	1	1.0	ipsweep
udp	0.07	146	0.33	1	55	1	1.0	normal
udp	536.88	55	1.0	1	1	1	0.0	udpflood
icmp	0.17	98	0.25	1	1	1	1.0	normal
udp	1972.13	94	1.0	1	1	1	0.0	udpflood
udp	0.14	42	0.5	1	246	6	0.0	portscan
udp	1153.94	42	0.5	1	1	1	0.0	udpflood
tcp	0.12	74	0.17	1	512	2	1.0	portscan
icmp	18.57	62	0.5	1	1	1	1.0	icmpflood
udp	16392.95	62	0.17	1	1	1	0.0	udpflood
tcp	0.45	578	0.33	1	2	1	1.0	normal
tcp	0.38	54	0.2	1	225	225	1.0	tcpsynflood
tcp	0.05	54	0.1	1	1	1	1.0	normal
tcp	0.84	74	1.0	1	352	2	1.0	portscan
tcp	0.55	74	1.0	1	74	1	1.0	portscan
udp	11206.2	62	1.0	1	1	1	0.0	udpflood
icmp	0.32	98	0.85	22	1	1	1.0	ipsweep
icmp	0.37	67	1.0	20	1	1	1.0	ipsweep
udp	0.31	42	0.25	1	149	4	0.0	portscan
icmp	1863.83	106	1.0	1	1	1	0.98	icmpflood
icmp	112854.01	42	0.33	1	1	1	0.85	icmpflood
icmp	0.7	78	0.94	16	1	1	1.0	ipsweep
udp	89982.51	62	0.5	1	1	1	0.0	udpflood
icmp	2144.86	42	1.0	1	1	1	1.0	icmpflood
icmp	411.29	98	0.25	1	1	1	1.0	icmpflood
udp	16504.71	42	0.2	1	1	1	0.0	udpflood
tcp	0.62	106	0.5	1	350	350	1.0	tcpsynflood
tcp	1.11	151	1.0	1	162	1	1.0	portscan
icmp	53.02	1424	0.2	1	1	1	1.0	pingofdeath
tcp	0.63	54	0.2	1	748	748	1.0	tcpsynflood
tcp	0.69	563	0.33	1	1	1	1.0	normal
udp	655.52	42	0.5	1	1	1	0.0	udpflood
udp	1171.03	42	0.5	1	1	1	0.0	udpflood
tcp	0.2	54	0.5	1	191	191	1.0	tcpsynflood
icmp	0.87	98	0.82	19	1	1	1.0	ipsweep
udp	1791.81	62	1.0	1	1	1	0.0	udpflood
udp	14903.88	62	0.17	1	1	1	0.0	udpflood
icmp	0.58	85	0.8	11	1	1	1.0	ipsweep
tcp	0.55	74	0.33	1	112	1	1.0	portscan
tcp	0.55	74	1.0	1	300	1	1.0	portscan
udp	16113.38	42	0.2	1	1	1	0.0	udpflood
icmp	685.02	106	0.33	1	1	1	1.0	icmpflood
tcp	133.75	66	0.25	1	2	1	1.0	normal
icmp	0.31	98	0.82	14	1	1	1.0	ipsweep
icmp	732.78	42	1.0	1	1	1	1.0	icmpflood
tcp	0.33	54	1.0	1	161	161	1.0	tcpsynflood
udp	2935.6	42	0.5	1	1	1	0.0	udpflood
icmp	1.17	98	1.0	11	1	1	1.0	ipsweep
icmp	972.95	42	0.25	1	1	1	1.0	icmpflood
tcp	0.22	60	0.5	1	4	1	0.5	normal
tcp	0.5	54	0.5	1	48	48	1.0	tcpsynflood
icmp	1.18	98	1.0	16	1	1	1.0	ipsweep
icmp	811.0	98	1.0	1	1	1	0.99	icmpflood
icmp	4.49	98	0.33	1	1	1	1.0	normal
icmp	27288.58	42	1.0	1	1	1	1.0	icmpflood
icmp	503.97	98	0.5	1	1	1	0.77	icmpflood
tcp	0.35	54	0.5	1	180	180	1.0	tcpsynflood
tcp	0.71	68	0.2	1	1	1	0.67	normal
icmp	648.84	98	1.0	1	1	1	0.95	icmpflood
udp	639.97	62	1.0	1	1	1	0.0	udpflood
tcp	0.2	54	0.5	1	965	965	1.0	tcpsynflood
icmp	40.1	1481	1.0	1	1	1	1.0	pingofdeath
udp	0.08	117	1.0	1	24	1	1.0	normal
icmp	1.13	98	0.91	10	1	1	1.0	ipsweep
tcp	15.44	4313	0.5	1	1	1	0.93	normal
udp	0.7	42	1.0	1	315	2	0.0	portscan
icmp	0.85	98	0.67	16	1	1	1.0	ipsweep
icmp	120.84	1408	0.5	1	1	1	1.0	pingofdeath
tcp	0.16	54	0.2	1	157	157	1.0	tcpsynflood
tcp	0.21	74	0.25	1	542	2	1.0	portscan
tcp	0.13	54	1.0	1	167	167	1.0	tcpsynflood
udp	486.16	62	1.0	1	1	1	0.0	udpflood
udp	0.65	42	1.0	1	185	3	0.0	portscan
tcp	0.35	61	0.25	1	987	987	1.0	tcpsynflood
tcp	0.71	54	0.25	1	81	81	1.0	tcpsynflood
icmp	0.08	98	0.83	18	1	1	1.0	ipsweep
icmp	934.58	42	0.33	1	1	1	1.0	icmpflood
icmp	26.99	42	1.0	1	1	1	0.7	icmpflood
tcp	0.34	54	1.0	1	287	287	1.0	tcpsynflood
icmp	1560.58	98	0.25	1	1	1	0.98	icmpflood
icmp	20.99	98	1.0	1	1	1	1.0	normal
icmp	1611.14	98	0.33	1	1	1	0.7	icmpflood
icmp	0.65	67	0.67	10	1	1	1.0	ipsweep
udp	0.07	42	0.5	1	97	4	0.0	portscan
tcp	0.22	54	1.0	1	282	282	1.0	tcpsynflood
udp	0.05	42	0.2	1	101	1	0.0	portscan
tcp	0.11	54	0.2	1	280	280	1.0	tcpsynflood
icmp	105177.99	42	1.0	1	1	1	0.89	icmpflood
udp	497.86	42	0.33	1	1	1	0.0	udpflood
tcp	0.07	54	0.5	1	1095	1095	1.0	tcpsynflood
icmp	14750.23	90	0.25	1	1	1	1.0	icmpflood
tcp	0.41	220	1.0	1	1	1	1.0	normal
icmp	0.16	98	0.94	18	1	1	1.0	ipsweep
icmp	4.77	98	0.33	1	1	1	1.0	normal
icmp	28.25	1271	0.25	1	1	1	1.0	pingofdeath
tcp	0.51	520	0.33	1	2	1	1.0	normal
icmp	451.49	98	0.33	1	1	1	1.0	icmpflood
tcp	0.59	74	1.0	1	249	2	1.0	portscan
tcp	0.34	54	0.2	1	40	40	1.0	tcpsynflood
tcp	0.27	74	0.25	1	175	2	1.0	portscan
icmp	2812.76	98	0.25	2	1	1	1.0	icmpflood
udp	0.68	42	1.0	1	435	3	0.0	portscan
udp	0.2	116	0.33	1	75	1	1.0	normal
tcp	0.16	54	0.5	1	252	252	1.0	tcpsynflood
tcp	0.82	66	0.33	1	197	197	1.0	tcpsynflood
udp	1907.18	110	1.0	1	1	1	0.0	udpflood
icmp	6684.24	79	0.25	1	1	1	1.0	icmpflood
icmp	1187.81	62	0.33	1	1	1	1.0	icmpflood
icmp	53.87	1431	1.0	1	1	1	1.0	pingofdeath
icmp	246.58	1513	0.5	1	1	1	1.0	pingofdeath
icmp	8.75	98	0.33	1	1	1	1.0	icmpflood
icmp	110.89	98	0.2	1	1	1	0.98	icmpflood
icmp	558.63	42	0.33	1	1	1	1.0	icmpflood
icmp	0.68	98	0.78	7	1	1	1.0	ipsweep
tcp	0.29	54	0.2	1	109	109	1.0	tcpsynflood
udp	2185.84	64	1.0	1	1	1	0.0	udpflood
tcp	0.85	58	0.33	1	2	1	1.0	normal
tcp	0.2	54	1.0	1	278	278	1.0	tcpsynflood
icmp	9874.69	106	0.33	1	1	1	1.0	icmpflood
icmp	27.16	1503	1.0	1	1	1	1.0	pingofdeath
icmp	12.45	1487	0.25	1	1	1	1.0	pingofdeath
tcp	0.53	659	1.0	1	1	1	1.0	normal
icmp	3004.36	42	0.25	1	1	1	0.75	icmpflood
icmp	482.86	42	1.0	1	1	1	0.98	icmpflood
tcp	0.22	54	1.0	1	143	143	1.0	tcpsynflood
tcp	0.31	54	0.2	1	502	502	1.0	tcpsynflood
tcp	5.29	363	0.33	1	1	1	1.0	normal
tcp	1.12	549	0.33	1	6	1	1.0	normal
udp	0.06	115	0.33	1	55	1	1.0	normal
icmp	28.08	54	0.12	1	1	1	1.0	icmpflood
tcp	0.71	58	0.5	1	260	1	1.0	portscan
udp	0.0	113	0.33	1	45	1	1.0	normal
tcp	0.91	54	1.0	1	531	531	1.0	tcpsynflood
icmp	223.32	98	0.25	1	1	1	1.0	icmpflood
icmp	351.62	98	0.5	1	1	1	1.0	icmpflood
udp	15190.58	42	0.33	1	1	1	0.0	udpflood
udp	1321.41	60	1.0	1	1	1	0.0	udpflood
icmp	812.12	90	0.25	1	1	1	1.0	icmpflood
tcp	0.72	54	0.5	1	84	84	1.0	tcpsynflood
udp	12831.14	62	1.0	1	1	1	0.0	udpflood
udp	0.17	42	1.0	1	163	4	0.0	portscan
icmp	101.92	1383	0.25	1	1	1	1.0	pingofdeath
icmp	933.81	98	1.0	1	1	1	1.0	icmpflood
icmp	0.2	98	0.25	1	1	1	1.0	normal
icmp	98057.16	42	0.25	1	1	1	0.81	icmpflood
tcp	0.56	54	0.5	1	1617	1617	0.67	tcpsynflood
icmp	0.38	98	0.87	11	1	1	1.0	ipsweep
icmp	1.03	85	0.8	7	1	1	1.0	ipsweep
tcp	0.08	54	1.0	1	1	1	1.0	normal
tcp	0.63	74	1.0	1	343	1	1.0	portscan
tcp	0.28	54	0.2	1	101	101	1.0	tcpsynflood
tcp	0.11	74	0.33	1	103	1	1.0	portscan
icmp	0.97	98	0.85	8	1	1	1.0	ipsweep
tcp	0.07	54	0.33	1	8	1	1.0	normal
icmp	0.64	98	0.2	1	1	1	0.8	normal
tcp	0.79	74	0.5	1	388	1	1.0	portscan
udp	0.06	110	0.25	1	24	1	1.0	normal
udp	0.06	128	1.0	1	22	1	1.0	normal
tcp	0.97	74	0.33	1	82	1	1.0	portscan
udp	807.97	42	0.14	1	1	1	0.0	udpflood
icmp	1.02	98	1.0	12	1	1	1.0	ipsweep
tcp	1.39	1656	0.33	1	1	1	0.96	normal
tcp	0.95	54	0.2	1	210	210	1.0	tcpsynflood
tcp	0.14	54	0.2	1	1	1	1.0	normal
icmp	0.69	85	0.8	19	1	1	1.0	ipsweep
tcp	0.96	120	1.0	1	1	1	1.0	normal
tcp	0.35	54	1.0	1	738	738	1.0	tcpsynflood
tcp	0.07	54	1.0	1	1	1	1.0	normal
icmp	0.51	75	0.89	9	1	1	1.0	ipsweep
tcp	0.11	54	0.5	1	384	384	1.0	tcpsynflood
udp	6915.73	42	0.2	1	1	1	0.0	udpflood
tcp	2.08	5464	0.25	1	3	1	0.93	normal
tcp	1.49	1575	0.25	1	7	1	1.0	normal
udp	2.29	128	1.0	1	1	1	0.71	normal
tcp	0.84	54	0.25	1	254	254	1.0	tcpsynflood
udp	9120.32	42	1.0	1	1	1	0.0	udpflood
tcp	0.08	74	0.5	1	240	1	1.0	portscan
icmp	21568.94	42	0.25	1	1	1	1.0	icmpflood
udp	16385.79	42	1.0	1	1	1	0.0	udpflood
udp	0.2	155	1.0	1	66	1	1.0	normal
tcp	0.34	54	1.0	1	152	152	1.0	tcpsynflood
tcp	0.0	438	0.33	1	2	1	1.0	normal
tcp	0.88	54	0.5	1	509	509	1.0	tcpsynflood
icmp	932.75	42	0.25	1	1	1	1.0	icmpflood
tcp	3.13	3923	1.0	1	12	1	0.75	normal
tcp	0.65	711	0.33	1	2	1	1.0	normal
tcp	0.35	54	0.25	1	283	283	1.0	tcpsynflood
icmp	0.19	78	0.76	13	1	1	1.0	ipsweep
tcp	1.81	490	1.0	1	1	1	0.94	normal
tcp	0.81	54	0.5	1	282	282	1.0	tcpsynflood
icmp	0.48	98	0.78	10	1	1	1.0	ipsweep
udp	4722.66	62	1.0	1	1	1	0.0	udpflood
tcp	0.18	54	0.2	1	486	486	1.0	tcpsynflood
tcp	0.27	58	0.2	1	2	1	1.0	normal
icmp	120200.98	42	0.33	1	1	1	0.15	icmpflood
tcp	0.63	54	1.0	1	321	321	1.0	tcpsynflood
tcp	0.67	54	0.5	1	115	115	1.0	tcpsynflood
tcp	0.32	74	0.5	1	75	2	1.0	portscan
icmp	21.01	1498	0.14	1	1	1	1.0	pingofdeath
icmp	1.06	98	0.14	1	1	1	1.0	normal
tcp	0.21	54	1.0	1	106	106	1.0	tcpsynflood
tcp	0.36	54	0.5	1	284	284	1.0	tcpsynflood
tcp	0.54	54	1.0	1	690	690	1.0	tcpsynflood
tcp	0.19	74	1.0	1	188	1	1.0	portscan
udp	0.22	200	0.25	1	34	1	1.0	normal
tcp	0.44	114	0.5	1	499	499	1.0	tcpsynflood
icmp	15381.88	42	1.0	1	1	1	0.51	icmpflood
udp	0.12	163	1.0	1	39	1	1.0	normal
udp	2210.39	102	0.5	1	1	1	0.0	udpflood
udp	10929.18	42	1.0	1	1	1	0.0	udpflood
icmp	772.04	55	0.5	1	1	1	0.51	icmpflood
icmp	0.26	78	1.0	16	1	1	1.0	ipsweep
icmp	0.17	98	1.0	8	1	1	1.0	ipsweep
icmp	1854.24	106	1.0	1	1	1	0.98	icmpflood
tcp	0.12	73	1.0	1	1	1	1.0	normal
tcp	0.12	54	1.0	1	59	59	1.0	tcpsynflood
tcp	0.14	54	1.0	1	137	137	1.0	tcpsynflood
udp	9418.2	62	0.5	1	1	1	0.0	udpflood
tcp	0.13	70	1.0	1	2	1	1.0	normal
icmp	0.99	98	0.8	8	1	1	1.0	ipsweep
icmp	1.17	98	0.92	12	1	1	1.0	ipsweep
icmp	1.62	75	1.0	8	1	1	1.0	ipsweep
icmp	824.48	98	0.2	1	1	1	0.98	icmpflood
icmp	19.97	1509	0.25	1	1	1	1.0	pingofdeath
icmp	24.28	1499	1.0	1	1	1	1.0	pingofdeath
icmp	1.01	98	0.73	8	1	1	1.0	ipsweep
udp	16487.27	62	0.2	1	1	1	0.0	udpflood
tcp	0.3	74	0.5	1	258	1	1.0	portscan
icmp	0.97	98	0.77	10	1	1	1.0	ipsweep
tcp	0.23	74	0.33	1	562	1	1.0	portscan
tcp	0.67	54	1.0	1	537	537	1.0	tcpsynflood
tcp	0.21	74	0.5	1	420	1	1.0	portscan
icmp	73.54	1430	0.25	1	1	1	1.0	pingofdeath
udp	1351.93	70	0.5	1	1	1	0.0	udpflood
icmp	459.02	98	1.0	1	1	1	0.66	icmpflood
udp	16310.58	42	0.2	1	1	1	0.0	udpflood
tcp	0.44	54	1.0	1	688	688	0.5	tcpsynflood
icmp	163.12	1504	0.25	1	1	1	1.0	pingofdeath
tcp	0.63	66	0.17	1	3	1	1.0	normal
udp	0.07	138	0.33	1	55	1	1.0	normal
icmp	677.99	42	0.25	1	1	1	0.97	icmpflood
icmp	135.81	1514	1.0	1	1	1	1.0	pingofdeath
udp	391.91	42	0.33	1	1	1	0.0	udpflood
tcp	0.13	54	0.5	1	223	223	1.0	tcpsynflood
icmp	0.87	98	0.29	2	1	1	1.0	normal
tcp	0.13	54	0.5	1	201	201	1.0	tcpsynflood
icmp	1440.48	42	0.33	1	1	1	0.99	icmpflood
icmp	86817.81	42	0.25	1	1	1	0.75	icmpflood
udp	0.12	114	1.0	1	25	1	1.0	normal
tcp	0.5	705	0.33	1	2	1	1.0	normal
icmp	0.64	57	0.73	8	1	1	1.0	ipsweep
udp	0.29	42	0.25	1	324	4	0.0	portscan
tcp	1.54	2120	1.0	1	1	1	1.0	normal
icmp	6794.78	106	0.25	1	1	1	1.0	icmpflood
tcp	1.71	54	0.5	1	534	534	1.0	tcpsynflood
tcp	0.37	66	0.33	1	1	1	1.0	normal
tcp	0.12	74	0.5	1	363	2	1.0	portscan
udp	0.43	150	1.0	1	7	1	1.0	normal
tcp	0.65	355	1.0	1	1	1	0.92	normal
tcp	10.99	3624	1.0	1	1	1	0.95	normal
icmp	4333.98	98	0.25	1	1	1	1.0	icmpflood
tcp	0.17	54	0.2	1	114	114	1.0	tcpsynflood
tcp	38.84	2945	1.0	1	6	1	0.73	normal
udp	184802.11	62	0.33	1	1	1	0.0	udpflood
tcp	0.2	54	1.0	1	1	1	1.0	normal
tcp	0.39	74	0.5	1	258	2	1.0	portscan
tcp	0.22	54	0.5	1	1168	1168	1.0	tcpsynflood
udp	0.09	42	0.5	1	104	6	0.0	portscan
icmp	113.28	1363	1.0	1	1	1	1.0	pingofdeath
icmp	3754.8	98	1.0	1	1	1	1.0	icmpflood
icmp	156.24	1431	0.17	1	1	1	1.0	pingofdeath
tcp	0.52	589	0.33	1	3	1	1.0	normal
udp	2310.68	93	0.5	1	1	1	0.0	udpflood
icmp	4208.75	98	1.0	1	1	1	1.0	icmpflood
udp	14142.08	62	0.17	1	1	1	0.0	udpflood
tcp	1.15	68	0.2	1	1	1	0.75	normal
tcp	0.18	54	1.0	1	332	332	1.0	tcpsynflood
icmp	28.69	1502	0.17	1	1	1	1.0	pingofdeath
tcp	1.22	192	1.0	1	1	1	0.86	normal
icmp	0.77	67	1.0	12	1	1	1.0	ipsweep
icmp	130.23	1415	0.25	1	1	1	1.0	pingofdeath
icmp	54.29	1448	1.0	1	1	1	1.0	pingofdeath
icmp	888.46	98	0.25	1	1	1	1.0	icmpflood
icmp	1929.29	42	0.12	1	1	1	0.82	icmpflood
udp	1.0	242	0.2	1	1	1	0.0	normal
udp	0.31	136	1.0	1	177	1	0.0	portscan
tcp	0.17	54	1.0	1	94	94	1.0	tcpsynflood
udp	0.32	42	0.5	1	313	6	0.0	portscan
udp	0.17	122	1.0	1	117	1	1.0	normal
tcp	0.19	66	0.25	1	2	2	1.0	normal
tcp	2.14	1746	1.0	1	1	1	0.92	normal
udp	2336.31	62	1.0	1	1	1	0.0	udpflood
tcp	8.95	2170	1.0	1	2	1	0.71	normal
icmp	1840.07	98	0.5	2	1	1	1.0	icmpflood
tcp	0.1	54	0.25	1	223	223	1.0	tcpsynflood
udp	0.33	42	0.2	1	77	4	0.0	portscan
tcp	0.82	74	1.0	1	303	1	1.0	portscan
udp	0.14	148	1.0	1	12	1	1.0	normal
icmp	0.67	98	0.88	7	1	1	0.62	ipsweep
icmp	246.27	1457	0.25	1	1	1	1.0	pingofdeath
udp	0.21	143	0.33	1	8	1	1.0	normal
tcp	0.22	54	0.33	1	326	326	1.0	tcpsynflood
icmp	84.78	1488	1.0	1	1	1	0.99	pingofdeath
tcp	0.73	54	0.2	1	613	613	1.0	tcpsynflood
tcp	0.15	74	1.0	1	165	1	1.0	portscan
tcp	0.58	54	0.5	1	261	261	0.67	tcpsynflood
udp	2.26	885	0.2	1	1	1	0.0	normal
tcp	0.45	417	0.33	1	6	1	1.0	normal
udp	924.69	42	0.33	1	1	1	0.0	udpflood
tcp	0.97	54	0.5	1	600	600	0.75	tcpsynflood
icmp	849.19	90	0.5	1	1	1	1.0	icmpflood
icmp	6.63	1396	0.25	1	1	1	1.0	pingofdeath
icmp	1172.88	98	1.0	1	1	1	0.95	icmpflood
udp	16871.11	62	0.5	1	1	1	0.0	udpflood
tcp	0.12	54	0.25	1	291	291	1.0	tcpsynflood
tcp	3.12	54	0.33	1	300	300	0.28	tcpsynflood
tcp	0.29	74	0.25	1	144	1	1.0	portscan
tcp	2.41	1746	1.0	1	1	1	0.92	normal
icmp	1776.34	42	0.25	1	1	1	0.96	icmpflood
tcp	1.13	123	0.5	1	706	706	1.0	tcpsynflood
icmp	223.38	98	1.0	1	1	1	0.99	icmpflood
tcp	0.4	54	0.5	1	223	223	1.0	tcpsynflood
udp	12163.36	62	0.5	1	1	1	0.0	udpflood
tcp	15.3	70	0.5	1	1	1	0.98	normal
icmp	0.57	98	1.0	13	1	1	1.0	ipsweep
tcp	0.8	74	0.14	1	330	1	1.0	portscan
tcp	0.33	54	0.5	1	226	226	1.0	tcpsynflood
tcp	1.31	322	1.0	1	1	1	0.81	normal
icmp	32.37	1498	0.5	1	1	1	1.0	pingofdeath
tcp	0.17	74	0.33	1	601	1	1.0	portscan
udp	17241.95	42	0.33	1	1	1	0.0	udpflood
tcp	0.59	54	0.5	1	155	155	1.0	tcpsynflood
icmp	0.48	98	0.82	15	1	1	1.0	ipsweep
icmp	3.98	98	0.2	1	1	1	1.0	normal
icmp	0.27	98	0.78	22	1	1	1.0	ipsweep
udp	1032.03	42	0.2	1	1	1	0.0	udpflood
udp	1976.23	42	0.33	1	1	1	0.0	udpflood
icmp	0.53	98	0.8	8	1	1	1.0	ipsweep
icmp	0.23	64	1.0	16	1	1	1.0	ipsweep
tcp	0.24	54	0.25	1	271	271	1.0	tcpsynflood
udp	0.11	42	1.0	1	136	5	0.0	portscan
icmp	0.76	98	0.8	8	1	1	1.0	ipsweep
tcp	182.98	66	0.25	1	1	1	1.0	normal
tcp	0.16	66	1.0	1	1	1	0.0	normal
tcp	0.25	74	1.0	1	189	1	1.0	portscan
udp	986.14	99	1.0	1	1	1	0.0	udpflood
icmp	161.58	1465	0.33	1	1	1	1.0	pingofdeath
icmp	939.99	54	1.0	2	1	1	1.0	icmpflood
tcp	0.29	54	0.5	1	291	291	0.5	tcpsynflood
icmp	0.66	98	0.83	10	1	1	0.91	ipsweep
tcp	0.18	74	0.5	1	33	1	1.0	portscan
icmp	0.5	98	0.85	14	1	1	1.0	ipsweep
icmp	91.43	1286	0.33	1	1	1	1.0	pingofdeath
tcp	0.25	54	1.0	1	363	363	1.0	tcpsynflood
tcp	0.07	74	0.5	1	225	1	1.0	portscan
tcp	0.08	74	0.5	1	931	1	1.0	portscan
udp	5.89	1343	0.25	1	2	1	0.52	normal
tcp	0.51	54	0.2	1	73	73	1.0	tcpsynflood
udp	593.86	60	1.0	1	1	1	0.0	udpflood
tcp	0.85	74	0.5	1	136	2	1.0	portscan
udp	0.13	105	0.12	1	32	1	1.0	normal
icmp	3272.23	98	1.0	1	1	1	1.0	icmpflood
tcp	0.12	74	1.0	1	110	1	1.0	portscan
icmp	24.65	42	1.0	1	1	1	0.99	icmpflood
tcp	0.5	74	0.5	1	373	1	1.0	portscan
icmp	0.27	57	0.73	8	1	1	1.0	ipsweep
udp	1523.34	62	0.5	1	1	1	0.0	udpflood
icmp	14.49	1509	0.25	1	1	1	1.0	pingofdeath
udp	760.65	42	1.0	1	1	1	0.0	udpflood
tcp	0.6	74	0.25	1	395	1	1.0	portscan
tcp	0.53	90	0.2	1	1	1	0.9	normal
tcp	0.6	549	0.33	1	6	1	1.0	normal
tcp	0.31	54	0.5	1	412	412	1.0	tcpsynflood
icmp	12.94	42	1.0	1	1	1	1.0	icmpflood
tcp	0.12	58	0.5	1	343	1	1.0	portscan
icmp	12282.55	42	0.11	1	1	1	0.66	icmpflood
tcp	0.5	54	0.2	1	601	601	0.5	tcpsynflood
tcp	0.09	54	1.0	1	2	1	1.0	normal
icmp	0.4	62	0.75	9	1	1	1.0	ipsweep
icmp	919.42	42	0.33	1	1	1	1.0	icmpflood
icmp	206.06	1510	0.14	1	1	1	1.0	pingofdeath
tcp	0.57	54	1.0	1	646	646	1.0	tcpsynflood
tcp	2.31	705	0.33	1	1	1	1.0	normal
icmp	3923.46	42	0.5	1	1	1	1.0	icmpflood
udp	851.82	42	1.0	1	1	1	0.0	udpflood
tcp	0.23	54	0.5	1	115	115	1.0	tcpsynflood
udp	330.98	105	1.0	1	1	1	0.0	udpflood
tcp	1.04	449	1.0	1	1	1	0.93	normal
tcp	0.12	54	0.33	1	138	138	1.0	tcpsynflood
udp	640.54	120	0.17	1	1	1	0.0	udpflood
icmp	141.13	1406	1.0	1	1	1	0.99	pingofdeath
udp	0.69	442	0.5	1	1	1	0.0	normal
udp	2090.11	91	0.5	1	1	1	0.0	udpflood
tcp	1.53	1986	1.0	1	1	1	1.0	normal
icmp	0.36	75	1.0	8	1	1	1.0	ipsweep
icmp	0.99	54	0.73	8	1	1	1.0	ipsweep
tcp	0.1	74	0.33	1	128	1	1.0	portscan
udp	1109.96	62	1.0	1	1	1	0.0	udpflood
udp	8786.91	52	1.0	1	1	1	0.0	udpflood
icmp	507.1	106	0.33	1	1	1	1.0	icmpflood
icmp	0.58	98	0.89	8	1	1	1.0	ipsweep
tcp	0.34	54	0.5	1	278	278	1.0	tcpsynflood
tcp	0.29	54	0.5	1	378	378	1.0	tcpsynflood
tcp	0.82	54	0.2	1	99	99	1.0	tcpsynflood
tcp	0.89	54	0.33	1	218	218	1.0	tcpsynflood
tcp	0.88	54	0.5	1	93	93	1.0	tcpsynflood
icmp	0.38	98	0.83	12	1	1	1.0	ipsweep
tcp	0.16	74	1.0	1	86	1	1.0	portscan
tcp	3.38	54	1.0	1	300	300	0.28	tcpsynflood
udp	0.59	42	0.5	1	286	3	0.0	portscan
tcp	0.26	58	1.0	1	298	1	1.0	portscan
tcp	0.43	74	0.5	1	172	2	1.0	portscan
tcp	0.47	54	0.2	1	689	689	0.5	tcpsynflood
tcp	0.83	74	0.2	1	487	1	1.0	portscan
icmp	25.83	98	1.0	1	1	1	1.0	icmpflood
icmp	3406.82	98	0.12	1	1	1	0.82	icmpflood
icmp	92.59	1301	1.0	1	1	1	0.99	pingofdeath
tcp	0.13	54	0.25	1	184	184	1.0	tcpsynflood
icmp	1090.86	98	0.5	1	1	1	1.0	icmpflood
udp	0.0	99	0.33	1	45	1	1.0	normal
udp	0.24	106	1.0	1	117	6	0.0	portscan
icmp	1.37	98	0.82	9	1	1	1.0	ipsweep
tcp	0.2	54	0.5	1	61	61	1.0	tcpsynflood
tcp	0.67	74	1.0	1	141	1	1.0	portscan
udp	5112.82	62	0.5	1	1	1	0.0	udpflood
tcp	0.74	54	0.2	1	511	511	1.0	tcpsynflood
tcp	0.1	54	0.5	1	509	509	1.0	tcpsynflood
tcp	0.07	54	0.25	1	2	1	1.0	normal
tcp	1.47	274	0.33	1	2	1	0.82	normal
udp	0.12	138	1.0	1	110	1	1.0	normal
tcp	0.34	74	0.25	1	112	1	1.0	portscan
tcp	0.12	54	1.0	1	8	1	1.0	normal
tcp	14.5	944	0.33	1	6	1	1.0	normal
icmp	883.82	79	0.33	1	1	1	1.0	icmpflood
udp	13360.94	62	0.2	1	1	1	0.0	udpflood
udp	8829.67	62	1.0	1	1	1	0.0	udpflood
tcp	0.23	74	0.33	1	143	1	1.0	portscan
tcp	0.95	54	1.0	1	578	578	1.0	tcpsynflood
icmp	0.46	78	0.94	16	1	1	0.67	ipsweep
tcp	0.09	54	1.0	1	106	106	1.0	tcpsynflood
tcp	0.37	74	0.5	1	215	2	1.0	portscan
tcp	0.51	1019	1.0	1	6	1	1.0	normal
udp	0.23	315	1.0	1	6	1	1.0	normal
icmp	701.29	42	0.5	1	1	1	1.0	icmpflood
udp	0.05	107	1.0	1	5	1	1.0	normal
udp	0.24	112	1.0	1	28	1	1.0	normal
icmp	139.1	1300	1.0	1	1	1	1.0	pingofdeath
tcp	0.21	54	0.5	1	469	469	1.0	tcpsynflood
tcp	0.53	119	0.14	1	142	1	1.0	portscan
icmp	104.46	1473	1.0	1	1	1	1.0	pingofdeath
icmp	0.24	78	0.65	11	1	1	1.0	ipsweep
icmp	0.41	64	0.7	13	1	1	1.0	ipsweep
icmp	0.95	78	0.94	19	1	1	1.0	ipsweep
udp	35.72	1512	0.25	1	1	1	0.0	normal
tcp	0.25	54	0.2	1	130	130	1.0	tcpsynflood
udp	4289.44	42	1.0	1	1	1	0.0	udpflood
udp	0.1	42	0.5	1	154	7	0.0	portscan
tcp	0.68	583	0.33	1	2	1	1.0	normal
tcp	0.05	54	0.33	1	508	508	1.0	tcpsynflood
tcp	0.15	74	0.5	1	2	1	1.0	normal
icmp	244.9	1377	0.33	1	1	1	0.99	pingofdeath
udp	0.66	42	0.5	1	71	6	0.0	portscan
udp	1933.33	42	0.5	1	1	1	0.0	udpflood
tcp	21.04	5337	0.5	1	1	1	0.72	normal
tcp	0.1	54	0.5	1	124	124	1.0	tcpsynflood
udp	1828.62	92	0.25	1	1	1	0.0	udpflood
tcp	0.52	54	0.2	1	133	133	1.0	tcpsynflood
udp	0.12	97	1.0	1	20	1	1.0	normal
icmp	1995.53	98	0.12	1	1	1	0.92	icmpflood
udp	38.8	1364	0.14	1	1	1	0.43	normal
icmp	29.06	1502	0.11	1	1	1	1.0	pingofdeath
udp	782.05	52	1.0	1	1	1	0.0	udpflood
udp	345.27	42	0.5	1	1	1	0.0	udpflood
icmp	0.55	98	0.8	8	1	1	1.0	ipsweep
tcp	0.24	796	0.5	1	2	1	1.0	normal
tcp	9.53	749	1.0	1	2	1	0.72	normal
udp	9964.85	62	0.5	1	1	1	0.0	udpflood
icmp	0.38	98	0.85	15	1	1	1.0	ipsweep
icmp	13.63	1450	1.0	1	1	1	1.0	pingofdeath
icmp	0.88	67	1.0	22	1	1	1.0	ipsweep
tcp	0.22	54	1.0	1	1168	1168	0.5	tcpsynflood
udp	14.88	1232	0.25	1	1	1	0.36	normal
udp	2108.34	62	1.0	1	1	1	0.0	udpflood
icmp	172.02	1496	0.14	1	1	1	1.0	pingofdeath
icmp	0.35	71	0.92	11	1	1	1.0	ipsweep
tcp	0.65	62	0.2	1	610	610	1.0	tcpsynflood
tcp	0.27	54	1.0	1	154	154	1.0	tcpsynflood
udp	15978.15	62	1.0	1	1	1	0.0	udpflood
icmp	0.85	98	0.67	4	1	1	1.0	ipsweep
tcp	0.4	190	1.0	1	1	1	0.75	normal
udp	14251.13	52	0.25	1	1	1	0.0	udpflood
icmp	3870.82	98	1.0	1	1	1	0.35	icmpflood
icmp	8423.24	42	1.0	1	1	1	1.0	icmpflood
tcp	32.35	2877	1.0	1	1	1	0.68	normal
icmp	116600.56	42	0.33	1	1	1	1.0	icmpflood
udp	790.43	42	0.25	1	1	1	0.0	udpflood
tcp	1.04	380	1.0	1	1	1	0.88	normal
udp	0.05	113	1.0	1	24	1	1.0	normal
tcp	1.19	532	0.25	1	1	1	1.0	normal
tcp	0.93	898	1.0	1	1	1	0.82	normal
icmp	0.66	98	0.82	16	1	1	1.0	ipsweep
udp	1591.35	42	1.0	1	1	1	0.0	udpflood
tcp	218.67	66	0.25	1	2	1	1.0	normal
udp	15014.57	42	0.25	1	1	1	0.0	udpflood
tcp	0.79	714	0.33	1	1	1	0.64	normal
tcp	0.83	529	1.0	1	1	1	0.83	normal
udp	3786.96	42	1.0	1	1	1	0.0	udpflood
tcp	0.11	54	1.0	1	58	58	1.0	tcpsynflood
tcp	2.49	351	1.0	1	1	1	0.78	normal
tcp	0.12	74	0.5	1	149	2	1.0	portscan
icmp	1.15	98	1.0	4	1	1	1.0	ipsweep
udp	1313.56	74	1.0	1	1	1	0.0	udpflood
icmp	9083.84	106	0.33	1	1	1	1.0	icmpflood
icmp	1.01	98	1.0	8	1	1	1.0	ipsweep
icmp	0.4	75	0.89	8	1	1	1.0	ipsweep
udp	1628.32	70	0.25	1	1	1	0.0	udpflood
tcp	0.09	54	0.2	1	1	1	1.0	normal
tcp	0.71	54	0.5	1	305	305	1.0	tcpsynflood
udp	2251.6	109	1.0	1	1	1	0.0	udpflood
tcp	0.58	513	1.0	1	2	1	1.0	normal
tcp	0.66	74	1.0	1	225	1	1.0	portscan
icmp	199.97	1295	0.33	1	1	1	1.0	pingofdeath
icmp	131.64	1326	1.0	1	1	1	1.0	pingofdeath
udp	0.11	294	1.0	1	91	1	1.0	normal
icmp	0.79	75	0.89	8	1	1	1.0	ipsweep
icmp	180.98	1405	1.0	1	1	1	1.0	pingofdeath
udp	0.84	42	1.0	1	204	8	0.0	portscan
icmp	23.54	1509	1.0	1	1	1	1.0	pingofdeath
tcp	0.3	54	1.0	1	125	125	1.0	tcpsynflood
tcp	0.6	54	0.25	1	645	645	1.0	tcpsynflood
udp	0.06	149	0.33	1	55	1	1.0	normal
icmp	1.77	98	1.0	8	1	1	1.0	ipsweep
icmp	765.04	54	0.25	2	1	1	1.0	icmpflood
udp	11941.65	62	1.0	1	1	1	0.0	udpflood
icmp	0.97	98	0.86	12	1	1	1.0	ipsweep
tcp	0.18	54	1.0	1	2	1	1.0	normal
udp	0.06	117	0.33	1	14	1	1.0	normal
tcp	0.27	54	0.2	1	199	199	1.0	tcpsynflood
udp	1419.44	92	0.5	1	1	1	0.0	udpflood
tcp	0.3	74	0.2	1	259	1	1.0	portscan
tcp	0.4	54	0.33	1	690	690	1.0	tcpsynflood
udp	360.63	42	0.5	1	1	1	0.0	udpflood
icmp	2865.79	98	1.0	1	1	1	1.0	icmpflood
tcp	13.27	4728	0.5	1	1	1	0.98	normal
tcp	0.78	147	0.33	1	1	1	1.0	normal
udp	0.06	128	1.0	1	69	1	1.0	normal
tcp	0.25	58	0.5	1	316	2	1.0	portscan
tcp	2.92	1953	0.33	1	1	1	0.98	normal
udp	1035.0	67	0.2	1	1	1	0.0	udpflood
udp	0.22	116	1.0	1	15	1	1.0	normal
tcp	0.8	363	0.33	1	4	1	1.0	normal
tcp	0.46	198	1.0	1	2	1	1.0	normal
icmp	720.74	42	1.0	1	1	1	1.0	icmpflood
udp	262.98	127	1.0	1	1	1	0.0	udpflood
icmp	4214.94	98	0.25	1	1	1	1.0	icmpflood
icmp	40.13	1480	0.25	1	1	1	1.0	pingofdeath
tcp	0.36	154	1.0	1	168	2	1.0	portscan
icmp	937.02	98	0.25	1	1	1	1.0	icmpflood
icmp	0.33	67	0.67	21	1	1	1.0	ipsweep
tcp	0.1	66	1.0	1	1	1	1.0	normal
tcp	0.76	58	0.33	1	228	1	1.0	portscan
udp	8012.77	62	1.0	1	1	1	0.0	udpflood
tcp	1.44	2406	1.0	1	6	1	1.0	normal
tcp	150.74	3717	0.25	1	1	1	0.58	normal
udp	566.42	42	1.0	1	1	1	0.0	udpflood
tcp	0.39	751	1.0	1	1	1	1.0	normal
tcp	0.31	74	0.5	1	226	2	1.0	portscan
tcp	0.69	54	0.33	1	131	131	1.0	tcpsynflood
tcp	0.27	54	1.0	1	184	184	1.0	tcpsynflood
icmp	3567.95	98	1.0	1	1	1	0.95	icmpflood
tcp	1.91	1836	1.0	1	7	1	0.89	normal
tcp	0.37	74	0.25	1	145	1	1.0	portscan
tcp	0.2	54	1.0	1	164	164	1.0	tcpsynflood
icmp	208.89	1456	0.33	1	1	1	1.0	pingofdeath
tcp	0.09	54	1.0	1	8	1	1.0	normal
tcp	0.51	74	0.5	1	123	1	1.0	portscan
icmp	0.15	98	0.78	7	1	1	1.0	ipsweep
icmp	125.46	106	0.33	1	1	1	1.0	icmpflood
icmp	3961.31	42	0.5	1	1	1	1.0	icmpflood
tcp	0.12	54	1.0	1	6	1	1.0	normal
udp	1596.62	62	0.33	1	1	1	0.0	udpflood
tcp	0.52	54	0.2	1	200	200	1.0	tcpsynflood
tcp	0.21	54	0.5	1	319	319	1.0	tcpsynflood
tcp	0.25	74	1.0	1	149	1	1.0	portscan
icmp	3343.89	42	0.5	1	1	1	1.0	icmpflood
icmp	155.25	1299	0.25	1	1	1	1.0	pingofdeath
udp	2228.54	62	1.0	1	1	1	0.0	udpflood
tcp	0.83	81	1.0	1	1	1	0.5	normal
tcp	3.17	2727	1.0	1	3	1	1.0	normal
icmp	25.8	1475	0.25	1	1	1	1.0	pingofdeath
tcp	0.3	532	0.33	1	1	1	1.0	normal
icmp	1.65	98	0.94	15	1	1	1.0	ipsweep
udp	1515.43	62	1.0	1	1	1	0.0	udpflood
tcp	1.04	465	0.33	1	2	1	0.88	normal
tcp	0.85	54	1.0	1	341	341	1.0	tcpsynflood
icmp	0.27	98	0.89	22	1	1	1.0	ipsweep
tcp	0.21	66	0.33	1	2	1	1.0	normal
icmp	30.06	1504	0.5	1	1	1	1.0	pingofdeath
icmp	44.71	1366	0.5	1	1	1	1.0	pingofdeath
udp	0.06	99	1.0	1	2	1	1.0	normal
icmp	74.86	98	0.33	1	1	1	1.0	icmpflood
tcp	0.22	54	0.14	1	464	464	1.0	tcpsynflood
icmp	0.97	98	0.91	10	1	1	1.0	ipsweep
icmp	0.39	75	0.89	21	1	1	1.0	ipsweep
udp	1521.64	70	0.5	1	1	1	0.0	udpflood
udp	0.41	42	0.5	1	78	1	0.0	portscan
udp	10785.8	62	0.2	1	1	1	0.0	udpflood
tcp	0.17	74	0.5	1	265	1	1.0	portscan
tcp	0.62	66	0.25	1	1	1	1.0	normal
udp	331.48	42	0.25	1	1	1	0.0	udpflood
tcp	0.77	555	1.0	1	1	1	1.0	normal
tcp	5.02	12993	1.0	1	1	1	0.88	normal
icmp	0.31	98	0.8	8	1	1	1.0	ipsweep
udp	0.32	42	0.5	1	382	5	0.0	portscan
tcp	0.55	805	1.0	1	3	1	1.0	normal
tcp	0.69	54	0.2	1	230	230	1.0	tcpsynflood
tcp	0.47	54	1.0	1	354	354	1.0	tcpsynflood
tcp	1.47	616	1.0	1	1	1	0.91	normal
icmp	4108.67	98	0.5	1	1	1	0.96	icmpflood
udp	0.13	1392	0.33	1	2	1	1.0	normal
tcp	0.8	150	0.2	1	1	1	1.0	normal
udp	0.16	102	1.0	1	66	1	1.0	normal
icmp	421.38	42	1.0	1	1	1	1.0	icmpflood
tcp	0.18	74	1.0	1	193	1	1.0	portscan
udp	940.52	80	1.0	1	1	1	0.0	udpflood
udp	16702.51	62	0.2	1	1	1	0.0	udpflood
tcp	0.31	58	0.2	1	624	1	1.0	portscan
tcp	54.09	6337	1.0	1	6	1	0.81	normal
tcp	0.72	54	0.2	1	245	245	1.0	tcpsynflood
tcp	0.28	54	1.0	1	52	52	1.0	tcpsynflood
tcp	4.71	815	0.2	1	1	1	0.66	normal
icmp	100496.46	42	1.0	1	1	1	1.0	icmpflood
tcp	0.66	54	0.14	1	148	148	1.0	tcpsynflood
tcp	60.77	2438	0.33	1	1	1	0.56	normal
tcp	1.11	191	0.33	1	1	1	1.0	normal
icmp	28847.13	42	0.33	1	1	1	1.0	icmpflood
tcp	0.69	74	0.5	1	262	1	1.0	portscan
udp	8699.03	62	0.2	1	1	1	0.0	udpflood
icmp	3282.81	98	1.0	1	1	1	0.85	icmpflood
icmp	679.39	98	1.0	1	1	1	0.75	icmpflood
tcp	0.84	54	0.25	1	327	327	1.0	tcpsynflood
icmp	1.9	67	1.0	6	1	1	1.0	ipsweep
tcp	0.84	74	0.5	1	346	1	1.0	portscan
tcp	1.14	697	1.0	1	1	1	0.87	normal
tcp	0.14	63	1.0	1	1	1	1.0	normal
tcp	0.29	54	0.2	1	168	168	1.0	tcpsynflood
udp	0.14	101	1.0	1	25	1	1.0	normal
tcp	0.05	54	1.0	1	1	1	1.0	normal
udp	0.12	42	0.5	1	80	8	0.0	portscan
icmp	1212.89	98	1.0	1	1	1	1.0	icmpflood
tcp	0.13	74	0.25	1	734	2	1.0	portscan
tcp	0.18	54	0.5	1	56	56	1.0	tcpsynflood
udp	0.49	42	0.33	1	624	5	0.0	portscan
tcp	0.2	74	0.33	1	261	1	1.0	portscan
icmp	0.24	78	0.94	7	1	1	0.67	ipsweep
tcp	0.68	74	1.0	1	598	1	1.0	portscan
tcp	6.33	54	0.33	1	300	300	0.28	tcpsynflood
icmp	21.8	73	0.33	1	1	1	0.99	icmpflood
icmp	178.08	1306	1.0	1	1	1	1.0	pingofdeath
udp	9361.53	42	0.5	1	1	1	0.0	udpflood
icmp	2428.3	98	0.33	1	1	1	0.99	icmpflood
icmp	0.49	98	1.0	14	1	1	1.0	ipsweep
icmp	0.73	98	1.0	20	1	1	0.62	ipsweep
tcp	0.27	54	1.0	1	168	168	1.0	tcpsynflood
tcp	0.27	81	1.0	1	1	1	0.6	normal
udp	0.49	42	0.17	1	366	2	0.0	portscan
tcp	0.88	317	0.33	1	1	1	0.88	normal
udp	481.01	62	0.25	1	1	1	0.0	udpflood
tcp	0.81	74	0.2	1	127	1	1.0	portscan
icmp	0.25	98	0.89	16	1	1	0.8	ipsweep
tcp	0.37	109	0.5	1	1	1	1.0	normal
udp	1421.44	84	1.0	1	1	1	0.0	udpflood
tcp	0.52	54	0.2	1	495	495	1.0	tcpsynflood
icmp	0.55	78	0.94	16	1	1	1.0	ipsweep
icmp	0.29	78	0.65	11	1	1	1.0	ipsweep
tcp	0.58	54	1.0	1	486	486	1.0	tcpsynflood
tcp	0.13	74	0.5	1	115	2	1.0	portscan
udp	0.86	42	1.0	1	174	8	0.0	portscan
udp	0.18	116	1.0	1	28	1	1.0	normal
tcp	0.48	74	0.5	1	242	1	1.0	portscan
icmp	0.11	98	0.25	2	1	1	1.0	normal
tcp	0.13	54	1.0	1	6	1	1.0	normal
tcp	0.06	54	0.5	1	399	399	1.0	tcpsynflood
tcp	0.08	54	0.25	1	271	271	1.0	tcpsynflood
icmp	0.98	98	0.75	9	1	1	1.0	ipsweep
udp	137029.32	62	0.25	1	1	1	0.0	udpflood
tcp	0.73	1183	1.0	1	1	1	1.0	normal
tcp	0.21	54	1.0	1	295	295	1.0	tcpsynflood
icmp	1.07	98	0.86	12	1	1	1.0	ipsweep
udp	17287.8	62	1.0	1	1	1	0.0	udpflood
icmp	0.36	98	0.78	14	1	1	1.0	ipsweep
icmp	19.52	42	0.5	1	1	1	1.0	icmpflood
icmp	1.01	62	0.75	19	1	1	1.0	ipsweep
icmp	67.97	106	0.33	1	1	1	1.0	icmpflood
tcp	0.25	54	0.33	1	1	1	1.0	normal
tcp	0.43	85	1.0	1	4	1	1.0	normal
icmp	123.28	1447	0.25	1	1	1	1.0	pingofdeath
icmp	0.83	75	0.89	8	1	1	1.0	ipsweep
tcp	0.49	54	0.5	1	181	181	1.0	tcpsynflood
udp	6424.42	62	0.5	1	1	1	0.0	udpflood
tcp	0.31	54	1.0	1	383	383	1.0	tcpsynflood
icmp	2054.05	42	0.25	1	1	1	1.0	icmpflood
tcp	0.55	74	0.5	1	309	2	1.0	portscan
tcp	1.88	5464	0.2	1	3	1	0.93	normal
icmp	5.12	98	0.5	1	1	1	1.0	normal
udp	10941.49	42	0.33	1	1	1	0.0	udpflood
tcp	0.5	76	1.0	1	550	550	1.0	tcpsynflood
udp	0.13	42	1.0	1	82	4	0.0	portscan
icmp	1.05	98	0.94	16	1	1	1.0	ipsweep
tcp	0.27	58	0.1	1	74	1	1.0	portscan
udp	0.11	351	1.0	1	47	1	1.0	normal
tcp	0.4	74	1.0	1	236	1	1.0	portscan
udp	1430.81	62	0.5	1	1	1	0.0	udpflood
icmp	926.04	98	1.0	1	1	1	0.96	icmpflood
tcp	0.08	66	1.0	1	3	1	1.0	normal
udp	1687.4	62	0.33	1	1	1	0.0	udpflood
tcp	39.75	2824	1.0	1	6	1	0.65	normal
icmp	9160.91	106	1.0	2	1	1	1.0	icmpflood
tcp	0.27	58	1.0	1	229	2	1.0	portscan
icmp	0.5	98	0.89	8	1	1	1.0	ipsweep
icmp	93.8	1480	0.33	1	1	1	0.99	pingofdeath
tcp	11.51	3901	1.0	1	12	1	0.73	normal
tcp	0.31	74	0.5	1	118	1	1.0	portscan
icmp	1532.82	106	0.25	1	1	1	1.0	icmpflood
tcp	8.65	1346	1.0	1	1	1	0.82	normal
icmp	134.74	98	0.25	1	1	1	1.0	icmpflood
tcp	0.14	54	0.5	1	125	125	0.75	tcpsynflood
udp	1991.08	80	1.0	1	1	1	0.0	udpflood
icmp	28.72	1272	0.25	1	1	1	1.0	pingofdeath
tcp	1.34	1395	0.25	1	7	1	1.0	normal
tcp	0.31	54	0.5	1	148	148	0.75	tcpsynflood
icmp	5403.94	42	1.0	1	1	1	1.0	icmpflood
icmp	1.23	98	0.85	11	1	1	1.0	ipsweep
icmp	34.87	1460	0.67	2	1	1	1.0	pingofdeath
tcp	19.18	973	1.0	1	1	1	0.66	normal
icmp	2.91	98	1.0	1	1	1	1.0	normal
icmp	0.5	98	0.8	8	1	1	1.0	ipsweep
icmp	1.43	98	0.83	5	1	1	1.0	ipsweep
tcp	0.38	54	0.5	1	186	186	1.0	tcpsynflood
tcp	0.22	54	1.0	1	81	81	1.0	tcpsynflood
udp	1548.72	42	0.5	1	1	1	0.0	udpflood
udp	0.32	42	0.5	1	101	5	0.0	portscan
tcp	0.45	74	0.33	1	96	1	1.0	portscan
tcp	0.26	54	0.2	1	338	338	1.0	tcpsynflood
tcp	0.47	54	1.0	1	349	349	1.0	tcpsynflood
udp	1326.49	42	0.5	1	1	1	0.0	udpflood
icmp	178.21	1412	0.17	1	1	1	1.0	pingofdeath
tcp	0.35	54	0.2	1	712	712	1.0	tcpsynflood
icmp	0.94	98	0.9	8	1	1	1.0	ipsweep
tcp	0.56	74	0.25	1	122	1	1.0	portscan
tcp	0.93	54	1.0	1	492	492	1.0	tcpsynflood
tcp	0.15	54	0.2	1	194	194	1.0	tcpsynflood
tcp	0.17	74	1.0	1	100	1	1.0	portscan
tcp	0.53	54	1.0	1	644	644	1.0	tcpsynflood
icmp	7808.81	42	0.25	1	1	1	0.95	icmpflood
tcp	0.12	58	0.2	1	149	1	1.0	portscan
tcp	0.59	519	1.0	1	7	1	1.0	normal
udp	0.25	116	0.33	1	32	1	1.0	normal
icmp	786.03	54	0.14	1	1	1	1.0	icmpflood
udp	8053.76	42	0.5	1	1	1	0.0	udpflood
tcp	0.7	74	1.0	1	110	1	1.0	portscan
tcp	0.75	54	0.5	1	42	42	1.0	tcpsynflood
icmp	559.05	54	0.4	2	1	1	1.0	icmpflood
tcp	0.16	74	0.33	1	89	1	1.0	portscan
tcp	0.12	54	0.25	1	245	245	1.0	tcpsynflood
tcp	0.15	54	1.0	1	2	1	0.75	normal
udp	2063.46	62	1.0	1	1	1	0.0	udpflood
tcp	0.84	165	0.5	1	1	1	0.75	normal
icmp	0.72	62	0.75	16	1	1	1.0	ipsweep
icmp	920.9	42	1.0	1	1	1	1.0	icmpflood
tcp	0.09	54	0.33	1	1	1	1.0	normal
icmp	0.77	98	0.8	8	1	1	1.0	ipsweep
tcp	0.86	54	0.25	1	124	124	1.0	tcpsynflood
icmp	2092.25	42	0.5	1	1	1	1.0	icmpflood
icmp	1.98	98	0.85	11	1	1	1.0	ipsweep
tcp	0.16	74	1.0	1	105	1	1.0	portscan
icmp	0.2	98	0.8	8	1	1	1.0	ipsweep
tcp	0.18	58	0.2	1	140	1	1.0	portscan
icmp	756.84	55	0.5	1	1	1	0.58	icmpflood
tcp	0.59	771	1.0	1	3	1	1.0	normal
tcp	1.02	896	0.33	1	1	1	0.57	normal
tcp	339.43	3478	0.5	1	2	1	0.61	normal
icmp	132688.37	42	0.33	1	1	1	0.84	icmpflood
icmp	1197.43	98	1.0	1	1	1	1.0	icmpflood
icmp	0.14	98	1.0	7	1	1	1.0	ipsweep
tcp	0.56	54	0.5	1	147	147	1.0	tcpsynflood
udp	995.86	42	1.0	1	1	1	0.0	udpflood
tcp	2.91	2170	1.0	1	2	1	0.71	normal
tcp	0.1	70	0.25	1	2	2	0.5	normal
udp	860.21	42	1.0	1	1	1	0.0	udpflood
tcp	0.3	54	1.0	1	122	122	1.0	tcpsynflood
tcp	0.34	54	0.5	1	259	259	1.0	tcpsynflood
tcp	0.23	85	0.33	1	1	1	0.5	normal
icmp	0.97	98	0.67	20	1	1	1.0	ipsweep
udp	723.97	86	1.0	1	1	1	0.0	udpflood
icmp	2.62	98	1.0	1	1	1	1.0	normal
udp	28.37	1512	0.25	1	1	1	0.0	normal
udp	8769.98	42	0.33	1	1	1	0.0	udpflood
tcp	0.51	74	0.5	1	267	2	1.0	portscan
tcp	0.7	54	1.0	1	458	458	1.0	tcpsynflood
tcp	0.64	74	1.0	1	302	1	1.0	portscan
icmp	15342.84	42	0.11	1	1	1	0.96	icmpflood
udp	788.27	42	0.5	1	1	1	0.0	udpflood
tcp	0.12	54	0.2	1	6	1	1.0	normal
icmp	39.44	1481	0.14	1	1	1	1.0	pingofdeath
tcp	0.42	58	0.5	1	97	1	1.0	portscan
tcp	0.49	66	0.25	1	6	1	1.0	normal
udp	1702.68	62	1.0	1	1	1	0.0	udpflood
tcp	0.44	58	0.2	1	52	1	1.0	portscan
tcp	0.23	54	1.0	1	393	393	1.0	tcpsynflood
tcp	0.09	74	0.5	1	879	1	1.0	portscan
tcp	0.18	74	0.5	1	391	1	1.0	portscan
udp	7267.42	62	1.0	1	1	1	0.0	udpflood
tcp	0.26	54	0.5	1	293	293	1.0	tcpsynflood
udp	0.12	116	0.33	1	14	1	1.0	normal
icmp	10.4	98	0.25	1	1	1	0.67	normal
tcp	2.5	87	1.0	1	7	1	0.72	normal
icmp	1568.25	106	0.25	1	1	1	0.95	icmpflood
udp	0.87	42	1.0	1	165	3	0.0	portscan
tcp	0.47	74	0.33	1	321	1	0.5	portscan
udp	9178.15	62	0.17	1	1	1	0.0	udpflood
icmp	0.77	98	1.0	15	1	1	1.0	ipsweep
tcp	0.59	54	1.0	1	308	308	1.0	tcpsynflood
icmp	1.03	98	0.67	4	1	1	1.0	ipsweep
udp	0.41	317	0.33	1	18	1	1.0	normal
tcp	6.57	2347	1.0	1	2	1	1.0	normal
tcp	0.2	74	0.5	1	597	1	1.0	portscan
icmp	0.22	98	1.0	1	1	1	1.0	normal
icmp	132.19	1450	1.0	1	1	1	1.0	pingofdeath
udp	906.96	42	1.0	1	1	1	0.0	udpflood
icmp	0.43	98	0.88	7	1	1	1.0	ipsweep
tcp	0.83	74	0.5	1	254	1	1.0	portscan
tcp	0.75	58	1.0	1	171	2	0.1	portscan
udp	5933.72	42	1.0	1	1	1	0.0	udpflood
tcp	0.13	54	1.0	1	56	56	0.5	tcpsynflood
icmp	8174.57	42	0.11	1	1	1	0.95	icmpflood
tcp	0.1	74	1.0	1	115	2	1.0	portscan
tcp	0.16	54	0.25	1	553	553	1.0	tcpsynflood
icmp	0.6	98	0.93	15	1	1	1.0	ipsweep
icmp	19.33	1462	1.0	1	1	1	1.0	pingofdeath
tcp	0.67	58	0.17	1	261	1	1.0	portscan
udp	596.74	96	1.0	1	1	1	0.0	udpflood
udp	5199.88	42	1.0	1	1	1	0.0	udpflood
tcp	0.24	74	1.0	1	734	2	1.0	portscan
udp	1221.78	62	1.0	1	1	1	0.0	udpflood
tcp	0.23	54	1.0	1	173	173	1.0	tcpsynflood
tcp	0.23	54	1.0	1	252	252	1.0	tcpsynflood
tcp	0.53	54	0.5	1	678	678	1.0	tcpsynflood
tcp	0.42	54	0.5	1	310	310	1.0	tcpsynflood
icmp	0.68	98	0.73	18	1	1	1.0	ipsweep
tcp	0.32	54	1.0	1	447	447	1.0	tcpsynflood
udp	445.37	103	1.0	1	1	1	0.0	udpflood
tcp	0.74	58	1.0	1	147	1	1.0	portscan
udp	8893.68	62	0.5	1	1	1	0.0	udpflood
tcp	9.82	2051	1.0	1	6	1	0.89	normal
tcp	0.41	958	1.0	1	2	1	1.0	normal
udp	14153.04	42	0.17	1	1	1	0.0	udpflood
tcp	0.26	58	0.1	1	300	1	1.0	portscan
icmp	3028.6	98	0.25	1	1	1	1.0	icmpflood
udp	1679.04	42	1.0	1	1	1	0.0	udpflood
icmp	0.76	75	0.89	8	1	1	1.0	ipsweep
icmp	0.62	98	1.0	16	1	1	1.0	ipsweep
icmp	0.39	98	0.89	8	1	1	1.0	ipsweep
icmp	129.98	1343	1.0	1	1	1	1.0	pingofdeath
icmp	0.17	98	0.78	7	1	1	1.0	ipsweep
udp	1.07	42	0.5	1	265	7	0.0	portscan
tcp	0.78	74	0.2	1	164	1	1.0	portscan
tcp	0.17	54	1.0	1	304	304	0.45	tcpsynflood
icmp	59.3	1431	0.25	1	1	1	1.0	pingofdeath
icmp	3449.63	98	0.25	1	1	1	0.98	icmpflood
udp	0.21	116	1.0	1	125	1	1.0	normal
icmp	25.05	1476	0.25	1	1	1	1.0	pingofdeath
tcp	0.34	54	1.0	1	345	345	0.45	tcpsynflood
tcp	0.07	54	0.33	1	2	1	1.0	normal
icmp	1966.3	98	0.25	1	1	1	0.5	icmpflood
tcp	0.36	54	1.0	1	219	219	1.0	tcpsynflood
tcp	0.18	54	0.33	1	3	1	1.0	normal
tcp	0.42	74	0.25	1	146	1	1.0	portscan
tcp	1.0	54	0.5	1	132	132	1.0	tcpsynflood
icmp	1240.02	98	0.33	1	1	1	1.0	icmpflood
tcp	0.43	74	0.5	1	195	1	1.0	portscan
icmp	2.53	98	1.0	12	1	1	0.67	ipsweep
udp	11526.11	42	0.5	1	1	1	0.0	udpflood
icmp	719.6	42	0.33	1	1	1	1.0	icmpflood
tcp	0.57	54	0.5	1	436	436	1.0	tcpsynflood
udp	0.09	42	1.0	1	125	5	0.0	portscan
tcp	0.26	54	0.5	1	208	208	1.0	tcpsynflood
icmp	1.45	98	0.67	4	1	1	1.0	ipsweep
tcp	0.42	54	1.0	1	965	965	0.5	tcpsynflood
icmp	914.12	98	1.0	1	1	1	1.0	icmpflood
tcp	0.15	70	0.25	1	2	1	1.0	normal
icmp	53.91	1476	1.0	1	1	1	1.0	pingofdeath
icmp	20.94	1478	0.5	1	1	1	1.0	pingofdeath
tcp	0.12	54	0.5	1	317	317	1.0	tcpsynflood
udp	7058.07	62	1.0	1	1	1	0.0	udpflood
icmp	0.96	78	0.76	20	1	1	1.0	ipsweep
tcp	0.55	54	0.2	1	601	601	0.5	tcpsynflood
icmp	1.06	64	1.0	7	1	1	1.0	ipsweep
tcp	0.87	74	1.0	1	436	1	1.0	portscan
icmp	0.42	75	1.0	14	1	1	1.0	ipsweep
tcp	0.12	54	0.33	1	2	1	1.0	normal
udp	6891.5	42	0.33	1	1	1	0.0	udpflood
icmp	7027.79	106	0.25	1	1	1	1.0	icmpflood
tcp	0.32	801	0.33	1	1	1	1.0	normal
tcp	0.53	54	0.5	1	497	497	1.0	tcpsynflood
icmp	0.69	98	0.86	16	1	1	1.0	ipsweep
icmp	318.41	98	1.0	1	1	1	1.0	icmpflood
icmp	5314.22	98	0.33	1	1	1	0.98	icmpflood
icmp	1.01	64	0.7	7	1	1	1.0	ipsweep
tcp	5.39	1889	0.33	1	2	1	1.0	normal
tcp	0.16	74	1.0	1	140	1	1.0	portscan
tcp	0.38	74	1.0	1	270	1	1.0	portscan
tcp	0.15	54	0.33	1	368	368	1.0	tcpsynflood
tcp	0.57	74	1.0	1	596	1	1.0	portscan
udp	17517.1	62	0.5	1	1	1	0.0	udpflood
tcp	0.94	71	1.0	1	1058	1058	1.0	tcpsynflood
udp	17044.95	62	0.33	1	1	1	0.0	udpflood
icmp	27.47	1270	0.25	1	1	1	1.0	pingofdeath
tcp	0.46	74	0.33	1	143	1	1.0	portscan
icmp	1688.42	42	0.25	1	1	1	0.97	icmpflood
tcp	0.17	54	0.5	1	331	331	0.5	tcpsynflood
tcp	0.29	74	0.33	1	238	1	1.0	portscan
udp	1566.55	42	0.5	1	1	1	0.0	udpflood
tcp	0.12	54	0.33	1	194	194	1.0	tcpsynflood
icmp	0.64	98	0.92	12	1	1	1.0	ipsweep
icmp	0.58	9	0.78	7	1	1	1.0	ipsweep
tcp	0.17	54	0.5	1	77	77	1.0	tcpsynflood
icmp	0.63	98	1.0	10	1	1	0.57	ipsweep
tcp	0.11	54	0.33	1	79	79	1.0	tcpsynflood
tcp	0.52	54	1.0	1	131	131	1.0	tcpsynflood
icmp	1160.08	98	1.0	1	1	1	0.85	icmpflood
icmp	1.02	98	1.0	1	1	1	1.0	normal
icmp	0.37	98	0.88	14	1	1	0.62	ipsweep
icmp	1.18	75	0.67	6	1	1	1.0	ipsweep
icmp	8454.79	106	0.25	1	1	1	1.0	icmpflood
tcp	1.05	2696	1.0	1	12	1	1.0	normal
udp	411.64	42	0.33	1	1	1	0.0	udpflood
icmp	981.45	42	0.25	1	1	1	1.0	icmpflood
icmp	118622.17	42	0.5	1	1	1	1.0	icmpflood
udp	1956.0	62	0.5	1	1	1	0.0	udpflood
tcp	14.22	5307	0.5	1	1	1	0.72	normal
tcp	0.21	152	1.0	1	1	1	0.75	normal
icmp	0.66	98	1.0	11	1	1	1.0	ipsweep
tcp	0.42	54	0.2	1	176	176	1.0	tcpsynflood
udp	2036.1	62	0.5	1	1	1	0.0	udpflood
tcp	1.03	786	1.0	1	1	1	0.64	normal
tcp	9.26	2900	0.2	1	4	1	0.9	normal
udp	797.63	62	1.0	1	1	1	0.0	udpflood
tcp	0.29	54	0.25	1	131	131	1.0	tcpsynflood
udp	0.06	99	1.0	1	24	1	1.0	normal
tcp	1.05	468	1.0	1	2	1	0.92	normal
tcp	0.15	54	0.33	1	292	292	1.0	tcpsynflood
tcp	0.5	109	0.25	1	2	1	1.0	normal
udp	1834.53	62	1.0	1	1	1	0.0	udpflood
tcp	0.81	54	0.5	1	11	11	1.0	tcpsynflood
icmp	959.51	42	0.25	1	1	1	1.0	icmpflood
tcp	3.91	1583	0.33	1	1	1	0.76	normal
tcp	0.23	74	0.5	1	320	1	1.0	portscan
tcp	0.34	54	0.5	1	166	166	1.0	tcpsynflood
tcp	0.85	80	1.0	1	667	667	1.0	tcpsynflood
icmp	27.85	1268	0.25	1	1	1	1.0	pingofdeath
tcp	0.33	54	1.0	1	117	117	1.0	tcpsynflood
tcp	0.91	54	1.0	1	594	594	1.0	tcpsynflood
icmp	208.58	1458	0.5	1	1	1	1.0	pingofdeath
icmp	0.8	98	0.87	13	1	1	1.0	ipsweep
icmp	690.85	42	0.33	1	1	1	1.0	icmpflood
icmp	0.44	98	0.89	14	1	1	0.75	ipsweep
tcp	0.86	54	0.33	1	79	79	1.0	tcpsynflood
udp	14244.53	42	0.5	1	1	1	0.0	udpflood
udp	0.83	42	0.25	1	148	6	0.0	portscan
udp	0.1	42	0.17	1	121	5	0.0	portscan
icmp	249.21	98	1.0	1	1	1	1.0	icmpflood
icmp	75.57	98	0.33	1	1	1	1.0	icmpflood
udp	0.29	115	1.0	1	28	1	1.0	normal
icmp	0.69	98	0.83	14	1	1	1.0	ipsweep
udp	0.05	150	0.33	1	45	1	1.0	normal
tcp	0.18	54	0.5	1	412	412	1.0	tcpsynflood
icmp	2358.4	54	0.12	1	1	1	1.0	icmpflood
icmp	1.18	98	1.0	7	1	1	0.62	ipsweep
tcp	1.4	594	1.0	1	3	1	1.0	normal
tcp	15.36	54	0.33	1	300	300	0.28	tcpsynflood
icmp	1.47	98	0.83	5	1	1	1.0	ipsweep
icmp	0.21	79	0.94	16	1	1	1.0	ipsweep
udp	1424.22	62	0.5	1	1	1	0.0	udpflood
udp	0.11	42	1.0	1	89	3	0.0	portscan
tcp	0.08	54	1.0	1	3	1	1.0	normal
udp	0.07	132	1.0	1	69	1	1.0	normal
icmp	1.01	98	0.56	10	1	1	0.5	ipsweep
udp	13932.56	42	1.0	1	1	1	0.0	udpflood
udp	16682.32	62	1.0	1	1	1	0.0	udpflood
udp	10048.82	62	0.5	1	1	1	0.0	udpflood
tcp	0.05	54	1.0	1	4	1	1.0	normal
icmp	0.3	75	0.89	8	1	1	1.0	ipsweep
icmp	755.52	98	1.0	1	1	1	1.0	icmpflood
icmp	112.41	1464	0.25	1	1	1	1.0	pingofdeath
tcp	0.65	74	0.5	1	145	1	1.0	portscan
icmp	814.79	55	1.0	1	1	1	0.51	icmpflood
udp	1.28	330	1.0	1	2	1	1.0	normal
udp	0.08	106	0.33	1	32	1	1.0	normal
udp	1718.53	68	0.5	1	1	1	0.0	udpflood
icmp	4738.5	98	1.0	1	1	1	1.0	icmpflood
icmp	156.77	1390	0.17	1	1	1	1.0	pingofdeath
udp	185736.7	62	0.2	1	1	1	0.0	udpflood
udp	0.85	112	0.33	1	26	1	1.0	normal
tcp	3.89	730	1.0	1	4	1	1.0	normal
icmp	0.24	78	1.0	11	1	1	1.0	ipsweep
tcp	0.23	66	1.0	1	6	1	1.0	normal
tcp	0.11	74	1.0	1	296	1	1.0	portscan
udp	0.18	42	1.0	1	250	3	0.0	portscan
tcp	0.15	54	0.33	1	225	225	1.0	tcpsynflood
icmp	0.46	98	0.69	9	1	1	1.0	ipsweep
icmp	122.03	42	1.0	1	1	1	1.0	icmpflood
udp	189085.78	62	0.2	1	1	1	0.0	udpflood
icmp	708.57	42	0.33	1	1	1	1.0	icmpflood
icmp	613.38	42	0.33	1	1	1	1.0	icmpflood
tcp	0.52	74	0.5	1	269	2	0.5	portscan
icmp	0.7	98	0.73	11	1	1	1.0	ipsweep
udp	0.08	143	1.0	1	24	1	1.0	normal
tcp	0.1	54	0.33	1	387	387	1.0	tcpsynflood
udp	16365.41	42	0.2	1	1	1	0.0	udpflood
tcp	0.4	54	0.5	1	399	399	1.0	tcpsynflood
icmp	0.21	98	1.0	2	1	1	1.0	normal
tcp	3.42	1118	0.25	1	3	1	1.0	normal
udp	523.03	127	1.0	1	1	1	0.0	udpflood
icmp	0.66	98	1.0	10	1	1	0.91	ipsweep
udp	10668.33	42	0.5	1	1	1	0.0	udpflood
udp	372.48	122	1.0	1	1	1	0.0	udpflood
tcp	0.63	54	1.0	1	95	95	1.0	tcpsynflood
tcp	0.9	54	0.2	1	368	368	1.0	tcpsynflood
icmp	634.91	98	1.0	1	1	1	1.0	icmpflood
icmp	11701.88	106	1.0	1	1	1	1.0	icmpflood
icmp	692.06	98	1.0	1	1	1	1.0	icmpflood
tcp	0.31	54	0.5	1	199	199	1.0	tcpsynflood
icmp	0.4	98	1.0	12	1	1	0.62	ipsweep
tcp	0.62	74	0.2	1	314	1	1.0	portscan
udp	1514.52	67	0.33	1	1	1	0.0	udpflood
tcp	0.29	74	1.0	1	288	1	1.0	portscan
icmp	9.56	1478	0.2	1	1	1	1.0	pingofdeath
udp	527.54	62	0.25	1	1	1	0.0	udpflood
udp	0.11	108	1.0	1	25	1	1.0	normal
tcp	0.56	74	1.0	1	458	1	1.0	portscan
tcp	0.17	58	0.2	1	1185	1	1.0	portscan
tcp	0.08	54	0.33	1	1	1	1.0	normal
icmp	0.63	64	0.7	13	1	1	1.0	ipsweep
icmp	0.97	98	0.94	16	1	1	1.0	ipsweep
tcp	0.16	74	1.0	1	162	1	1.0	portscan
udp	0.28	42	0.5	1	491	4	0.0	portscan
udp	768.22	42	0.5	1	1	1	0.0	udpflood
udp	399.68	42	0.33	1	1	1	0.0	udpflood
tcp	0.11	54	0.2	1	237	237	1.0	tcpsynflood
icmp	264.07	1513	0.17	1	1	1	1.0	pingofdeath
icmp	266.31	1513	0.17	1	1	1	1.0	pingofdeath
icmp	188.13	1396	0.25	1	1	1	1.0	pingofdeath
tcp	0.55	159	0.33	1	1	1	0.63	normal
tcp	0.31	54	0.14	1	260	260	1.0	tcpsynflood
udp	0.1	42	0.17	1	116	1	0.0	portscan
icmp	0.43	98	0.88	20	1	1	1.0	ipsweep
icmp	0.95	98	0.83	10	1	1	0.91	ipsweep
udp	0.53	42	0.5	1	400	6	0.0	portscan
udp	328.63	106	0.5	1	1	1	0.0	udpflood
tcp	0.14	74	0.2	1	597	1	1.0	portscan
tcp	0.53	54	1.0	1	94	94	1.0	tcpsynflood
tcp	0.32	457	0.33	1	1	1	1.0	normal
tcp	0.22	74	0.5	1	225	1	1.0	portscan
udp	0.76	101	1.0	1	128	5	0.0	portscan
tcp	0.13	58	0.2	1	161	1	1.0	portscan
tcp	0.31	54	1.0	1	452	452	1.0	tcpsynflood
icmp	0.15	98	0.73	14	1	1	1.0	ipsweep
icmp	0.2	98	0.6	3	1	1	1.0	normal
tcp	0.16	54	0.33	1	213	213	1.0	tcpsynflood
tcp	0.14	74	0.33	1	168	1	1.0	portscan
icmp	3.28	98	1.0	1	1	1	1.0	normal
udp	179035.94	62	0.5	1	1	1	0.0	udpflood
icmp	417.87	42	0.5	1	1	1	0.99	icmpflood
icmp	0.22	98	0.17	1	1	1	1.0	normal
icmp	0.69	78	0.94	16	1	1	1.0	ipsweep
tcp	0.96	385	1.0	1	2	1	0.92	normal
tcp	0.7	74	0.5	1	112	1	1.0	portscan
icmp	14.22	98	0.5	1	1	1	1.0	normal
udp	2300.05	125	0.14	1	1	1	0.0	udpflood
tcp	0.11	54	0.5	1	192	192	1.0	tcpsynflood
icmp	0.89	78	0.76	13	1	1	1.0	ipsweep
icmp	0.25	98	0.69	8	1	1	1.0	ipsweep
icmp	6.51	1450	0.5	1	1	1	1.0	pingofdeath
udp	1412.12	42	0.5	1	1	1	0.0	udpflood
tcp	0.17	54	0.2	1	486	486	1.0	tcpsynflood
tcp	0.53	74	0.2	1	154	1	1.0	portscan
udp	0.05	163	1.0	1	33	1	1.0	normal
tcp	0.34	54	1.0	1	700	700	1.0	tcpsynflood
tcp	0.65	876	1.0	1	9	1	1.0	normal
icmp	24.5	1476	0.25	1	1	1	1.0	pingofdeath
tcp	0.15	54	0.25	1	419	419	1.0	tcpsynflood
tcp	0.27	58	0.17	1	440	2	1.0	portscan
tcp	0.16	54	0.25	1	650	650	1.0	tcpsynflood
icmp	20.66	1467	0.5	1	1	1	1.0	pingofdeath
udp	589.36	76	0.5	1	1	1	0.0	udpflood
icmp	768.32	98	0.33	1	1	1	0.99	icmpflood
icmp	0.21	78	0.94	16	1	1	1.0	ipsweep
tcp	0.76	54	0.14	1	196	196	1.0	tcpsynflood
icmp	0.67	98	0.86	16	1	1	1.0	ipsweep
udp	13079.82	42	1.0	1	1	1	0.0	udpflood
tcp	0.59	54	1.0	1	443	443	1.0	tcpsynflood
tcp	0.52	105	0.2	1	329	329	1.0	tcpsynflood
icmp	78.99	1392	0.67	2	1	1	1.0	pingofdeath
udp	0.57	42	1.0	1	119	3	0.0	portscan
tcp	0.2	54	0.33	1	148	148	1.0	tcpsynflood
tcp	0.12	74	0.33	1	128	1	1.0	portscan
icmp	127.4	1329	0.12	1	1	1	0.98	pingofdeath
icmp	1.04	78	0.94	17	1	1	1.0	ipsweep
tcp	0.21	54	0.5	1	340	340	1.0	tcpsynflood
udp	0.75	42	0.17	1	321	5	0.0	portscan
icmp	1.08	98	0.17	1	1	1	1.0	normal
icmp	1.08	98	0.92	11	1	1	1.0	ipsweep
icmp	0.97	98	0.78	7	1	1	1.0	ipsweep
icmp	720.74	42	0.33	1	1	1	1.0	icmpflood
tcp	0.14	74	0.5	1	212	1	1.0	portscan
icmp	0.17	78	0.94	16	1	1	1.0	ipsweep
tcp	0.48	486	0.33	1	4	1	1.0	normal
udp	1667.65	42	0.33	1	1	1	0.0	udpflood
tcp	0.77	459	1.0	1	2	1	1.0	normal
icmp	432.86	42	1.0	1	1	1	1.0	icmpflood
icmp	723.75	42	0.33	1	1	1	1.0	icmpflood
tcp	2.66	403	0.2	1	1	1	0.85	normal
icmp	458.24	98	1.0	1	1	1	1.0	icmpflood
tcp	3.73	405	0.2	1	2	1	1.0	normal
icmp	1124.58	98	0.2	1	1	1	0.96	icmpflood
tcp	0.49	948	1.0	1	2	1	0.93	normal
icmp	329.59	98	1.0	1	1	1	1.0	icmpflood
udp	646.87	42	1.0	1	1	1	0.0	udpflood
tcp	0.26	54	1.0	1	60	60	1.0	tcpsynflood
tcp	0.69	54	1.0	1	131	131	1.0	tcpsynflood
udp	17811.24	62	0.5	1	1	1	0.0	udpflood
icmp	0.72	75	0.89	10	1	1	0.67	ipsweep
tcp	0.15	54	0.2	1	78	78	1.0	tcpsynflood
icmp	786.14	42	0.5	1	1	1	1.0	icmpflood
icmp	2116.56	42	0.33	1	1	1	1.0	icmpflood
udp	0.11	145	0.33	1	55	1	0.5	normal
tcp	0.13	54	1.0	1	68	68	1.0	tcpsynflood
udp	0.4	324	0.33	1	11	1	1.0	normal
tcp	1.0	368	1.0	1	3	1	1.0	normal
tcp	0.7	74	0.25	1	589	2	1.0	portscan
icmp	1099.27	82	0.5	2	1	1	1.0	icmpflood
icmp	258.59	1513	0.2	1	1	1	1.0	pingofdeath
tcp	0.17	54	0.25	1	196	196	1.0	tcpsynflood
tcp	0.22	66	0.33	1	1	1	1.0	normal
tcp	0.22	54	0.33	1	269	269	0.28	tcpsynflood
icmp	1357.12	82	1.0	1	1	1	1.0	icmpflood
tcp	0.08	54	1.0	1	4	1	1.0	normal
icmp	0.82	78	0.94	16	1	1	1.0	ipsweep
icmp	12544.07	42	1.0	1	1	1	1.0	icmpflood
udp	17029.67	62	0.17	1	1	1	0.0	udpflood
icmp	2.84	98	1.0	15	1	1	1.0	ipsweep
udp	72182.47	62	0.5	1	1	1	0.0	udpflood
udp	161.42	42	0.25	1	1	1	0.0	udpflood
tcp	0.59	54	0.2	1	558	558	1.0	tcpsynflood
tcp	0.11	54	0.5	1	149	149	1.0	tcpsynflood
icmp	491.47	42	0.5	1	1	1	0.98	icmpflood
tcp	0.79	411	1.0	1	2	1	0.91	normal
icmp	870.15	42	1.0	1	1	1	0.99	icmpflood
icmp	686.96	98	1.0	1	1	1	0.97	icmpflood
icmp	38.35	98	1.0	1	1	1	1.0	icmpflood
udp	71400.42	62	0.17	1	1	1	0.0	udpflood
tcp	0.54	74	0.5	1	83	1	1.0	portscan
tcp	0.19	54	0.2	1	113	113	1.0	tcpsynflood
udp	1907.7	111	0.25	1	1	1	0.0	udpflood
icmp	13.42	98	0.5	1	1	1	0.8	normal
icmp	117.84	1312	1.0	1	1	1	1.0	pingofdeath
icmp	71.37	98	0.25	1	1	1	1.0	icmpflood
tcp	0.44	74	0.5	1	200	1	1.0	portscan
icmp	0.69	98	0.83	10	1	1	0.91	ipsweep
icmp	36.74	1515	1.0	1	1	1	1.0	pingofdeath
icmp	8988.4	42	0.17	1	1	1	0.99	icmpflood
tcp	0.84	54	0.5	1	281	281	1.0	tcpsynflood
icmp	1.87	98	0.88	21	1	1	0.62	ipsweep
tcp	0.68	346	0.33	1	3	1	1.0	normal
tcp	0.22	54	0.5	1	259	259	1.0	tcpsynflood
icmp	61777.73	42	0.2	1	1	1	1.0	icmpflood
icmp	4830.8	106	0.33	1	1	1	1.0	icmpflood
tcp	0.51	54	0.5	1	35	35	1.0	tcpsynflood
tcp	6.07	5464	0.33	1	4	1	0.93	normal
icmp	808.29	42	0.5	1	1	1	1.0	icmpflood
udp	17095.66	62	0.17	1	1	1	0.0	udpflood
udp	185523.83	62	1.0	1	1	1	0.0	udpflood
icmp	0.44	98	0.88	18	1	1	1.0	ipsweep
icmp	1051.2	98	0.25	1	1	1	1.0	icmpflood
icmp	1549.36	42	0.33	1	1	1	0.99	icmpflood
icmp	1.01	98	1.0	1	1	1	1.0	normal
tcp	0.37	54	0.2	1	219	219	1.0	tcpsynflood
tcp	0.33	519	0.33	1	2	1	1.0	normal
tcp	2.28	518	1.0	1	1	1	1.0	normal
tcp	0.19	54	0.5	1	68	68	1.0	tcpsynflood
tcp	0.45	54	0.33	1	83	83	1.0	tcpsynflood
icmp	0.97	98	0.25	1	1	1	1.0	normal
icmp	3460.41	42	0.5	1	1	1	1.0	icmpflood
udp	14070.19	42	0.17	1	1	1	0.0	udpflood
icmp	88.13	98	0.25	1	1	1	1.0	icmpflood
tcp	0.78	54	1.0	1	513	513	0.5	tcpsynflood
icmp	106.59	1450	1.0	1	1	1	1.0	pingofdeath
tcp	0.39	634	0.33	1	6	1	1.0	normal
icmp	0.29	98	0.82	16	1	1	1.0	ipsweep
tcp	0.44	74	1.0	1	235	1	1.0	portscan
icmp	40.35	1481	0.25	1	1	1	1.0	pingofdeath
icmp	42.46	98	1.0	1	1	1	1.0	icmpflood
icmp	1.18	98	0.78	7	1	1	1.0	ipsweep
tcp	0.11	54	0.5	1	259	259	1.0	tcpsynflood
icmp	1.06	98	0.83	12	1	1	1.0	ipsweep
icmp	1.06	98	0.92	11	1	1	1.0	ipsweep
icmp	17.43	1478	0.5	1	1	1	1.0	pingofdeath
tcp	0.28	485	1.0	1	3	1	1.0	normal
udp	0.06	117	1.0	1	27	1	1.0	normal
icmp	7.87	1450	0.5	1	1	1	1.0	pingofdeath
udp	0.51	42	0.5	1	389	6	0.0	portscan
tcp	0.9	54	0.5	1	531	531	1.0	tcpsynflood
udp	0.09	209	0.25	1	18	1	1.0	normal
tcp	27.34	1538	1.0	1	7	1	0.75	normal
tcp	4.52	1538	0.33	1	2	1	0.75	normal
udp	0.08	150	0.33	1	12	1	1.0	normal
tcp	0.09	54	0.33	1	310	310	1.0	tcpsynflood
icmp	23.2	106	0.33	1	1	1	1.0	icmpflood
icmp	80.82	1370	1.0	1	1	1	1.0	pingofdeath
icmp	0.64	75	0.89	11	1	1	1.0	ipsweep
icmp	707.19	42	1.0	1	1	1	1.0	icmpflood
udp	3323.99	62	1.0	1	1	1	0.0	udpflood
icmp	24.93	1475	0.25	1	1	1	1.0	pingofdeath
udp	9991.16	42	0.5	1	1	1	0.0	udpflood
udp	0.64	42	0.5	1	76	3	0.0	portscan
tcp	0.39	54	1.0	1	115	115	1.0	tcpsynflood
tcp	0.3	54	0.2	1	152	152	1.0	tcpsynflood
udp	59688.46	62	0.33	1	1	1	0.0	udpflood
udp	0.1	42	0.5	1	240	6	0.0	portscan
udp	9639.33	42	1.0	1	1	1	0.0	udpflood
icmp	114967.22	42	0.33	1	1	1	1.0	icmpflood
icmp	160.51	1328	1.0	1	1	1	1.0	pingofdeath
udp	15913.06	62	0.33	1	1	1	0.0	udpflood
udp	0.09	42	0.5	1	180	6	0.0	portscan
tcp	0.31	54	0.25	1	78	78	1.0	tcpsynflood
tcp	0.57	74	1.0	1	224	1	1.0	portscan
icmp	1.34	98	1.0	1	1	1	1.0	normal
icmp	1943.39	42	1.0	1	1	1	1.0	icmpflood
icmp	59.75	98	1.0	1	1	1	0.99	icmpflood
tcp	0.22	54	1.0	1	203	203	1.0	tcpsynflood
udp	0.92	42	0.5	1	213	1	0.0	portscan
tcp	1.37	410	0.2	1	1	1	0.85	normal
udp	0.1	140	0.33	1	14	1	1.0	normal
udp	10244.24	62	1.0	1	1	1	0.0	udpflood
icmp	1.26	98	0.25	1	1	1	1.0	normal
tcp	1.48	589	0.33	1	4	1	1.0	normal
tcp	3.67	446	0.2	1	1	1	1.0	normal
icmp	0.23	98	0.86	12	1	1	1.0	ipsweep
tcp	0.58	74	0.5	1	195	1	1.0	portscan
icmp	0.16	98	0.87	14	1	1	1.0	ipsweep
tcp	0.12	54	0.5	1	86	86	1.0	tcpsynflood
udp	8093.27	62	0.17	1	1	1	0.0	udpflood
tcp	1.09	52	0.2	1	714	714	1.0	tcpsynflood
icmp	38.87	106	0.25	1	1	1	1.0	icmpflood
icmp	4.19	98	0.2	1	1	1	1.0	normal
tcp	9.64	66	0.5	1	1	1	1.0	normal
tcp	1.71	844	1.0	1	3	1	0.87	normal
tcp	0.24	81	0.33	1	1	1	0.6	normal
udp	1306.42	109	0.33	1	1	1	0.0	udpflood
udp	0.68	42	0.5	1	61	2	0.0	portscan
udp	1245.24	42	1.0	1	1	1	0.0	udpflood
icmp	0.36	98	0.8	8	1	1	1.0	ipsweep
icmp	17.92	1469	1.0	1	1	1	1.0	pingofdeath
udp	0.21	42	1.0	1	157	5	0.0	portscan
tcp	0.08	54	1.0	1	2	1	1.0	normal
udp	0.05	129	1.0	1	17	1	1.0	normal
tcp	0.78	74	0.5	1	281	1	1.0	portscan
tcp	4.39	844	1.0	1	3	1	0.87	normal
icmp	9.26	98	1.0	1	1	1	1.0	normal
icmp	2170.96	80	0.33	1	1	1	0.99	icmpflood
tcp	0.19	54	1.0	1	90	90	1.0	tcpsynflood
tcp	0.21	74	0.2	1	265	1	1.0	portscan
udp	0.15	42	1.0	1	314	2	0.0	portscan
icmp	0.97	98	0.44	12	1	1	1.0	ipsweep
tcp	0.32	651	1.0	1	2	1	1.0	normal
udp	2200.67	61	0.5	1	1	1	0.0	udpflood
udp	2028.91	75	0.5	1	1	1	0.0	udpflood
tcp	0.26	54	0.5	1	163	163	1.0	tcpsynflood
udp	852.96	42	1.0	1	1	1	0.0	udpflood
icmp	4799.2	98	0.5	1	1	1	1.0	icmpflood
tcp	0.15	54	0.5	1	138	138	1.0	tcpsynflood
udp	0.11	99	0.1	1	11	1	1.0	normal
udp	10791.84	42	0.33	1	1	1	0.0	udpflood
tcp	0.97	58	0.2	1	129	1	1.0	portscan
icmp	388.21	42	0.5	1	1	1	0.99	icmpflood
icmp	0.87	67	1.0	6	1	1	1.0	ipsweep
udp	69428.65	62	0.5	1	1	1	0.0	udpflood
icmp	1083.21	98	0.25	1	1	1	1.0	icmpflood
tcp	0.48	74	0.5	1	206	2	1.0	portscan
icmp	956.95	79	0.25	1	1	1	1.0	icmpflood
udp	0.05	143	1.0	1	24	1	1.0	normal
icmp	1.07	98	1.0	9	1	1	1.0	ipsweep
icmp	5182.6	98	1.0	1	1	1	1.0	icmpflood
udp	422.54	128	1.0	1	1	1	0.0	udpflood
icmp	187.32	1304	0.11	1	1	1	1.0	pingofdeath
tcp	0.35	74	1.0	1	202	1	1.0	portscan
icmp	0.82	75	0.89	20	1	1	1.0	ipsweep
tcp	0.66	54	1.0	1	2	1	0.33	normal
tcp	0.98	54	0.2	1	601	601	1.0	tcpsynflood
tcp	0.08	66	0.25	1	1	1	1.0	normal
tcp	6.12	2486	1.0	1	1	1	0.96	normal
udp	688.51	42	1.0	1	1	1	0.0	udpflood
tcp	0.2	54	0.5	1	629	629	1.0	tcpsynflood
tcp	0.52	110	1.0	1	1	1	0.83	normal
tcp	0.13	66	1.0	1	1	1	1.0	normal
icmp	863.21	42	0.33	1	1	1	0.98	icmpflood
udp	16849.34	42	0.33	1	1	1	0.0	udpflood
tcp	1.82	959	0.33	1	1	1	0.88	normal
tcp	0.79	111	1.0	1	527	527	1.0	tcpsynflood
udp	0.07	112	0.33	1	28	1	1.0	normal
tcp	0.38	457	1.0	1	1	1	1.0	normal
icmp	26.96	1489	0.25	1	1	1	1.0	pingofdeath
icmp	23.54	1509	0.17	1	1	1	1.0	pingofdeath
tcp	0.08	54	0.5	1	205	205	1.0	tcpsynflood
icmp	34.81	1473	0.5	1	1	1	1.0	pingofdeath
tcp	0.23	74	0.5	1	167	1	1.0	portscan
icmp	1.09	98	1.0	8	1	1	1.0	ipsweep
icmp	979.69	98	0.5	1	1	1	0.99	icmpflood
icmp	0.87	98	0.69	9	1	1	1.0	ipsweep
udp	0.07	101	1.0	1	27	1	1.0	normal
icmp	27.57	1501	0.17	1	1	1	1.0	pingofdeath
icmp	806.0	98	1.0	2	1	1	1.0	icmpflood
tcp	0.71	54	0.5	1	194	194	1.0	tcpsynflood
udp	886.3	74	0.5	1	1	1	0.0	udpflood
tcp	0.89	116	1.0	1	207	1	1.0	portscan
tcp	0.48	54	0.33	1	190	190	1.0	tcpsynflood
tcp	32.29	2370	1.0	1	6	1	0.87	normal
udp	478.44	62	0.2	1	1	1	0.0	udpflood
udp	1.37	885	0.2	1	1	1	0.0	normal
udp	0.11	102	0.33	1	14	1	1.0	normal
udp	0.63	42	0.5	1	399	4	0.0	portscan
icmp	16691.99	42	0.11	1	1	1	0.95	icmpflood
icmp	6432.42	42	0.25	1	1	1	0.7	icmpflood
udp	16318.27	62	0.25	1	1	1	0.0	udpflood
tcp	0.1	54	0.2	1	92	92	1.0	tcpsynflood
udp	0.14	155	0.14	1	40	1	1.0	normal
tcp	0.18	54	0.33	1	1	1	0.67	normal
icmp	1.04	98	0.73	8	1	1	1.0	ipsweep
udp	0.9	42	1.0	1	155	7	0.0	portscan
tcp	0.34	54	1.0	1	278	278	1.0	tcpsynflood
icmp	10289.36	42	0.33	1	1	1	0.85	icmpflood
icmp	2060.44	42	0.17	1	1	1	1.0	icmpflood
udp	0.06	175	1.0	1	4	1	1.0	normal
udp	1368.61	42	0.33	1	1	1	0.0	udpflood
icmp	0.94	98	0.82	9	1	1	1.0	ipsweep
udp	64123.42	62	0.5	1	1	1	0.0	udpflood
udp	0.2	42	0.5	1	267	1	0.0	portscan
udp	278.36	80	0.2	1	1	1	0.0	udpflood
udp	381.69	62	1.0	1	1	1	0.0	udpflood
tcp	1.02	74	1.0	1	220	1	1.0	portscan
icmp	2133.53	42	0.25	1	1	1	1.0	icmpflood
tcp	0.36	54	0.5	1	534	534	1.0	tcpsynflood
tcp	0.4	58	0.1	1	74	1	1.0	portscan
tcp	0.64	54	0.2	1	607	607	1.0	tcpsynflood
icmp	108.94	1302	0.14	1	1	1	1.0	pingofdeath
tcp	0.73	54	0.2	1	47	47	1.0	tcpsynflood
udp	0.59	42	1.0	1	79	3	0.0	portscan
udp	0.23	42	0.5	1	81	5	0.0	portscan
icmp	1113.19	98	1.0	1	1	1	0.86	icmpflood
tcp	0.12	54	1.0	1	332	332	1.0	tcpsynflood
udp	7293.68	62	1.0	1	1	1	0.0	udpflood
tcp	4.63	252	1.0	1	1	1	0.82	normal
icmp	0.69	98	1.0	16	1	1	1.0	ipsweep
udp	0.05	111	1.0	1	24	1	1.0	normal
tcp	1.14	87	1.0	1	834	834	1.0	tcpsynflood
icmp	0.28	98	0.33	2	1	1	1.0	normal
tcp	0.21	54	1.0	1	333	333	1.0	tcpsynflood
udp	756.5	62	0.14	1	1	1	0.0	udpflood
icmp	223.13	1415	0.25	1	1	1	1.0	pingofdeath
udp	768.37	42	0.5	1	1	1	0.0	udpflood
udp	0.17	102	1.0	1	11	1	1.0	normal
tcp	0.19	74	0.2	1	83	1	1.0	portscan
icmp	854.67	78	0.25	1	1	1	1.0	icmpflood
udp	175623.58	62	0.5	1	1	1	0.0	udpflood
udp	15110.79	42	0.5	1	1	1	0.0	udpflood
udp	0.63	42	0.17	1	706	4	0.0	portscan
tcp	0.15	346	0.33	1	2	1	1.0	normal
tcp	0.24	54	0.33	1	565	565	1.0	tcpsynflood
tcp	1.28	1818	0.33	1	1	1	0.92	normal
tcp	0.19	54	0.5	1	217	217	0.5	tcpsynflood
icmp	49.33	1459	1.0	1	1	1	1.0	pingofdeath
icmp	0.66	78	0.94	19	1	1	1.0	ipsweep
tcp	0.59	74	0.2	1	118	1	1.0	portscan
udp	1657.91	62	1.0	1	1	1	0.0	udpflood
icmp	0.66	98	0.8	19	1	1	1.0	ipsweep
tcp	0.16	54	0.5	1	223	223	1.0	tcpsynflood
icmp	0.54	75	0.67	16	1	1	1.0	ipsweep
tcp	0.31	74	1.0	1	86	1	1.0	portscan
tcp	0.2	54	0.5	1	158	158	1.0	tcpsynflood
tcp	0.87	627	0.33	1	1	1	0.67	normal
tcp	0.18	54	1.0	1	155	155	1.0	tcpsynflood
icmp	0.71	75	0.67	19	1	1	1.0	ipsweep
tcp	0.13	54	0.5	1	1668	1668	1.0	tcpsynflood
icmp	40.32	1481	0.17	1	1	1	1.0	pingofdeath
icmp	10172.62	106	1.0	1	1	1	0.99	icmpflood
udp	160380.88	62	0.5	1	1	1	0.0	udpflood
tcp	1.36	2051	0.25	1	7	1	0.93	normal
tcp	0.08	54	0.33	1	140	140	1.0	tcpsynflood
tcp	0.42	54	1.0	1	310	310	1.0	tcpsynflood
tcp	0.63	58	1.0	1	144	1	1.0	portscan
udp	0.56	98	1.0	1	7	1	1.0	normal
icmp	22.1	1509	0.14	1	1	1	1.0	pingofdeath
udp	441.77	68	0.17	1	1	1	0.0	udpflood
icmp	496.78	98	0.33	1	1	1	1.0	icmpflood
icmp	0.24	98	0.78	7	1	1	1.0	ipsweep
tcp	0.25	74	0.5	1	686	2	1.0	portscan
icmp	0.42	98	0.17	1	1	1	1.0	normal
tcp	0.47	54	0.2	1	396	396	1.0	tcpsynflood
icmp	24.28	1499	0.14	1	1	1	1.0	pingofdeath
tcp	0.32	458	1.0	1	1	1	1.0	normal
tcp	0.17	54	1.0	1	137	137	1.0	tcpsynflood
icmp	126.6	98	0.5	1	1	1	1.0	icmpflood
udp	0.09	42	0.5	1	97	4	0.0	portscan
icmp	0.25	98	0.8	20	1	1	1.0	ipsweep
icmp	4.56	98	0.33	1	1	1	1.0	normal
icmp	0.81	98	1.0	8	1	1	1.0	ipsweep
icmp	4336.24	98	0.25	1	1	1	1.0	icmpflood
icmp	3.88	1458	1.0	1	1	1	1.0	pingofdeath
tcp	0.72	650	0.33	1	2	1	1.0	normal
icmp	13.27	1509	0.25	1	1	1	1.0	pingofdeath
udp	483.13	80	0.25	1	1	1	0.0	udpflood
tcp	0.61	74	0.5	1	346	2	1.0	portscan
icmp	2045.83	42	0.14	1	1	1	1.0	icmpflood
tcp	0.45	54	0.33	1	320	320	0.0	tcpsynflood
icmp	1.06	98	1.0	7	1	1	1.0	ipsweep
tcp	0.24	74	1.0	1	128	1	1.0	portscan
tcp	3.61	54	1.0	1	223	223	0.45	tcpsynflood
icmp	35.18	1481	0.14	1	1	1	1.0	pingofdeath
udp	0.15	42	0.5	1	92	5	0.0	portscan
icmp	182.56	1458	1.0	1	1	1	1.0	pingofdeath
udp	614.76	42	1.0	1	1	1	0.0	udpflood
icmp	838.76	98	0.33	1	1	1	0.92	icmpflood
udp	685.53	42	0.25	1	1	1	0.0	udpflood
icmp	0.69	75	1.0	8	1	1	1.0	ipsweep
icmp	931.68	52	0.25	1	1	1	1.0	icmpflood
tcp	1.14	776	1.0	1	4	1	1.0	normal
tcp	0.22	54	1.0	1	107	107	1.0	tcpsynflood
udp	0.17	1512	0.5	1	1	1	1.0	normal
icmp	467.57	98	0.5	1	1	1	1.0	icmpflood
udp	2019.68	42	1.0	1	1	1	0.0	udpflood
udp	1682.41	42	1.0	1	1	1	0.0	udpflood
tcp	0.09	74	0.5	1	880	1	1.0	portscan
tcp	0.26	54	0.33	1	176	176	1.0	tcpsynflood
udp	0.34	42	1.0	1	160	2	0.0	portscan
icmp	1878.17	98	0.33	1	1	1	0.92	icmpflood
tcp	1.07	1476	0.33	1	4	1	0.96	normal
tcp	0.12	74	0.5	1	110	1	1.0	portscan
icmp	175.09	1408	0.33	1	1	1	0.99	pingofdeath
tcp	0.2	54	0.5	1	51	51	1.0	normal
icmp	879.42	42	0.33	1	1	1	0.21	icmpflood
tcp	0.36	58	0.5	1	134	1	1.0	portscan
tcp	0.54	74	0.5	1	376	2	1.0	portscan
icmp	222.13	1469	0.33	1	1	1	0.99	pingofdeath
tcp	0.12	54	0.2	1	475	475	1.0	tcpsynflood
tcp	0.39	54	0.5	1	965	965	1.0	tcpsynflood
tcp	0.63	109	0.5	1	1	1	1.0	normal
udp	3066.67	62	1.0	1	1	1	0.0	udpflood
udp	0.24	42	0.2	1	97	1	0.0	portscan
icmp	13.5	106	0.33	1	1	1	1.0	icmpflood
udp	15176.92	52	0.25	1	1	1	0.0	udpflood
icmp	0.74	98	0.83	18	1	1	1.0	ipsweep
tcp	0.44	186	0.33	1	1	1	0.67	normal
icmp	4023.34	42	0.2	1	1	1	0.88	icmpflood
tcp	0.37	54	1.0	1	132	132	1.0	tcpsynflood
tcp	0.94	54	0.12	1	393	393	1.0	tcpsynflood
tcp	0.17	54	1.0	1	190	190	1.0	tcpsynflood
tcp	1.87	368	1.0	1	3	1	1.0	normal
tcp	0.17	54	0.2	1	61	61	1.0	tcpsynflood
tcp	0.13	54	0.5	1	169	169	1.0	tcpsynflood
tcp	0.41	54	0.5	1	1668	1668	0.67	tcpsynflood
tcp	0.66	66	0.33	1	1	1	1.0	normal
udp	8406.43	42	0.25	1	1	1	0.0	udpflood
icmp	0.39	98	0.78	11	1	1	1.0	ipsweep
tcp	0.57	54	0.5	1	16	16	1.0	tcpsynflood
icmp	75.37	98	1.0	1	1	1	0.8	icmpflood
udp	0.74	42	0.5	1	629	4	0.0	portscan
icmp	0.12	98	0.88	13	1	1	0.62	ipsweep
icmp	3989.95	42	1.0	1	1	1	1.0	icmpflood
icmp	12.34	98	0.5	1	1	1	1.0	normal
icmp	6402.16	42	1.0	1	1	1	1.0	icmpflood
udp	74.5	1512	0.25	1	1	1	0.0	normal
tcp	15.67	4552	0.5	1	1	1	0.94	normal
tcp	0.35	74	1.0	1	257	1	1.0	portscan
icmp	116615.81	42	1.0	1	1	1	1.0	icmpflood
icmp	0.3	98	0.83	15	1	1	1.0	ipsweep
icmp	320.24	98	1.0	1	1	1	0.55	icmpflood
icmp	56.32	98	1.0	1	1	1	0.95	icmpflood
icmp	134.79	1452	0.11	1	1	1	1.0	pingofdeath
icmp	23.05	1509	0.17	1	1	1	1.0	pingofdeath
udp	0.58	42	1.0	1	594	1	0.0	portscan
icmp	57.7	98	0.33	1	1	1	1.0	icmpflood
icmp	2094.94	42	0.25	1	1	1	1.0	icmpflood
tcp	0.55	74	0.5	1	110	1	1.0	portscan
icmp	75.78	1481	1.0	1	1	1	1.0	pingofdeath
udp	0.12	133	1.0	1	110	1	1.0	normal
tcp	0.33	54	0.33	1	1	1	1.0	normal
tcp	0.35	74	0.09	1	293	1	1.0	portscan
tcp	0.32	54	0.5	1	297	297	1.0	tcpsynflood
icmp	0.38	67	0.67	6	1	1	1.0	ipsweep
icmp	1.35	98	0.67	4	1	1	1.0	ipsweep
tcp	3.38	54	0.33	1	300	300	0.28	tcpsynflood
icmp	150.8	1459	0.33	1	1	1	1.0	pingofdeath
icmp	915.21	42	0.25	1	1	1	1.0	icmpflood
tcp	0.39	74	0.5	1	501	2	1.0	portscan
tcp	1.02	599	0.33	1	2	1	1.0	normal
tcp	0.08	54	1.0	1	489	489	1.0	tcpsynflood
icmp	0.27	98	0.67	14	1	1	1.0	ipsweep
udp	11984.48	42	0.33	1	1	1	0.0	udpflood
tcp	0.13	54	1.0	1	179	179	1.0	tcpsynflood
tcp	0.14	58	0.2	1	624	1	1.0	portscan
tcp	0.21	54	1.0	1	565	565	1.0	tcpsynflood
tcp	0.48	905	0.33	1	6	1	1.0	normal
udp	719.84	42	0.5	1	1	1	0.0	udpflood
icmp	0.75	98	0.9	9	1	1	1.0	ipsweep
tcp	0.21	54	0.5	1	2	1	0.0	normal
tcp	0.36	55	1.0	1	2	1	1.0	normal
icmp	926.35	42	0.33	1	1	1	1.0	icmpflood
udp	332.75	42	1.0	1	1	1	0.0	udpflood
udp	78414.08	62	0.5	1	1	1	0.0	udpflood
tcp	8.41	715	1.0	1	3	1	0.86	normal
icmp	8489.41	42	0.5	1	1	1	1.0	icmpflood
icmp	102.01	1415	0.17	1	1	1	1.0	pingofdeath
udp	0.26	42	1.0	1	107	3	0.0	portscan
tcp	0.58	524	0.33	1	4	1	1.0	normal
tcp	0.17	70	0.25	1	2	1	1.0	normal
icmp	875.0	98	0.2	1	1	1	0.83	icmpflood
tcp	0.67	74	1.0	1	351	1	1.0	portscan
icmp	929.23	42	0.25	1	1	1	0.99	icmpflood
icmp	162.67	98	0.5	1	1	1	1.0	icmpflood
tcp	0.2	74	1.0	1	341	1	1.0	portscan
icmp	0.19	98	0.92	11	1	1	1.0	ipsweep
icmp	0.67	98	0.78	14	1	1	1.0	ipsweep
tcp	86.03	8931	0.25	1	2	2	0.91	normal
icmp	1.06	98	1.0	12	1	1	1.0	ipsweep
icmp	2.29	98	0.5	1	1	1	1.0	normal
tcp	1.04	104	1.0	1	126	126	1.0	tcpsynflood
icmp	28.38	98	1.0	1	1	1	1.0	icmpflood
icmp	0.89	98	0.92	10	1	1	1.0	ipsweep
icmp	0.72	98	0.89	8	1	1	1.0	ipsweep
tcp	0.42	104	0.2	1	1	1	0.5	normal
tcp	0.52	775	0.33	1	6	1	1.0	normal
icmp	927.24	79	1.0	1	1	1	1.0	icmpflood
icmp	952.37	98	0.33	1	1	1	0.91	icmpflood
tcp	0.29	54	1.0	1	587	587	1.0	tcpsynflood
tcp	0.96	77	1.0	1	701	701	1.0	tcpsynflood
icmp	1197.88	98	1.0	1	1	1	0.99	icmpflood
udp	0.07	97	0.25	1	12	1	1.0	normal
tcp	0.3	74	1.0	1	118	1	1.0	portscan
icmp	1.56	98	0.58	7	1	1	1.0	ipsweep
udp	4638.93	42	0.2	1	1	1	0.0	udpflood
icmp	1.05	98	0.89	19	1	1	0.75	ipsweep
icmp	1.28	98	0.2	1	1	1	0.75	normal
icmp	1309.63	42	0.5	1	1	1	0.96	icmpflood
tcp	0.32	74	1.0	1	265	1	1.0	portscan
udp	809.85	42	0.33	1	1	1	0.0	udpflood
icmp	1.28	62	0.75	9	1	1	1.0	ipsweep
udp	0.09	42	1.0	1	67	8	0.0	portscan
udp	0.56	42	1.0	1	75	2	0.0	portscan
icmp	0.87	98	0.85	20	1	1	1.0	ipsweep
icmp	22.35	1509	0.2	1	1	1	1.0	pingofdeath
tcp	0.16	63	0.33	1	1	1	0.75	normal
tcp	1.08	83	1.0	1	839	839	1.0	tcpsynflood
icmp	12.14	1505	0.5	1	1	1	1.0	pingofdeath
tcp	0.36	96	0.33	1	287	287	1.0	tcpsynflood
icmp	0.69	98	0.94	16	1	1	1.0	ipsweep
tcp	0.07	54	0.33	1	1	1	1.0	normal
icmp	15.77	1505	0.5	1	1	1	1.0	pingofdeath
icmp	0.6	98	0.9	7	1	1	1.0	ipsweep
icmp	8677.18	42	0.12	1	1	1	0.93	icmpflood
udp	0.26	42	1.0	1	79	6	0.0	portscan
tcp	0.15	54	1.0	1	6	1	1.0	normal
icmp	31.87	1508	0.25	1	1	1	1.0	pingofdeath
udp	985.94	42	1.0	1	1	1	0.0	udpflood
icmp	1044.75	98	1.0	1	1	1	0.92	icmpflood
tcp	0.2	54	0.25	1	320	320	1.0	tcpsynflood
tcp	0.77	118	0.25	1	1017	1017	1.0	tcpsynflood
tcp	0.62	54	0.2	1	761	761	1.0	tcpsynflood
icmp	0.74	75	0.89	8	1	1	1.0	ipsweep
tcp	0.82	54	1.0	1	475	475	1.0	tcpsynflood
icmp	0.88	98	0.17	1	1	1	1.0	normal
icmp	119085.81	42	0.5	1	1	1	1.0	icmpflood
icmp	4.61	98	0.33	1	1	1	1.0	normal
udp	0.24	115	1.0	1	40	1	1.0	normal
icmp	711.99	54	0.29	2	1	1	1.0	icmpflood
icmp	20.06	1469	0.33	1	1	1	1.0	pingofdeath
icmp	1073.25	98	0.33	1	1	1	0.7	icmpflood
tcp	0.34	54	1.0	1	321	321	1.0	tcpsynflood
tcp	0.69	54	1.0	1	382	382	1.0	tcpsynflood
icmp	4117.17	42	0.5	1	1	1	1.0	icmpflood
icmp	134.72	1499	1.0	1	1	1	1.0	pingofdeath
udp	99443.68	62	1.0	1	1	1	0.0	udpflood
tcp	0.07	54	0.2	1	512	512	1.0	tcpsynflood
icmp	1045.72	98	1.0	1	1	1	1.0	icmpflood
[truncated: 15,107 more rows]
