# Supplementary material for: An intelligent zero trust secure framework for software defined networking
Source: PeerJ Comput Sci. 2023 Nov 17;9:e1674. doi: 10.7717/peerj-cs.1674 (PMC10703060; doi:10.7717/peerj-cs.1674)
Supplement: Supplemental Information 2 [file peerj-cs-09-1674-s002.zip › Code/CALSeq2Seq-master/ml-traning/dataset/icmpflood]

protocol	transfer_rate	avg_pkt_size	host_ratio	host_num	diff_port_num	diff_sport_num	opp_ratio	label
icmp	4718.05	42	0.2	1	1	1	0.63	icmpflood
icmp	6637.4	42	0.2	1	1	1	0.83	icmpflood
icmp	5060.93	42	0.2	1	1	1	0.84	icmpflood
icmp	4532.58	42	0.2	1	1	1	0.86	icmpflood
icmp	4023.34	42	0.2	1	1	1	0.88	icmpflood
icmp	4204.2	42	0.2	1	1	1	0.9	icmpflood
icmp	5154.23	42	0.2	1	1	1	0.93	icmpflood
icmp	5824.51	42	0.2	1	1	1	0.94	icmpflood
icmp	7560.37	42	0.2	1	1	1	0.96	icmpflood
icmp	6744.31	42	0.2	1	1	1	0.97	icmpflood
icmp	6328.3	42	0.2	1	1	1	0.97	icmpflood
icmp	5960.63	42	0.2	1	1	1	0.97	icmpflood
icmp	11171.97	42	0.2	1	1	1	0.26	icmpflood
icmp	10094.76	42	0.11	1	1	1	0.39	icmpflood
icmp	12474.33	42	0.11	1	1	1	0.6	icmpflood
icmp	12282.55	42	0.11	1	1	1	0.66	icmpflood
icmp	13734.9	42	0.2	1	1	1	0.74	icmpflood
icmp	13651.8	42	0.11	1	1	1	0.77	icmpflood
icmp	15072.5	42	0.11	1	1	1	0.82	icmpflood
icmp	17266.61	42	0.2	1	1	1	0.93	icmpflood
icmp	17144.84	42	0.11	1	1	1	0.93	icmpflood
icmp	17549.95	42	0.2	1	1	1	0.94	icmpflood
icmp	17350.12	42	0.11	1	1	1	0.94	icmpflood
icmp	17761.75	42	0.2	1	1	1	0.94	icmpflood
icmp	17400.08	42	0.11	1	1	1	0.94	icmpflood
icmp	17503.32	42	0.11	1	1	1	0.95	icmpflood
icmp	16850.4	42	0.33	1	1	1	0.95	icmpflood
icmp	16628.3	42	0.11	1	1	1	0.95	icmpflood
icmp	16691.99	42	0.11	1	1	1	0.95	icmpflood
icmp	16475.47	42	0.3	1	1	1	0.96	icmpflood
icmp	16095.37	42	0.11	1	1	1	0.96	icmpflood
icmp	15700.82	42	0.17	1	1	1	0.96	icmpflood
icmp	15342.84	42	0.11	1	1	1	0.96	icmpflood
icmp	14980.62	42	0.11	1	1	1	0.96	icmpflood
icmp	3624.3	42	0.12	1	1	1	0.82	icmpflood
icmp	4622.73	42	0.12	1	1	1	0.94	icmpflood
icmp	5375.21	42	0.12	1	1	1	0.25	icmpflood
icmp	4812.65	42	0.12	1	1	1	0.95	icmpflood
icmp	5672.17	42	0.12	1	1	1	0.45	icmpflood
icmp	5864.86	42	0.12	1	1	1	0.97	icmpflood
icmp	7431.84	42	0.12	1	1	1	0.65	icmpflood
icmp	1257.65	98	1.0	1	1	1	1.0	icmpflood
icmp	4708.87	98	0.25	1	1	1	0.98	icmpflood
icmp	3489.24	98	1.0	1	1	1	0.91	icmpflood
icmp	2645.97	98	1.0	1	1	1	0.92	icmpflood
icmp	2250.08	98	0.25	1	1	1	1.0	icmpflood
icmp	4877.26	98	1.0	1	1	1	1.0	icmpflood
icmp	9079.12	42	0.12	1	1	1	0.92	icmpflood
icmp	7562.65	42	0.12	1	1	1	0.99	icmpflood
icmp	9036.94	42	0.12	1	1	1	0.92	icmpflood
icmp	7482.81	42	0.12	1	1	1	0.99	icmpflood
icmp	8903.6	42	0.12	1	1	1	0.93	icmpflood
icmp	7317.51	42	0.12	1	1	1	0.99	icmpflood
icmp	8677.18	42	0.12	1	1	1	0.93	icmpflood
icmp	432.86	42	0.2	1	1	1	1.0	icmpflood
icmp	418.9	42	0.2	1	1	1	1.0	icmpflood
icmp	297.72	42	0.2	1	1	1	1.0	icmpflood
icmp	405.9	42	0.2	1	1	1	1.0	icmpflood
icmp	518.76	42	0.5	1	1	1	1.0	icmpflood
icmp	647.32	42	0.5	1	1	1	1.0	icmpflood
icmp	606.9	42	0.5	1	1	1	1.0	icmpflood
icmp	718.53	42	0.5	1	1	1	1.0	icmpflood
icmp	786.14	42	0.5	1	1	1	1.0	icmpflood
icmp	759.38	42	0.5	1	1	1	1.0	icmpflood
icmp	808.29	42	0.5	1	1	1	1.0	icmpflood
icmp	827.0	42	0.5	1	1	1	1.0	icmpflood
icmp	801.17	42	0.5	1	1	1	1.0	icmpflood
icmp	848.53	42	0.5	1	1	1	1.0	icmpflood
icmp	811.47	42	0.5	1	1	1	1.0	icmpflood
icmp	797.53	42	0.5	1	1	1	1.0	icmpflood
icmp	825.94	42	0.5	1	1	1	1.0	icmpflood
icmp	795.48	42	0.5	1	1	1	1.0	icmpflood
icmp	788.2	42	0.33	1	1	1	1.0	icmpflood
icmp	814.59	42	0.33	1	1	1	1.0	icmpflood
icmp	668.3	42	0.33	1	1	1	0.96	icmpflood
icmp	833.55	42	0.33	1	1	1	1.0	icmpflood
icmp	755.94	42	0.33	1	1	1	0.98	icmpflood
icmp	821.06	42	0.33	1	1	1	1.0	icmpflood
icmp	671.31	42	0.33	1	1	1	0.98	icmpflood
icmp	838.03	42	0.33	1	1	1	1.0	icmpflood
icmp	717.54	42	0.33	1	1	1	0.99	icmpflood
icmp	826.32	42	0.33	1	1	1	1.0	icmpflood
icmp	669.16	42	0.33	1	1	1	0.99	icmpflood
icmp	843.99	42	0.33	1	1	1	1.0	icmpflood
icmp	709.9	42	0.33	1	1	1	0.99	icmpflood
icmp	858.15	42	0.33	1	1	1	1.0	icmpflood
icmp	735.07	42	0.33	1	1	1	0.99	icmpflood
icmp	844.96	42	0.33	1	1	1	1.0	icmpflood
icmp	698.82	42	0.33	1	1	1	0.99	icmpflood
icmp	851.84	42	0.33	1	1	1	1.0	icmpflood
icmp	708.2	42	0.33	1	1	1	0.99	icmpflood
icmp	860.76	42	0.33	1	1	1	1.0	icmpflood
icmp	721.05	42	0.33	1	1	1	1.0	icmpflood
icmp	879.42	42	0.33	1	1	1	0.21	icmpflood
icmp	719.57	42	0.33	1	1	1	1.0	icmpflood
icmp	890.56	42	0.33	1	1	1	0.24	icmpflood
icmp	731.64	42	0.33	1	1	1	1.0	icmpflood
icmp	884.5	42	0.33	1	1	1	0.26	icmpflood
icmp	720.01	42	0.33	1	1	1	1.0	icmpflood
icmp	897.25	42	0.33	1	1	1	0.29	icmpflood
icmp	26.22	106	0.5	1	1	1	1.0	icmpflood
icmp	35.88	106	0.5	1	1	1	1.0	icmpflood
icmp	17.53	106	0.5	1	1	1	1.0	icmpflood
icmp	12.45	106	0.33	1	1	1	1.0	icmpflood
icmp	28.79	106	0.33	1	1	1	1.0	icmpflood
icmp	33.7	106	0.33	1	1	1	1.0	icmpflood
icmp	44.69	106	0.33	1	1	1	1.0	icmpflood
icmp	26.52	106	0.33	1	1	1	1.0	icmpflood
icmp	58.39	106	0.33	1	1	1	1.0	icmpflood
icmp	13.5	106	0.33	1	1	1	1.0	icmpflood
icmp	36.04	42	1.0	1	1	1	1.0	icmpflood
icmp	17.22	54	1.0	1	1	1	0.68	icmpflood
icmp	15.18	42	1.0	1	1	1	1.0	icmpflood
icmp	18.6	42	1.0	1	1	1	0.55	icmpflood
icmp	25.44	42	1.0	1	1	1	0.75	icmpflood
icmp	27.4	42	1.0	1	1	1	0.83	icmpflood
icmp	182.55	42	1.0	1	1	1	0.66	icmpflood
icmp	29.79	42	1.0	1	1	1	1.0	icmpflood
icmp	15.82	42	1.0	1	1	1	1.0	icmpflood
icmp	38.86	42	1.0	1	1	1	0.97	icmpflood
icmp	26.6	42	1.0	1	1	1	1.0	icmpflood
icmp	719.6	42	0.33	1	1	1	1.0	icmpflood
icmp	834.96	42	0.33	1	1	1	0.35	icmpflood
icmp	815.44	42	0.33	1	1	1	0.35	icmpflood
icmp	796.87	42	0.33	1	1	1	0.35	icmpflood
icmp	779.07	42	0.33	1	1	1	0.35	icmpflood
icmp	634.17	42	0.33	1	1	1	1.0	icmpflood
icmp	762.04	42	0.33	1	1	1	0.35	icmpflood
icmp	613.38	42	0.33	1	1	1	1.0	icmpflood
icmp	745.65	42	0.33	1	1	1	0.35	icmpflood
icmp	593.79	42	0.33	1	1	1	1.0	icmpflood
icmp	730.02	42	0.33	1	1	1	0.35	icmpflood
icmp	575.5	42	0.33	1	1	1	1.0	icmpflood
icmp	715.31	42	0.33	1	1	1	0.35	icmpflood
icmp	558.63	42	0.33	1	1	1	1.0	icmpflood
icmp	112048.74	42	0.17	1	1	1	0.15	icmpflood
icmp	28.94	106	1.0	1	1	1	1.0	icmpflood
icmp	25.04	42	1.0	1	1	1	0.99	icmpflood
icmp	64.96	42	1.0	1	1	1	0.35	icmpflood
icmp	935.66	42	1.0	1	1	1	0.99	icmpflood
icmp	31.59	42	1.0	1	1	1	1.0	icmpflood
icmp	44.79	106	1.0	1	1	1	1.0	icmpflood
icmp	29.99	42	1.0	1	1	1	0.98	icmpflood
icmp	26.99	42	1.0	1	1	1	0.7	icmpflood
icmp	34.58	42	1.0	1	1	1	1.0	icmpflood
icmp	42.51	106	1.0	1	1	1	0.98	icmpflood
icmp	25.23	42	1.0	1	1	1	1.0	icmpflood
icmp	130621.73	42	0.17	1	1	1	0.78	icmpflood
icmp	133064.86	42	0.17	1	1	1	0.8	icmpflood
icmp	129989.6	42	0.17	1	1	1	0.81	icmpflood
icmp	132334.49	42	0.17	1	1	1	0.82	icmpflood
icmp	131040.53	42	0.17	1	1	1	0.88	icmpflood
icmp	131982.25	42	0.17	1	1	1	0.89	icmpflood
icmp	127626.36	42	0.17	1	1	1	0.89	icmpflood
icmp	123256.07	42	0.17	1	1	1	0.89	icmpflood
icmp	119213.59	42	0.17	1	1	1	0.89	icmpflood
icmp	115243.51	42	0.17	1	1	1	0.89	icmpflood
icmp	111672.47	42	0.17	1	1	1	0.89	icmpflood
icmp	108355.75	42	0.17	1	1	1	0.89	icmpflood
icmp	105177.99	42	0.17	1	1	1	0.89	icmpflood
icmp	102198.96	42	0.17	1	1	1	0.89	icmpflood
icmp	99283.98	42	0.17	1	1	1	0.89	icmpflood
icmp	96590.56	42	0.17	1	1	1	0.89	icmpflood
icmp	94006.55	42	0.17	1	1	1	0.89	icmpflood
icmp	91545.85	42	0.17	1	1	1	0.89	icmpflood
icmp	89283.38	42	0.17	1	1	1	0.89	icmpflood
icmp	87027.53	42	0.17	1	1	1	0.89	icmpflood
icmp	84877.99	42	0.17	1	1	1	0.89	icmpflood
icmp	37.2	42	1.0	1	1	1	1.0	icmpflood
icmp	18.94	42	1.0	1	1	1	1.0	icmpflood
icmp	553.29	42	1.0	1	1	1	1.0	icmpflood
icmp	24.65	42	1.0	1	1	1	0.99	icmpflood
icmp	19.18	42	1.0	1	1	1	1.0	icmpflood
icmp	481.37	42	1.0	1	1	1	0.99	icmpflood
icmp	227.53	42	1.0	1	1	1	0.89	icmpflood
icmp	172.5	42	1.0	1	1	1	0.82	icmpflood
icmp	44.96	42	1.0	1	1	1	1.0	icmpflood
icmp	34.18	42	1.0	1	1	1	0.89	icmpflood
icmp	14343.49	42	0.33	1	1	1	0.84	icmpflood
icmp	12801.01	42	0.33	1	1	1	0.88	icmpflood
icmp	11524.85	42	0.33	1	1	1	0.89	icmpflood
icmp	120200.98	42	0.33	1	1	1	0.15	icmpflood
icmp	11209.08	42	0.33	1	1	1	0.89	icmpflood
icmp	128983.24	42	0.33	1	1	1	0.34	icmpflood
icmp	10865.67	42	0.33	1	1	1	0.89	icmpflood
icmp	43.88	42	1.0	1	1	1	1.0	icmpflood
icmp	10601.42	42	0.33	1	1	1	0.89	icmpflood
icmp	128618.95	42	0.33	1	1	1	0.51	icmpflood
icmp	10296.77	42	0.33	1	1	1	0.89	icmpflood
icmp	123602.6	42	0.33	1	1	1	0.55	icmpflood
icmp	10069.42	42	0.33	1	1	1	0.89	icmpflood
icmp	128438.01	42	0.33	1	1	1	0.61	icmpflood
icmp	9825.98	42	0.33	1	1	1	0.89	icmpflood
icmp	131761.43	42	0.33	1	1	1	0.66	icmpflood
icmp	9592.14	42	0.33	1	1	1	0.89	icmpflood
icmp	29.12	42	1.0	1	1	1	0.92	icmpflood
icmp	9348.18	42	0.33	1	1	1	0.89	icmpflood
icmp	128351.96	42	0.33	1	1	1	0.7	icmpflood
icmp	9632.29	42	0.33	1	1	1	0.9	icmpflood
icmp	131407.6	42	0.33	1	1	1	0.73	icmpflood
icmp	10044.5	42	0.33	1	1	1	0.91	icmpflood
icmp	133641.6	42	0.33	1	1	1	0.75	icmpflood
icmp	10056.21	42	0.33	1	1	1	0.91	icmpflood
icmp	129675.54	42	0.33	1	1	1	0.76	icmpflood
icmp	10212.43	42	0.33	1	1	1	0.91	icmpflood
icmp	132202.03	42	0.33	1	1	1	0.78	icmpflood
icmp	10019.41	42	0.33	1	1	1	0.91	icmpflood
icmp	134517.02	42	0.33	1	1	1	0.8	icmpflood
icmp	9804.35	42	0.33	1	1	1	0.91	icmpflood
icmp	131938.26	42	0.33	1	1	1	0.8	icmpflood
icmp	9631.11	42	0.33	1	1	1	0.92	icmpflood
icmp	134031.52	42	0.33	1	1	1	0.82	icmpflood
icmp	9542.92	42	0.33	1	1	1	0.92	icmpflood
icmp	135752.93	42	0.33	1	1	1	0.83	icmpflood
icmp	9355.58	42	0.33	1	1	1	0.92	icmpflood
icmp	133319.29	42	0.33	1	1	1	0.83	icmpflood
icmp	9433.79	42	0.33	1	1	1	0.92	icmpflood
icmp	132688.37	42	0.33	1	1	1	0.84	icmpflood
icmp	9426.04	42	0.33	1	1	1	0.92	icmpflood
icmp	129636.15	42	0.33	1	1	1	0.84	icmpflood
icmp	9439.35	42	0.33	1	1	1	0.92	icmpflood
icmp	126468.97	42	0.33	1	1	1	0.85	icmpflood
icmp	9292.4	42	0.33	1	1	1	0.92	icmpflood
icmp	121596.97	42	0.33	1	1	1	0.85	icmpflood
icmp	9097.18	42	0.33	1	1	1	0.92	icmpflood
icmp	117065.13	42	0.33	1	1	1	0.85	icmpflood
icmp	8909.77	42	0.33	1	1	1	0.92	icmpflood
icmp	112854.01	42	0.33	1	1	1	0.85	icmpflood
icmp	17.82	42	1.0	1	1	1	1.0	icmpflood
icmp	122.03	42	1.0	1	1	1	1.0	icmpflood
icmp	98627.88	42	0.5	1	1	1	0.85	icmpflood
icmp	95625.28	42	0.5	1	1	1	0.85	icmpflood
icmp	92783.39	42	0.5	1	1	1	0.85	icmpflood
icmp	90140.23	42	0.5	1	1	1	0.85	icmpflood
icmp	119726.06	42	0.33	1	1	1	1.0	icmpflood
icmp	599.8	42	0.33	1	1	1	0.93	icmpflood
icmp	851.47	42	0.33	1	1	1	0.97	icmpflood
icmp	920.43	42	0.33	1	1	1	0.98	icmpflood
icmp	935.66	42	0.33	1	1	1	0.99	icmpflood
icmp	38.9	42	1.0	1	1	1	1.0	icmpflood
icmp	12.94	42	1.0	1	1	1	1.0	icmpflood
icmp	929.23	42	0.25	1	1	1	0.99	icmpflood
icmp	884.51	42	0.25	1	1	1	0.99	icmpflood
icmp	677.99	42	0.25	1	1	1	0.97	icmpflood
icmp	926.56	42	0.25	1	1	1	0.99	icmpflood
icmp	825.59	42	0.25	1	1	1	0.98	icmpflood
icmp	953.37	42	0.25	1	1	1	0.99	icmpflood
icmp	13.66	42	0.25	1	1	1	0.99	icmpflood
icmp	22.2	42	0.25	1	1	1	0.99	icmpflood
icmp	825.04	42	0.25	1	1	1	0.99	icmpflood
icmp	959.51	42	0.25	1	1	1	1.0	icmpflood
icmp	891.0	42	0.25	1	1	1	0.99	icmpflood
icmp	974.26	42	0.25	1	1	1	1.0	icmpflood
icmp	913.21	42	0.25	1	1	1	0.99	icmpflood
icmp	946.74	42	0.25	1	1	1	1.0	icmpflood
icmp	870.15	42	0.25	1	1	1	0.99	icmpflood
icmp	972.95	42	0.25	1	1	1	1.0	icmpflood
icmp	906.8	42	0.25	1	1	1	0.99	icmpflood
icmp	949.71	42	0.25	1	1	1	1.0	icmpflood
icmp	873.35	42	0.25	1	1	1	0.99	icmpflood
icmp	969.19	42	0.25	1	1	1	1.0	icmpflood
icmp	896.66	42	0.25	1	1	1	1.0	icmpflood
icmp	984.49	42	0.25	1	1	1	1.0	icmpflood
icmp	915.21	42	0.25	1	1	1	1.0	icmpflood
icmp	962.92	42	0.25	1	1	1	1.0	icmpflood
icmp	887.06	42	0.25	1	1	1	1.0	icmpflood
icmp	981.45	42	0.25	1	1	1	1.0	icmpflood
icmp	909.75	42	0.25	1	1	1	1.0	icmpflood
icmp	1000.59	42	0.25	1	1	1	1.0	icmpflood
icmp	932.75	42	0.25	1	1	1	1.0	icmpflood
icmp	982.53	42	0.25	1	1	1	1.0	icmpflood
icmp	910.51	42	0.25	1	1	1	1.0	icmpflood
icmp	993.56	42	0.25	1	1	1	1.0	icmpflood
icmp	923.46	42	0.25	1	1	1	1.0	icmpflood
icmp	13.88	98	0.25	1	1	1	1.0	icmpflood
icmp	35.53	98	0.25	1	1	1	1.0	icmpflood
icmp	26.84	98	0.25	1	1	1	1.0	icmpflood
icmp	17.22	98	0.25	1	1	1	1.0	icmpflood
icmp	997.23	98	0.25	1	1	1	1.0	icmpflood
icmp	925.47	98	0.25	1	1	1	1.0	icmpflood
icmp	1009.55	98	0.25	1	1	1	1.0	icmpflood
icmp	937.02	98	0.25	1	1	1	1.0	icmpflood
icmp	993.93	42	0.25	1	1	1	1.0	icmpflood
icmp	919.0	42	0.25	1	1	1	1.0	icmpflood
icmp	994.84	42	0.25	1	1	1	1.0	icmpflood
icmp	919.61	42	0.25	1	1	1	1.0	icmpflood
icmp	998.68	42	0.25	1	1	1	1.0	icmpflood
icmp	923.68	42	0.25	1	1	1	1.0	icmpflood
icmp	0.0	42	0.33	1	1	1	0.05	icmpflood
icmp	0.0	42	0.33	1	1	1	0.87	icmpflood
icmp	1379.11	42	0.33	1	1	1	0.96	icmpflood
icmp	1608.26	42	0.33	1	1	1	0.98	icmpflood
icmp	1428.0	42	0.33	1	1	1	0.98	icmpflood
icmp	1459.4	42	0.33	1	1	1	0.98	icmpflood
icmp	1448.75	42	0.33	1	1	1	0.99	icmpflood
icmp	1440.48	42	0.33	1	1	1	0.99	icmpflood
icmp	1538.83	42	0.33	1	1	1	0.99	icmpflood
icmp	1452.11	42	0.33	1	1	1	0.99	icmpflood
icmp	1524.47	42	0.33	1	1	1	0.99	icmpflood
icmp	1549.36	42	0.33	1	1	1	0.99	icmpflood
icmp	1473.77	42	0.33	1	1	1	0.99	icmpflood
icmp	1509.38	42	0.33	1	1	1	0.99	icmpflood
icmp	1540.32	42	0.33	1	1	1	0.99	icmpflood
icmp	1547.5	42	0.25	1	1	1	1.0	icmpflood
icmp	5753.44	42	0.25	1	1	1	0.85	icmpflood
icmp	5681.72	42	0.25	1	1	1	0.96	icmpflood
icmp	5422.6	42	0.25	1	1	1	0.87	icmpflood
icmp	5927.94	42	0.25	1	1	1	0.97	icmpflood
icmp	5669.56	42	0.25	1	1	1	0.89	icmpflood
icmp	7095.91	42	0.25	1	1	1	0.97	icmpflood
icmp	6714.45	42	0.25	1	1	1	0.92	icmpflood
icmp	8277.43	42	0.25	1	1	1	0.98	icmpflood
icmp	7862.48	42	0.25	1	1	1	0.94	icmpflood
icmp	8322.86	42	0.25	1	1	1	0.98	icmpflood
icmp	7808.81	42	0.25	1	1	1	0.95	icmpflood
icmp	8762.69	42	0.25	1	1	1	0.98	icmpflood
icmp	24.07	98	1.00	1	1	1	1.00	icmpflood
icmp	29.31	98	1.00	1	1	1	1.00	icmpflood
icmp	28.11	98	1.00	1	1	1	1.00	icmpflood
icmp	29.35	98	1.00	1	1	1	1.00	icmpflood
icmp	28.24	98	1.00	1	1	1	1.00	icmpflood
icmp	29.62	98	1.00	1	1	1	1.00	icmpflood
icmp	29.42	98	0.50	1	1	1	1.00	icmpflood
icmp	29.12	98	0.50	1	1	1	1.00	icmpflood
icmp	29.56	98	0.50	1	1	1	1.00	icmpflood
icmp	64.76	98	1.00	1	1	1	1.00	icmpflood
icmp	62.60	98	1.00	1	1	1	1.00	icmpflood
icmp	72.59	98	1.00	1	1	1	1.00	icmpflood
icmp	70.54	98	1.00	1	1	1	1.00	icmpflood
icmp	56.65	98	1.00	1	1	1	1.00	icmpflood
icmp	47.12	98	1.00	1	1	1	1.00	icmpflood
icmp	40.38	98	1.00	1	1	1	1.00	icmpflood
icmp	35.31	98	1.00	1	1	1	1.00	icmpflood
icmp	31.46	98	1.00	1	1	1	1.00	icmpflood
icmp	28.38	98	1.00	1	1	1	1.00	icmpflood
icmp	25.83	98	1.00	1	1	1	1.00	icmpflood
icmp	23.64	98	1.00	1	1	1	1.00	icmpflood
icmp	21.81	98	1.00	1	1	1	1.00	icmpflood
icmp	22.74	98	1.00	1	1	1	1.00	icmpflood
icmp	23.60	98	1.00	1	1	1	1.00	icmpflood
icmp	25.52	98	1.00	1	1	1	1.00	icmpflood
icmp	26.12	98	1.00	1	1	1	1.00	icmpflood
icmp	27.69	98	1.00	1	1	1	1.00	icmpflood
icmp	38.35	98	1.00	1	1	1	1.00	icmpflood
icmp	35.85	98	1.00	1	1	1	1.00	icmpflood
icmp	41.02	98	1.00	1	1	1	1.00	icmpflood
icmp	39.81	98	1.00	1	1	1	1.00	icmpflood
icmp	42.46	98	1.00	1	1	1	1.00	icmpflood
icmp	41.42	98	1.00	1	1	1	1.00	icmpflood
icmp	41.78	98	1.00	1	1	1	1.00	icmpflood
icmp	70.27	98	1.00	1	1	1	1.00	icmpflood
icmp	67.23	98	1.00	1	1	1	1.00	icmpflood
icmp	76.13	98	1.00	1	1	1	1.00	icmpflood
icmp	74.29	98	1.00	1	1	1	1.00	icmpflood
icmp	76.21	98	1.00	1	1	1	1.00	icmpflood
icmp	73.36	98	1.00	1	1	1	1.00	icmpflood
icmp	71.37	98	1.00	1	1	1	1.00	icmpflood
icmp	68.42	98	1.00	1	1	1	1.00	icmpflood
icmp	69.23	98	1.00	1	1	1	1.00	icmpflood
icmp	64.44	98	1.00	1	1	1	1.00	icmpflood
icmp	75.29	98	1.00	1	1	1	1.00	icmpflood
icmp	72.63	98	1.00	1	1	1	1.00	icmpflood
icmp	77.68	98	1.00	1	1	1	1.00	icmpflood
icmp	74.86	98	1.00	1	1	1	1.00	icmpflood
icmp	75.53	98	1.00	1	1	1	1.00	icmpflood
icmp	73.79	98	1.00	1	1	1	1.00	icmpflood
icmp	72.14	98	1.00	1	1	1	1.00	icmpflood
icmp	74.40	98	1.00	1	1	1	1.00	icmpflood
icmp	74.86	98	0.33	1	1	1	1.00	icmpflood
icmp	73.91	98	0.33	1	1	1	1.00	icmpflood
icmp	75.57	98	0.33	1	1	1	1.00	icmpflood
icmp	74.57	98	0.33	1	1	1	1.00	icmpflood
icmp	76.28	98	0.25	1	1	1	1.00	icmpflood
icmp	75.66	98	0.25	1	1	1	1.00	icmpflood
icmp	74.82	98	0.25	1	1	1	1.00	icmpflood
icmp	75.91	98	0.25	1	1	1	1.00	icmpflood
icmp	75.17	98	0.25	1	1	1	1.00	icmpflood
icmp	71.37	98	0.25	1	1	1	1.00	icmpflood
icmp	67.99	98	0.25	1	1	1	1.00	icmpflood
icmp	64.87	98	0.25	1	1	1	1.00	icmpflood
icmp	62.08	98	0.25	1	1	1	1.00	icmpflood
icmp	59.51	98	0.25	1	1	1	1.00	icmpflood
icmp	57.05	98	0.25	1	1	1	1.00	icmpflood
icmp	54.87	98	0.25	1	1	1	1.00	icmpflood
icmp	52.81	98	0.25	1	1	1	1.00	icmpflood
icmp	8163.63	42	0.25	1	1	1	0.95	icmpflood
icmp	8853.31	42	0.25	1	1	1	0.99	icmpflood
icmp	8240.34	42	0.25	1	1	1	0.96	icmpflood
icmp	9031.43	42	0.25	1	1	1	0.99	icmpflood
icmp	8402.32	42	0.25	1	1	1	0.96	icmpflood
icmp	44930.41	42	0.25	1	1	1	0.13	icmpflood
icmp	66749.53	42	0.25	1	1	1	0.5	icmpflood
icmp	50279.25	42	0.25	1	1	1	0.25	icmpflood
icmp	87926.99	42	0.25	1	1	1	0.7	icmpflood
icmp	51558.93	42	0.25	1	1	1	0.3	icmpflood
icmp	86817.81	42	0.25	1	1	1	0.75	icmpflood
icmp	55955.48	42	0.25	1	1	1	0.38	icmpflood
icmp	98057.16	42	0.25	1	1	1	0.81	icmpflood
icmp	60288.99	42	0.25	1	1	1	0.45	icmpflood
icmp	107389.76	42	0.25	1	1	1	0.85	icmpflood
icmp	63239.52	42	0.25	1	1	1	0.5	icmpflood
icmp	111399.64	42	0.25	1	1	1	0.87	icmpflood
icmp	64046.89	42	0.25	1	1	1	0.52	icmpflood
icmp	683.2	42	0.33	1	1	1	1.0	icmpflood
icmp	796.0	42	0.33	1	1	1	1.0	icmpflood
icmp	684.55	42	0.33	1	1	1	1.0	icmpflood
icmp	800.76	42	0.33	1	1	1	1.0	icmpflood
icmp	679.48	42	0.33	1	1	1	1.0	icmpflood
icmp	795.74	42	0.33	1	1	1	1.0	icmpflood
icmp	684.76	42	0.33	1	1	1	1.0	icmpflood
icmp	806.98	42	0.33	1	1	1	1.0	icmpflood
icmp	723.48	42	0.33	1	1	1	1.0	icmpflood
icmp	759.26	42	0.33	1	1	1	1.0	icmpflood
icmp	723.75	42	0.33	1	1	1	1.0	icmpflood
icmp	700.0	42	0.33	1	1	1	0.95	icmpflood
icmp	749.34	42	0.33	1	1	1	1.0	icmpflood
icmp	932.21	42	0.33	1	1	1	0.98	icmpflood
icmp	726.39	42	0.33	1	1	1	1.0	icmpflood
icmp	863.21	42	0.33	1	1	1	0.98	icmpflood
icmp	47.1	42	0.33	1	1	1	1.0	icmpflood
icmp	79.66	42	0.33	1	1	1	1.0	icmpflood
icmp	19.06	42	0.33	1	1	1	1.0	icmpflood
icmp	720.74	42	0.33	1	1	1	1.0	icmpflood
icmp	923.65	42	0.33	1	1	1	1.0	icmpflood
icmp	709.84	42	0.33	1	1	1	1.0	icmpflood
icmp	903.26	42	0.33	1	1	1	1.0	icmpflood
icmp	721.38	42	0.33	1	1	1	1.0	icmpflood
icmp	926.35	42	0.33	1	1	1	1.0	icmpflood
icmp	725.1	42	0.33	1	1	1	1.0	icmpflood
icmp	934.58	42	0.33	1	1	1	1.0	icmpflood
icmp	708.9	42	0.33	1	1	1	1.0	icmpflood
icmp	905.72	42	0.33	1	1	1	1.0	icmpflood
icmp	707.19	42	0.33	1	1	1	1.0	icmpflood
icmp	904.99	42	0.33	1	1	1	1.0	icmpflood
icmp	713.94	42	0.33	1	1	1	1.0	icmpflood
icmp	919.42	42	0.33	1	1	1	1.0	icmpflood
icmp	73.79	42	0.33	1	1	1	1.0	icmpflood
icmp	92.33	42	0.33	1	1	1	1.0	icmpflood
icmp	12.39	42	0.33	1	1	1	1.0	icmpflood
icmp	920.9	42	0.33	1	1	1	1.0	icmpflood
icmp	705.37	42	0.33	1	1	1	1.0	icmpflood
icmp	910.84	42	0.33	1	1	1	1.0	icmpflood
icmp	708.57	42	0.33	1	1	1	1.0	icmpflood
icmp	732.78	42	0.33	1	1	1	1.0	icmpflood
icmp	541.51	42	0.33	1	1	1	1.0	icmpflood
icmp	711.2	42	0.33	1	1	1	1.0	icmpflood
icmp	528.74	42	0.33	1	1	1	1.0	icmpflood
icmp	690.85	42	0.33	1	1	1	1.0	icmpflood
icmp	516.53	42	0.33	1	1	1	1.0	icmpflood
icmp	671.59	42	0.33	1	1	1	1.0	icmpflood
icmp	107991.64	42	0.5	1	1	1	1.0	icmpflood
icmp	118622.17	42	0.5	1	1	1	1.0	icmpflood
icmp	125148.22	42	0.5	1	1	1	1.0	icmpflood
icmp	128680.93	42	0.5	1	1	1	1.0	icmpflood
icmp	132685.59	42	0.5	1	1	1	1.0	icmpflood
icmp	134080.56	42	0.5	1	1	1	1.0	icmpflood
icmp	119085.81	42	0.5	1	1	1	1.0	icmpflood
icmp	121857.91	42	0.5	1	1	1	1.0	icmpflood
icmp	124496.42	42	0.5	1	1	1	1.0	icmpflood
icmp	18.52	42	0.5	1	1	1	1.0	icmpflood
icmp	19.52	42	0.5	1	1	1	1.0	icmpflood
icmp	129422.03	42	0.5	1	1	1	1.0	icmpflood
icmp	131089.51	42	0.5	1	1	1	1.0	icmpflood
icmp	28.69	42	0.5	1	1	1	1.0	icmpflood
icmp	133039.65	42	0.5	1	1	1	1.0	icmpflood
icmp	125634.72	42	0.5	1	1	1	1.0	icmpflood
icmp	126805.39	42	0.5	1	1	1	1.0	icmpflood
icmp	128170.32	42	0.5	1	1	1	1.0	icmpflood
icmp	1852.44	42	0.5	1	1	1	0.96	icmpflood
icmp	1309.63	42	0.5	1	1	1	0.96	icmpflood
icmp	1563.66	42	0.5	1	1	1	0.97	icmpflood
icmp	1714.17	42	0.5	1	1	1	0.98	icmpflood
icmp	1702.92	42	0.5	1	1	1	0.98	icmpflood
icmp	1652.43	42	0.5	1	1	1	0.99	icmpflood
icmp	1722.12	42	0.5	1	1	1	0.99	icmpflood
icmp	1779.35	42	0.5	1	1	1	0.99	icmpflood
icmp	1674.47	42	0.5	1	1	1	0.99	icmpflood
icmp	1525.97	42	0.5	1	1	1	0.99	icmpflood
icmp	1461.08	42	0.5	1	1	1	1.0	icmpflood
icmp	1519.5	42	0.5	1	1	1	0.99	icmpflood
icmp	27.93	42	0.5	1	1	1	1.0	icmpflood
icmp	1624.65	42	0.5	1	1	1	1.0	icmpflood
icmp	1661.73	42	0.5	1	1	1	0.99	icmpflood
icmp	1696.05	42	0.5	1	1	1	0.99	icmpflood
icmp	1723.78	42	0.5	1	1	1	0.99	icmpflood
icmp	1635.62	42	0.5	1	1	1	0.99	icmpflood
icmp	1664.39	42	0.5	1	1	1	0.99	icmpflood
icmp	31.14	42	0.5	1	1	1	1.0	icmpflood
icmp	17.39	42	0.5	1	1	1	1.0	icmpflood
icmp	1739.99	42	0.5	1	1	1	1.0	icmpflood
icmp	820.12	42	0.5	1	1	1	1.0	icmpflood
icmp	1556.79	42	0.5	1	1	1	1.0	icmpflood
icmp	2090.18	42	0.5	1	1	1	1.0	icmpflood
icmp	2565.06	42	0.5	1	1	1	1.0	icmpflood
icmp	2910.02	42	0.5	1	1	1	1.0	icmpflood
icmp	2544.64	42	0.5	1	1	1	1.0	icmpflood
icmp	3199.65	42	0.5	1	1	1	1.0	icmpflood
icmp	3370.25	42	0.5	1	1	1	1.0	icmpflood
icmp	3064.05	42	0.5	1	1	1	1.0	icmpflood
icmp	32.2	42	0.5	1	1	1	1.0	icmpflood
icmp	3343.89	42	0.5	1	1	1	1.0	icmpflood
icmp	3460.41	42	0.5	1	1	1	1.0	icmpflood
icmp	3554.01	42	0.5	1	1	1	1.0	icmpflood
icmp	3646.04	42	0.5	1	1	1	1.0	icmpflood
icmp	3723.46	42	0.5	1	1	1	1.0	icmpflood
icmp	3801.13	42	0.5	1	1	1	1.0	icmpflood
icmp	3601.87	42	0.5	1	1	1	1.0	icmpflood
icmp	3669.15	42	0.5	1	1	1	1.0	icmpflood
icmp	3731.87	42	0.5	1	1	1	1.0	icmpflood
icmp	3788.09	42	0.5	1	1	1	1.0	icmpflood
icmp	3840.73	42	0.5	1	1	1	1.0	icmpflood
icmp	3883.49	42	0.5	1	1	1	1.0	icmpflood
icmp	3923.46	42	0.5	1	1	1	1.0	icmpflood
icmp	3961.31	42	0.5	1	1	1	1.0	icmpflood
icmp	3994.17	42	0.5	1	1	1	1.0	icmpflood
icmp	3853.18	42	0.5	1	1	1	1.0	icmpflood
icmp	3894.49	42	0.5	1	1	1	1.0	icmpflood
icmp	3927.92	42	0.5	1	1	1	1.0	icmpflood
icmp	3961.1	42	0.5	1	1	1	1.0	icmpflood
icmp	3989.95	42	0.5	1	1	1	1.0	icmpflood
icmp	4016.77	42	0.5	1	1	1	1.0	icmpflood
icmp	4043.46	42	0.5	1	1	1	1.0	icmpflood
icmp	40.94	42	0.5	1	1	1	1.0	icmpflood
icmp	41.79	42	0.5	1	1	1	1.0	icmpflood
icmp	4117.17	42	0.5	1	1	1	1.0	icmpflood
icmp	4008.28	42	0.5	1	1	1	1.0	icmpflood
icmp	4031.88	42	0.5	1	1	1	1.0	icmpflood
icmp	482.86	42	0.5	1	1	1	0.98	icmpflood
icmp	491.47	42	0.5	1	1	1	0.98	icmpflood
icmp	481.95	42	0.5	1	1	1	0.99	icmpflood
icmp	497.37	42	0.5	1	1	1	0.99	icmpflood
icmp	481.37	42	0.5	1	1	1	0.99	icmpflood
icmp	420.48	42	0.5	1	1	1	0.99	icmpflood
icmp	417.87	42	0.5	1	1	1	0.99	icmpflood
icmp	408.1	42	0.5	1	1	1	0.99	icmpflood
icmp	43.11	42	0.5	1	1	1	0.99	icmpflood
icmp	42.74	42	0.5	1	1	1	0.99	icmpflood
icmp	388.21	42	0.5	1	1	1	0.99	icmpflood
icmp	422.68	42	0.5	1	1	1	1.0	icmpflood
icmp	701.38	42	0.5	1	1	1	1.0	icmpflood
icmp	672.52	42	0.5	1	1	1	1.0	icmpflood
icmp	621.86	42	0.5	1	1	1	1.0	icmpflood
icmp	576.84	42	0.5	1	1	1	1.0	icmpflood
icmp	494.33	42	0.5	1	1	1	1.0	icmpflood
icmp	439.23	42	0.5	1	1	1	1.0	icmpflood
icmp	421.38	42	0.5	1	1	1	1.0	icmpflood
icmp	380.29	42	0.5	1	1	1	1.0	icmpflood
icmp	416.65	42	0.5	1	1	1	1.0	icmpflood
icmp	2127.74	42	0.5	1	1	1	1.0	icmpflood
icmp	1470.34	42	0.5	1	1	1	1.0	icmpflood
icmp	1883.97	42	0.5	1	1	1	1.0	icmpflood
icmp	22.79	42	0.5	1	1	1	1.0	icmpflood
icmp	2048.28	42	0.5	1	1	1	1.0	icmpflood
icmp	1908.64	42	0.5	1	1	1	1.0	icmpflood
icmp	1963.21	42	0.5	1	1	1	1.0	icmpflood
icmp	2081.62	42	0.5	1	1	1	1.0	icmpflood
icmp	2049.87	42	0.5	1	1	1	1.0	icmpflood
icmp	2144.86	42	0.5	1	1	1	1.0	icmpflood
icmp	2217.32	42	0.5	1	1	1	1.0	icmpflood
icmp	2279.89	42	0.5	1	1	1	1.0	icmpflood
icmp	2325.65	42	0.5	1	1	1	1.0	icmpflood
icmp	2364.36	42	0.5	1	1	1	1.0	icmpflood
icmp	24.41	42	0.5	1	1	1	1.0	icmpflood
icmp	2262.95	42	0.5	1	1	1	1.0	icmpflood
icmp	2311.82	42	0.5	1	1	1	1.0	icmpflood
icmp	52.18	42	0.5	1	1	1	1.0	icmpflood
icmp	28.66	42	0.5	1	1	1	1.0	icmpflood
icmp	19.06	42	0.5	1	1	1	1.0	icmpflood
icmp	143.65	42	0.5	1	1	1	1.0	icmpflood
icmp	114.24	42	0.33	1	1	1	1.0	icmpflood
icmp	95.22	42	0.33	1	1	1	1.0	icmpflood
icmp	70.68	42	0.25	1	1	1	1.0	icmpflood
icmp	56.5	42	0.25	1	1	1	1.0	icmpflood
icmp	761.59	42	0.5	1	1	1	1.0	icmpflood
icmp	659.99	42	0.5	1	1	1	1.0	icmpflood
icmp	701.29	42	0.5	1	1	1	1.0	icmpflood
icmp	709.14	42	0.5	1	1	1	1.0	icmpflood
icmp	647.33	42	0.5	1	1	1	1.0	icmpflood
icmp	543.88	42	0.5	1	1	1	1.0	icmpflood
icmp	467.89	42	0.5	1	1	1	1.0	icmpflood
icmp	554.29	42	0.5	1	1	1	1.0	icmpflood
icmp	866.17	42	0.5	1	1	1	1.0	icmpflood
icmp	1073.66	42	0.5	1	1	1	1.0	icmpflood
icmp	1274.98	42	0.5	1	1	1	1.0	icmpflood
icmp	1366.08	42	0.5	1	1	1	1.0	icmpflood
icmp	1627.26	42	0.5	1	1	1	1.0	icmpflood
icmp	1747.4	42	0.5	1	1	1	1.0	icmpflood
icmp	1897.88	42	0.25	1	1	1	1.0	icmpflood
icmp	1938.84	42	0.25	1	1	1	1.0	icmpflood
icmp	2054.61	42	0.25	1	1	1	1.0	icmpflood
icmp	2094.94	42	0.25	1	1	1	1.0	icmpflood
icmp	28.66	42	0.25	1	1	1	1.0	icmpflood
icmp	2246.69	42	0.25	1	1	1	1.0	icmpflood
icmp	2291.73	42	0.25	1	1	1	1.0	icmpflood
icmp	24.88	42	0.25	1	1	1	1.0	icmpflood
icmp	2316.89	42	0.25	1	1	1	1.0	icmpflood
icmp	2221.62	42	0.25	1	1	1	1.0	icmpflood
icmp	2133.53	42	0.25	1	1	1	1.0	icmpflood
icmp	2051.9	42	0.25	1	1	1	1.0	icmpflood
icmp	1976.59	42	0.25	1	1	1	1.0	icmpflood
icmp	1905.84	42	0.25	1	1	1	1.0	icmpflood
icmp	1839.99	42	0.25	1	1	1	1.0	icmpflood
icmp	1778.96	42	0.25	1	1	1	1.0	icmpflood
icmp	1723.18	42	0.25	1	1	1	1.0	icmpflood
icmp	1669.5	42	0.25	1	1	1	1.0	icmpflood
icmp	2012.91	42	0.5	1	1	1	1.0	icmpflood
icmp	2303.68	42	0.5	1	1	1	1.0	icmpflood
icmp	2196.4	42	0.5	1	1	1	1.0	icmpflood
icmp	2092.25	42	0.5	1	1	1	1.0	icmpflood
icmp	1998.82	42	0.5	1	1	1	1.0	icmpflood
icmp	2041.79	42	0.5	1	1	1	1.0	icmpflood
icmp	1975.82	42	0.33	1	1	1	1.0	icmpflood
icmp	1932.57	42	0.33	1	1	1	1.0	icmpflood
icmp	1947.41	42	0.33	1	1	1	1.0	icmpflood
icmp	1943.39	42	0.33	1	1	1	1.0	icmpflood
icmp	2065.74	42	0.33	1	1	1	1.0	icmpflood
icmp	2066.6	42	0.33	1	1	1	1.0	icmpflood
icmp	2065.38	42	0.33	1	1	1	1.0	icmpflood
icmp	2125.3	42	0.33	1	1	1	1.0	icmpflood
icmp	2097.64	42	0.33	1	1	1	1.0	icmpflood
icmp	2116.56	42	0.33	1	1	1	1.0	icmpflood
icmp	2068.99	42	0.33	1	1	1	1.0	icmpflood
icmp	2044.5	42	0.25	1	1	1	1.0	icmpflood
icmp	2054.05	42	0.25	1	1	1	1.0	icmpflood
icmp	2033.34	42	0.2	1	1	1	1.0	icmpflood
icmp	26.96	42	0.2	1	1	1	1.0	icmpflood
icmp	29.52	42	0.2	1	1	1	1.0	icmpflood
icmp	22.79	42	0.17	1	1	1	1.0	icmpflood
icmp	28.75	42	0.17	1	1	1	1.0	icmpflood
icmp	25.45	42	0.17	1	1	1	1.0	icmpflood
icmp	25.44	42	0.17	1	1	1	1.0	icmpflood
icmp	26.29	42	0.17	1	1	1	1.0	icmpflood
icmp	2060.44	42	0.17	1	1	1	1.0	icmpflood
icmp	2045.83	42	0.14	1	1	1	1.0	icmpflood
icmp	2057.85	42	0.14	1	1	1	1.0	icmpflood
icmp	2049.52	42	0.14	1	1	1	1.0	icmpflood
icmp	2036.13	42	0.14	1	1	1	1.0	icmpflood
icmp	1498.26	42	0.12	1	1	1	0.94	icmpflood
icmp	1513.39	42	0.12	1	1	1	0.97	icmpflood
icmp	18.05	42	0.14	1	1	1	0.98	icmpflood
icmp	16.47	42	0.14	1	1	1	0.99	icmpflood
icmp	17.22	42	0.17	1	1	1	0.99	icmpflood
icmp	1395.8	42	0.17	1	1	1	0.99	icmpflood
icmp	1193.37	42	0.17	1	1	1	0.99	icmpflood
icmp	18.8	42	0.17	1	1	1	0.99	icmpflood
icmp	925.55	42	0.17	1	1	1	0.99	icmpflood
icmp	834.13	42	0.17	1	1	1	0.99	icmpflood
icmp	72.14	42	0.2	1	1	1	0.99	icmpflood
icmp	693.95	42	0.2	1	1	1	0.99	icmpflood
icmp	639.78	42	0.2	1	1	1	0.99	icmpflood
icmp	593.69	42	0.2	1	1	1	0.99	icmpflood
icmp	873.54	79	0.5	1	1	1	1.0	icmpflood
icmp	787.06	79	0.5	1	1	1	1.0	icmpflood
icmp	910.85	79	0.5	1	1	1	1.0	icmpflood
icmp	857.74	79	0.5	1	1	1	1.0	icmpflood
icmp	848.96	79	0.5	1	1	1	1.0	icmpflood
icmp	868.29	79	0.5	1	1	1	1.0	icmpflood
icmp	858.38	79	0.33	1	1	1	1.0	icmpflood
icmp	855.62	79	0.33	1	1	1	1.0	icmpflood
icmp	876.03	79	0.33	1	1	1	1.0	icmpflood
icmp	883.82	79	0.33	1	1	1	1.0	icmpflood
icmp	920.65	79	0.33	1	1	1	1.0	icmpflood
icmp	907.49	79	0.33	1	1	1	1.0	icmpflood
icmp	900.21	79	0.33	1	1	1	1.0	icmpflood
icmp	927.24	79	0.25	1	1	1	1.0	icmpflood
icmp	922.43	79	0.25	1	1	1	1.0	icmpflood
icmp	948.26	79	0.25	1	1	1	1.0	icmpflood
icmp	945.58	79	0.25	1	1	1	1.0	icmpflood
icmp	970.74	79	0.25	1	1	1	1.0	icmpflood
icmp	977.52	79	0.25	1	1	1	1.0	icmpflood
icmp	976.71	79	0.25	1	1	1	1.0	icmpflood
icmp	981.5	79	0.25	1	1	1	1.0	icmpflood
icmp	956.95	79	0.25	1	1	1	1.0	icmpflood
icmp	974.05	79	0.25	1	1	1	1.0	icmpflood
icmp	958.69	79	0.25	1	1	1	1.0	icmpflood
icmp	922.18	79	0.25	1	1	1	1.0	icmpflood
icmp	888.77	79	0.25	1	1	1	1.0	icmpflood
icmp	856.12	78	0.25	1	1	1	1.0	icmpflood
icmp	854.67	78	0.25	1	1	1	1.0	icmpflood
icmp	852.79	77	0.25	1	1	1	1.0	icmpflood
icmp	865.56	76	0.25	1	1	1	1.0	icmpflood
icmp	862.44	75	0.25	1	1	1	1.0	icmpflood
icmp	897.39	52	0.25	1	1	1	1.0	icmpflood
icmp	906.17	52	0.25	1	1	1	1.0	icmpflood
icmp	1023.22	52	0.25	1	1	1	1.0	icmpflood
icmp	931.68	52	0.25	1	1	1	1.0	icmpflood
icmp	985.54	52	0.25	1	1	1	1.0	icmpflood
icmp	951.0	52	0.25	1	1	1	1.0	icmpflood
icmp	996.63	52	0.25	1	1	1	1.0	icmpflood
icmp	936.76	52	0.25	1	1	1	1.0	icmpflood
icmp	833.39	52	0.25	1	1	1	1.0	icmpflood
icmp	750.88	52	0.25	1	1	1	1.0	icmpflood
icmp	709.81	52	0.25	1	1	1	0.96	icmpflood
icmp	735.0	53	0.25	1	1	1	0.85	icmpflood
icmp	740.86	53	0.25	1	1	1	0.78	icmpflood
icmp	780.97	54	0.25	1	1	1	0.68	icmpflood
icmp	792.95	54	0.25	1	1	1	0.63	icmpflood
icmp	814.12	54	0.5	1	1	1	0.57	icmpflood
icmp	820.98	55	0.5	1	1	1	0.53	icmpflood
icmp	814.79	55	0.5	1	1	1	0.51	icmpflood
icmp	772.04	55	0.5	1	1	1	0.51	icmpflood
icmp	733.32	55	0.5	1	1	1	0.51	icmpflood
icmp	728.59	55	0.5	1	1	1	0.53	icmpflood
icmp	755.43	55	0.5	1	1	1	0.56	icmpflood
icmp	756.84	55	0.5	1	1	1	0.58	icmpflood
icmp	773.52	55	0.5	1	1	1	0.61	icmpflood
icmp	787.43	55	0.25	1	1	1	0.63	icmpflood
icmp	794.71	55	0.25	1	1	1	0.65	icmpflood
icmp	805.24	54	0.25	1	1	1	0.67	icmpflood
icmp	804.22	54	0.25	1	1	1	0.68	icmpflood
icmp	813.1	54	0.2	1	1	1	0.69	icmpflood
icmp	821.95	54	0.2	1	1	1	0.71	icmpflood
icmp	821.25	54	0.2	1	1	1	0.72	icmpflood
icmp	828.5	54	0.2	1	1	1	0.73	icmpflood
icmp	890.16	54	0.17	1	1	1	1.0	icmpflood
icmp	786.03	54	0.14	1	1	1	1.0	icmpflood
icmp	31.94	54	0.14	1	1	1	1.0	icmpflood
icmp	38.22	54	0.14	1	1	1	1.0	icmpflood
icmp	23.41	54	0.12	1	1	1	1.0	icmpflood
icmp	28.08	54	0.12	1	1	1	1.0	icmpflood
icmp	952.35	54	0.12	1	1	1	1.0	icmpflood
icmp	922.37	54	0.12	1	1	1	1.0	icmpflood
icmp	912.73	54	0.25	2	1	1	1.0	icmpflood
icmp	939.99	54	0.25	2	1	1	1.0	icmpflood
icmp	894.26	54	0.25	2	1	1	1.0	icmpflood
icmp	24.8	54	0.25	2	1	1	1.0	icmpflood
icmp	765.04	54	0.25	2	1	1	1.0	icmpflood
icmp	711.99	54	0.29	2	1	1	1.0	icmpflood
icmp	590.6	54	0.4	2	1	1	1.0	icmpflood
icmp	559.05	54	0.4	2	1	1	1.0	icmpflood
icmp	530.85	54	0.5	2	1	1	1.0	icmpflood
icmp	505.28	54	0.5	2	1	1	1.0	icmpflood
icmp	482.32	54	0.5	2	1	1	1.0	icmpflood
icmp	34.3	90	0.5	1	1	1	1.0	icmpflood
icmp	753.51	90	0.5	1	1	1	1.0	icmpflood
icmp	849.19	90	0.5	1	1	1	1.0	icmpflood
icmp	857.06	90	0.25	1	1	1	1.0	icmpflood
icmp	826.33	90	0.25	1	1	1	1.0	icmpflood
icmp	812.12	90	0.25	1	1	1	1.0	icmpflood
icmp	818.83	90	0.25	1	1	1	1.0	icmpflood
icmp	827.39	90	0.25	1	1	1	1.0	icmpflood
icmp	823.15	90	0.25	1	1	1	1.0	icmpflood
icmp	836.49	90	0.25	1	1	1	1.0	icmpflood
icmp	840.82	90	0.25	1	1	1	1.0	icmpflood
icmp	15.93	90	0.25	1	1	1	1.0	icmpflood
icmp	35.87	90	0.25	1	1	1	1.0	icmpflood
icmp	857.53	90	0.25	1	1	1	1.0	icmpflood
icmp	592.2	106	0.5	1	1	1	1.0	icmpflood
icmp	758.48	106	0.33	1	1	1	1.0	icmpflood
icmp	730.21	106	0.33	1	1	1	1.0	icmpflood
icmp	725.77	106	0.33	1	1	1	1.0	icmpflood
icmp	718.47	106	0.33	1	1	1	1.0	icmpflood
icmp	806.87	106	0.33	1	1	1	1.0	icmpflood
icmp	775.53	106	0.33	1	1	1	1.0	icmpflood
icmp	685.02	106	0.33	1	1	1	1.0	icmpflood
icmp	612.91	106	0.33	1	1	1	1.0	icmpflood
icmp	555.22	106	0.33	1	1	1	1.0	icmpflood
icmp	507.1	106	0.33	1	1	1	1.0	icmpflood
icmp	504.91	106	0.33	1	1	1	1.0	icmpflood
icmp	21.83	106	0.33	1	1	1	1.0	icmpflood
icmp	840.28	106	0.33	1	1	1	1.0	icmpflood
icmp	951.85	106	0.33	1	1	1	1.0	icmpflood
icmp	65.04	106	0.33	1	1	1	1.0	icmpflood
icmp	1181.19	106	0.33	1	1	1	1.0	icmpflood
icmp	125.46	106	0.33	1	1	1	1.0	icmpflood
icmp	1344.66	106	0.33	1	1	1	1.0	icmpflood
icmp	1324.09	106	0.33	1	1	1	1.0	icmpflood
icmp	1367.74	106	0.33	1	1	1	1.0	icmpflood
icmp	1370.72	106	0.33	1	1	1	1.0	icmpflood
icmp	1392.1	106	0.33	1	1	1	1.0	icmpflood
icmp	1394.66	106	0.33	1	1	1	1.0	icmpflood
icmp	1462.69	106	0.33	1	1	1	1.0	icmpflood
icmp	1460.75	106	0.33	1	1	1	1.0	icmpflood
icmp	1520.7	106	0.33	1	1	1	1.0	icmpflood
icmp	1535.24	106	0.33	1	1	1	1.0	icmpflood
icmp	1532.82	106	0.25	1	1	1	1.0	icmpflood
icmp	1568.95	106	0.25	1	1	1	1.0	icmpflood
icmp	1565.76	106	0.25	1	1	1	1.0	icmpflood
icmp	838.24	106	0.25	1	1	1	0.55	icmpflood
icmp	1418.69	106	0.25	1	1	1	0.86	icmpflood
icmp	1519.28	106	0.25	1	1	1	0.91	icmpflood
icmp	1341.56	106	0.25	1	1	1	0.92	icmpflood
icmp	1568.25	106	0.25	1	1	1	0.95	icmpflood
icmp	1570.25	106	0.25	1	1	1	0.95	icmpflood
icmp	16.9	106	0.2	1	1	1	0.96	icmpflood
icmp	17.19	106	0.2	1	1	1	0.97	icmpflood
icmp	17.74	106	0.2	1	1	1	0.97	icmpflood
icmp	19.08	106	0.2	1	1	1	0.98	icmpflood
icmp	19.83	106	0.2	1	1	1	0.98	icmpflood
icmp	1916.52	106	0.2	1	1	1	0.98	icmpflood
icmp	1767.77	106	0.2	1	1	1	0.98	icmpflood
icmp	16.51	106	0.2	1	1	1	0.98	icmpflood
icmp	1535.81	106	0.25	1	1	1	0.98	icmpflood
icmp	1439.87	106	0.25	1	1	1	0.98	icmpflood
icmp	1444.92	62	0.5	1	1	1	0.98	icmpflood
icmp	1396.84	62	0.5	1	1	1	0.99	icmpflood
icmp	1676.18	62	0.5	1	1	1	0.99	icmpflood
icmp	1819.7	62	0.5	1	1	1	0.99	icmpflood
icmp	1716.74	62	0.5	1	1	1	0.99	icmpflood
icmp	18.57	62	0.5	1	1	1	1.0	icmpflood
icmp	1742.76	62	0.33	1	1	1	1.0	icmpflood
icmp	1823.83	62	0.33	1	1	1	1.0	icmpflood
icmp	19.29	62	0.33	1	1	1	1.0	icmpflood
icmp	17.38	62	0.33	1	1	1	1.0	icmpflood
icmp	18.51	62	0.33	1	1	1	1.0	icmpflood
icmp	143.39	62	0.33	1	1	1	1.0	icmpflood
icmp	1356.72	62	0.33	1	1	1	1.0	icmpflood
icmp	1267.27	62	0.33	1	1	1	1.0	icmpflood
icmp	1187.81	62	0.33	1	1	1	1.0	icmpflood
icmp	1116.93	62	0.33	1	1	1	1.0	icmpflood
icmp	1118.7	64	0.33	1	1	1	1.0	icmpflood
icmp	1164.09	68	0.33	1	1	1	1.0	icmpflood
icmp	1278.87	73	0.33	1	1	1	1.0	icmpflood
icmp	1246.24	74	0.33	1	1	1	1.0	icmpflood
icmp	17.28	78	0.33	1	1	1	1.0	icmpflood
icmp	185.49	81	0.33	1	1	1	1.0	icmpflood
icmp	1472.6	82	0.33	1	1	1	1.0	icmpflood
icmp	1413.12	82	0.33	1	1	1	1.0	icmpflood
icmp	1357.12	82	0.33	1	1	1	1.0	icmpflood
icmp	1305.51	82	0.33	1	1	1	1.0	icmpflood
icmp	1258.87	82	0.33	1	1	1	1.0	icmpflood
icmp	1214.23	82	0.33	1	1	1	1.0	icmpflood
icmp	1172.89	82	0.33	1	1	1	1.0	icmpflood
icmp	1134.23	82	0.5	2	1	1	1.0	icmpflood
icmp	1099.27	82	0.5	2	1	1	1.0	icmpflood
icmp	5545.7	106	0.5	2	1	1	1.0	icmpflood
icmp	1066.33	82	0.5	2	1	1	1.0	icmpflood
icmp	9160.91	106	0.5	2	1	1	1.0	icmpflood
icmp	1035.3	82	0.5	2	1	1	1.0	icmpflood
icmp	8886.74	106	0.5	2	1	1	1.0	icmpflood
icmp	1005.99	82	0.5	2	1	1	1.0	icmpflood
icmp	10359.8	106	0.5	2	1	1	1.0	icmpflood
icmp	978.36	82	0.67	2	1	1	1.0	icmpflood
icmp	11323.16	106	0.67	2	1	1	1.0	icmpflood
icmp	951.44	82	0.67	2	1	1	1.0	icmpflood
icmp	10911.17	106	0.67	2	1	1	1.0	icmpflood
icmp	926.66	82	0.67	2	1	1	1.0	icmpflood
icmp	11395.42	106	0.67	2	1	1	1.0	icmpflood
icmp	903.14	82	0.67	2	1	1	1.0	icmpflood
icmp	11839.02	106	0.67	2	1	1	1.0	icmpflood
icmp	880.81	82	0.67	2	1	1	1.0	icmpflood
icmp	11280.13	106	0.67	2	1	1	1.0	icmpflood
icmp	85.51	82	0.67	2	1	1	1.0	icmpflood
icmp	19.78	106	0.67	2	1	1	1.0	icmpflood
icmp	18.49	106	0.5	1	1	1	1.0	icmpflood
icmp	23.2	106	0.33	1	1	1	1.0	icmpflood
icmp	37.53	106	0.33	1	1	1	1.0	icmpflood
icmp	3592.17	106	0.33	1	1	1	1.0	icmpflood
icmp	4428.2	106	0.33	1	1	1	1.0	icmpflood
icmp	4830.8	106	0.33	1	1	1	1.0	icmpflood
icmp	5114.16	106	0.33	1	1	1	1.0	icmpflood
icmp	9136.79	106	0.5	1	1	1	1.0	icmpflood
icmp	7813.39	106	0.5	1	1	1	1.0	icmpflood
icmp	6645.55	106	0.5	1	1	1	1.0	icmpflood
icmp	6577.88	106	0.5	1	1	1	1.0	icmpflood
icmp	7147.53	106	0.5	1	1	1	1.0	icmpflood
icmp	7337.45	106	0.33	1	1	1	1.0	icmpflood
icmp	8548.79	106	0.33	1	1	1	1.0	icmpflood
icmp	9573.7	106	0.33	1	1	1	1.0	icmpflood
icmp	9874.69	106	0.33	1	1	1	1.0	icmpflood
icmp	9776.52	106	0.33	1	1	1	1.0	icmpflood
icmp	10358.39	106	0.33	1	1	1	1.0	icmpflood
icmp	11053.5	106	0.33	1	1	1	1.0	icmpflood
icmp	10861.63	106	0.25	1	1	1	1.0	icmpflood
icmp	11293.94	106	0.25	1	1	1	1.0	icmpflood
icmp	11701.88	106	0.25	1	1	1	1.0	icmpflood
icmp	11561.12	106	0.25	1	1	1	1.0	icmpflood
icmp	11185.2	106	0.25	1	1	1	1.0	icmpflood
icmp	10624.57	106	0.25	1	1	1	1.0	icmpflood
icmp	10103.86	106	0.25	1	1	1	1.0	icmpflood
icmp	9629.13	106	0.25	1	1	1	1.0	icmpflood
icmp	38.87	106	0.25	1	1	1	1.0	icmpflood
icmp	8814.11	106	0.25	1	1	1	1.0	icmpflood
icmp	8454.79	106	0.25	1	1	1	1.0	icmpflood
icmp	8125.52	106	0.25	1	1	1	1.0	icmpflood
icmp	7820.94	106	0.25	1	1	1	1.0	icmpflood
icmp	7530.17	106	0.25	1	1	1	1.0	icmpflood
icmp	7266.34	106	0.25	1	1	1	1.0	icmpflood
icmp	7027.79	106	0.25	1	1	1	1.0	icmpflood
icmp	6794.78	106	0.25	1	1	1	1.0	icmpflood
icmp	6577.23	106	0.25	1	1	1	1.0	icmpflood
icmp	6369.66	106	0.25	1	1	1	1.0	icmpflood
icmp	6181.84	106	0.25	1	1	1	1.0	icmpflood
icmp	6005.21	106	0.25	1	1	1	1.0	icmpflood
icmp	5836.61	106	0.25	1	1	1	1.0	icmpflood
icmp	5676.85	106	0.25	1	1	1	1.0	icmpflood
icmp	5526.66	106	0.25	1	1	1	1.0	icmpflood
icmp	7296.23	106	0.5	1	1	1	1.0	icmpflood
icmp	5891.56	106	0.25	1	1	1	1.0	icmpflood
icmp	5369.16	106	0.25	1	1	1	1.0	icmpflood
icmp	5400.97	106	0.25	1	1	1	1.0	icmpflood
icmp	5168.96	106	0.25	1	1	1	1.0	icmpflood
icmp	5006.41	106	0.25	1	1	1	1.0	icmpflood
icmp	4850.77	106	0.2	1	1	1	1.0	icmpflood
icmp	4698.73	106	0.2	1	1	1	1.0	icmpflood
icmp	42.42	106	0.2	1	1	1	1.0	icmpflood
icmp	4435.64	106	0.2	1	1	1	1.0	icmpflood
icmp	4315.82	106	0.2	1	1	1	1.0	icmpflood
icmp	42.15	106	0.2	1	1	1	1.0	icmpflood
icmp	40.12	106	0.17	1	1	1	1.0	icmpflood
icmp	3995.15	106	0.17	1	1	1	1.0	icmpflood
icmp	3898.83	106	0.17	1	1	1	1.0	icmpflood
icmp	3809.1	106	0.17	1	1	1	1.0	icmpflood
icmp	37.23	106	0.17	1	1	1	1.0	icmpflood
icmp	36.32	106	0.17	1	1	1	1.0	icmpflood
icmp	3557.02	106	0.17	1	1	1	1.0	icmpflood
icmp	10081.2	106	0.5	1	1	1	1.0	icmpflood
icmp	9084.52	106	0.5	1	1	1	1.0	icmpflood
icmp	10311.49	106	0.5	1	1	1	1.0	icmpflood
icmp	10741.82	106	0.33	1	1	1	1.0	icmpflood
icmp	10335.08	106	0.33	1	1	1	1.0	icmpflood
icmp	10018.94	106	0.33	1	1	1	1.0	icmpflood
icmp	9956.7	106	0.33	1	1	1	1.0	icmpflood
icmp	9083.84	106	0.33	1	1	1	1.0	icmpflood
icmp	1435.22	106	0.5	1	1	1	0.77	icmpflood
icmp	1410.59	106	0.5	1	1	1	0.85	icmpflood
icmp	1905.32	106	0.5	1	1	1	0.92	icmpflood
icmp	1988.04	106	0.5	1	1	1	0.93	icmpflood
icmp	1842.29	106	0.5	1	1	1	0.94	icmpflood
icmp	1917.23	106	0.5	1	1	1	0.95	icmpflood
icmp	19.9	106	0.5	1	1	1	0.96	icmpflood
icmp	18.95	106	0.5	1	1	1	0.96	icmpflood
icmp	1954.8	106	0.5	1	1	1	0.97	icmpflood
icmp	19.76	106	0.5	1	1	1	0.97	icmpflood
icmp	1896.03	106	0.5	1	1	1	0.97	icmpflood
icmp	1854.72	106	0.5	1	1	1	0.97	icmpflood
icmp	1824.57	106	0.5	1	1	1	0.98	icmpflood
icmp	1880.37	106	0.5	1	1	1	0.98	icmpflood
icmp	1835.48	106	0.5	1	1	1	0.98	icmpflood
icmp	1854.24	106	0.5	1	1	1	0.98	icmpflood
icmp	1882.86	106	0.5	1	1	1	0.98	icmpflood
icmp	1863.83	106	0.33	1	1	1	0.98	icmpflood
icmp	1939.0	106	0.33	1	1	1	0.98	icmpflood
icmp	1906.9	106	0.33	1	1	1	0.98	icmpflood
icmp	19.49	106	0.33	1	1	1	0.99	icmpflood
icmp	1998.97	106	0.33	1	1	1	0.99	icmpflood
icmp	1957.65	106	0.33	1	1	1	0.99	icmpflood
icmp	1970.91	106	0.33	1	1	1	0.99	icmpflood
icmp	18.04	106	0.33	1	1	1	0.99	icmpflood
icmp	1825.76	106	0.33	1	1	1	0.99	icmpflood
icmp	1993.73	98	0.33	1	1	1	0.99	icmpflood
icmp	2066.1	94	0.33	1	1	1	0.99	icmpflood
icmp	2040.89	93	0.33	1	1	1	0.99	icmpflood
icmp	2073.24	91	0.33	1	1	1	0.99	icmpflood
icmp	2103.57	88	0.33	1	1	1	0.99	icmpflood
icmp	2053.49	88	0.33	1	1	1	0.99	icmpflood
icmp	2161.28	85	0.33	1	1	1	0.99	icmpflood
icmp	21.14	83	0.33	1	1	1	0.99	icmpflood
icmp	2147.55	82	0.33	1	1	1	0.99	icmpflood
icmp	2192.5	81	0.33	1	1	1	0.99	icmpflood
icmp	2170.96	80	0.33	1	1	1	0.99	icmpflood
icmp	2209.63	78	0.33	1	1	1	0.99	icmpflood
icmp	2228.44	77	0.33	1	1	1	0.99	icmpflood
icmp	2206.64	77	0.33	1	1	1	0.99	icmpflood
icmp	2183.41	76	0.33	1	1	1	0.99	icmpflood
icmp	21.79	75	0.33	1	1	1	0.99	icmpflood
icmp	2197.33	74	0.33	1	1	1	0.99	icmpflood
icmp	2175.71	74	0.33	1	1	1	0.99	icmpflood
icmp	21.8	73	0.33	1	1	1	0.99	icmpflood
icmp	21.18	73	0.33	1	1	1	0.99	icmpflood
icmp	21.92	72	0.25	1	1	1	0.99	icmpflood
icmp	1962.9	42	0.25	1	1	1	0.8	icmpflood
icmp	1689.45	42	0.25	1	1	1	0.86	icmpflood
icmp	1499.13	42	0.25	1	1	1	0.89	icmpflood
icmp	1485.9	42	0.25	1	1	1	0.91	icmpflood
icmp	1759.21	42	0.25	1	1	1	0.94	icmpflood
icmp	1639.31	42	0.25	1	1	1	0.95	icmpflood
icmp	1776.34	42	0.25	1	1	1	0.96	icmpflood
icmp	15.43	42	0.25	1	1	1	0.96	icmpflood
icmp	1400.18	42	0.25	1	1	1	0.96	icmpflood
icmp	1514.47	42	0.25	1	1	1	0.96	icmpflood
icmp	15.83	42	0.25	1	1	1	0.97	icmpflood
icmp	1688.42	42	0.25	1	1	1	0.97	icmpflood
icmp	1735.98	42	0.25	1	1	1	0.98	icmpflood
icmp	1617.9	42	0.25	1	1	1	0.98	icmpflood
icmp	1511.66	42	0.25	1	1	1	0.98	icmpflood
icmp	2819.56	42	0.25	1	1	1	0.99	icmpflood
icmp	6574.27	42	0.25	1	1	1	1.0	icmpflood
icmp	13600.81	42	0.25	1	1	1	1.0	icmpflood
icmp	19748.55	42	0.25	1	1	1	1.0	icmpflood
icmp	26.94	42	0.25	1	1	1	1.0	icmpflood
icmp	28300.41	42	0.25	1	1	1	1.0	icmpflood
icmp	33738.08	42	0.25	1	1	1	1.0	icmpflood
icmp	35485.13	42	0.25	1	1	1	1.0	icmpflood
icmp	40194.17	42	0.33	1	1	1	1.0	icmpflood
icmp	40284.3	42	0.33	1	1	1	1.0	icmpflood
icmp	38760.55	42	0.33	1	1	1	1.0	icmpflood
icmp	37320.07	42	0.33	1	1	1	1.0	icmpflood
icmp	35987.38	42	0.33	1	1	1	1.0	icmpflood
icmp	34800.48	42	0.33	1	1	1	1.0	icmpflood
icmp	33644.17	42	0.33	1	1	1	1.0	icmpflood
icmp	32554.77	42	0.33	1	1	1	1.0	icmpflood
icmp	31564.07	42	0.33	1	1	1	1.0	icmpflood
icmp	30603.29	42	0.33	1	1	1	1.0	icmpflood
icmp	29700.31	42	0.33	1	1	1	1.0	icmpflood
icmp	28847.13	42	0.33	1	1	1	1.0	icmpflood
icmp	28038.84	42	0.33	1	1	1	1.0	icmpflood
icmp	27288.58	42	0.33	1	1	1	1.0	icmpflood
icmp	26585.71	42	0.33	1	1	1	1.0	icmpflood
icmp	25908.68	42	0.33	1	1	1	1.0	icmpflood
icmp	25270.53	42	0.33	1	1	1	1.0	icmpflood
icmp	24663.76	42	0.33	1	1	1	1.0	icmpflood
icmp	24075.93	42	0.33	1	1	1	1.0	icmpflood
icmp	23534.3	42	0.33	1	1	1	1.0	icmpflood
icmp	23022.71	42	0.33	1	1	1	1.0	icmpflood
icmp	22513.26	42	0.33	1	1	1	1.0	icmpflood
icmp	22041.23	42	0.25	1	1	1	1.0	icmpflood
icmp	21568.94	42	0.25	1	1	1	1.0	icmpflood
icmp	21.74	42	0.25	1	1	1	1.0	icmpflood
icmp	10.44	42	0.5	1	1	1	1.0	icmpflood
icmp	9.88	42	0.5	1	1	1	1.0	icmpflood
icmp	10.4	42	0.5	1	1	1	1.0	icmpflood
icmp	11.95	42	0.5	1	1	1	1.0	icmpflood
icmp	10.95	42	0.5	1	1	1	1.0	icmpflood
icmp	11.89	42	0.5	1	1	1	1.0	icmpflood
icmp	117429.71	42	0.5	1	1	1	1.0	icmpflood
icmp	112732.35	42	0.5	1	1	1	1.0	icmpflood
icmp	116615.81	42	0.5	1	1	1	1.0	icmpflood
icmp	120044.14	42	0.5	1	1	1	1.0	icmpflood
icmp	115938.9	42	0.33	1	1	1	1.0	icmpflood
icmp	118174.76	42	0.33	1	1	1	1.0	icmpflood
icmp	119738.52	42	0.33	1	1	1	1.0	icmpflood
icmp	116619.01	42	0.33	1	1	1	1.0	icmpflood
icmp	118272.67	42	0.33	1	1	1	1.0	icmpflood
icmp	120270.41	42	0.33	1	1	1	1.0	icmpflood
icmp	118742.9	42	0.25	1	1	1	1.0	icmpflood
icmp	120660.92	42	0.25	1	1	1	1.0	icmpflood
icmp	118268.0	42	0.25	1	1	1	1.0	icmpflood
icmp	119350.28	42	0.25	1	1	1	1.0	icmpflood
icmp	120675.9	42	0.25	1	1	1	1.0	icmpflood
icmp	37205.29	42	0.25	1	1	1	1.0	icmpflood
icmp	40512.93	42	0.25	1	1	1	1.0	icmpflood
icmp	41494.94	42	0.25	1	1	1	1.0	icmpflood
icmp	44518.06	42	0.25	1	1	1	1.0	icmpflood
icmp	47315.65	42	0.25	1	1	1	1.0	icmpflood
icmp	48442.18	42	0.25	1	1	1	1.0	icmpflood
icmp	51105.67	42	0.25	1	1	1	1.0	icmpflood
icmp	51730.11	42	0.25	1	1	1	1.0	icmpflood
icmp	54089.45	42	0.25	1	1	1	1.0	icmpflood
icmp	56260.89	42	0.25	1	1	1	1.0	icmpflood
icmp	56646.4	42	0.25	1	1	1	1.0	icmpflood
icmp	58837.92	42	0.25	1	1	1	1.0	icmpflood
icmp	59905.51	42	0.2	1	1	1	1.0	icmpflood
icmp	61777.73	42	0.2	1	1	1	1.0	icmpflood
icmp	63566.03	42	0.2	1	1	1	1.0	icmpflood
icmp	73563.65	42	0.5	1	1	1	1.0	icmpflood
icmp	72705.69	42	0.5	1	1	1	1.0	icmpflood
icmp	91033.85	42	0.5	1	1	1	1.0	icmpflood
icmp	102584.21	42	0.5	1	1	1	1.0	icmpflood
icmp	95725.71	42	0.5	1	1	1	1.0	icmpflood
icmp	100067.6	42	0.5	1	1	1	1.0	icmpflood
icmp	103763.29	42	0.5	1	1	1	1.0	icmpflood
icmp	99239.21	42	0.5	1	1	1	1.0	icmpflood
icmp	102761.01	42	0.5	1	1	1	1.0	icmpflood
icmp	106357.89	42	0.5	1	1	1	1.0	icmpflood
icmp	104520.55	42	0.5	1	1	1	1.0	icmpflood
icmp	107958.35	42	0.5	1	1	1	1.0	icmpflood
icmp	105433.57	42	0.5	1	1	1	1.0	icmpflood
icmp	108598.54	42	0.5	1	1	1	1.0	icmpflood
icmp	111339.77	42	0.5	1	1	1	1.0	icmpflood
icmp	109315.77	42	0.5	1	1	1	1.0	icmpflood
icmp	111658.86	42	0.5	1	1	1	1.0	icmpflood
icmp	113503.24	42	0.5	1	1	1	1.0	icmpflood
icmp	111565.76	42	0.5	1	1	1	1.0	icmpflood
icmp	113637.05	42	0.33	1	1	1	1.0	icmpflood
icmp	114643.3	42	0.33	1	1	1	1.0	icmpflood
icmp	115667.72	42	0.33	1	1	1	1.0	icmpflood
icmp	115223.79	42	0.33	1	1	1	1.0	icmpflood
icmp	116257.26	42	0.33	1	1	1	1.0	icmpflood
icmp	114967.22	42	0.33	1	1	1	1.0	icmpflood
icmp	115983.58	42	0.33	1	1	1	1.0	icmpflood
icmp	117020.02	42	0.33	1	1	1	1.0	icmpflood
icmp	115798.05	42	0.33	1	1	1	1.0	icmpflood
icmp	116600.56	42	0.33	1	1	1	1.0	icmpflood
icmp	115285.95	42	0.33	1	1	1	1.0	icmpflood
icmp	113699.68	42	0.33	1	1	1	1.0	icmpflood
icmp	110715.91	42	0.25	1	1	1	1.0	icmpflood
icmp	107982.43	42	0.25	1	1	1	1.0	icmpflood
icmp	105343.44	42	0.25	1	1	1	1.0	icmpflood
icmp	102848.1	42	0.25	1	1	1	1.0	icmpflood
icmp	100496.46	42	0.25	1	1	1	1.0	icmpflood
icmp	98209.5	42	0.25	1	1	1	1.0	icmpflood
icmp	96047.52	42	0.25	1	1	1	1.0	icmpflood
icmp	93931.79	42	0.25	1	1	1	1.0	icmpflood
icmp	91919.07	42	0.25	1	1	1	1.0	icmpflood
icmp	89929.72	42	0.25	1	1	1	0.0	icmpflood
icmp	5403.94	42	0.5	1	1	1	1.0	icmpflood
icmp	15732.29	42	0.5	1	1	1	1.0	icmpflood
icmp	33461.13	42	0.5	1	1	1	1.0	icmpflood
icmp	72884.92	42	0.5	1	1	1	1.0	icmpflood
icmp	77992.79	42	0.5	1	1	1	1.0	icmpflood
icmp	77882.12	42	0.5	1	1	1	1.0	icmpflood
icmp	82406.19	42	0.5	1	1	1	1.0	icmpflood
icmp	86548.52	42	0.5	1	1	1	1.0	icmpflood
icmp	55424.56	42	0.25	1	1	1	1.0	icmpflood
icmp	122328.81	42	1.0	1	1	1	0.41	icmpflood
icmp	1538.83	42	1.0	1	1	1	0.99	icmpflood
icmp	3592.17	106	1.0	1	1	1	1.0	icmpflood
icmp	1309.63	42	1.0	1	1	1	0.96	icmpflood
icmp	870.15	42	1.0	1	1	1	0.99	icmpflood
icmp	115938.9	42	1.0	1	1	1	1.0	icmpflood
icmp	5403.94	42	1.0	1	1	1	1.0	icmpflood
icmp	10861.63	106	1.0	1	1	1	1.0	icmpflood
icmp	984.49	42	1.0	1	1	1	1.0	icmpflood
icmp	668.3	42	1.0	1	1	1	0.96	icmpflood
icmp	25270.53	42	1.0	1	1	1	1.0	icmpflood
icmp	1715.39	42	1.0	1	1	1	1.0	icmpflood
icmp	814.79	55	1.0	1	1	1	0.51	icmpflood
icmp	786.03	54	1.0	1	1	1	1.0	icmpflood
icmp	110715.91	42	1.0	1	1	1	1.0	icmpflood
icmp	100496.46	42	1.0	1	1	1	1.0	icmpflood
icmp	89283.38	42	1.0	1	1	1	0.89	icmpflood
icmp	593.79	42	1.0	1	1	1	1.0	icmpflood
icmp	786.14	42	1.0	1	1	1	1.0	icmpflood
icmp	703.79	42	1.0	1	1	1	1.0	icmpflood
icmp	745.65	42	1.0	1	1	1	0.35	icmpflood
icmp	432.86	42	1.0	1	1	1	1.0	icmpflood
icmp	1520.7	106	1.0	1	1	1	1.0	icmpflood
icmp	2206.64	77	1.0	1	1	1	0.99	icmpflood
icmp	102761.01	42	1.0	1	1	1	1.0	icmpflood
icmp	1938.84	42	1.0	1	1	1	1.0	icmpflood
icmp	7084.42	42	1.0	1	1	1	0.69	icmpflood
icmp	12474.33	42	1.0	1	1	1	0.6	icmpflood
icmp	9825.98	42	1.0	1	1	1	0.89	icmpflood
icmp	6738.16	42	1.0	1	1	1	0.98	icmpflood
icmp	4117.17	42	1.0	1	1	1	1.0	icmpflood
icmp	128618.95	42	1.0	1	1	1	0.51	icmpflood
icmp	1357.12	82	1.0	1	1	1	1.0	icmpflood
icmp	4718.05	42	1.0	1	1	1	0.63	icmpflood
icmp	671.31	42	1.0	1	1	1	0.98	icmpflood
icmp	826.32	42	1.0	1	1	1	1.0	icmpflood
icmp	3927.92	42	1.0	1	1	1	1.0	icmpflood
icmp	996.63	52	1.0	1	1	1	1.0	icmpflood
icmp	1568.95	106	1.0	1	1	1	1.0	icmpflood
icmp	857.74	79	1.0	1	1	1	1.0	icmpflood
icmp	5526.66	106	1.0	1	1	1	1.0	icmpflood
icmp	11701.88	106	1.0	1	1	1	1.0	icmpflood
icmp	388.21	42	1.0	1	1	1	0.99	icmpflood
icmp	128170.32	42	1.0	1	1	1	1.0	icmpflood
icmp	101849.3	42	1.0	1	1	1	0.85	icmpflood
icmp	9433.79	42	1.0	1	1	1	0.92	icmpflood
icmp	9.84	42	1.0	1	1	1	1.0	icmpflood
icmp	18.37	106	1.0	1	1	1	0.98	icmpflood
icmp	17.38	62	1.0	1	1	1	1.0	icmpflood
icmp	732.78	42	1.0	1	1	1	1.0	icmpflood
icmp	210.41	42	1.0	1	1	1	1.0	icmpflood
icmp	707.19	42	1.0	1	1	1	1.0	icmpflood
icmp	709.84	42	1.0	1	1	1	1.0	icmpflood
icmp	838.24	106	1.0	1	1	1	0.55	icmpflood
icmp	105305.49	42	1.0	1	1	1	0.85	icmpflood
icmp	10056.21	42	1.0	1	1	1	0.91	icmpflood
icmp	2056.96	42	1.0	1	1	1	1.0	icmpflood
icmp	1993.73	98	1.0	1	1	1	0.99	icmpflood
icmp	11280.13	106	1.0	2	1	1	1.0	icmpflood
icmp	421.38	42	1.0	1	1	1	1.0	icmpflood
icmp	910.84	42	1.0	1	1	1	1.0	icmpflood
icmp	27288.58	42	1.0	1	1	1	1.0	icmpflood
icmp	855.93	90	1.0	1	1	1	1.0	icmpflood
icmp	720.74	42	1.0	1	1	1	1.0	icmpflood
icmp	482.86	42	1.0	1	1	1	0.98	icmpflood
icmp	60288.99	42	1.0	1	1	1	0.45	icmpflood
icmp	7095.91	42	1.0	1	1	1	0.97	icmpflood
icmp	58837.92	42	1.0	1	1	1	1.0	icmpflood
icmp	1688.42	42	1.0	1	1	1	0.97	icmpflood
icmp	848.53	42	1.0	1	1	1	1.0	icmpflood
icmp	671.59	42	1.0	1	1	1	1.0	icmpflood
icmp	105177.99	42	1.0	1	1	1	0.89	icmpflood
icmp	66749.53	42	1.0	1	1	1	0.5	icmpflood
icmp	51.84	42	1.0	1	1	1	1.0	icmpflood
icmp	700.0	42	1.0	1	1	1	0.95	icmpflood
icmp	730.02	42	1.0	1	1	1	0.35	icmpflood
icmp	54089.45	42	1.0	1	1	1	1.0	icmpflood
icmp	1975.82	42	1.0	1	1	1	1.0	icmpflood
icmp	129422.03	42	1.0	1	1	1	1.0	icmpflood
icmp	4315.82	106	1.0	1	1	1	1.0	icmpflood
icmp	10359.8	106	1.0	2	1	1	1.0	icmpflood
icmp	4850.77	106	1.0	1	1	1	1.0	icmpflood
icmp	1547.83	42	1.0	1	1	1	0.97	icmpflood
icmp	11395.42	106	1.0	2	1	1	1.0	icmpflood
icmp	1324.09	106	1.0	1	1	1	1.0	icmpflood
icmp	9079.12	42	1.0	1	1	1	0.92	icmpflood
icmp	1023.22	52	1.0	1	1	1	1.0	icmpflood
icmp	634.17	42	1.0	1	1	1	1.0	icmpflood
icmp	1943.39	42	1.0	1	1	1	1.0	icmpflood
icmp	1392.1	106	1.0	1	1	1	1.0	icmpflood
icmp	113503.24	42	1.0	1	1	1	1.0	icmpflood
icmp	3989.95	42	1.0	1	1	1	1.0	icmpflood
icmp	1535.24	106	1.0	1	1	1	1.0	icmpflood
icmp	6744.31	42	1.0	1	1	1	0.97	icmpflood
icmp	1863.83	106	1.0	1	1	1	0.98	icmpflood
icmp	2144.86	42	1.0	1	1	1	1.0	icmpflood
icmp	13686.81	42	1.0	1	1	1	0.75	icmpflood
icmp	543.88	42	1.0	1	1	1	1.0	icmpflood
icmp	102198.96	42	1.0	1	1	1	0.89	icmpflood
icmp	77992.79	42	1.0	1	1	1	1.0	icmpflood
icmp	112048.74	42	1.0	1	1	1	0.15	icmpflood
icmp	17.35	42	1.0	1	1	1	1.0	icmpflood
icmp	1767.77	106	1.0	1	1	1	0.98	icmpflood
icmp	18.39	42	1.0	1	1	1	0.85	icmpflood
icmp	9160.91	106	1.0	2	1	1	1.0	icmpflood
icmp	3840.73	42	1.0	1	1	1	1.0	icmpflood
icmp	2022.79	42	1.0	1	1	1	1.0	icmpflood
icmp	5836.61	106	1.0	1	1	1	1.0	icmpflood
icmp	8802.97	42	1.0	1	1	1	0.15	icmpflood
icmp	16850.4	42	1.0	1	1	1	0.95	icmpflood
icmp	9136.79	106	1.0	1	1	1	1.0	icmpflood
icmp	10335.08	106	1.0	1	1	1	1.0	icmpflood
icmp	19.07	42	1.0	1	1	1	0.89	icmpflood
icmp	1556.79	42	1.0	1	1	1	1.0	icmpflood
icmp	16.62	42	1.0	1	1	1	0.99	icmpflood
icmp	45.58	42	1.0	1	1	1	0.86	icmpflood
icmp	806.87	106	1.0	1	1	1	1.0	icmpflood
icmp	939.99	54	1.0	2	1	1	1.0	icmpflood
icmp	119.52	42	1.0	1	1	1	1.0	icmpflood
icmp	19.16	42	1.0	1	1	1	0.81	icmpflood
icmp	1976.83	106	1.0	1	1	1	0.98	icmpflood
icmp	93931.79	42	1.0	1	1	1	1.0	icmpflood
icmp	982.53	42	1.0	1	1	1	1.0	icmpflood
icmp	118742.9	42	1.0	1	1	1	1.0	icmpflood
icmp	1410.59	106	1.0	1	1	1	0.85	icmpflood
icmp	1274.98	42	1.0	1	1	1	1.0	icmpflood
icmp	728.59	55	1.0	1	1	1	0.53	icmpflood
icmp	133064.86	42	1.0	1	1	1	0.8	icmpflood
icmp	51105.67	42	1.0	1	1	1	1.0	icmpflood
icmp	132368.69	42	1.0	1	1	1	1.0	icmpflood
icmp	956.95	79	1.0	1	1	1	1.0	icmpflood
icmp	25.64	42	1.0	1	1	1	1.0	icmpflood
icmp	683.2	42	1.0	1	1	1	1.0	icmpflood
icmp	3217.2	42	1.0	1	1	1	1.0	icmpflood
icmp	713.94	42	1.0	1	1	1	1.0	icmpflood
icmp	554.29	42	1.0	1	1	1	1.0	icmpflood
icmp	1624.65	42	1.0	1	1	1	0.99	icmpflood
icmp	1723.18	42	1.0	1	1	1	1.0	icmpflood
icmp	481.37	42	1.0	1	1	1	0.99	icmpflood
icmp	87027.53	42	1.0	1	1	1	0.89	icmpflood
icmp	15072.5	42	1.0	1	1	1	0.82	icmpflood
icmp	844.96	42	1.0	1	1	1	1.0	icmpflood
icmp	9348.18	42	1.0	1	1	1	0.89	icmpflood
icmp	116615.81	42	1.0	1	1	1	1.0	icmpflood
icmp	1854.24	106	1.0	1	1	1	0.98	icmpflood
icmp	64046.89	42	1.0	1	1	1	0.52	icmpflood
icmp	106197.4	42	1.0	1	1	1	1.0	icmpflood
icmp	833.55	42	1.0	1	1	1	1.0	icmpflood
icmp	61777.73	42	1.0	1	1	1	1.0	icmpflood
icmp	920.9	42	1.0	1	1	1	1.0	icmpflood
icmp	719.57	42	1.0	1	1	1	1.0	icmpflood
icmp	927.24	79	1.0	1	1	1	1.0	icmpflood
icmp	890.16	54	1.0	1	1	1	1.0	icmpflood
icmp	1739.99	42	1.0	1	1	1	1.0	icmpflood
icmp	1366.08	42	1.0	1	1	1	1.0	icmpflood
icmp	9804.35	42	1.0	1	1	1	0.91	icmpflood
icmp	901.94	54	1.0	1	1	1	1.0	icmpflood
icmp	811.47	42	1.0	1	1	1	1.0	icmpflood
icmp	11839.02	106	1.0	2	1	1	1.0	icmpflood
icmp	7820.94	106	1.0	1	1	1	1.0	icmpflood
icmp	825.04	42	1.0	1	1	1	0.99	icmpflood
icmp	834.96	42	1.0	1	1	1	0.35	icmpflood
icmp	935.66	42	1.0	1	1	1	0.99	icmpflood
icmp	761.59	42	1.0	1	1	1	1.0	icmpflood
icmp	8454.79	106	1.0	1	1	1	1.0	icmpflood
icmp	6879.99	42	1.0	1	1	1	0.98	icmpflood
icmp	3661.34	98	0.5	1	1	1	1.0	icmpflood
icmp	4276.85	98	0.33	1	1	1	0.84	icmpflood
icmp	5346.29	98	1.0	1	1	1	0.5	icmpflood
icmp	3574.12	98	0.25	1	1	1	1.0	icmpflood
icmp	3972.18	98	1.0	1	1	1	0.92	icmpflood
icmp	1442.38	98	0.12	1	1	1	0.69	icmpflood
icmp	1776.95	98	0.25	1	1	1	1.0	icmpflood
icmp	5038.2	98	0.33	1	1	1	1.0	icmpflood
icmp	1879.29	98	0.12	1	1	1	0.69	icmpflood
icmp	4702.72	98	0.5	1	1	1	0.99	icmpflood
icmp	2456.09	98	0.5	1	1	1	1.0	icmpflood
icmp	5132.54	98	0.25	1	1	1	1.0	icmpflood
icmp	4467.04	98	0.25	1	1	1	1.0	icmpflood
icmp	4464.76	98	1.0	1	1	1	1.0	icmpflood
icmp	2201.9	98	0.17	1	1	1	1.0	icmpflood
icmp	3363.76	98	0.5	1	1	1	1.0	icmpflood
icmp	1821.75	98	0.5	1	1	1	0.53	icmpflood
icmp	3328.78	98	1.0	1	1	1	1.0	icmpflood
icmp	4474.96	98	0.33	1	1	1	1.0	icmpflood
icmp	4178.87	98	1.0	1	1	1	1.0	icmpflood
icmp	2443.73	98	0.33	1	1	1	1.0	icmpflood
icmp	4302.7	98	0.5	1	1	1	1.0	icmpflood
icmp	3783.12	98	1.0	1	1	1	1.0	icmpflood
icmp	5063.47	98	0.2	1	1	1	1.0	icmpflood
icmp	2230.49	98	0.33	1	1	1	1.0	icmpflood
icmp	3754.8	98	1.0	1	1	1	1.0	icmpflood
icmp	5223.61	98	0.33	1	1	1	0.99	icmpflood
icmp	4576.02	98	1.0	1	1	1	0.93	icmpflood
icmp	2991.29	98	1.0	1	1	1	1.0	icmpflood
icmp	2886.3	98	1.0	2	1	1	1.0	icmpflood
icmp	4241.75	98	0.33	1	1	1	0.41	icmpflood
icmp	3224.31	98	1.0	1	1	1	0.35	icmpflood
icmp	4114.16	98	0.3	1	1	1	0.96	icmpflood
icmp	4617.37	98	1.0	1	1	1	0.86	icmpflood
icmp	4428.79	98	0.11	1	1	1	0.82	icmpflood
icmp	2580.39	98	0.2	1	1	1	0.98	icmpflood
icmp	2703.05	98	0.5	1	1	1	1.0	icmpflood
icmp	1810.86	98	1.0	1	1	1	0.85	icmpflood
icmp	5018.91	98	0.33	1	1	1	0.15	icmpflood
icmp	1953.92	98	0.33	1	1	1	1.0	icmpflood
icmp	4294.77	98	1.0	1	1	1	1.0	icmpflood
icmp	4099.11	98	1.0	1	1	1	1.0	icmpflood
icmp	2325.93	98	0.25	2	1	1	1.0	icmpflood
icmp	1641.54	98	1.0	1	1	1	0.99	icmpflood
icmp	3255.71	98	0.5	1	1	1	1.0	icmpflood
icmp	4443.81	98	1.0	1	1	1	0.89	icmpflood
icmp	2593.45	98	0.25	1	1	1	1.0	icmpflood
icmp	4093.24	98	0.33	1	1	1	1.0	icmpflood
icmp	5111.26	98	1.0	1	1	1	1.0	icmpflood
icmp	2987.04	98	0.5	1	1	1	0.99	icmpflood
icmp	4388.41	98	0.17	1	1	1	1.0	icmpflood
icmp	2719.1	98	0.33	1	1	1	1.0	icmpflood
icmp	2310.09	98	1.0	1	1	1	1.0	icmpflood
icmp	2449.79	98	0.25	1	1	1	1.0	icmpflood
icmp	4349.52	98	0.5	1	1	1	1.0	icmpflood
icmp	3787.86	98	0.12	1	1	1	0.92	icmpflood
icmp	4603.61	98	1.0	1	1	1	0.97	icmpflood
icmp	5280.85	98	1.0	2	1	1	1.0	icmpflood
icmp	1991.36	98	1.0	1	1	1	0.89	icmpflood
icmp	5314.22	98	0.33	1	1	1	0.98	icmpflood
icmp	2027.56	98	1.0	1	1	1	1.0	icmpflood
icmp	4978.99	98	1.0	1	1	1	0.89	icmpflood
icmp	2778.9	98	0.17	1	1	1	1.0	icmpflood
icmp	3870.82	98	1.0	1	1	1	0.35	icmpflood
icmp	1979.77	98	0.25	1	1	1	1.0	icmpflood
icmp	1974.99	98	1.0	1	1	1	1.0	icmpflood
icmp	1878.17	98	0.33	1	1	1	0.92	icmpflood
icmp	2902.58	98	1.0	1	1	1	1.0	icmpflood
icmp	2889.1	98	0.25	1	1	1	1.0	icmpflood
icmp	3716.97	98	0.5	2	1	1	1.0	icmpflood
icmp	1234.08	98	1.0	1	1	1	1.0	icmpflood
icmp	3823.78	98	0.5	1	1	1	0.96	icmpflood
icmp	2246.64	98	0.5	1	1	1	1.0	icmpflood
icmp	2812.76	98	0.25	2	1	1	1.0	icmpflood
icmp	2442.86	98	0.25	1	1	1	1.0	icmpflood
icmp	5067.55	98	1.0	1	1	1	0.99	icmpflood
icmp	3730.99	98	0.25	1	1	1	1.0	icmpflood
icmp	4055.38	98	1.0	1	1	1	1.0	icmpflood
icmp	2105.27	98	0.5	1	1	1	0.98	icmpflood
icmp	1223.76	98	0.33	1	1	1	1.0	icmpflood
icmp	2022.61	98	0.5	1	1	1	1.0	icmpflood
icmp	3763.88	98	0.5	1	1	1	0.99	icmpflood
icmp	1912.58	98	0.33	1	1	1	0.93	icmpflood
icmp	2130.12	98	0.33	1	1	1	0.83	icmpflood
icmp	2241.45	98	0.25	1	1	1	1.0	icmpflood
icmp	3334.17	98	0.25	1	1	1	1.0	icmpflood
icmp	1718.25	98	0.25	1	1	1	1.0	icmpflood
icmp	3695.21	98	1.0	1	1	1	0.85	icmpflood
icmp	5050.4	98	1.0	1	1	1	0.15	icmpflood
icmp	3272.23	98	1.0	1	1	1	1.0	icmpflood
icmp	2768.04	98	0.25	1	1	1	0.68	icmpflood
icmp	3279.14	98	1.0	1	1	1	1.0	icmpflood
icmp	3069.51	98	1.0	1	1	1	0.99	icmpflood
icmp	3870.54	98	0.25	1	1	1	1.0	icmpflood
icmp	4457.0	98	1.0	1	1	1	1.0	icmpflood
icmp	4208.75	98	1.0	1	1	1	1.0	icmpflood
icmp	3874.66	98	0.2	1	1	1	0.98	icmpflood
icmp	2742.81	98	0.5	1	1	1	1.0	icmpflood
icmp	1584.35	98	1.0	1	1	1	0.55	icmpflood
icmp	1284.96	98	0.33	1	1	1	0.26	icmpflood
icmp	5041.06	98	1.0	1	1	1	1.0	icmpflood
icmp	2676.63	98	0.5	1	1	1	1.0	icmpflood
icmp	3014.57	98	0.33	1	1	1	1.0	icmpflood
icmp	4844.71	98	0.2	1	1	1	0.97	icmpflood
icmp	3808.93	98	0.25	1	1	1	0.55	icmpflood
icmp	3410.63	98	1.0	1	1	1	1.0	icmpflood
icmp	1560.58	98	0.25	1	1	1	0.98	icmpflood
icmp	4738.5	98	1.0	1	1	1	1.0	icmpflood
icmp	4592.94	98	1.0	1	1	1	1.0	icmpflood
icmp	3393.31	98	1.0	1	1	1	1.0	icmpflood
icmp	1999.87	98	0.33	1	1	1	1.0	icmpflood
icmp	2000.31	98	0.33	1	1	1	0.15	icmpflood
icmp	2089.44	98	0.33	1	1	1	0.98	icmpflood
icmp	3282.81	98	1.0	1	1	1	0.85	icmpflood
icmp	1363.89	98	0.25	1	1	1	1.0	icmpflood
icmp	3866.42	98	0.5	1	1	1	1.0	icmpflood
icmp	5354.8	98	1.0	1	1	1	0.55	icmpflood
icmp	1715.77	98	1.0	1	1	1	0.97	icmpflood
icmp	2987.6	98	0.5	1	1	1	1.0	icmpflood
icmp	3028.6	98	0.25	1	1	1	1.0	icmpflood
icmp	4599.52	98	0.25	1	1	1	1.0	icmpflood
icmp	1773.81	98	0.5	1	1	1	0.98	icmpflood
icmp	5182.6	98	1.0	1	1	1	1.0	icmpflood
icmp	1611.14	98	0.33	1	1	1	0.7	icmpflood
icmp	3930.78	98	0.5	1	1	1	1.0	icmpflood
icmp	1303.57	98	1.0	1	1	1	0.81	icmpflood
icmp	5274.61	98	0.25	1	1	1	0.98	icmpflood
icmp	4721.54	98	1.0	1	1	1	0.66	icmpflood
icmp	2289.35	98	0.33	1	1	1	0.95	icmpflood
icmp	2651.23	98	0.33	1	1	1	1.0	icmpflood
icmp	3317.27	98	1.0	1	1	1	1.0	icmpflood
icmp	2857.31	98	0.2	1	1	1	1.0	icmpflood
icmp	1208.49	98	0.5	1	1	1	1.0	icmpflood
icmp	4799.2	98	0.5	1	1	1	1.0	icmpflood
icmp	4965.75	98	0.5	1	1	1	1.0	icmpflood
icmp	3800.21	98	0.5	1	1	1	1.0	icmpflood
icmp	3281.12	98	0.33	1	1	1	0.99	icmpflood
icmp	1917.29	98	0.11	1	1	1	0.6	icmpflood
icmp	2847.29	98	0.5	1	1	1	0.99	icmpflood
icmp	2865.79	98	1.0	1	1	1	1.0	icmpflood
icmp	4466.9	98	0.25	1	1	1	1.0	icmpflood
icmp	2883.37	98	1.0	1	1	1	0.99	icmpflood
icmp	2102.03	98	1.0	1	1	1	0.89	icmpflood
icmp	3671.13	98	1.0	1	1	1	1.0	icmpflood
icmp	4825.35	98	0.5	1	1	1	0.77	icmpflood
icmp	2935.33	98	0.33	1	1	1	0.92	icmpflood
icmp	3293.85	98	0.5	1	1	1	1.0	icmpflood
icmp	3026.82	98	1.0	1	1	1	0.83	icmpflood
icmp	1966.3	98	0.25	1	1	1	0.5	icmpflood
icmp	2073.67	98	0.33	1	1	1	1.0	icmpflood
icmp	3937.69	98	0.5	1	1	1	0.99	icmpflood
icmp	4214.94	98	0.25	1	1	1	1.0	icmpflood
icmp	1636.0	98	0.25	1	1	1	1.0	icmpflood
icmp	2092.18	98	0.5	1	1	1	1.0	icmpflood
icmp	3651.3	98	0.33	1	1	1	1.0	icmpflood
icmp	1896.08	98	0.5	1	1	1	0.97	icmpflood
icmp	4010.44	98	0.33	1	1	1	1.0	icmpflood
icmp	4199.93	98	0.25	1	1	1	1.0	icmpflood
icmp	4918.35	98	0.5	1	1	1	1.0	icmpflood
icmp	2126.3	98	1.0	1	1	1	0.86	icmpflood
icmp	4017.24	98	0.5	1	1	1	1.0	icmpflood
icmp	2433.0	98	0.25	1	1	1	0.99	icmpflood
icmp	5104.33	98	0.33	1	1	1	1.0	icmpflood
icmp	4847.62	98	1.0	1	1	1	0.93	icmpflood
icmp	2966.3	98	0.5	1	1	1	1.0	icmpflood
icmp	4128.67	98	0.5	1	1	1	1.0	icmpflood
icmp	3507.38	98	1.0	1	1	1	0.95	icmpflood
icmp	1995.53	98	0.12	1	1	1	0.92	icmpflood
icmp	3370.36	98	0.25	1	1	1	1.0	icmpflood
icmp	2996.53	98	1.0	1	1	1	1.0	icmpflood
icmp	4333.98	98	0.25	1	1	1	1.0	icmpflood
icmp	5018.99	98	1.0	1	1	1	0.55	icmpflood
icmp	3500.44	98	1.0	2	1	1	1.0	icmpflood
icmp	3449.63	98	0.25	1	1	1	0.98	icmpflood
icmp	4403.48	98	0.33	1	1	1	0.98	icmpflood
icmp	4161.9	98	0.2	1	1	1	0.96	icmpflood
icmp	4336.24	98	0.25	1	1	1	1.0	icmpflood
icmp	4415.51	98	0.33	1	1	1	0.98	icmpflood
icmp	3434.09	98	0.2	1	1	1	0.63	icmpflood
icmp	1771.43	98	0.33	1	1	1	1.0	icmpflood
icmp	5073.67	98	0.33	1	1	1	1.0	icmpflood
icmp	4077.9	98	0.33	1	1	1	0.98	icmpflood
icmp	3480.98	98	0.25	1	1	1	1.0	icmpflood
icmp	5300.13	98	1.0	1	1	1	0.89	icmpflood
icmp	5026.77	98	1.0	1	1	1	1.0	icmpflood
icmp	3332.57	98	1.0	1	1	1	0.89	icmpflood
icmp	3205.06	98	0.5	1	1	1	1.0	icmpflood
icmp	2124.33	98	1.0	1	1	1	0.99	icmpflood
icmp	2707.11	98	0.33	1	1	1	1.0	icmpflood
icmp	3111.16	98	0.11	1	1	1	0.6	icmpflood
icmp	1786.15	98	0.2	1	1	1	0.99	icmpflood
icmp	3947.29	98	0.25	1	1	1	0.91	icmpflood
icmp	4905.17	98	0.5	1	1	1	1.0	icmpflood
icmp	4402.25	98	1.0	1	1	1	1.0	icmpflood
icmp	1633.56	98	0.33	1	1	1	1.0	icmpflood
icmp	3707.38	98	1.0	1	1	1	1.0	icmpflood
icmp	4108.67	98	0.5	1	1	1	0.96	icmpflood
icmp	4746.8	98	0.25	1	1	1	1.0	icmpflood
icmp	3406.82	98	0.12	1	1	1	0.82	icmpflood
icmp	5017.24	98	1.0	2	1	1	1.0	icmpflood
icmp	3192.5	98	0.33	1	1	1	0.91	icmpflood
icmp	4156.6	98	1.0	1	1	1	0.99	icmpflood
icmp	3451.21	98	1.0	1	1	1	1.0	icmpflood
icmp	2428.3	98	0.33	1	1	1	0.99	icmpflood
icmp	4672.21	98	0.25	1	1	1	1.0	icmpflood
icmp	3747.05	98	0.17	1	1	1	0.78	icmpflood
icmp	1513.77	98	1.0	1	1	1	0.63	icmpflood
icmp	3055.11	98	0.33	1	1	1	1.0	icmpflood
icmp	1752.65	98	0.33	1	1	1	1.0	icmpflood
icmp	3658.6	98	1.0	2	1	1	1.0	icmpflood
icmp	3382.76	98	0.5	1	1	1	1.0	icmpflood
icmp	1840.07	98	0.5	2	1	1	1.0	icmpflood
icmp	1240.02	98	0.33	1	1	1	1.0	icmpflood
icmp	5035.59	98	0.17	1	1	1	0.67	icmpflood
icmp	3567.95	98	1.0	1	1	1	0.95	icmpflood
icmp	3950.35	98	0.33	1	1	1	1.0	icmpflood
icmp	1757.43	98	1.0	1	1	1	1.0	icmpflood
icmp	1502.12	98	0.5	1	1	1	1.0	icmpflood
icmp	3056.35	98	0.25	1	1	1	1.0	icmpflood
icmp	5399.52	98	1.0	1	1	1	1.0	icmpflood
icmp	5391.51	98	0.5	1	1	1	1.0	icmpflood
icmp	29.61	98	0.33	1	1	1	0.35	icmpflood
icmp	122.16	98	1.0	1	1	1	0.96	icmpflood
icmp	63.0	98	1.0	1	1	1	0.86	icmpflood
icmp	53.08	98	0.11	1	1	1	0.82	icmpflood
icmp	110.89	98	0.2	1	1	1	0.98	icmpflood
icmp	29.01	98	0.5	1	1	1	1.0	icmpflood
icmp	27.02	98	0.33	1	1	1	0.85	icmpflood
icmp	41.42	98	0.33	1	1	1	0.15	icmpflood
icmp	108.77	98	0.33	1	1	1	1.0	icmpflood
icmp	127.84	98	1.0	1	1	1	1.0	icmpflood
icmp	4462.67	106	0.25	1	1	1	1.0	icmpflood
icmp	13606.53	106	0.5	2	1	1	1.0	icmpflood
icmp	11232.04	42	0.25	1	1	1	1.0	icmpflood
icmp	10259.47	42	0.12	1	1	1	0.98	icmpflood
icmp	22222.36	42	0.33	1	1	1	1.0	icmpflood
icmp	16802.95	42	0.5	1	1	1	1.0	icmpflood
icmp	19801.32	42	0.12	1	1	1	0.99	icmpflood
icmp	8954.22	42	0.17	1	1	1	0.8	icmpflood
icmp	7661.64	42	0.33	1	1	1	0.35	icmpflood
icmp	15211.3	42	0.25	1	1	1	1.0	icmpflood
icmp	8450.16	106	0.2	1	1	1	0.97	icmpflood
icmp	5739.7	42	1.0	1	1	1	0.89	icmpflood
icmp	18974.58	42	0.25	1	1	1	1.0	icmpflood
icmp	17488.17	42	1.0	1	1	1	0.85	icmpflood
icmp	11443.98	106	1.0	1	1	1	1.0	icmpflood
icmp	609.51	42	0.33	1	1	1	0.61	icmpflood
icmp	4487.98	42	1.0	1	1	1	1.0	icmpflood
icmp	6177.39	90	0.5	1	1	1	1.0	icmpflood
icmp	19679.56	106	0.2	1	1	1	1.0	icmpflood
icmp	21115.94	106	0.33	1	1	1	1.0	icmpflood
icmp	6289.14	42	1.0	1	1	1	1.0	icmpflood
icmp	13738.53	42	0.12	1	1	1	0.69	icmpflood
icmp	19023.53	42	0.33	1	1	1	1.0	icmpflood
icmp	6627.48	42	1.0	1	1	1	0.97	icmpflood
icmp	16548.79	42	1.0	1	1	1	0.83	icmpflood
icmp	8433.91	42	0.5	1	1	1	1.0	icmpflood
icmp	10521.45	62	0.5	1	1	1	1.0	icmpflood
icmp	9705.3	42	0.33	1	1	1	1.0	icmpflood
icmp	10346.6	42	0.2	1	1	1	0.63	icmpflood
icmp	5034.38	106	0.5	1	1	1	1.0	icmpflood
icmp	19556.96	42	0.33	1	1	1	0.91	icmpflood
icmp	16353.82	42	1.0	1	1	1	1.0	icmpflood
icmp	10665.43	88	0.33	1	1	1	0.99	icmpflood
icmp	17432.81	42	0.5	1	1	1	1.0	icmpflood
icmp	18736.27	106	0.67	2	1	1	1.0	icmpflood
icmp	20458.47	106	0.25	1	1	1	1.0	icmpflood
icmp	21699.1	42	0.33	1	1	1	0.85	icmpflood
icmp	15293.11	42	0.25	1	1	1	1.0	icmpflood
icmp	18589.14	42	0.12	1	1	1	0.93	icmpflood
icmp	12966.19	42	0.2	1	1	1	1.0	icmpflood
icmp	8305.69	42	0.5	1	1	1	1.0	icmpflood
icmp	10908.36	42	0.5	1	1	1	0.99	icmpflood
icmp	13807.68	42	0.5	1	1	1	1.0	icmpflood
icmp	6339.47	42	1.0	1	1	1	1.0	icmpflood
icmp	21209.28	42	1.0	1	1	1	1.0	icmpflood
icmp	10172.62	106	1.0	1	1	1	0.99	icmpflood
icmp	3771.77	42	0.33	1	1	1	0.95	icmpflood
icmp	22125.74	106	0.33	1	1	1	1.0	icmpflood
icmp	2850.2	42	0.33	1	1	1	0.99	icmpflood
icmp	4625.25	42	0.5	1	1	1	1.0	icmpflood
icmp	19383.28	42	0.14	1	1	1	1.0	icmpflood
icmp	19736.5	106	0.25	1	1	1	0.55	icmpflood
icmp	7772.99	42	0.33	1	1	1	1.0	icmpflood
icmp	6541.66	42	0.5	1	1	1	1.0	icmpflood
icmp	13928.93	42	0.33	1	1	1	0.92	icmpflood
icmp	21542.85	42	0.25	1	1	1	1.0	icmpflood
icmp	13946.44	79	0.25	1	1	1	1.0	icmpflood
icmp	2740.9	42	0.5	1	1	1	1.0	icmpflood
icmp	17430.59	106	0.33	1	1	1	1.0	icmpflood
icmp	9810.48	42	1.0	1	1	1	1.0	icmpflood
icmp	5370.39	42	0.33	1	1	1	1.0	icmpflood
icmp	5826.42	42	0.5	1	1	1	1.0	icmpflood
icmp	16410.26	42	1.0	1	1	1	0.89	icmpflood
icmp	22376.99	42	1.0	1	1	1	1.0	icmpflood
icmp	8988.4	42	0.17	1	1	1	0.99	icmpflood
icmp	16844.81	42	1.0	1	1	1	0.93	icmpflood
icmp	2308.84	42	1.0	1	1	1	0.86	icmpflood
icmp	14750.23	90	0.25	1	1	1	1.0	icmpflood
icmp	4303.69	106	0.67	2	1	1	1.0	icmpflood
icmp	16108.44	42	0.33	1	1	1	0.21	icmpflood
icmp	17278.98	42	0.17	1	1	1	0.89	icmpflood
icmp	20463.34	42	0.11	1	1	1	0.95	icmpflood
icmp	11187.83	42	0.5	1	1	1	1.0	icmpflood
icmp	13444.38	42	0.5	1	1	1	1.0	icmpflood
icmp	21328.99	42	0.33	1	1	1	1.0	icmpflood
icmp	16353.26	42	0.33	1	1	1	1.0	icmpflood
icmp	6379.09	106	0.25	1	1	1	1.0	icmpflood
icmp	15381.88	42	1.0	1	1	1	0.51	icmpflood
icmp	16875.12	42	1.0	1	1	1	0.97	icmpflood
icmp	19006.2	42	0.25	1	1	1	1.0	icmpflood
icmp	20321.2	42	0.33	1	1	1	1.0	icmpflood
icmp	2256.46	42	0.5	1	1	1	1.0	icmpflood
icmp	6379.73	42	0.33	1	1	1	1.0	icmpflood
icmp	18318.1	106	0.25	1	1	1	1.0	icmpflood
icmp	18781.81	53	0.25	1	1	1	0.85	icmpflood
icmp	14515.29	42	0.25	1	1	1	1.0	icmpflood
icmp	12650.95	52	0.25	1	1	1	1.0	icmpflood
icmp	12667.58	42	1.0	1	1	1	1.0	icmpflood
icmp	10257.72	106	0.17	1	1	1	1.0	icmpflood
icmp	13831.03	82	0.5	2	1	1	1.0	icmpflood
icmp	13494.23	42	0.25	1	1	1	1.0	icmpflood
icmp	3432.2	42	0.25	1	1	1	0.85	icmpflood
icmp	3651.25	106	1.0	1	1	1	1.0	icmpflood
icmp	21844.01	42	0.33	1	1	1	0.35	icmpflood
icmp	19392.22	106	0.25	1	1	1	1.0	icmpflood
icmp	4202.7	106	0.67	2	1	1	1.0	icmpflood
icmp	4217.24	42	0.11	1	1	1	0.6	icmpflood
icmp	6877.23	42	0.5	1	1	1	1.0	icmpflood
icmp	16611.68	42	0.25	1	1	1	1.0	icmpflood
icmp	5870.17	42	0.25	1	1	1	1.0	icmpflood
icmp	6849.49	42	1.0	1	1	1	0.89	icmpflood
icmp	16774.3	42	0.5	1	1	1	1.0	icmpflood
icmp	8186.36	42	0.25	1	1	1	1.0	icmpflood
icmp	1929.29	42	0.12	1	1	1	0.82	icmpflood
icmp	8418.38	106	0.5	1	1	1	0.92	icmpflood
icmp	5648.8	42	1.0	1	1	1	1.0	icmpflood
icmp	7161.26	106	0.33	1	1	1	1.0	icmpflood
icmp	134.74	98	0.25	1	1	1	1.0	icmpflood
icmp	647.16	98	1.0	2	1	1	1.0	icmpflood
icmp	874.07	98	1.0	1	1	1	0.85	icmpflood
icmp	932.1	98	1.0	1	1	1	0.52	icmpflood
icmp	1220.27	98	1.0	1	1	1	1.0	icmpflood
icmp	293.32	98	1.0	1	1	1	1.0	icmpflood
icmp	538.53	98	0.12	1	1	1	0.97	icmpflood
icmp	563.13	98	1.0	1	1	1	1.0	icmpflood
icmp	1196.98	98	0.25	1	1	1	1.0	icmpflood
icmp	755.52	98	1.0	1	1	1	1.0	icmpflood
icmp	648.84	98	1.0	1	1	1	0.95	icmpflood
icmp	1032.8	98	0.25	1	1	1	0.85	icmpflood
icmp	582.93	98	0.33	1	1	1	0.99	icmpflood
icmp	741.09	98	0.17	1	1	1	0.89	icmpflood
icmp	1046.53	98	0.33	1	1	1	1.0	icmpflood
icmp	469.09	98	0.17	1	1	1	0.89	icmpflood
icmp	637.67	98	1.0	1	1	1	0.35	icmpflood
icmp	223.38	98	1.0	1	1	1	0.99	icmpflood
icmp	228.29	98	1.0	1	1	1	0.87	icmpflood
icmp	719.54	98	1.0	1	1	1	0.83	icmpflood
icmp	954.37	98	1.0	1	1	1	1.0	icmpflood
icmp	1160.08	98	1.0	1	1	1	0.85	icmpflood
icmp	216.37	98	0.5	1	1	1	0.97	icmpflood
icmp	130.11	98	0.25	1	1	1	1.0	icmpflood
icmp	679.39	98	1.0	1	1	1	0.75	icmpflood
icmp	88.13	98	0.25	1	1	1	1.0	icmpflood
icmp	245.52	98	1.0	1	1	1	1.0	icmpflood
icmp	1034.72	98	1.0	1	1	1	1.0	icmpflood
icmp	349.12	98	0.25	1	1	1	1.0	icmpflood
icmp	805.25	98	0.5	1	1	1	0.85	icmpflood
icmp	1065.44	98	1.0	1	1	1	0.93	icmpflood
icmp	776.89	98	1.0	1	1	1	1.0	icmpflood
icmp	852.69	98	0.2	1	1	1	1.0	icmpflood
icmp	612.4	98	0.5	1	1	1	1.0	icmpflood
icmp	353.39	98	1.0	1	1	1	1.0	icmpflood
icmp	510.55	98	1.0	1	1	1	0.95	icmpflood
icmp	449.29	98	1.0	1	1	1	1.0	icmpflood
icmp	754.54	98	0.33	1	1	1	1.0	icmpflood
icmp	1056.17	98	0.33	1	1	1	0.99	icmpflood
icmp	343.27	98	1.0	1	1	1	1.0	icmpflood
icmp	286.94	98	1.0	1	1	1	1.0	icmpflood
icmp	950.94	98	0.33	1	1	1	0.99	icmpflood
icmp	1019.36	98	1.0	1	1	1	0.99	icmpflood
icmp	190.59	98	1.0	1	1	1	1.0	icmpflood
icmp	642.84	98	0.33	1	1	1	1.0	icmpflood
icmp	602.13	98	0.25	1	1	1	1.0	icmpflood
icmp	886.63	98	1.0	1	1	1	1.0	icmpflood
icmp	128.0	98	1.0	1	1	1	1.0	icmpflood
icmp	319.53	98	1.0	1	1	1	0.99	icmpflood
icmp	794.51	98	0.33	1	1	1	0.85	icmpflood
icmp	1151.14	98	1.0	1	1	1	0.85	icmpflood
icmp	1115.87	98	0.5	1	1	1	1.0	icmpflood
icmp	1023.9	98	0.33	1	1	1	1.0	icmpflood
icmp	284.67	98	0.33	1	1	1	0.99	icmpflood
icmp	499.3	98	0.25	1	1	1	1.0	icmpflood
icmp	826.45	98	0.5	1	1	1	1.0	icmpflood
icmp	891.08	98	1.0	1	1	1	1.0	icmpflood
icmp	1247.5	98	1.0	1	1	1	0.41	icmpflood
icmp	1110.77	98	0.33	1	1	1	0.99	icmpflood
icmp	1225.43	98	0.5	1	1	1	0.99	icmpflood
icmp	873.82	98	0.17	1	1	1	0.89	icmpflood
icmp	762.23	98	1.0	1	1	1	1.0	icmpflood
icmp	918.83	98	0.17	1	1	1	0.5	icmpflood
icmp	856.47	98	1.0	1	1	1	0.96	icmpflood
icmp	492.17	98	1.0	1	1	1	1.0	icmpflood
icmp	898.21	98	0.5	1	1	1	1.0	icmpflood
icmp	589.88	98	1.0	1	1	1	1.0	icmpflood
icmp	566.35	98	1.0	1	1	1	1.0	icmpflood
icmp	957.94	98	0.33	1	1	1	0.91	icmpflood
icmp	772.03	98	0.5	1	1	1	1.0	icmpflood
icmp	354.52	98	1.0	1	1	1	1.0	icmpflood
icmp	224.11	98	0.33	1	1	1	0.35	icmpflood
icmp	345.04	98	1.0	1	1	1	1.0	icmpflood
icmp	97.98	98	0.5	1	1	1	1.0	icmpflood
icmp	125.5	98	0.5	2	1	1	1.0	icmpflood
icmp	262.91	98	1.0	1	1	1	0.89	icmpflood
icmp	1125.66	98	0.5	1	1	1	0.53	icmpflood
icmp	957.62	98	0.5	1	1	1	1.0	icmpflood
icmp	1087.5	98	0.17	1	1	1	0.89	icmpflood
icmp	787.83	98	1.0	1	1	1	1.0	icmpflood
icmp	207.32	98	0.33	1	1	1	1.0	icmpflood
icmp	956.42	98	1.0	1	1	1	1.0	icmpflood
icmp	420.8	98	0.33	1	1	1	1.0	icmpflood
icmp	1110.16	98	0.5	1	1	1	1.0	icmpflood
icmp	363.45	98	1.0	1	1	1	1.0	icmpflood
icmp	400.02	98	0.25	1	1	1	1.0	icmpflood
icmp	662.2	98	1.0	1	1	1	0.94	icmpflood
icmp	170.02	98	0.5	1	1	1	0.97	icmpflood
icmp	1151.62	98	0.5	1	1	1	1.0	icmpflood
icmp	1039.56	98	0.67	2	1	1	1.0	icmpflood
icmp	1172.88	98	1.0	1	1	1	0.95	icmpflood
icmp	931.26	98	0.5	1	1	1	0.98	icmpflood
icmp	799.17	98	0.5	1	1	1	1.0	icmpflood
icmp	547.47	98	0.5	1	1	1	1.0	icmpflood
icmp	1126.03	98	0.12	1	1	1	0.98	icmpflood
icmp	768.62	98	1.0	1	1	1	1.0	icmpflood
icmp	1036.51	98	1.0	1	1	1	0.96	icmpflood
icmp	974.98	98	1.0	1	1	1	0.99	icmpflood
icmp	973.74	98	1.0	1	1	1	0.98	icmpflood
icmp	486.16	98	1.0	1	1	1	1.0	icmpflood
icmp	829.7	98	0.25	1	1	1	0.85	icmpflood
icmp	455.07	98	0.33	1	1	1	1.0	icmpflood
icmp	689.96	98	0.5	1	1	1	0.98	icmpflood
icmp	1008.44	98	1.0	1	1	1	1.0	icmpflood
icmp	585.57	98	1.0	1	1	1	0.96	icmpflood
icmp	814.28	98	0.25	1	1	1	1.0	icmpflood
icmp	1242.6	98	0.33	1	1	1	0.99	icmpflood
icmp	642.98	98	1.0	1	1	1	0.55	icmpflood
icmp	589.52	98	1.0	1	1	1	1.0	icmpflood
icmp	806.43	98	1.0	1	1	1	1.0	icmpflood
icmp	505.89	98	1.0	1	1	1	1.0	icmpflood
icmp	353.34	98	0.33	1	1	1	1.0	icmpflood
icmp	1045.72	98	1.0	1	1	1	1.0	icmpflood
icmp	227.33	98	1.0	1	1	1	0.98	icmpflood
icmp	42.45	98	0.25	1	1	1	1.0	icmpflood
icmp	1181.93	98	1.0	1	1	1	0.99	icmpflood
icmp	253.73	98	0.25	1	1	1	1.0	icmpflood
icmp	105.69	98	1.0	1	1	1	1.0	icmpflood
icmp	724.19	98	1.0	1	1	1	1.0	icmpflood
icmp	362.94	98	0.25	2	1	1	1.0	icmpflood
icmp	1058.38	98	1.0	1	1	1	0.98	icmpflood
icmp	1240.96	98	0.33	1	1	1	1.0	icmpflood
icmp	649.04	98	0.5	1	1	1	1.0	icmpflood
icmp	143.93	98	1.0	1	1	1	1.0	icmpflood
icmp	299.7	98	0.2	1	1	1	0.98	icmpflood
icmp	1181.87	98	0.25	1	1	1	1.0	icmpflood
icmp	1208.38	98	1.0	1	1	1	1.0	icmpflood
icmp	125.01	98	0.33	1	1	1	0.21	icmpflood
icmp	177.77	98	0.5	1	1	1	0.51	icmpflood
icmp	1197.43	98	1.0	1	1	1	1.0	icmpflood
icmp	108.41	98	1.0	1	1	1	1.0	icmpflood
icmp	495.05	98	1.0	1	1	1	1.0	icmpflood
icmp	1096.71	98	0.5	1	1	1	0.61	icmpflood
icmp	88.24	98	0.33	1	1	1	1.0	icmpflood
icmp	660.19	98	0.33	1	1	1	1.0	icmpflood
icmp	952.37	98	0.33	1	1	1	0.91	icmpflood
icmp	1109.94	98	0.12	1	1	1	0.82	icmpflood
icmp	1240.06	98	0.33	1	1	1	1.0	icmpflood
icmp	36.68	98	0.25	1	1	1	1.0	icmpflood
icmp	225.54	98	1.0	1	1	1	1.0	icmpflood
icmp	34.8	98	1.0	1	1	1	0.51	icmpflood
icmp	1005.89	98	0.5	1	1	1	0.99	icmpflood
icmp	481.8	98	0.5	1	1	1	0.99	icmpflood
icmp	634.91	98	1.0	1	1	1	1.0	icmpflood
icmp	826.76	98	1.0	1	1	1	1.0	icmpflood
icmp	1084.53	98	0.25	1	1	1	1.0	icmpflood
icmp	713.21	98	0.25	1	1	1	0.98	icmpflood
icmp	467.57	98	0.5	1	1	1	1.0	icmpflood
icmp	226.52	98	1.0	1	1	1	0.52	icmpflood
icmp	273.65	98	1.0	2	1	1	1.0	icmpflood
icmp	162.67	98	0.5	1	1	1	1.0	icmpflood
icmp	406.54	98	0.5	1	1	1	1.0	icmpflood
icmp	868.73	98	0.2	1	1	1	0.63	icmpflood
icmp	622.57	98	0.33	1	1	1	0.85	icmpflood
icmp	310.74	98	0.33	1	1	1	1.0	icmpflood
icmp	1175.69	98	1.0	1	1	1	1.0	icmpflood
icmp	620.42	98	1.0	1	1	1	1.0	icmpflood
icmp	146.56	98	0.5	1	1	1	1.0	icmpflood
icmp	1074.83	98	1.0	1	1	1	0.99	icmpflood
icmp	110.15	98	1.0	1	1	1	0.97	icmpflood
icmp	1104.57	98	1.0	1	1	1	1.0	icmpflood
icmp	114.76	98	1.0	1	1	1	0.89	icmpflood
icmp	680.63	98	1.0	1	1	1	1.0	icmpflood
icmp	73.48	98	0.33	1	1	1	1.0	icmpflood
icmp	1212.89	98	1.0	1	1	1	1.0	icmpflood
icmp	791.85	98	0.25	1	1	1	1.0	icmpflood
icmp	666.63	98	1.0	1	1	1	1.0	icmpflood
icmp	611.29	98	1.0	1	1	1	0.85	icmpflood
icmp	178.35	98	1.0	1	1	1	0.35	icmpflood
icmp	863.88	98	1.0	1	1	1	1.0	icmpflood
icmp	727.2	98	0.5	1	1	1	1.0	icmpflood
icmp	690.36	98	0.25	1	1	1	1.0	icmpflood
icmp	333.78	98	1.0	1	1	1	1.0	icmpflood
icmp	861.56	98	1.0	1	1	1	0.88	icmpflood
icmp	642.29	98	1.0	1	1	1	0.75	icmpflood
icmp	408.81	98	0.25	1	1	1	0.89	icmpflood
icmp	130.53	98	0.12	1	1	1	0.97	icmpflood
icmp	449.07	98	0.25	1	1	1	1.0	icmpflood
icmp	232.74	98	1.0	1	1	1	1.0	icmpflood
icmp	619.73	98	1.0	1	1	1	0.98	icmpflood
icmp	409.81	98	0.5	1	1	1	0.57	icmpflood
icmp	962.44	98	1.0	1	1	1	1.0	icmpflood
icmp	975.15	98	0.25	1	1	1	1.0	icmpflood
icmp	896.26	98	0.33	1	1	1	1.0	icmpflood
icmp	565.07	98	0.33	1	1	1	0.99	icmpflood
icmp	271.38	98	1.0	1	1	1	0.99	icmpflood
icmp	99.24	98	0.5	1	1	1	1.0	icmpflood
icmp	564.23	98	0.5	1	1	1	1.0	icmpflood
icmp	1151.53	98	1.0	1	1	1	1.0	icmpflood
icmp	884.14	98	0.5	1	1	1	1.0	icmpflood
icmp	824.48	98	0.2	1	1	1	0.98	icmpflood
icmp	1066.01	98	1.0	1	1	1	1.0	icmpflood
icmp	553.66	98	0.5	1	1	1	0.53	icmpflood
icmp	274.34	98	1.0	1	1	1	1.0	icmpflood
icmp	793.91	98	1.0	1	1	1	0.63	icmpflood
icmp	1043.66	98	0.33	1	1	1	0.98	icmpflood
icmp	95.41	98	0.25	1	1	1	1.0	icmpflood
icmp	848.62	98	0.33	1	1	1	1.0	icmpflood
icmp	528.16	98	0.33	1	1	1	1.0	icmpflood
icmp	1013.49	98	0.25	1	1	1	1.0	icmpflood
icmp	924.86	98	0.5	1	1	1	0.98	icmpflood
icmp	694.34	98	0.17	1	1	1	0.89	icmpflood
icmp	719.81	98	1.0	1	1	1	0.82	icmpflood
icmp	970.11	98	1.0	1	1	1	1.0	icmpflood
icmp	400.54	98	1.0	1	1	1	1.0	icmpflood
icmp	58.14	98	0.5	1	1	1	1.0	icmpflood
icmp	119.64	98	0.25	1	1	1	1.0	icmpflood
icmp	1114.42	98	1.0	1	1	1	0.89	icmpflood
icmp	1214.5	98	0.25	1	1	1	1.0	icmpflood
icmp	629.42	98	0.25	1	1	1	0.99	icmpflood
icmp	323.06	98	0.33	1	1	1	1.0	icmpflood
icmp	390.79	98	1.0	1	1	1	1.0	icmpflood
icmp	1023.11	98	1.0	1	1	1	1.0	icmpflood
icmp	19.2	98	1.0	1	1	1	1.0	icmpflood
icmp	703.37	98	0.25	1	1	1	0.67	icmpflood
icmp	708.78	98	0.25	1	1	1	1.0	icmpflood
icmp	912.8	98	0.2	1	1	1	0.26	icmpflood
icmp	196.87	98	1.0	1	1	1	1.0	icmpflood
icmp	896.38	98	0.12	1	1	1	0.92	icmpflood
icmp	1240.9	98	1.0	1	1	1	0.83	icmpflood
icmp	578.14	98	0.25	1	1	1	0.96	icmpflood
icmp	692.06	98	1.0	1	1	1	1.0	icmpflood
icmp	1152.72	98	0.25	1	1	1	0.95	icmpflood
icmp	790.83	98	0.25	1	1	1	0.45	icmpflood
icmp	620.33	98	0.33	1	1	1	0.91	icmpflood
icmp	698.09	98	1.0	1	1	1	1.0	icmpflood
icmp	39.96	98	0.17	1	1	1	0.8	icmpflood
icmp	1204.35	98	1.0	1	1	1	0.96	icmpflood
icmp	369.12	98	1.0	1	1	1	1.0	icmpflood
icmp	433.03	98	1.0	1	1	1	0.89	icmpflood
icmp	945.09	98	0.33	1	1	1	0.99	icmpflood
icmp	914.12	98	1.0	1	1	1	1.0	icmpflood
icmp	988.32	98	1.0	1	1	1	0.89	icmpflood
icmp	470.53	98	0.5	1	1	1	0.98	icmpflood
icmp	754.99	98	0.25	1	1	1	1.0	icmpflood
icmp	1113.07	98	1.0	1	1	1	1.0	icmpflood
icmp	437.11	98	1.0	1	1	1	0.98	icmpflood
icmp	688.43	98	1.0	1	1	1	1.0	icmpflood
icmp	1224.42	98	1.0	1	1	1	0.99	icmpflood
icmp	598.16	98	0.25	1	1	1	1.0	icmpflood
icmp	404.03	98	0.17	1	1	1	0.5	icmpflood
icmp	494.63	98	0.33	1	1	1	1.0	icmpflood
icmp	311.76	98	1.0	1	1	1	1.0	icmpflood
icmp	138.49	98	1.0	1	1	1	1.0	icmpflood
icmp	931.42	98	0.33	1	1	1	0.92	icmpflood
icmp	999.35	98	0.5	1	1	1	1.0	icmpflood
icmp	723.71	98	1.0	1	1	1	0.63	icmpflood
icmp	153.74	98	0.5	1	1	1	0.98	icmpflood
icmp	158.63	98	1.0	1	1	1	0.96	icmpflood
icmp	979.69	98	0.5	1	1	1	0.99	icmpflood
icmp	244.32	98	0.5	1	1	1	1.0	icmpflood
icmp	328.13	98	1.0	1	1	1	0.83	icmpflood
icmp	662.88	98	0.12	1	1	1	0.94	icmpflood
icmp	497.02	98	1.0	1	1	1	0.98	icmpflood
icmp	474.01	98	0.5	1	1	1	1.0	icmpflood
icmp	366.49	98	1.0	2	1	1	1.0	icmpflood
icmp	524.87	98	0.25	1	1	1	0.99	icmpflood
icmp	272.91	98	1.0	1	1	1	1.0	icmpflood
icmp	1143.23	98	1.0	1	1	1	1.0	icmpflood
icmp	763.66	98	1.0	1	1	1	1.0	icmpflood
icmp	194.07	98	0.5	1	1	1	1.0	icmpflood
icmp	688.47	98	1.0	1	1	1	1.0	icmpflood
icmp	75.37	98	1.0	1	1	1	0.8	icmpflood
icmp	1227.18	98	1.0	1	1	1	1.0	icmpflood
icmp	686.96	98	1.0	1	1	1	0.97	icmpflood
icmp	646.53	98	0.33	1	1	1	1.0	icmpflood
icmp	276.05	98	1.0	1	1	1	1.0	icmpflood
icmp	238.52	98	0.17	1	1	1	1.0	icmpflood
icmp	717.68	98	0.5	1	1	1	1.0	icmpflood
icmp	193.34	98	1.0	1	1	1	0.82	icmpflood
icmp	152.91	98	0.5	2	1	1	1.0	icmpflood
icmp	1187.8	98	0.5	1	1	1	1.0	icmpflood
icmp	451.49	98	0.33	1	1	1	1.0	icmpflood
icmp	606.72	98	0.25	1	1	1	1.0	icmpflood
icmp	150.55	98	0.33	1	1	1	1.0	icmpflood
icmp	1095.46	98	0.25	1	1	1	1.0	icmpflood
icmp	938.51	98	1.0	1	1	1	1.0	icmpflood
icmp	1219.4	98	0.25	1	1	1	0.99	icmpflood
icmp	759.02	98	1.0	1	1	1	1.0	icmpflood
icmp	1186.71	98	0.33	1	1	1	0.21	icmpflood
icmp	453.82	98	1.0	1	1	1	1.0	icmpflood
icmp	1073.25	98	0.33	1	1	1	0.7	icmpflood
icmp	500.13	98	1.0	1	1	1	1.0	icmpflood
icmp	242.11	98	0.33	1	1	1	0.99	icmpflood
icmp	247.79	98	0.25	1	1	1	0.94	icmpflood
icmp	1095.2	98	1.0	1	1	1	1.0	icmpflood
icmp	471.29	98	0.5	1	1	1	1.0	icmpflood
icmp	77.06	98	1.0	1	1	1	0.99	icmpflood
icmp	1001.79	98	1.0	1	1	1	1.0	icmpflood
icmp	411.23	98	0.25	1	1	1	1.0	icmpflood
icmp	1030.5	98	0.12	1	1	1	0.98	icmpflood
icmp	209.41	98	0.5	1	1	1	1.0	icmpflood
icmp	178.34	98	1.0	1	1	1	1.0	icmpflood
icmp	1016.48	98	0.14	1	1	1	1.0	icmpflood
icmp	915.62	98	1.0	1	1	1	0.79	icmpflood
icmp	926.21	98	1.0	1	1	1	0.88	icmpflood
icmp	1215.66	98	1.0	1	1	1	0.95	icmpflood
icmp	130.13	98	1.0	1	1	1	0.85	icmpflood
icmp	768.88	98	0.5	1	1	1	1.0	icmpflood
icmp	617.47	98	1.0	1	1	1	0.99	icmpflood
icmp	416.35	98	0.33	1	1	1	0.99	icmpflood
icmp	84.9	98	0.33	1	1	1	1.0	icmpflood
icmp	91.17	98	1.0	1	1	1	0.99	icmpflood
icmp	690.09	98	0.5	1	1	1	1.0	icmpflood
icmp	664.77	98	0.5	1	1	1	1.0	icmpflood
icmp	334.53	98	0.33	1	1	1	0.84	icmpflood
icmp	336.15	98	1.0	1	1	1	0.5	icmpflood
icmp	1101.42	98	0.25	1	1	1	1.0	icmpflood
icmp	1202.76	98	1.0	1	1	1	0.92	icmpflood
icmp	51.38	98	0.12	1	1	1	0.69	icmpflood
icmp	588.42	98	1.0	1	1	1	1.0	icmpflood
icmp	737.65	98	0.33	1	1	1	1.0	icmpflood
icmp	651.09	98	0.12	1	1	1	0.69	icmpflood
icmp	1113.29	98	0.5	1	1	1	0.99	icmpflood
icmp	124.94	98	0.5	1	1	1	1.0	icmpflood
icmp	838.12	98	0.25	1	1	1	1.0	icmpflood
icmp	163.96	98	1.0	1	1	1	1.0	icmpflood
icmp	1068.27	98	0.5	1	1	1	1.0	icmpflood
icmp	266.14	98	1.0	1	1	1	1.0	icmpflood
icmp	856.46	98	1.0	1	1	1	1.0	icmpflood
icmp	599.31	98	0.5	1	1	1	0.53	icmpflood
icmp	472.66	98	1.0	1	1	1	1.0	icmpflood
icmp	373.78	98	0.33	1	1	1	1.0	icmpflood
icmp	446.02	98	0.33	1	1	1	1.0	icmpflood
icmp	797.58	98	0.33	1	1	1	1.0	icmpflood
icmp	392.91	98	0.5	1	1	1	1.0	icmpflood
icmp	747.71	98	1.0	1	1	1	1.0	icmpflood
icmp	1143.13	98	0.2	1	1	1	1.0	icmpflood
icmp	882.58	98	0.33	1	1	1	1.0	icmpflood
icmp	510.58	98	1.0	1	1	1	1.0	icmpflood
icmp	315.09	98	1.0	1	1	1	0.99	icmpflood
icmp	458.82	98	0.12	1	1	1	0.93	icmpflood
icmp	329.59	98	1.0	1	1	1	1.0	icmpflood
icmp	806.0	98	1.0	2	1	1	1.0	icmpflood
icmp	1163.57	98	1.0	1	1	1	0.41	icmpflood
icmp	1011.45	98	0.33	1	1	1	0.35	icmpflood
icmp	926.04	98	1.0	1	1	1	0.96	icmpflood
icmp	876.21	98	1.0	1	1	1	0.86	icmpflood
icmp	1037.72	98	0.11	1	1	1	0.82	icmpflood
icmp	396.2	98	1.0	1	1	1	0.98	icmpflood
icmp	56.1	98	0.5	1	1	1	1.0	icmpflood
icmp	799.93	98	0.33	1	1	1	0.85	icmpflood
icmp	827.95	98	0.33	1	1	1	0.15	icmpflood
icmp	1023.92	98	0.33	1	1	1	1.0	icmpflood
icmp	933.27	98	1.0	1	1	1	1.0	icmpflood
icmp	531.75	98	0.5	1	1	1	1.0	icmpflood
icmp	245.59	98	0.25	2	1	1	1.0	icmpflood
icmp	1197.88	98	1.0	1	1	1	0.99	icmpflood
icmp	1138.23	98	1.0	1	1	1	1.0	icmpflood
icmp	478.71	98	0.17	1	1	1	0.89	icmpflood
icmp	476.38	98	0.25	1	1	1	1.0	icmpflood
icmp	1150.59	98	1.0	1	1	1	1.0	icmpflood
icmp	279.21	98	1.0	1	1	1	1.0	icmpflood
icmp	811.0	98	1.0	1	1	1	0.99	icmpflood
icmp	840.84	98	1.0	1	1	1	1.0	icmpflood
icmp	355.96	98	1.0	1	1	1	1.0	icmpflood
icmp	496.78	98	0.33	1	1	1	1.0	icmpflood
icmp	345.91	98	0.25	1	1	1	1.0	icmpflood
icmp	592.31	98	1.0	1	1	1	1.0	icmpflood
icmp	92.09	98	0.12	1	1	1	0.92	icmpflood
icmp	721.38	98	1.0	1	1	1	0.97	icmpflood
icmp	94.71	98	1.0	2	1	1	1.0	icmpflood
icmp	1087.03	98	0.17	1	1	1	0.89	icmpflood
icmp	357.15	98	1.0	1	1	1	0.98	icmpflood
icmp	318.41	98	1.0	1	1	1	1.0	icmpflood
icmp	544.66	98	0.17	1	1	1	0.89	icmpflood
icmp	820.9	98	0.17	1	1	1	1.0	icmpflood
icmp	1141.59	98	0.33	1	1	1	0.35	icmpflood
icmp	536.32	98	0.25	1	1	1	1.0	icmpflood
icmp	545.18	98	0.33	1	1	1	1.0	icmpflood
icmp	674.23	98	1.0	1	1	1	0.92	icmpflood
icmp	1174.82	98	1.0	1	1	1	1.0	icmpflood
icmp	580.93	98	1.0	1	1	1	1.0	icmpflood
icmp	94.91	98	1.0	2	1	1	1.0	icmpflood
icmp	232.15	98	1.0	1	1	1	1.0	icmpflood
icmp	161.52	98	0.5	1	1	1	0.96	icmpflood
icmp	1128.89	98	0.5	1	1	1	1.0	icmpflood
icmp	642.92	98	1.0	2	1	1	1.0	icmpflood
icmp	1139.46	98	0.25	1	1	1	1.0	icmpflood
icmp	243.25	98	1.0	1	1	1	0.99	icmpflood
icmp	1083.21	98	0.25	1	1	1	1.0	icmpflood
icmp	845.57	98	0.2	1	1	1	1.0	icmpflood
icmp	190.53	98	0.5	1	1	1	0.98	icmpflood
icmp	503.96	98	0.33	1	1	1	1.0	icmpflood
icmp	913.33	98	1.0	1	1	1	1.0	icmpflood
icmp	87.99	98	0.5	1	1	1	0.99	icmpflood
icmp	1124.32	98	1.0	1	1	1	0.93	icmpflood
icmp	439.75	98	0.33	1	1	1	0.83	icmpflood
icmp	880.98	98	0.25	1	1	1	1.0	icmpflood
icmp	766.62	98	0.25	1	1	1	1.0	icmpflood
icmp	888.46	98	0.25	1	1	1	1.0	icmpflood
icmp	973.6	98	1.0	1	1	1	0.85	icmpflood
icmp	642.5	98	1.0	1	1	1	0.15	icmpflood
icmp	788.4	98	1.0	1	1	1	1.0	icmpflood
icmp	1051.14	98	0.25	1	1	1	0.68	icmpflood
icmp	149.4	98	1.0	1	1	1	1.0	icmpflood
icmp	836.33	98	0.5	1	1	1	0.99	icmpflood
icmp	1034.68	98	1.0	1	1	1	1.0	icmpflood
icmp	519.76	98	0.33	1	1	1	1.0	icmpflood
icmp	1093.26	98	1.0	1	1	1	1.0	icmpflood
[truncated: 227 more rows]
