# Supplementary material for: An intelligent zero trust secure framework for software defined networking
Source: PeerJ Comput Sci. 2023 Nov 17;9:e1674. doi: 10.7717/peerj-cs.1674 (PMC10703060; doi:10.7717/peerj-cs.1674)
Supplement: Supplemental Information 2 [file peerj-cs-09-1674-s002.zip › Code/CALSeq2Seq-master/ml-traning/dataset/ipsweep]

protocol	transfer_rate	avg_pkt_size	host_ratio	host_num	diff_port_num	diff_sport_num	opp_ratio	label
icmp	1.55	98	0.8	8	1	1	1.0	ipsweep
icmp	0.98	98	0.8	8	1	1	1.0	ipsweep
icmp	1.07	98	0.8	8	1	1	1.0	ipsweep
icmp	1.14	98	0.8	8	1	1	1.0	ipsweep
icmp	1.18	98	0.8	8	1	1	1.0	ipsweep
icmp	1.01	98	0.8	8	1	1	1.0	ipsweep
icmp	0.88	98	0.8	8	1	1	1.0	ipsweep
icmp	0.78	98	0.8	8	1	1	1.0	ipsweep
icmp	0.7	98	0.8	8	1	1	1.0	ipsweep
icmp	0.63	98	0.8	8	1	1	1.0	ipsweep
icmp	0.58	98	0.8	8	1	1	1.0	ipsweep
icmp	0.53	98	0.8	8	1	1	1.0	ipsweep
icmp	0.49	98	0.8	8	1	1	1.0	ipsweep
icmp	0.46	98	0.8	8	1	1	1.0	ipsweep
icmp	0.43	98	0.8	8	1	1	1.0	ipsweep
icmp	0.41	98	0.8	8	1	1	1.0	ipsweep
icmp	0.38	98	0.8	8	1	1	1.0	ipsweep
icmp	0.36	98	0.8	8	1	1	1.0	ipsweep
icmp	0.35	98	0.8	8	1	1	1.0	ipsweep
icmp	0.33	98	0.8	8	1	1	1.0	ipsweep
icmp	0.31	98	0.8	8	1	1	1.0	ipsweep
icmp	0.3	98	0.8	8	1	1	1.0	ipsweep
icmp	0.29	98	0.8	8	1	1	1.0	ipsweep
icmp	0.28	98	0.8	8	1	1	1.0	ipsweep
icmp	0.27	98	0.8	8	1	1	1.0	ipsweep
icmp	0.79	98	0.22	2	1	1	1.0	ipsweep
icmp	0.99	98	0.44	4	1	1	1.0	ipsweep
icmp	0.73	98	0.89	8	1	1	1.0	ipsweep
icmp	0.58	98	0.89	8	1	1	1.0	ipsweep
icmp	0.72	98	0.89	8	1	1	1.0	ipsweep
icmp	0.61	98	0.89	8	1	1	1.0	ipsweep
icmp	0.71	98	0.89	8	1	1	1.0	ipsweep
icmp	0.63	98	0.89	8	1	1	1.0	ipsweep
icmp	0.7	98	0.89	8	1	1	1.0	ipsweep
icmp	0.64	98	0.89	8	1	1	1.0	ipsweep
icmp	0.54	98	0.89	8	1	1	1.0	ipsweep
icmp	0.5	98	0.89	8	1	1	1.0	ipsweep
icmp	0.47	98	0.89	8	1	1	1.0	ipsweep
icmp	0.44	98	0.89	8	1	1	1.0	ipsweep
icmp	0.41	98	0.89	8	1	1	1.0	ipsweep
icmp	0.39	98	0.89	8	1	1	1.0	ipsweep
icmp	0.37	98	0.89	8	1	1	1.0	ipsweep
icmp	1.22	98	0.88	7	1	1	1.0	ipsweep
icmp	1.43	98	0.83	5	1	1	1.0	ipsweep
icmp	1.23	98	0.92	11	1	1	1.0	ipsweep
icmp	0.85	98	0.92	11	1	1	1.0	ipsweep
icmp	0.98	98	0.92	11	1	1	1.0	ipsweep
icmp	1.06	98	0.92	11	1	1	1.0	ipsweep
icmp	0.89	98	0.92	11	1	1	1.0	ipsweep
icmp	1.15	98	0.92	11	1	1	1.0	ipsweep
icmp	1.01	98	0.92	11	1	1	1.0	ipsweep
icmp	1.05	98	0.92	11	1	1	1.0	ipsweep
icmp	1.08	98	0.92	11	1	1	1.0	ipsweep
icmp	0.99	98	0.92	11	1	1	1.0	ipsweep
icmp	1.02	98	0.92	11	1	1	1.0	ipsweep
icmp	1.07	98	0.92	11	1	1	1.0	ipsweep
icmp	1.0	98	0.92	11	1	1	1.0	ipsweep
icmp	0.96	98	0.92	11	1	1	1.0	ipsweep
icmp	0.91	98	0.92	11	1	1	1.0	ipsweep
icmp	0.68	98	0.92	11	1	1	1.0	ipsweep
icmp	0.65	98	0.92	11	1	1	1.0	ipsweep
icmp	0.62	98	0.92	11	1	1	1.0	ipsweep
icmp	0.49	98	0.92	11	1	1	1.0	ipsweep
icmp	0.48	98	0.92	11	1	1	1.0	ipsweep
icmp	0.46	98	0.92	11	1	1	1.0	ipsweep
icmp	0.45	98	0.92	11	1	1	1.0	ipsweep
icmp	1.31	98	0.85	11	1	1	1.0	ipsweep
icmp	1.33	98	0.85	11	1	1	1.0	ipsweep
icmp	1.01	98	0.85	11	1	1	1.0	ipsweep
icmp	1.08	98	0.85	11	1	1	1.0	ipsweep
icmp	1.13	98	0.85	11	1	1	1.0	ipsweep
icmp	1.17	98	0.85	11	1	1	1.0	ipsweep
icmp	1.02	98	0.85	11	1	1	1.0	ipsweep
icmp	1.06	98	0.85	11	1	1	1.0	ipsweep
icmp	0.95	98	0.85	11	1	1	1.0	ipsweep
icmp	0.99	98	0.85	11	1	1	1.0	ipsweep
icmp	1.03	98	0.85	11	1	1	1.0	ipsweep
icmp	1.05	98	0.85	11	1	1	1.0	ipsweep
icmp	0.98	98	0.85	11	1	1	1.0	ipsweep
icmp	0.97	98	0.85	11	1	1	1.0	ipsweep
icmp	0.91	98	0.85	11	1	1	1.0	ipsweep
icmp	0.86	98	0.85	11	1	1	1.0	ipsweep
icmp	0.82	98	0.85	11	1	1	1.0	ipsweep
icmp	0.78	98	0.85	11	1	1	1.0	ipsweep
icmp	0.74	98	0.85	11	1	1	1.0	ipsweep
icmp	0.71	98	0.85	11	1	1	1.0	ipsweep
icmp	0.68	98	0.85	11	1	1	1.0	ipsweep
icmp	1.56	98	0.58	7	1	1	1.0	ipsweep
icmp	1.19	98	0.83	10	1	1	1.0	ipsweep
icmp	1.06	98	0.83	10	1	1	1.0	ipsweep
icmp	1.0	98	0.83	10	1	1	1.0	ipsweep
icmp	0.8	98	0.83	10	1	1	1.0	ipsweep
icmp	0.66	98	0.83	10	1	1	1.0	ipsweep
icmp	0.57	98	0.83	10	1	1	1.0	ipsweep
icmp	0.5	98	0.83	10	1	1	1.0	ipsweep
icmp	0.44	98	0.83	10	1	1	1.0	ipsweep
icmp	0.4	98	0.83	10	1	1	1.0	ipsweep
icmp	0.36	98	0.83	10	1	1	1.0	ipsweep
icmp	0.33	98	0.83	10	1	1	1.0	ipsweep
icmp	2.13	62	0.75	9	1	1	1.0	ipsweep
icmp	1.51	62	0.75	9	1	1	1.0	ipsweep
icmp	1.28	62	0.75	9	1	1	1.0	ipsweep
icmp	0.98	62	0.75	9	1	1	1.0	ipsweep
icmp	0.78	62	0.75	9	1	1	1.0	ipsweep
icmp	0.66	62	0.75	9	1	1	1.0	ipsweep
icmp	0.56	62	0.75	9	1	1	1.0	ipsweep
icmp	0.49	62	0.75	9	1	1	1.0	ipsweep
icmp	0.44	62	0.75	9	1	1	1.0	ipsweep
icmp	0.4	62	0.75	9	1	1	1.0	ipsweep
icmp	2.21	54	0.73	8	1	1	1.0	ipsweep
icmp	1.55	54	0.73	8	1	1	1.0	ipsweep
icmp	1.31	54	0.73	8	1	1	1.0	ipsweep
icmp	0.99	54	0.73	8	1	1	1.0	ipsweep
icmp	0.79	54	0.73	8	1	1	1.0	ipsweep
icmp	0.66	54	0.73	8	1	1	1.0	ipsweep
icmp	0.57	54	0.73	8	1	1	1.0	ipsweep
icmp	0.5	54	0.73	8	1	1	1.0	ipsweep
icmp	0.44	54	0.73	8	1	1	1.0	ipsweep
icmp	0.81	57	0.73	8	1	1	1.0	ipsweep
icmp	1.21	57	0.73	8	1	1	1.0	ipsweep
icmp	1.07	57	0.73	8	1	1	1.0	ipsweep
icmp	0.8	57	0.73	8	1	1	1.0	ipsweep
icmp	0.64	57	0.73	8	1	1	1.0	ipsweep
icmp	0.53	57	0.73	8	1	1	1.0	ipsweep
icmp	0.46	57	0.73	8	1	1	1.0	ipsweep
icmp	0.4	57	0.73	8	1	1	1.0	ipsweep
icmp	0.36	57	0.73	8	1	1	1.0	ipsweep
icmp	0.32	57	0.73	8	1	1	1.0	ipsweep
icmp	0.29	57	0.73	8	1	1	1.0	ipsweep
icmp	0.27	57	0.73	8	1	1	1.0	ipsweep
icmp	0.25	57	0.73	8	1	1	1.0	ipsweep
icmp	0.23	57	0.73	8	1	1	1.0	ipsweep
icmp	0.21	57	0.73	8	1	1	1.0	ipsweep
icmp	1.9	67	0.67	6	1	1	1.0	ipsweep
icmp	1.5	67	0.67	6	1	1	1.0	ipsweep
icmp	1.1	67	0.67	6	1	1	1.0	ipsweep
icmp	0.87	67	0.67	6	1	1	1.0	ipsweep
icmp	0.71	67	0.67	6	1	1	1.0	ipsweep
icmp	0.61	67	0.67	6	1	1	1.0	ipsweep
icmp	0.53	67	0.67	6	1	1	1.0	ipsweep
icmp	0.46	67	0.67	6	1	1	1.0	ipsweep
icmp	0.42	67	0.67	6	1	1	1.0	ipsweep
icmp	0.38	67	0.67	6	1	1	1.0	ipsweep
icmp	0.37	67	0.93	13	1	1	1.0	ipsweep
icmp	0.34	67	0.93	13	1	1	1.0	ipsweep
icmp	0.31	67	0.93	13	1	1	1.0	ipsweep
icmp	0.29	67	0.93	13	1	1	1.0	ipsweep
icmp	0.27	67	0.93	13	1	1	1.0	ipsweep
icmp	1.15	98	0.43	6	1	1	1.0	ipsweep
icmp	0.67	98	0.93	13	1	1	1.0	ipsweep
icmp	0.71	98	0.93	13	1	1	1.0	ipsweep
icmp	0.73	98	0.93	13	1	1	1.0	ipsweep
icmp	0.74	98	0.93	13	1	1	1.0	ipsweep
icmp	0.63	98	0.93	13	1	1	1.0	ipsweep
icmp	0.54	98	0.93	13	1	1	1.0	ipsweep
icmp	0.48	98	0.93	13	1	1	1.0	ipsweep
icmp	0.43	98	0.93	13	1	1	1.0	ipsweep
icmp	0.39	98	0.93	13	1	1	1.0	ipsweep
icmp	0.35	98	0.93	13	1	1	1.0	ipsweep
icmp	0.32	98	0.93	13	1	1	1.0	ipsweep
icmp	1.02	98	0.83	5	1	1	1.0	ipsweep
icmp	0.93	98	0.83	5	1	1	1.0	ipsweep
icmp	0.89	98	0.83	5	1	1	1.0	ipsweep
icmp	0.87	98	0.83	5	1	1	1.0	ipsweep
icmp	0.72	98	0.83	5	1	1	1.0	ipsweep
icmp	0.61	98	0.83	5	1	1	1.0	ipsweep
icmp	0.53	98	0.83	5	1	1	1.0	ipsweep
icmp	0.47	98	0.83	5	1	1	1.0	ipsweep
icmp	1.62	52	0.83	5	1	1	1.0	ipsweep
icmp	0.81	52	0.83	5	1	1	1.0	ipsweep
icmp	1.08	52	0.83	5	1	1	1.0	ipsweep
icmp	1.01	52	0.83	5	1	1	1.0	ipsweep
icmp	1.13	52	0.83	5	1	1	1.0	ipsweep
icmp	1.04	52	0.83	5	1	1	1.0	ipsweep
icmp	0.99	52	0.83	5	1	1	1.0	ipsweep
icmp	1.05	52	0.83	5	1	1	1.0	ipsweep
icmp	1.45	98	0.78	7	1	1	1.0	ipsweep
icmp	1.15	98	0.78	7	1	1	1.0	ipsweep
icmp	1.04	98	0.78	7	1	1	1.0	ipsweep
icmp	1.17	98	0.78	7	1	1	1.0	ipsweep
icmp	1.11	98	0.78	7	1	1	1.0	ipsweep
icmp	1.06	98	0.78	7	1	1	1.0	ipsweep
icmp	1.02	98	0.78	7	1	1	1.0	ipsweep
icmp	0.99	98	0.78	7	1	1	1.0	ipsweep
icmp	1.03	98	0.78	7	1	1	1.0	ipsweep
icmp	1.01	98	0.78	7	1	1	1.0	ipsweep
icmp	1.0	98	0.78	7	1	1	1.0	ipsweep
icmp	0.98	98	0.78	7	1	1	1.0	ipsweep
icmp	0.97	98	0.78	7	1	1	1.0	ipsweep
icmp	1.45	64	0.78	7	1	1	1.0	ipsweep
icmp	1.2	64	0.78	7	1	1	1.0	ipsweep
icmp	1.1	64	0.78	7	1	1	1.0	ipsweep
icmp	1.04	64	0.78	7	1	1	1.0	ipsweep
icmp	1.0	64	0.78	7	1	1	1.0	ipsweep
icmp	1.19	64	0.7	7	1	1	1.0	ipsweep
icmp	0.93	64	0.7	7	1	1	1.0	ipsweep
icmp	1.05	64	0.7	7	1	1	1.0	ipsweep
icmp	1.11	64	0.7	7	1	1	1.0	ipsweep
icmp	1.01	64	0.7	7	1	1	1.0	ipsweep
icmp	1.06	64	0.7	7	1	1	1.0	ipsweep
icmp	1.0	64	0.7	7	1	1	1.0	ipsweep
icmp	1.04	64	0.7	7	1	1	1.0	ipsweep
icmp	1.03	64	0.7	7	1	1	1.0	ipsweep
icmp	0.19	98	0.67	6	1	1	1.0	ipsweep
icmp	0.14	98	0.78	7	1	1	1.0	ipsweep
icmp	0.24	98	0.78	7	1	1	1.0	ipsweep
icmp	0.2	98	0.78	7	1	1	1.0	ipsweep
icmp	0.17	98	0.78	7	1	1	1.0	ipsweep
icmp	0.15	98	0.78	7	1	1	1.0	ipsweep
icmp	0.53	98	0.75	6	1	1	1.0	ipsweep
icmp	0.59	98	0.88	7	1	1	1.0	ipsweep
icmp	0.41	98	0.88	7	1	1	1.0	ipsweep
icmp	0.46	98	0.88	7	1	1	1.0	ipsweep
icmp	0.5	98	0.88	7	1	1	1.0	ipsweep
icmp	0.42	98	0.88	7	1	1	1.0	ipsweep
icmp	0.45	98	0.88	7	1	1	1.0	ipsweep
icmp	0.4	98	0.88	7	1	1	1.0	ipsweep
icmp	0.43	98	0.88	7	1	1	1.0	ipsweep
icmp	0.88	98	0.87	13	1	1	1.0	ipsweep
icmp	0.79	98	0.87	13	1	1	1.0	ipsweep
icmp	0.75	98	0.87	13	1	1	1.0	ipsweep
icmp	0.73	98	0.87	13	1	1	1.0	ipsweep
icmp	0.72	98	0.87	13	1	1	1.0	ipsweep
icmp	0.8	98	0.87	13	1	1	1.0	ipsweep
icmp	0.78	98	0.87	13	1	1	1.0	ipsweep
icmp	0.76	98	0.87	13	1	1	1.0	ipsweep
icmp	0.74	98	0.87	13	1	1	1.0	ipsweep
icmp	0.53	62	0.86	12	1	1	1.0	ipsweep
icmp	0.38	62	0.93	13	1	1	1.0	ipsweep
icmp	0.44	62	0.93	13	1	1	1.0	ipsweep
icmp	0.48	62	0.93	13	1	1	1.0	ipsweep
icmp	0.4	62	0.93	13	1	1	1.0	ipsweep
icmp	0.39	62	0.93	13	1	1	1.0	ipsweep
icmp	0.41	62	0.93	13	1	1	1.0	ipsweep
icmp	0.37	62	0.93	13	1	1	1.0	ipsweep
icmp	0.55	71	0.33	4	1	1	1.0	ipsweep
icmp	0.6	71	0.75	9	1	1	1.0	ipsweep
icmp	0.41	71	0.92	11	1	1	1.0	ipsweep
icmp	0.47	71	0.92	11	1	1	1.0	ipsweep
icmp	0.38	71	0.92	11	1	1	1.0	ipsweep
icmp	0.42	71	0.92	11	1	1	1.0	ipsweep
icmp	0.36	71	0.92	11	1	1	1.0	ipsweep
icmp	0.4	71	0.92	11	1	1	1.0	ipsweep
icmp	0.35	71	0.92	11	1	1	1.0	ipsweep
icmp	0.57	98	0.92	11	1	1	1.0	ipsweep
icmp	0.59	98	0.92	11	1	1	1.0	ipsweep
icmp	1.18	98	0.94	16	1	1	1.0	ipsweep
icmp	0.97	98	0.94	16	1	1	1.0	ipsweep
icmp	1.06	98	0.94	16	1	1	1.0	ipsweep
icmp	1.11	98	0.94	16	1	1	1.0	ipsweep
icmp	1.03	98	0.94	16	1	1	1.0	ipsweep
icmp	1.07	98	0.94	16	1	1	1.0	ipsweep
icmp	1.01	98	0.94	16	1	1	1.0	ipsweep
icmp	1.05	98	0.94	16	1	1	1.0	ipsweep
icmp	1.0	98	0.94	16	1	1	1.0	ipsweep
icmp	1.23	98	0.33	6	1	1	0.5	ipsweep
icmp	0.63	98	0.56	10	1	1	0.5	ipsweep
icmp	0.43	98	0.83	15	1	1	0.5	ipsweep
icmp	0.48	98	0.89	16	1	1	0.67	ipsweep
icmp	0.39	98	0.89	16	1	1	0.67	ipsweep
icmp	0.32	98	0.89	16	1	1	0.67	ipsweep
icmp	0.37	98	0.89	16	1	1	0.75	ipsweep
icmp	0.32	98	0.89	16	1	1	0.75	ipsweep
icmp	0.29	98	0.89	16	1	1	0.75	ipsweep
icmp	0.26	98	0.89	16	1	1	0.75	ipsweep
icmp	0.29	98	0.89	16	1	1	0.8	ipsweep
icmp	0.27	98	0.89	16	1	1	0.8	ipsweep
icmp	0.25	98	0.89	16	1	1	0.8	ipsweep
icmp	1.03	98	0.88	14	1	1	1.0	ipsweep
icmp	1.14	98	0.88	14	1	1	1.0	ipsweep
icmp	0.99	98	0.88	14	1	1	1.0	ipsweep
icmp	0.76	98	0.88	14	1	1	1.0	ipsweep
icmp	0.62	98	0.88	14	1	1	1.0	ipsweep
icmp	0.52	98	0.88	14	1	1	1.0	ipsweep
icmp	0.45	98	0.88	14	1	1	1.0	ipsweep
icmp	0.39	98	0.88	14	1	1	1.0	ipsweep
icmp	0.35	98	0.88	14	1	1	1.0	ipsweep
icmp	0.32	98	0.88	14	1	1	1.0	ipsweep
icmp	0.29	98	0.88	14	1	1	1.0	ipsweep
icmp	1.8	98	0.87	13	1	1	1.0	ipsweep
icmp	1.14	98	0.87	13	1	1	1.0	ipsweep
icmp	1.2	98	0.87	13	1	1	1.0	ipsweep
icmp	0.69	98	0.87	13	1	1	1.0	ipsweep
icmp	0.57	98	0.87	13	1	1	1.0	ipsweep
icmp	0.48	98	0.87	13	1	1	1.0	ipsweep
icmp	1.01	63	0.87	13	1	1	1.0	ipsweep
icmp	1.14	63	0.87	13	1	1	1.0	ipsweep
icmp	1.0	63	0.87	13	1	1	1.0	ipsweep
icmp	0.76	63	0.87	13	1	1	1.0	ipsweep
icmp	0.62	63	0.87	13	1	1	1.0	ipsweep
icmp	0.52	63	0.87	13	1	1	1.0	ipsweep
icmp	0.44	63	0.87	13	1	1	1.0	ipsweep
icmp	0.39	63	0.87	13	1	1	1.0	ipsweep
icmp	0.35	63	0.87	13	1	1	1.0	ipsweep
icmp	0.32	63	0.87	13	1	1	1.0	ipsweep
icmp	0.29	63	0.87	13	1	1	1.0	ipsweep
icmp	0.26	63	0.87	13	1	1	1.0	ipsweep
icmp	0.34	98	0.85	11	1	1	1.0	ipsweep
icmp	0.31	98	0.85	11	1	1	1.0	ipsweep
icmp	0.28	98	0.85	11	1	1	1.0	ipsweep
icmp	0.26	98	0.85	11	1	1	1.0	ipsweep
icmp	1.14	98	0.85	11	1	1	1.0	ipsweep
icmp	0.76	98	0.85	11	1	1	1.0	ipsweep
icmp	0.61	98	0.85	11	1	1	1.0	ipsweep
icmp	0.52	98	0.85	11	1	1	1.0	ipsweep
icmp	0.45	98	0.85	11	1	1	1.0	ipsweep
icmp	0.39	98	0.85	11	1	1	1.0	ipsweep
icmp	1.47	98	0.85	11	1	1	1.0	ipsweep
icmp	0.84	98	0.85	11	1	1	1.0	ipsweep
icmp	0.66	98	0.85	11	1	1	1.0	ipsweep
icmp	0.55	98	0.85	11	1	1	1.0	ipsweep
icmp	0.47	98	0.85	11	1	1	1.0	ipsweep
icmp	0.41	98	0.85	11	1	1	1.0	ipsweep
icmp	0.36	98	0.85	11	1	1	1.0	ipsweep
icmp	0.33	98	0.85	11	1	1	1.0	ipsweep
icmp	1.14	98	0.82	9	1	1	1.0	ipsweep
icmp	1.21	98	0.82	9	1	1	1.0	ipsweep
icmp	1.03	98	0.82	9	1	1	1.0	ipsweep
icmp	0.78	98	0.82	9	1	1	1.0	ipsweep
icmp	0.63	98	0.82	9	1	1	1.0	ipsweep
icmp	0.53	98	0.82	9	1	1	1.0	ipsweep
icmp	0.45	98	0.82	9	1	1	1.0	ipsweep
icmp	0.4	98	0.82	9	1	1	1.0	ipsweep
icmp	0.36	98	0.82	9	1	1	1.0	ipsweep
icmp	3.81	98	0.78	7	1	1	0.5	ipsweep
icmp	2.0	98	0.31	4	1	1	1.0	ipsweep
icmp	1.17	98	0.92	12	1	1	1.0	ipsweep
icmp	0.98	98	0.92	12	1	1	1.0	ipsweep
icmp	0.89	98	0.92	12	1	1	1.0	ipsweep
icmp	0.7	98	0.92	12	1	1	1.0	ipsweep
icmp	0.58	98	0.92	12	1	1	1.0	ipsweep
icmp	0.49	98	0.92	12	1	1	1.0	ipsweep
icmp	0.42	98	0.92	12	1	1	1.0	ipsweep
icmp	0.38	98	0.92	12	1	1	1.0	ipsweep
icmp	0.34	98	0.92	12	1	1	1.0	ipsweep
icmp	0.31	98	0.92	12	1	1	1.0	ipsweep
icmp	0.28	98	0.92	12	1	1	1.0	ipsweep
icmp	0.26	98	0.92	12	1	1	1.0	ipsweep
icmp	1.96	98	0.41	7	1	1	1.0	ipsweep
icmp	1.16	98	0.94	16	1	1	1.0	ipsweep
icmp	0.88	98	0.94	16	1	1	1.0	ipsweep
icmp	0.69	98	0.94	16	1	1	1.0	ipsweep
icmp	0.57	98	0.94	16	1	1	1.0	ipsweep
icmp	0.49	98	0.94	16	1	1	1.0	ipsweep
icmp	0.42	98	0.94	16	1	1	1.0	ipsweep
icmp	0.38	98	0.94	16	1	1	1.0	ipsweep
icmp	0.34	98	0.94	16	1	1	1.0	ipsweep
icmp	0.3	98	0.94	16	1	1	1.0	ipsweep
icmp	1.32	98	0.88	7	1	1	1.0	ipsweep
icmp	1.04	98	0.88	7	1	1	1.0	ipsweep
icmp	0.93	98	0.88	7	1	1	1.0	ipsweep
icmp	0.73	98	0.88	7	1	1	1.0	ipsweep
icmp	0.38	98	0.88	7	1	1	1.0	ipsweep
icmp	0.34	98	0.88	7	1	1	1.0	ipsweep
icmp	2.01	98	0.9	9	1	1	1.0	ipsweep
icmp	1.34	98	0.9	9	1	1	1.0	ipsweep
icmp	1.35	98	0.9	9	1	1	1.0	ipsweep
icmp	1.36	98	0.9	9	1	1	1.0	ipsweep
icmp	0.75	98	0.9	9	1	1	1.0	ipsweep
icmp	0.61	98	0.9	9	1	1	1.0	ipsweep
icmp	0.41	98	0.9	9	1	1	1.0	ipsweep
icmp	0.45	98	0.9	9	1	1	1.0	ipsweep
icmp	0.4	98	0.9	9	1	1	1.0	ipsweep
icmp	0.26	98	0.9	9	1	1	1.0	ipsweep
icmp	0.27	98	0.9	9	1	1	1.0	ipsweep
icmp	1.36	98	0.82	9	1	1	1.0	ipsweep
icmp	1.37	98	0.82	9	1	1	1.0	ipsweep
icmp	1.29	98	0.82	9	1	1	1.0	ipsweep
icmp	1.3	98	0.82	9	1	1	1.0	ipsweep
icmp	1.56	98	0.82	9	1	1	1.0	ipsweep
icmp	1.57	98	0.82	9	1	1	1.0	ipsweep
icmp	2.38	98	0.82	9	1	1	1.0	ipsweep
icmp	1.59	98	0.82	9	1	1	1.0	ipsweep
icmp	2.41	98	0.82	9	1	1	1.0	ipsweep
icmp	2.44	98	0.82	9	1	1	0.67	ipsweep
icmp	0.94	98	0.82	9	1	1	1.0	ipsweep
icmp	0.95	98	0.82	9	1	1	1.0	ipsweep
icmp	0.93	98	0.82	9	1	1	1.0	ipsweep
icmp	1.42	98	0.82	9	1	1	1.0	ipsweep
icmp	1.43	98	0.82	9	1	1	1.0	ipsweep
icmp	0.74	98	0.82	9	1	1	1.0	ipsweep
icmp	0.75	98	0.82	9	1	1	1.0	ipsweep
icmp	0.67	98	0.82	9	1	1	1.0	ipsweep
icmp	1.01	98	0.82	9	1	1	1.0	ipsweep
icmp	1.02	98	0.82	9	1	1	1.0	ipsweep
icmp	0.62	98	0.82	9	1	1	1.0	ipsweep
icmp	0.52	98	0.82	9	1	1	1.0	ipsweep
icmp	0.79	98	0.82	9	1	1	1.0	ipsweep
icmp	0.43	98	0.82	9	1	1	1.0	ipsweep
icmp	0.64	98	0.82	9	1	1	1.0	ipsweep
icmp	0.65	98	0.82	9	1	1	1.0	ipsweep
icmp	1.22	98	0.85	11	1	1	1.0	ipsweep
icmp	1.23	98	0.85	11	1	1	1.0	ipsweep
icmp	1.2	98	0.85	11	1	1	1.0	ipsweep
icmp	1.28	98	0.85	11	1	1	1.0	ipsweep
icmp	1.94	98	0.85	11	1	1	1.0	ipsweep
icmp	1.95	98	0.85	11	1	1	1.0	ipsweep
icmp	1.96	98	0.85	11	1	1	1.0	ipsweep
icmp	1.98	98	0.85	11	1	1	1.0	ipsweep
icmp	0.88	98	0.85	11	1	1	1.0	ipsweep
icmp	0.9	98	0.85	11	1	1	1.0	ipsweep
icmp	0.83	98	0.85	11	1	1	1.0	ipsweep
icmp	1.26	98	0.85	11	1	1	1.0	ipsweep
icmp	1.27	98	0.85	11	1	1	1.0	ipsweep
icmp	0.72	98	0.85	11	1	1	1.0	ipsweep
icmp	0.62	98	0.85	11	1	1	1.0	ipsweep
icmp	0.5	98	0.85	11	1	1	1.0	ipsweep
icmp	0.75	98	0.85	11	1	1	1.0	ipsweep
icmp	0.51	98	0.85	11	1	1	1.0	ipsweep
icmp	0.44	98	0.85	11	1	1	1.0	ipsweep
icmp	0.35	98	0.85	11	1	1	1.0	ipsweep
icmp	2.53	98	0.75	12	1	1	0.67	ipsweep
icmp	0.86	98	0.67	4	1	1	1.0	ipsweep
icmp	0.49	98	0.67	6	1	1	1.0	ipsweep
icmp	0.56	98	0.67	6	1	1	1.0	ipsweep
icmp	0.68	98	0.67	6	1	1	1.0	ipsweep
icmp	0.84	98	0.67	6	1	1	1.0	ipsweep
icmp	0.69	98	0.7	7	1	1	1.0	ipsweep
icmp	0.76	98	0.7	7	1	1	1.0	ipsweep
icmp	0.43	98	0.7	7	1	1	1.0	ipsweep
icmp	0.5	98	0.7	7	1	1	1.0	ipsweep
icmp	0.72	98	0.7	7	1	1	1.0	ipsweep
icmp	0.9	98	0.7	7	1	1	1.0	ipsweep
icmp	0.54	98	0.8	8	1	1	1.0	ipsweep
icmp	0.64	98	0.8	8	1	1	1.0	ipsweep
icmp	0.45	98	0.8	8	1	1	1.0	ipsweep
icmp	0.51	98	0.8	8	1	1	1.0	ipsweep
icmp	0.61	98	0.8	8	1	1	1.0	ipsweep
icmp	0.44	98	0.8	8	1	1	1.0	ipsweep
icmp	0.5	98	0.8	8	1	1	1.0	ipsweep
icmp	0.65	98	0.8	8	1	1	1.0	ipsweep
icmp	0.71	98	0.8	8	1	1	1.0	ipsweep
icmp	0.8	98	0.8	8	1	1	1.0	ipsweep
icmp	0.55	98	0.8	8	1	1	1.0	ipsweep
icmp	0.62	98	0.8	8	1	1	1.0	ipsweep
icmp	0.6	98	0.8	8	1	1	1.0	ipsweep
icmp	0.48	98	0.8	8	1	1	1.0	ipsweep
icmp	0.56	98	0.8	8	1	1	1.0	ipsweep
icmp	0.42	98	0.8	8	1	1	1.0	ipsweep
icmp	0.76	98	0.8	8	1	1	1.0	ipsweep
icmp	0.4	98	0.8	8	1	1	1.0	ipsweep
icmp	0.57	98	0.8	8	1	1	1.0	ipsweep
icmp	0.39	98	0.8	8	1	1	1.0	ipsweep
icmp	0.34	98	0.8	8	1	1	1.0	ipsweep
icmp	0.37	98	0.8	8	1	1	1.0	ipsweep
icmp	0.32	98	0.8	8	1	1	1.0	ipsweep
icmp	0.25	98	0.8	8	1	1	1.0	ipsweep
icmp	0.26	98	0.8	8	1	1	1.0	ipsweep
icmp	0.22	98	0.8	8	1	1	1.0	ipsweep
icmp	0.23	98	0.8	8	1	1	1.0	ipsweep
icmp	0.24	98	0.8	8	1	1	1.0	ipsweep
icmp	0.2	98	0.8	8	1	1	1.0	ipsweep
icmp	0.21	98	0.8	8	1	1	1.0	ipsweep
icmp	0.19	98	0.8	8	1	1	1.0	ipsweep
icmp	0.17	98	0.8	8	1	1	1.0	ipsweep
icmp	0.18	98	0.8	8	1	1	1.0	ipsweep
icmp	1.18	75	0.67	6	1	1	1.0	ipsweep
icmp	0.71	75	0.67	6	1	1	1.0	ipsweep
icmp	0.93	75	0.67	6	1	1	1.0	ipsweep
icmp	1.19	75	0.89	8	1	1	0.67	ipsweep
icmp	0.45	75	0.89	8	1	1	1.0	ipsweep
icmp	0.53	75	0.89	8	1	1	1.0	ipsweep
icmp	0.63	75	0.89	8	1	1	1.0	ipsweep
icmp	0.79	75	0.89	8	1	1	1.0	ipsweep
icmp	0.9	75	0.89	8	1	1	1.0	ipsweep
icmp	0.66	75	0.89	8	1	1	1.0	ipsweep
icmp	0.74	75	0.89	8	1	1	1.0	ipsweep
icmp	0.83	75	0.89	8	1	1	1.0	ipsweep
icmp	0.48	75	0.89	8	1	1	1.0	ipsweep
icmp	0.56	75	0.89	8	1	1	1.0	ipsweep
icmp	0.67	75	0.89	8	1	1	1.0	ipsweep
icmp	0.84	75	0.89	8	1	1	1.0	ipsweep
icmp	0.72	75	0.89	8	1	1	1.0	ipsweep
icmp	0.52	75	0.89	8	1	1	1.0	ipsweep
icmp	0.57	75	0.89	8	1	1	1.0	ipsweep
icmp	0.62	75	0.89	8	1	1	1.0	ipsweep
icmp	0.69	75	0.89	8	1	1	1.0	ipsweep
icmp	0.76	75	0.89	8	1	1	1.0	ipsweep
icmp	0.43	75	0.89	8	1	1	1.0	ipsweep
icmp	0.5	75	0.89	8	1	1	1.0	ipsweep
icmp	0.6	75	0.89	8	1	1	1.0	ipsweep
icmp	0.46	75	0.89	8	1	1	1.0	ipsweep
icmp	0.49	75	0.89	8	1	1	1.0	ipsweep
icmp	0.58	75	0.89	8	1	1	1.0	ipsweep
icmp	0.7	75	0.89	8	1	1	1.0	ipsweep
icmp	0.51	75	0.89	8	1	1	1.0	ipsweep
icmp	0.36	75	0.89	8	1	1	1.0	ipsweep
icmp	0.38	75	0.89	8	1	1	1.0	ipsweep
icmp	0.41	75	0.89	8	1	1	1.0	ipsweep
icmp	0.44	75	0.89	8	1	1	1.0	ipsweep
icmp	0.47	75	0.89	8	1	1	1.0	ipsweep
icmp	0.54	75	0.89	8	1	1	1.0	ipsweep
icmp	0.31	75	0.89	8	1	1	1.0	ipsweep
icmp	0.33	75	0.89	8	1	1	1.0	ipsweep
icmp	0.35	75	0.89	8	1	1	1.0	ipsweep
icmp	0.37	75	0.89	8	1	1	1.0	ipsweep
icmp	0.39	75	0.89	8	1	1	1.0	ipsweep
icmp	0.4	75	0.89	8	1	1	1.0	ipsweep
icmp	0.27	75	0.89	8	1	1	1.0	ipsweep
icmp	0.29	75	0.89	8	1	1	1.0	ipsweep
icmp	0.3	75	0.89	8	1	1	1.0	ipsweep
icmp	0.32	75	0.89	8	1	1	1.0	ipsweep
icmp	0.25	75	0.89	8	1	1	1.0	ipsweep
icmp	0.26	75	0.89	8	1	1	1.0	ipsweep
icmp	0.28	75	0.89	8	1	1	1.0	ipsweep
icmp	1.2	85	0.7	7	1	1	1.0	ipsweep
icmp	0.4	85	0.8	8	1	1	1.0	ipsweep
icmp	0.61	85	0.8	8	1	1	0.67	ipsweep
icmp	0.6	85	0.8	8	1	1	1.0	ipsweep
icmp	0.69	85	0.8	8	1	1	1.0	ipsweep
icmp	0.79	85	0.8	8	1	1	1.0	ipsweep
icmp	1.17	85	0.8	8	1	1	1.0	ipsweep
icmp	0.34	85	0.8	8	1	1	1.0	ipsweep
icmp	0.52	85	0.8	8	1	1	0.67	ipsweep
icmp	0.48	85	0.8	8	1	1	1.0	ipsweep
icmp	0.53	85	0.8	8	1	1	1.0	ipsweep
icmp	0.59	85	0.8	8	1	1	1.0	ipsweep
icmp	0.78	85	0.8	8	1	1	1.0	ipsweep
icmp	1.14	85	0.8	8	1	1	1.0	ipsweep
icmp	1.44	85	0.8	8	1	1	1.0	ipsweep
icmp	0.3	85	0.8	8	1	1	1.0	ipsweep
icmp	0.45	85	0.8	8	1	1	0.67	ipsweep
icmp	0.43	85	0.8	8	1	1	1.0	ipsweep
icmp	0.47	85	0.8	8	1	1	1.0	ipsweep
icmp	0.58	85	0.8	8	1	1	1.0	ipsweep
icmp	0.77	85	0.8	8	1	1	1.0	ipsweep
icmp	0.9	85	0.8	8	1	1	1.0	ipsweep
icmp	0.27	85	0.8	8	1	1	1.0	ipsweep
icmp	0.4	85	0.8	8	1	1	0.67	ipsweep
icmp	0.37	85	0.8	8	1	1	1.0	ipsweep
icmp	0.39	85	0.8	8	1	1	1.0	ipsweep
icmp	0.65	85	0.8	8	1	1	1.0	ipsweep
icmp	0.24	85	0.8	8	1	1	1.0	ipsweep
icmp	0.36	85	0.8	8	1	1	0.67	ipsweep
icmp	0.32	85	0.8	8	1	1	1.0	ipsweep
icmp	0.51	85	0.8	8	1	1	1.0	ipsweep
icmp	0.2	80	0.65	11	1	1	1.0	ipsweep
icmp	0.21	78	0.65	11	1	1	1.0	ipsweep
icmp	0.24	78	0.65	11	1	1	1.0	ipsweep
icmp	0.26	78	0.65	11	1	1	1.0	ipsweep
icmp	0.29	78	0.65	11	1	1	1.0	ipsweep
icmp	0.9	78	0.65	11	1	1	1.0	ipsweep
icmp	1.1	78	0.65	11	1	1	1.0	ipsweep
icmp	1.42	78	0.65	11	1	1	1.0	ipsweep
icmp	1.97	78	0.65	11	1	1	1.0	ipsweep
icmp	0.19	80	0.76	13	1	1	1.0	ipsweep
icmp	0.19	78	0.76	13	1	1	1.0	ipsweep
icmp	0.2	78	0.76	13	1	1	1.0	ipsweep
icmp	0.21	78	0.76	13	1	1	1.0	ipsweep
icmp	0.23	78	0.76	13	1	1	1.0	ipsweep
icmp	0.65	78	0.76	13	1	1	1.0	ipsweep
icmp	0.75	78	0.76	13	1	1	1.0	ipsweep
icmp	0.89	78	0.76	13	1	1	1.0	ipsweep
icmp	1.07	78	0.76	13	1	1	1.0	ipsweep
icmp	0.67	78	0.76	13	1	1	1.0	ipsweep
icmp	1.82	78	0.76	13	1	1	1.0	ipsweep
icmp	0.18	80	0.88	15	1	1	1.0	ipsweep
icmp	0.18	78	0.88	15	1	1	1.0	ipsweep
icmp	0.17	78	0.88	15	1	1	1.0	ipsweep
icmp	0.2	78	0.88	15	1	1	1.0	ipsweep
icmp	0.52	78	0.88	15	1	1	1.0	ipsweep
icmp	0.57	78	0.88	15	1	1	1.0	ipsweep
icmp	0.65	78	0.88	15	1	1	1.0	ipsweep
icmp	0.75	78	0.88	15	1	1	1.0	ipsweep
icmp	0.43	78	0.88	15	1	1	1.0	ipsweep
icmp	1.05	78	0.88	15	1	1	1.0	ipsweep
icmp	1.32	78	0.88	15	1	1	1.0	ipsweep
icmp	1.9	78	0.88	15	1	1	1.0	ipsweep
icmp	0.17	80	0.94	16	1	1	1.0	ipsweep
icmp	0.17	78	0.94	16	1	1	1.0	ipsweep
icmp	0.29	78	0.94	16	1	1	1.0	ipsweep
icmp	0.16	78	0.94	16	1	1	1.0	ipsweep
icmp	0.42	78	0.94	16	1	1	1.0	ipsweep
icmp	0.46	78	0.94	16	1	1	1.0	ipsweep
icmp	0.51	78	0.94	16	1	1	1.0	ipsweep
icmp	0.56	78	0.94	16	1	1	1.0	ipsweep
icmp	0.31	78	0.94	16	1	1	1.0	ipsweep
icmp	0.72	78	0.94	16	1	1	1.0	ipsweep
icmp	0.84	78	0.94	16	1	1	1.0	ipsweep
icmp	1.04	78	0.94	16	1	1	1.0	ipsweep
icmp	1.28	78	0.94	16	1	1	1.0	ipsweep
icmp	1.75	78	0.94	16	1	1	1.0	ipsweep
icmp	0.16	80	0.94	16	1	1	1.0	ipsweep
icmp	0.26	78	0.94	16	1	1	1.0	ipsweep
icmp	0.28	78	0.94	16	1	1	1.0	ipsweep
icmp	0.36	78	0.94	16	1	1	1.0	ipsweep
icmp	0.38	78	0.94	16	1	1	1.0	ipsweep
icmp	0.25	78	0.94	16	1	1	1.0	ipsweep
icmp	0.55	78	0.94	16	1	1	1.0	ipsweep
icmp	0.62	78	0.94	16	1	1	1.0	ipsweep
icmp	0.83	78	0.94	16	1	1	1.0	ipsweep
icmp	1.01	78	0.94	16	1	1	1.0	ipsweep
icmp	1.27	78	0.94	16	1	1	1.0	ipsweep
icmp	0.21	79	0.94	16	1	1	1.0	ipsweep
icmp	0.22	78	0.94	16	1	1	1.0	ipsweep
icmp	0.24	78	0.94	16	1	1	1.0	ipsweep
icmp	0.46	78	0.94	16	1	1	0.67	ipsweep
icmp	0.33	78	0.94	16	1	1	1.0	ipsweep
icmp	0.35	78	0.94	16	1	1	1.0	ipsweep
icmp	0.2	78	0.94	16	1	1	1.0	ipsweep
icmp	0.45	78	0.94	16	1	1	1.0	ipsweep
icmp	0.49	78	0.94	16	1	1	1.0	ipsweep
icmp	0.61	78	0.94	16	1	1	1.0	ipsweep
icmp	0.7	78	0.94	16	1	1	1.0	ipsweep
icmp	0.82	78	0.94	16	1	1	1.0	ipsweep
icmp	0.2	79	0.94	16	1	1	1.0	ipsweep
icmp	0.21	78	0.94	16	1	1	1.0	ipsweep
icmp	0.23	78	0.94	16	1	1	1.0	ipsweep
icmp	0.41	78	0.94	16	1	1	1.0	ipsweep
icmp	0.43	78	0.94	16	1	1	1.0	ipsweep
icmp	0.37	78	0.94	16	1	1	1.0	ipsweep
icmp	0.4	78	0.94	16	1	1	1.0	ipsweep
icmp	0.48	78	0.94	16	1	1	1.0	ipsweep
icmp	0.54	78	0.94	16	1	1	1.0	ipsweep
icmp	0.6	78	0.94	16	1	1	1.0	ipsweep
icmp	0.19	79	0.94	16	1	1	1.0	ipsweep
icmp	0.19	78	0.94	16	1	1	1.0	ipsweep
icmp	0.3	78	0.94	16	1	1	1.0	ipsweep
icmp	0.32	78	0.94	16	1	1	1.0	ipsweep
icmp	0.34	78	0.94	16	1	1	1.0	ipsweep
icmp	0.44	78	0.94	16	1	1	1.0	ipsweep
icmp	1.12	98	0.88	7	1	1	1.0	ipsweep
icmp	1.12	98	0.88	7	1	1	1.0	ipsweep
icmp	1.12	98	0.88	7	1	1	1.0	ipsweep
icmp	1.13	98	0.88	7	1	1	1.0	ipsweep
icmp	1.13	98	0.88	7	1	1	1.0	ipsweep
icmp	1.14	98	0.88	7	1	1	1.0	ipsweep
icmp	1.14	98	0.88	7	1	1	1.0	ipsweep
icmp	1.18	98	0.88	7	1	1	1.0	ipsweep
icmp	1.23	98	0.88	7	1	1	1.0	ipsweep
icmp	1.18	98	0.88	7	1	1	1.0	ipsweep
icmp	1.15	98	0.78	7	1	1	1.0	ipsweep
icmp	1.15	98	0.78	7	1	1	1.0	ipsweep
icmp	1.15	98	0.78	7	1	1	1.0	ipsweep
icmp	1.15	98	0.78	7	1	1	1.0	ipsweep
icmp	1.18	98	0.78	7	1	1	1.0	ipsweep
icmp	1.2	98	0.78	7	1	1	1.0	ipsweep
icmp	0.96	98	0.78	7	1	1	1.0	ipsweep
icmp	0.83	98	0.78	7	1	1	1.0	ipsweep
icmp	0.83	98	0.78	7	1	1	1.0	ipsweep
icmp	0.78	98	0.78	7	1	1	1.0	ipsweep
icmp	0.8	98	0.78	7	1	1	1.0	ipsweep
icmp	0.73	98	0.78	7	1	1	1.0	ipsweep
icmp	0.68	98	0.78	7	1	1	1.0	ipsweep
icmp	0.6	98	0.78	7	1	1	1.0	ipsweep
icmp	0.58	98	0.78	7	1	1	1.0	ipsweep
icmp	0.58	9	0.78	7	1	1	1.0	ipsweep
icmp	0.58	98	0.78	7	1	1	1.0	ipsweep
icmp	0.52	98	0.78	7	1	1	1.0	ipsweep
icmp	0.49	98	0.78	7	1	1	1.0	ipsweep
icmp	0.49	98	0.78	7	1	1	1.0	ipsweep
icmp	0.49	98	0.78	7	1	1	1.0	ipsweep
icmp	0.49	98	0.78	7	1	1	1.0	ipsweep
icmp	0.43	98	0.78	7	1	1	1.0	ipsweep
icmp	0.43	98	0.78	7	1	1	1.0	ipsweep
icmp	0.43	98	0.78	7	1	1	1.0	ipsweep
icmp	3.46	98	0.88	7	1	1	0.5	ipsweep
icmp	2.74	98	0.88	7	1	1	0.57	ipsweep
icmp	2.05	98	0.88	7	1	1	0.57	ipsweep
icmp	1.89	98	0.88	7	1	1	0.62	ipsweep
icmp	1.57	98	0.88	7	1	1	0.62	ipsweep
icmp	1.35	98	0.88	7	1	1	0.62	ipsweep
icmp	1.18	98	0.88	7	1	1	0.62	ipsweep
icmp	1.05	98	0.88	7	1	1	0.62	ipsweep
icmp	0.94	98	0.88	7	1	1	0.62	ipsweep
icmp	0.86	98	0.88	7	1	1	0.62	ipsweep
icmp	0.79	98	0.88	7	1	1	0.62	ipsweep
icmp	0.73	98	0.88	7	1	1	0.62	ipsweep
icmp	0.67	98	0.88	7	1	1	0.62	ipsweep
icmp	0.63	98	0.88	7	1	1	0.62	ipsweep
icmp	0.59	98	0.88	7	1	1	0.62	ipsweep
icmp	0.56	98	0.88	7	1	1	0.62	ipsweep
icmp	0.53	98	0.88	7	1	1	0.62	ipsweep
icmp	0.5	98	0.78	7	1	1	0.62	ipsweep
icmp	0.47	98	0.78	7	1	1	0.62	ipsweep
icmp	0.45	98	0.78	7	1	1	0.62	ipsweep
icmp	0.43	98	0.7	7	1	1	0.62	ipsweep
icmp	0.41	98	0.7	7	1	1	0.62	ipsweep
icmp	0.4	98	0.7	7	1	1	0.62	ipsweep
icmp	2.77	98	0.8	4	1	1	1.0	ipsweep
icmp	1.55	98	0.8	4	1	1	1.0	ipsweep
icmp	1.45	98	0.67	4	1	1	1.0	ipsweep
icmp	1.39	98	0.67	4	1	1	1.0	ipsweep
icmp	1.35	98	0.67	4	1	1	1.0	ipsweep
icmp	1.32	98	0.67	4	1	1	1.0	ipsweep
icmp	1.14	98	0.67	4	1	1	1.0	ipsweep
icmp	1.15	98	0.67	4	1	1	1.0	ipsweep
icmp	1.03	98	0.67	4	1	1	1.0	ipsweep
icmp	0.93	98	0.67	4	1	1	1.0	ipsweep
icmp	0.85	98	0.67	4	1	1	1.0	ipsweep
icmp	0.78	98	0.67	4	1	1	1.0	ipsweep
icmp	0.72	98	0.67	4	1	1	1.0	ipsweep
icmp	0.67	98	0.67	4	1	1	1.0	ipsweep
icmp	0.63	98	0.67	4	1	1	1.0	ipsweep
icmp	2.15	98	0.89	8	1	1	1.0	ipsweep
icmp	1.77	98	0.89	8	1	1	1.0	ipsweep
icmp	1.29	98	0.89	8	1	1	1.0	ipsweep
icmp	1.26	98	0.89	8	1	1	1.0	ipsweep
icmp	1.24	98	0.89	8	1	1	1.0	ipsweep
icmp	1.15	98	0.89	8	1	1	1.0	ipsweep
icmp	1.15	98	0.8	8	1	1	1.0	ipsweep
icmp	0.99	98	0.8	8	1	1	1.0	ipsweep
icmp	0.9	98	0.8	8	1	1	1.0	ipsweep
icmp	0.82	98	0.8	8	1	1	1.0	ipsweep
icmp	0.75	98	0.8	8	1	1	1.0	ipsweep
icmp	0.7	98	0.8	8	1	1	1.0	ipsweep
icmp	0.73	98	0.8	8	1	1	1.0	ipsweep
icmp	0.69	98	0.8	8	1	1	1.0	ipsweep
icmp	0.71	98	0.8	8	1	1	1.0	ipsweep
icmp	0.74	98	0.8	8	1	1	1.0	ipsweep
icmp	0.77	98	0.8	8	1	1	1.0	ipsweep
icmp	0.79	98	0.8	8	1	1	1.0	ipsweep
icmp	0.81	98	0.8	8	1	1	1.0	ipsweep
icmp	0.82	98	0.8	8	1	1	1.0	ipsweep
icmp	0.84	98	0.8	8	1	1	1.0	ipsweep
icmp	0.8	98	0.8	8	1	1	1.0	ipsweep
icmp	0.77	98	0.8	8	1	1	1.0	ipsweep
icmp	0.74	98	0.8	8	1	1	1.0	ipsweep
icmp	0.71	98	0.73	8	1	1	1.0	ipsweep
icmp	0.69	98	0.73	8	1	1	1.0	ipsweep
icmp	0.66	98	0.73	8	1	1	1.0	ipsweep
icmp	0.64	98	0.73	8	1	1	1.0	ipsweep
icmp	0.62	98	0.73	8	1	1	1.0	ipsweep
icmp	4.63	98	0.8	8	1	1	0.33	ipsweep
icmp	2.84	98	0.8	8	1	1	0.5	ipsweep
icmp	2.37	98	0.8	8	1	1	0.57	ipsweep
icmp	2.12	98	0.8	8	1	1	0.62	ipsweep
icmp	1.95	98	0.8	8	1	1	0.67	ipsweep
icmp	1.06	98	0.89	8	1	1	1.0	ipsweep
icmp	1.09	98	0.89	8	1	1	1.0	ipsweep
icmp	1.11	98	0.89	8	1	1	1.0	ipsweep
icmp	1.13	98	0.89	8	1	1	1.0	ipsweep
icmp	0.95	98	0.8	8	1	1	1.0	ipsweep
icmp	0.99	98	0.8	8	1	1	1.0	ipsweep
icmp	1.01	98	0.73	8	1	1	1.0	ipsweep
icmp	1.03	98	0.73	8	1	1	1.0	ipsweep
icmp	1.04	98	0.73	8	1	1	1.0	ipsweep
icmp	0.95	98	0.73	8	1	1	1.0	ipsweep
icmp	0.87	98	0.73	8	1	1	1.0	ipsweep
icmp	0.8	98	0.73	8	1	1	1.0	ipsweep
icmp	0.75	98	0.73	8	1	1	1.0	ipsweep
icmp	0.7	98	0.73	8	1	1	1.0	ipsweep
icmp	0.65	98	0.73	8	1	1	1.0	ipsweep
icmp	0.62	98	0.73	8	1	1	1.0	ipsweep
icmp	0.58	98	0.73	8	1	1	1.0	ipsweep
icmp	1.79	98	0.9	9	1	1	1.0	ipsweep
icmp	1.02	98	0.9	9	1	1	1.0	ipsweep
icmp	1.07	98	0.9	9	1	1	1.0	ipsweep
icmp	1.09	98	0.9	9	1	1	1.0	ipsweep
icmp	0.88	98	0.9	9	1	1	1.0	ipsweep
icmp	0.93	98	0.9	9	1	1	1.0	ipsweep
icmp	0.97	98	0.9	9	1	1	1.0	ipsweep
icmp	0.99	98	0.82	9	1	1	1.0	ipsweep
icmp	1.01	98	0.82	9	1	1	1.0	ipsweep
icmp	1.03	98	0.82	9	1	1	1.0	ipsweep
icmp	1.04	98	0.82	9	1	1	1.0	ipsweep
icmp	0.96	98	0.82	9	1	1	1.0	ipsweep
icmp	0.88	98	0.82	9	1	1	1.0	ipsweep
icmp	0.82	98	0.82	9	1	1	1.0	ipsweep
icmp	0.77	98	0.82	9	1	1	1.0	ipsweep
icmp	0.72	98	0.75	9	1	1	1.0	ipsweep
icmp	0.68	98	0.75	9	1	1	1.0	ipsweep
icmp	0.64	98	0.75	9	1	1	1.0	ipsweep
icmp	0.61	98	0.75	9	1	1	1.0	ipsweep
icmp	0.58	98	0.75	9	1	1	1.0	ipsweep
icmp	0.55	98	0.69	9	1	1	1.0	ipsweep
icmp	0.53	98	0.69	9	1	1	1.0	ipsweep
icmp	0.46	98	0.69	9	1	1	1.0	ipsweep
icmp	1.18	98	0.75	9	1	1	1.0	ipsweep
icmp	1.18	98	0.75	9	1	1	1.0	ipsweep
icmp	0.89	98	0.75	9	1	1	1.0	ipsweep
icmp	0.94	98	0.75	9	1	1	1.0	ipsweep
icmp	0.97	98	0.75	9	1	1	1.0	ipsweep
icmp	0.98	98	0.75	9	1	1	1.0	ipsweep
icmp	1.0	98	0.75	9	1	1	1.0	ipsweep
icmp	1.02	98	0.69	9	1	1	1.0	ipsweep
icmp	1.04	98	0.69	9	1	1	1.0	ipsweep
icmp	0.95	98	0.69	9	1	1	1.0	ipsweep
icmp	0.87	98	0.69	9	1	1	1.0	ipsweep
icmp	0.8	98	0.69	9	1	1	1.0	ipsweep
icmp	0.75	98	0.69	9	1	1	1.0	ipsweep
icmp	0.7	98	0.69	9	1	1	1.0	ipsweep
icmp	1.11	98	0.91	10	1	1	1.0	ipsweep
icmp	1.13	98	0.91	10	1	1	1.0	ipsweep
icmp	0.86	98	0.91	10	1	1	1.0	ipsweep
icmp	0.93	98	0.91	10	1	1	1.0	ipsweep
icmp	0.97	98	0.91	10	1	1	1.0	ipsweep
icmp	1.0	98	0.91	10	1	1	1.0	ipsweep
icmp	1.02	98	0.77	10	1	1	1.0	ipsweep
icmp	1.04	98	0.77	10	1	1	1.0	ipsweep
icmp	1.05	98	0.77	10	1	1	1.0	ipsweep
icmp	1.06	98	0.77	10	1	1	1.0	ipsweep
icmp	0.97	98	0.77	10	1	1	1.0	ipsweep
icmp	0.9	98	0.77	10	1	1	1.0	ipsweep
icmp	2.21	98	0.83	10	1	1	0.67	ipsweep
icmp	1.37	98	0.83	10	1	1	0.67	ipsweep
icmp	1.3	98	0.83	10	1	1	0.75	ipsweep
icmp	1.24	98	0.83	10	1	1	0.86	ipsweep
icmp	1.23	98	0.83	10	1	1	0.88	ipsweep
icmp	1.09	98	0.83	10	1	1	0.89	ipsweep
icmp	1.1	98	0.83	10	1	1	0.9	ipsweep
icmp	1.11	98	0.83	10	1	1	0.91	ipsweep
icmp	1.02	98	0.83	10	1	1	0.91	ipsweep
icmp	0.95	98	0.83	10	1	1	0.91	ipsweep
icmp	0.69	98	0.83	10	1	1	0.91	ipsweep
icmp	0.66	98	0.83	10	1	1	0.91	ipsweep
icmp	1.16	98	0.92	12	1	1	1.0	ipsweep
icmp	1.14	98	0.92	12	1	1	1.0	ipsweep
icmp	1.15	98	0.92	12	1	1	1.0	ipsweep
icmp	1.16	98	0.92	12	1	1	1.0	ipsweep
icmp	1.17	98	0.92	12	1	1	1.0	ipsweep
icmp	1.17	98	0.92	12	1	1	1.0	ipsweep
icmp	1.17	98	0.92	12	1	1	1.0	ipsweep
icmp	1.04	98	0.86	12	1	1	1.0	ipsweep
icmp	1.06	98	0.86	12	1	1	1.0	ipsweep
icmp	1.07	98	0.86	12	1	1	1.0	ipsweep
icmp	0.98	98	0.86	12	1	1	1.0	ipsweep
icmp	0.91	98	0.86	12	1	1	1.0	ipsweep
icmp	0.84	98	0.86	12	1	1	1.0	ipsweep
icmp	0.78	98	0.86	12	1	1	1.0	ipsweep
icmp	0.74	98	0.86	12	1	1	1.0	ipsweep
icmp	0.68	98	0.86	12	1	1	1.0	ipsweep
icmp	0.63	98	0.86	12	1	1	1.0	ipsweep
icmp	4.11	98	0.86	12	1	1	0.43	ipsweep
icmp	1.58	98	0.86	12	1	1	1.0	ipsweep
icmp	1.41	98	0.86	12	1	1	1.0	ipsweep
icmp	1.02	98	0.86	12	1	1	1.0	ipsweep
icmp	1.05	98	0.86	12	1	1	1.0	ipsweep
icmp	1.08	98	0.86	12	1	1	1.0	ipsweep
icmp	1.09	98	0.86	12	1	1	1.0	ipsweep
icmp	1.11	98	0.86	12	1	1	1.0	ipsweep
icmp	0.97	98	0.86	12	1	1	1.0	ipsweep
icmp	0.99	98	0.86	12	1	1	1.0	ipsweep
icmp	1.01	98	0.86	12	1	1	1.0	ipsweep
icmp	1.02	98	0.86	12	1	1	1.0	ipsweep
icmp	0.94	98	0.86	12	1	1	1.0	ipsweep
icmp	1.42	98	0.92	12	1	1	1.0	ipsweep
icmp	1.32	98	0.92	12	1	1	1.0	ipsweep
icmp	0.97	98	0.86	12	1	1	1.0	ipsweep
icmp	1.01	98	0.86	12	1	1	1.0	ipsweep
icmp	1.04	98	0.86	12	1	1	1.0	ipsweep
icmp	0.89	98	0.86	12	1	1	1.0	ipsweep
icmp	0.77	98	0.86	12	1	1	1.0	ipsweep
icmp	0.69	98	0.86	12	1	1	1.0	ipsweep
icmp	0.61	98	0.86	12	1	1	1.0	ipsweep
icmp	0.56	98	0.86	12	1	1	1.0	ipsweep
icmp	0.51	98	0.86	12	1	1	1.0	ipsweep
icmp	0.47	98	0.86	12	1	1	1.0	ipsweep
icmp	0.43	98	0.86	12	1	1	1.0	ipsweep
icmp	0.4	98	0.86	12	1	1	1.0	ipsweep
icmp	0.38	98	0.86	12	1	1	1.0	ipsweep
icmp	0.36	98	0.86	12	1	1	1.0	ipsweep
icmp	0.34	98	0.86	12	1	1	1.0	ipsweep
icmp	1.79	98	0.94	15	1	1	1.0	ipsweep
icmp	1.02	98	0.94	15	1	1	1.0	ipsweep
icmp	1.06	98	0.94	15	1	1	1.0	ipsweep
icmp	1.04	98	0.94	15	1	1	1.0	ipsweep
icmp	1.07	98	0.94	15	1	1	1.0	ipsweep
icmp	1.09	98	0.94	15	1	1	1.0	ipsweep
icmp	1.11	98	0.94	15	1	1	1.0	ipsweep
icmp	0.97	98	0.94	15	1	1	1.0	ipsweep
icmp	1.0	98	0.94	15	1	1	1.0	ipsweep
icmp	1.65	98	0.94	15	1	1	1.0	ipsweep
icmp	1.5	98	0.94	15	1	1	1.0	ipsweep
icmp	1.13	98	0.94	15	1	1	1.0	ipsweep
icmp	0.92	98	0.94	15	1	1	1.0	ipsweep
icmp	0.77	98	0.94	15	1	1	1.0	ipsweep
icmp	0.67	98	0.94	15	1	1	1.0	ipsweep
icmp	0.58	98	0.94	15	1	1	1.0	ipsweep
icmp	0.52	98	0.94	15	1	1	1.0	ipsweep
icmp	0.47	98	0.94	15	1	1	1.0	ipsweep
icmp	0.42	98	0.94	15	1	1	1.0	ipsweep
icmp	0.39	98	0.94	15	1	1	1.0	ipsweep
icmp	0.36	98	0.94	15	1	1	1.0	ipsweep
icmp	0.33	98	0.94	15	1	1	1.0	ipsweep
icmp	0.31	98	0.94	15	1	1	1.0	ipsweep
icmp	1.79	98	0.83	15	1	1	1.0	ipsweep
icmp	1.17	98	0.83	15	1	1	1.0	ipsweep
icmp	1.16	98	0.83	15	1	1	1.0	ipsweep
icmp	0.93	98	0.83	15	1	1	1.0	ipsweep
icmp	0.73	98	0.83	15	1	1	1.0	ipsweep
icmp	0.63	98	0.83	15	1	1	1.0	ipsweep
icmp	0.55	98	0.83	15	1	1	1.0	ipsweep
icmp	0.5	98	0.83	15	1	1	1.0	ipsweep
icmp	0.45	98	0.83	15	1	1	1.0	ipsweep
icmp	0.41	98	0.83	15	1	1	1.0	ipsweep
icmp	0.69	98	0.83	14	1	1	1.0	ipsweep
icmp	0.9	98	1.0	8	1	1	1.0	ipsweep
icmp	0.6	85	1.0	8	1	1	1.0	ipsweep
icmp	0.21	98	1.0	8	1	1	1.0	ipsweep
icmp	0.99	98	1.0	4	1	1	1.0	ipsweep
icmp	0.36	98	1.0	12	1	1	1.0	ipsweep
icmp	0.39	98	1.0	15	1	1	1.0	ipsweep
icmp	0.97	98	1.0	12	1	1	1.0	ipsweep
icmp	0.25	75	1.0	8	1	1	1.0	ipsweep
icmp	0.39	98	1.0	14	1	1	1.0	ipsweep
icmp	0.66	98	1.0	11	1	1	1.0	ipsweep
icmp	0.49	62	1.0	9	1	1	1.0	ipsweep
icmp	0.5	98	1.0	7	1	1	1.0	ipsweep
icmp	0.51	78	1.0	16	1	1	1.0	ipsweep
icmp	0.62	98	1.0	9	1	1	1.0	ipsweep
icmp	0.39	75	1.0	8	1	1	1.0	ipsweep
icmp	0.3	85	1.0	8	1	1	1.0	ipsweep
icmp	0.97	98	1.0	11	1	1	1.0	ipsweep
icmp	0.49	98	1.0	7	1	1	1.0	ipsweep
icmp	1.77	98	1.0	8	1	1	1.0	ipsweep
icmp	0.32	78	1.0	16	1	1	1.0	ipsweep
icmp	0.51	98	1.0	8	1	1	1.0	ipsweep
icmp	0.14	98	1.0	7	1	1	1.0	ipsweep
icmp	0.21	57	1.0	8	1	1	1.0	ipsweep
icmp	0.43	98	1.0	7	1	1	1.0	ipsweep
icmp	1.22	98	1.0	7	1	1	1.0	ipsweep
icmp	1.55	98	1.0	8	1	1	1.0	ipsweep
icmp	0.71	67	1.0	6	1	1	1.0	ipsweep
icmp	1.14	98	1.0	14	1	1	1.0	ipsweep
icmp	1.06	98	1.0	12	1	1	1.0	ipsweep
icmp	2.41	98	1.0	9	1	1	1.0	ipsweep
icmp	0.74	75	1.0	8	1	1	1.0	ipsweep
icmp	0.24	85	1.0	8	1	1	1.0	ipsweep
icmp	0.37	75	1.0	8	1	1	1.0	ipsweep
icmp	0.69	75	1.0	8	1	1	1.0	ipsweep
icmp	1.21	98	1.0	9	1	1	1.0	ipsweep
icmp	0.27	98	1.0	16	1	1	0.8	ipsweep
icmp	0.4	78	1.0	16	1	1	1.0	ipsweep
icmp	1.89	98	1.0	7	1	1	0.62	ipsweep
icmp	0.98	98	1.0	9	1	1	1.0	ipsweep
icmp	0.22	78	1.0	16	1	1	1.0	ipsweep
icmp	1.57	98	1.0	9	1	1	1.0	ipsweep
icmp	0.53	98	1.0	6	1	1	1.0	ipsweep
icmp	0.53	98	1.0	7	1	1	0.62	ipsweep
icmp	0.7	98	1.0	8	1	1	1.0	ipsweep
icmp	0.23	78	1.0	13	1	1	1.0	ipsweep
icmp	0.53	67	1.0	6	1	1	1.0	ipsweep
icmp	0.38	98	1.0	16	1	1	1.0	ipsweep
icmp	0.66	98	1.0	10	1	1	1.0	ipsweep
icmp	0.31	98	1.0	11	1	1	1.0	ipsweep
icmp	0.57	98	1.0	13	1	1	1.0	ipsweep
icmp	1.43	98	1.0	5	1	1	1.0	ipsweep
icmp	0.97	98	1.0	7	1	1	1.0	ipsweep
icmp	0.47	98	1.0	15	1	1	1.0	ipsweep
icmp	0.95	98	1.0	9	1	1	1.0	ipsweep
icmp	1.02	98	1.0	12	1	1	1.0	ipsweep
icmp	1.06	98	1.0	7	1	1	1.0	ipsweep
icmp	0.77	98	1.0	8	1	1	1.0	ipsweep
icmp	0.76	98	1.0	8	1	1	1.0	ipsweep
icmp	0.76	98	1.0	13	1	1	1.0	ipsweep
icmp	0.57	98	1.0	10	1	1	1.0	ipsweep
icmp	0.71	98	1.0	8	1	1	1.0	ipsweep
icmp	0.69	98	1.0	8	1	1	1.0	ipsweep
icmp	1.06	64	1.0	7	1	1	1.0	ipsweep
icmp	0.46	98	1.0	11	1	1	1.0	ipsweep
icmp	0.31	98	1.0	12	1	1	1.0	ipsweep
icmp	1.09	98	1.0	10	1	1	0.89	ipsweep
icmp	1.17	98	1.0	11	1	1	1.0	ipsweep
icmp	0.28	78	1.0	16	1	1	1.0	ipsweep
icmp	0.35	98	1.0	13	1	1	1.0	ipsweep
icmp	0.74	98	1.0	13	1	1	1.0	ipsweep
icmp	0.26	98	1.0	8	1	1	1.0	ipsweep
icmp	0.4	98	1.0	7	1	1	1.0	ipsweep
icmp	0.31	98	1.0	8	1	1	1.0	ipsweep
icmp	1.08	52	1.0	5	1	1	1.0	ipsweep
icmp	0.52	78	1.0	15	1	1	1.0	ipsweep
icmp	0.49	98	1.0	6	1	1	1.0	ipsweep
icmp	1.17	98	1.0	12	1	1	1.0	ipsweep
icmp	1.07	98	1.0	12	1	1	1.0	ipsweep
icmp	1.18	98	1.0	7	1	1	0.62	ipsweep
icmp	0.61	78	1.0	16	1	1	1.0	ipsweep
icmp	0.27	85	1.0	8	1	1	1.0	ipsweep
icmp	1.3	98	1.0	9	1	1	1.0	ipsweep
icmp	0.26	78	1.0	16	1	1	1.0	ipsweep
icmp	0.41	98	1.0	8	1	1	1.0	ipsweep
icmp	0.84	78	1.0	16	1	1	1.0	ipsweep
icmp	1.02	98	1.0	12	1	1	1.0	ipsweep
icmp	0.32	98	1.0	8	1	1	1.0	ipsweep
icmp	0.6	78	1.0	16	1	1	1.0	ipsweep
icmp	0.36	75	1.0	8	1	1	1.0	ipsweep
icmp	0.2	78	1.0	13	1	1	1.0	ipsweep
icmp	0.44	98	1.0	10	1	1	1.0	ipsweep
icmp	0.75	98	1.0	9	1	1	1.0	ipsweep
icmp	1.18	98	1.0	16	1	1	1.0	ipsweep
icmp	1.13	98	1.0	15	1	1	1.0	ipsweep
icmp	1.0	98	1.0	11	1	1	1.0	ipsweep
icmp	0.82	98	1.0	8	1	1	1.0	ipsweep
icmp	0.62	98	1.0	8	1	1	1.0	ipsweep
icmp	1.43	98	1.0	9	1	1	1.0	ipsweep
icmp	1.02	98	1.0	9	1	1	1.0	ipsweep
icmp	0.87	67	1.0	6	1	1	1.0	ipsweep
icmp	0.71	75	1.0	6	1	1	1.0	ipsweep
icmp	2.53	98	1.0	12	1	1	0.67	ipsweep
icmp	0.63	98	1.0	7	1	1	0.62	ipsweep
icmp	0.64	98	1.0	8	1	1	1.0	ipsweep
icmp	0.33	75	1.0	8	1	1	1.0	ipsweep
icmp	0.63	98	1.0	9	1	1	1.0	ipsweep
icmp	0.17	98	1.0	8	1	1	1.0	ipsweep
icmp	1.75	78	1.0	16	1	1	1.0	ipsweep
icmp	1.23	98	1.0	10	1	1	0.88	ipsweep
icmp	0.34	98	1.0	16	1	1	1.0	ipsweep
icmp	0.45	98	1.0	14	1	1	1.0	ipsweep
icmp	1.15	98	1.0	4	1	1	1.0	ipsweep
icmp	0.39	98	1.0	8	1	1	1.0	ipsweep
icmp	0.65	78	1.0	13	1	1	1.0	ipsweep
icmp	0.88	98	1.0	9	1	1	1.0	ipsweep
icmp	0.45	98	1.0	9	1	1	1.0	ipsweep
icmp	1.19	75	1.0	8	1	1	0.67	ipsweep
icmp	0.43	98	1.0	9	1	1	1.0	ipsweep
icmp	0.77	98	1.0	15	1	1	1.0	ipsweep
icmp	1.09	98	1.0	8	1	1	1.0	ipsweep
icmp	0.97	98	1.0	9	1	1	1.0	ipsweep
icmp	0.81	98	1.0	8	1	1	1.0	ipsweep
icmp	1.05	98	1.0	12	1	1	1.0	ipsweep
icmp	0.42	98	1.0	15	1	1	1.0	ipsweep
icmp	0.64	98	1.0	9	1	1	1.0	ipsweep
icmp	0.48	98	1.0	13	1	1	1.0	ipsweep
icmp	1.55	54	1.0	8	1	1	1.0	ipsweep
icmp	0.69	98	1.0	16	1	1	1.0	ipsweep
icmp	0.67	98	1.0	9	1	1	1.0	ipsweep
icmp	1.16	98	1.0	12	1	1	1.0	ipsweep
icmp	0.57	98	1.0	16	1	1	1.0	ipsweep
icmp	0.82	98	1.0	11	1	1	1.0	ipsweep
icmp	1.36	98	1.0	9	1	1	1.0	ipsweep
icmp	0.43	98	1.0	12	1	1	1.0	ipsweep
icmp	0.42	67	1.0	6	1	1	1.0	ipsweep
icmp	0.45	98	1.0	7	1	1	0.62	ipsweep
icmp	1.26	98	1.0	11	1	1	1.0	ipsweep
icmp	1.9	67	1.0	6	1	1	1.0	ipsweep
icmp	0.55	78	1.0	16	1	1	1.0	ipsweep
icmp	0.97	98	1.0	10	1	1	1.0	ipsweep
icmp	0.28	98	1.0	12	1	1	1.0	ipsweep
icmp	1.31	54	1.0	8	1	1	1.0	ipsweep
icmp	1.04	78	1.0	16	1	1	1.0	ipsweep
icmp	0.9	98	1.0	10	1	1	1.0	ipsweep
icmp	1.45	98	1.0	7	1	1	1.0	ipsweep
icmp	0.22	98	1.0	8	1	1	1.0	ipsweep
icmp	0.49	98	1.0	8	1	1	1.0	ipsweep
icmp	0.74	98	1.0	11	1	1	1.0	ipsweep
icmp	1.04	64	1.0	7	1	1	1.0	ipsweep
icmp	0.78	98	1.0	9	1	1	1.0	ipsweep
icmp	1.13	98	1.0	7	1	1	1.0	ipsweep
icmp	0.43	78	1.0	15	1	1	1.0	ipsweep
icmp	0.47	98	1.0	7	1	1	0.62	ipsweep
icmp	0.41	98	1.0	9	1	1	1.0	ipsweep
icmp	0.39	85	1.0	8	1	1	1.0	ipsweep
icmp	0.42	98	1.0	8	1	1	1.0	ipsweep
icmp	0.63	75	1.0	8	1	1	1.0	ipsweep
icmp	0.19	98	1.0	6	1	1	1.0	ipsweep
icmp	0.4	85	1.0	8	1	1	0.67	ipsweep
icmp	0.27	67	1.0	13	1	1	1.0	ipsweep
icmp	1.04	98	1.0	12	1	1	1.0	ipsweep
icmp	0.45	78	1.0	16	1	1	1.0	ipsweep
icmp	0.18	98	1.0	8	1	1	1.0	ipsweep
icmp	0.24	78	1.0	11	1	1	1.0	ipsweep
icmp	0.66	98	1.0	10	1	1	0.91	ipsweep
icmp	0.61	98	1.0	11	1	1	1.0	ipsweep
icmp	1.56	98	1.0	9	1	1	1.0	ipsweep
icmp	1.2	98	1.0	13	1	1	1.0	ipsweep
icmp	4.63	98	1.0	8	1	1	0.33	ipsweep
icmp	1.3	98	1.0	10	1	1	0.75	ipsweep
icmp	0.67	78	1.0	13	1	1	1.0	ipsweep
icmp	0.99	98	1.0	8	1	1	1.0	ipsweep
icmp	2.05	98	1.0	7	1	1	0.57	ipsweep
icmp	0.78	98	1.0	4	1	1	1.0	ipsweep
icmp	2.77	98	1.0	4	1	1	1.0	ipsweep
icmp	0.34	67	1.0	13	1	1	1.0	ipsweep
icmp	0.57	98	1.0	8	1	1	1.0	ipsweep
icmp	0.88	98	1.0	16	1	1	1.0	ipsweep
icmp	0.63	98	1.0	10	1	1	0.5	ipsweep
icmp	0.36	78	1.0	16	1	1	1.0	ipsweep
icmp	0.85	98	1.0	4	1	1	1.0	ipsweep
icmp	0.79	75	1.0	8	1	1	1.0	ipsweep
icmp	0.5	54	1.0	8	1	1	1.0	ipsweep
icmp	1.01	98	1.0	9	1	1	1.0	ipsweep
icmp	0.97	98	1.0	12	1	1	1.0	ipsweep
icmp	0.23	98	1.0	8	1	1	1.0	ipsweep
icmp	0.62	98	1.0	14	1	1	1.0	ipsweep
icmp	0.93	98	1.0	9	1	1	1.0	ipsweep
icmp	0.41	98	1.0	7	1	1	0.62	ipsweep
icmp	1.02	98	1.0	10	1	1	1.0	ipsweep
icmp	1.05	98	1.0	16	1	1	1.0	ipsweep
icmp	0.49	75	1.0	8	1	1	1.0	ipsweep
icmp	0.83	98	1.0	7	1	1	1.0	ipsweep
icmp	0.43	98	1.0	7	1	1	1.0	ipsweep
icmp	0.73	98	1.0	7	1	1	1.0	ipsweep
icmp	0.2	57	0.73	10	1	1	1.0	ipsweep
icmp	0.23	98	0.87	13	1	1	1.0	ipsweep
icmp	0.26	98	0.88	15	1	1	0.62	ipsweep
icmp	0.66	98	0.85	22	1	1	1.0	ipsweep
icmp	0.56	98	0.8	17	1	1	1.0	ipsweep
icmp	0.77	98	1.0	12	1	1	1.0	ipsweep
icmp	0.78	98	0.8	17	1	1	1.0	ipsweep
icmp	0.8	98	0.9	11	1	1	1.0	ipsweep
icmp	0.58	98	0.92	12	1	1	1.0	ipsweep
icmp	0.23	98	0.67	22	1	1	1.0	ipsweep
icmp	0.21	78	0.94	11	1	1	1.0	ipsweep
icmp	0.62	78	0.94	15	1	1	0.67	ipsweep
icmp	0.82	78	0.94	11	1	1	1.0	ipsweep
icmp	0.19	75	0.89	20	1	1	1.0	ipsweep
icmp	0.35	98	0.8	12	1	1	1.0	ipsweep
icmp	0.72	98	0.69	16	1	1	1.0	ipsweep
icmp	0.57	98	0.88	15	1	1	1.0	ipsweep
icmp	0.57	98	1.0	15	1	1	1.0	ipsweep
icmp	0.49	85	0.8	11	1	1	1.0	ipsweep
icmp	0.12	98	0.88	13	1	1	0.62	ipsweep
icmp	0.29	52	0.83	19	1	1	1.0	ipsweep
icmp	0.44	98	0.94	16	1	1	1.0	ipsweep
icmp	0.6	98	0.92	15	1	1	1.0	ipsweep
icmp	0.46	98	0.8	14	1	1	1.0	ipsweep
icmp	0.61	98	0.8	21	1	1	1.0	ipsweep
icmp	0.73	98	1.0	14	1	1	1.0	ipsweep
icmp	0.79	78	0.88	12	1	1	1.0	ipsweep
icmp	0.13	75	0.89	17	1	1	1.0	ipsweep
icmp	0.82	98	0.94	18	1	1	1.0	ipsweep
icmp	0.34	63	0.87	18	1	1	1.0	ipsweep
icmp	0.7	98	0.44	15	1	1	1.0	ipsweep
icmp	0.69	98	0.93	12	1	1	1.0	ipsweep
icmp	0.38	98	0.87	11	1	1	1.0	ipsweep
icmp	0.63	64	0.7	13	1	1	1.0	ipsweep
icmp	0.71	98	0.85	18	1	1	1.0	ipsweep
icmp	0.73	98	0.8	17	1	1	1.0	ipsweep
icmp	0.09	98	0.92	11	1	1	1.0	ipsweep
icmp	0.57	98	0.85	14	1	1	1.0	ipsweep
icmp	0.59	67	0.67	15	1	1	1.0	ipsweep
icmp	0.54	98	1.0	11	1	1	1.0	ipsweep
icmp	0.59	98	0.83	15	1	1	0.67	ipsweep
icmp	0.46	98	0.82	11	1	1	1.0	ipsweep
icmp	0.78	98	0.67	21	1	1	1.0	ipsweep
icmp	0.49	98	0.8	12	1	1	1.0	ipsweep
icmp	0.29	75	0.89	13	1	1	1.0	ipsweep
icmp	0.39	98	0.94	19	1	1	1.0	ipsweep
icmp	0.51	98	0.85	16	1	1	1.0	ipsweep
icmp	0.71	78	0.94	13	1	1	1.0	ipsweep
icmp	0.22	98	0.9	10	1	1	1.0	ipsweep
icmp	0.31	78	1.0	11	1	1	1.0	ipsweep
icmp	0.65	75	0.89	10	1	1	1.0	ipsweep
icmp	0.35	98	0.94	12	1	1	1.0	ipsweep
icmp	0.69	98	0.88	19	1	1	1.0	ipsweep
icmp	0.42	98	0.93	21	1	1	1.0	ipsweep
icmp	0.17	98	0.83	15	1	1	1.0	ipsweep
icmp	0.09	75	1.0	13	1	1	1.0	ipsweep
icmp	0.34	98	1.0	20	1	1	1.0	ipsweep
icmp	0.47	98	0.83	14	1	1	1.0	ipsweep
icmp	0.8	98	0.8	22	1	1	1.0	ipsweep
icmp	0.6	85	0.8	17	1	1	1.0	ipsweep
icmp	0.72	98	1.0	16	1	1	1.0	ipsweep
icmp	0.27	98	1.0	13	1	1	1.0	ipsweep
icmp	0.71	85	0.8	13	1	1	1.0	ipsweep
icmp	0.17	98	0.85	10	1	1	1.0	ipsweep
icmp	0.79	98	0.86	13	1	1	1.0	ipsweep
icmp	0.66	98	0.82	16	1	1	1.0	ipsweep
icmp	0.28	98	0.82	15	1	1	1.0	ipsweep
icmp	0.73	98	0.85	11	1	1	1.0	ipsweep
icmp	0.72	98	1.0	16	1	1	1.0	ipsweep
icmp	0.37	78	0.88	19	1	1	1.0	ipsweep
icmp	0.1	98	0.85	11	1	1	1.0	ipsweep
icmp	0.12	98	0.78	21	1	1	1.0	ipsweep
icmp	0.79	98	0.75	17	1	1	1.0	ipsweep
icmp	0.6	98	0.82	13	1	1	1.0	ipsweep
icmp	0.65	67	0.67	10	1	1	1.0	ipsweep
icmp	0.75	98	0.8	10	1	1	1.0	ipsweep
icmp	0.12	98	0.86	10	1	1	1.0	ipsweep
icmp	0.23	98	1.0	14	1	1	1.0	ipsweep
icmp	0.67	98	0.7	19	1	1	1.0	ipsweep
icmp	0.45	64	0.7	21	1	1	1.0	ipsweep
icmp	0.79	98	0.67	21	1	1	1.0	ipsweep
icmp	0.46	98	0.8	20	1	1	1.0	ipsweep
icmp	0.74	62	1.0	21	1	1	1.0	ipsweep
icmp	0.68	78	0.94	14	1	1	1.0	ipsweep
icmp	0.64	98	0.78	21	1	1	1.0	ipsweep
icmp	0.39	98	0.78	19	1	1	0.62	ipsweep
icmp	0.16	98	1.0	12	1	1	1.0	ipsweep
icmp	0.45	98	0.8	12	1	1	1.0	ipsweep
icmp	0.45	78	0.94	21	1	1	1.0	ipsweep
icmp	0.39	98	0.94	21	1	1	1.0	ipsweep
icmp	0.45	98	1.0	13	1	1	1.0	ipsweep
icmp	0.56	78	1.0	19	1	1	1.0	ipsweep
icmp	0.58	98	0.83	19	1	1	1.0	ipsweep
icmp	0.55	98	0.88	10	1	1	1.0	ipsweep
icmp	0.51	98	0.86	16	1	1	1.0	ipsweep
icmp	0.49	98	0.8	17	1	1	1.0	ipsweep
icmp	0.09	98	1.0	19	1	1	1.0	ipsweep
icmp	0.25	98	0.8	18	1	1	1.0	ipsweep
icmp	0.51	63	0.87	21	1	1	1.0	ipsweep
icmp	0.33	67	0.67	21	1	1	1.0	ipsweep
icmp	0.45	98	0.86	15	1	1	1.0	ipsweep
icmp	0.37	98	0.88	14	1	1	0.62	ipsweep
icmp	0.57	78	0.94	14	1	1	1.0	ipsweep
icmp	0.48	98	0.78	10	1	1	1.0	ipsweep
icmp	0.18	85	0.8	17	1	1	1.0	ipsweep
icmp	0.34	98	1.0	15	1	1	1.0	ipsweep
icmp	0.19	78	0.76	17	1	1	1.0	ipsweep
icmp	0.13	75	0.89	13	1	1	1.0	ipsweep
icmp	0.69	98	0.56	10	1	1	0.5	ipsweep
icmp	0.27	98	1.0	20	1	1	1.0	ipsweep
icmp	0.27	98	0.89	22	1	1	1.0	ipsweep
icmp	0.52	67	1.0	13	1	1	1.0	ipsweep
icmp	0.85	78	1.0	21	1	1	1.0	ipsweep
icmp	0.62	98	0.75	20	1	1	1.0	ipsweep
icmp	0.29	98	0.87	18	1	1	1.0	ipsweep
icmp	0.63	98	0.8	17	1	1	1.0	ipsweep
icmp	0.25	98	1.0	22	1	1	1.0	ipsweep
icmp	0.51	98	1.0	16	1	1	1.0	ipsweep
icmp	0.15	62	0.75	12	1	1	1.0	ipsweep
icmp	0.35	98	1.0	19	1	1	0.62	ipsweep
icmp	0.39	98	0.69	13	1	1	1.0	ipsweep
icmp	0.32	75	0.89	15	1	1	1.0	ipsweep
icmp	0.14	98	0.83	17	1	1	0.91	ipsweep
icmp	0.64	98	0.83	18	1	1	1.0	ipsweep
icmp	0.52	75	0.89	21	1	1	1.0	ipsweep
icmp	0.43	98	0.87	14	1	1	1.0	ipsweep
icmp	0.56	98	0.94	12	1	1	1.0	ipsweep
icmp	0.19	98	0.92	14	1	1	1.0	ipsweep
icmp	0.87	78	1.0	18	1	1	1.0	ipsweep
icmp	0.2	98	0.67	17	1	1	1.0	ipsweep
icmp	0.1	71	0.75	21	1	1	1.0	ipsweep
icmp	0.87	98	0.82	19	1	1	1.0	ipsweep
icmp	0.55	98	1.0	13	1	1	1.0	ipsweep
icmp	0.36	98	0.83	13	1	1	1.0	ipsweep
icmp	0.76	80	0.94	22	1	1	1.0	ipsweep
icmp	0.39	98	0.92	20	1	1	1.0	ipsweep
icmp	0.52	98	0.89	10	1	1	0.75	ipsweep
icmp	0.51	98	1.0	14	1	1	1.0	ipsweep
icmp	0.83	75	0.89	14	1	1	1.0	ipsweep
icmp	0.16	98	0.8	19	1	1	1.0	ipsweep
icmp	0.3	67	0.67	17	1	1	1.0	ipsweep
icmp	0.66	64	0.78	10	1	1	1.0	ipsweep
icmp	0.7	71	0.92	22	1	1	1.0	ipsweep
icmp	0.13	98	0.78	16	1	1	1.0	ipsweep
icmp	0.85	98	0.87	19	1	1	1.0	ipsweep
icmp	0.64	75	0.89	11	1	1	1.0	ipsweep
icmp	0.16	98	1.0	12	1	1	1.0	ipsweep
icmp	0.14	98	0.78	10	1	1	1.0	ipsweep
icmp	0.36	98	0.75	10	1	1	1.0	ipsweep
icmp	0.79	98	0.9	18	1	1	1.0	ipsweep
icmp	0.43	98	0.67	13	1	1	1.0	ipsweep
icmp	0.43	98	0.88	20	1	1	1.0	ipsweep
icmp	0.52	98	0.78	15	1	1	1.0	ipsweep
icmp	0.37	98	1.0	12	1	1	1.0	ipsweep
icmp	0.52	98	0.83	11	1	1	0.88	ipsweep
icmp	0.56	98	0.92	15	1	1	1.0	ipsweep
icmp	0.87	98	0.8	17	1	1	1.0	ipsweep
icmp	0.48	98	0.73	17	1	1	1.0	ipsweep
icmp	0.3	98	0.83	15	1	1	1.0	ipsweep
icmp	0.15	98	0.73	14	1	1	1.0	ipsweep
icmp	0.25	98	0.78	13	1	1	1.0	ipsweep
icmp	0.25	98	0.9	12	1	1	1.0	ipsweep
icmp	0.53	98	0.89	15	1	1	1.0	ipsweep
icmp	0.34	98	0.82	11	1	1	1.0	ipsweep
icmp	0.25	80	0.88	13	1	1	1.0	ipsweep
icmp	0.66	98	0.8	18	1	1	1.0	ipsweep
icmp	0.2	85	0.8	13	1	1	1.0	ipsweep
icmp	0.74	98	0.75	13	1	1	1.0	ipsweep
icmp	0.62	98	1.0	10	1	1	1.0	ipsweep
icmp	0.6	98	0.82	13	1	1	1.0	ipsweep
icmp	0.44	98	0.8	11	1	1	1.0	ipsweep
icmp	0.6	9	0.78	10	1	1	1.0	ipsweep
icmp	0.8	98	0.88	10	1	1	1.0	ipsweep
icmp	0.62	98	0.88	12	1	1	0.62	ipsweep
icmp	0.17	98	1.0	19	1	1	1.0	ipsweep
icmp	0.14	98	0.78	19	1	1	1.0	ipsweep
icmp	0.85	98	0.67	16	1	1	1.0	ipsweep
icmp	0.82	75	0.89	16	1	1	1.0	ipsweep
icmp	0.27	98	0.67	14	1	1	1.0	ipsweep
icmp	0.42	98	0.88	16	1	1	1.0	ipsweep
icmp	0.72	98	0.7	16	1	1	1.0	ipsweep
icmp	0.18	98	0.8	11	1	1	1.0	ipsweep
icmp	0.55	52	0.83	15	1	1	1.0	ipsweep
icmp	0.72	62	0.75	16	1	1	1.0	ipsweep
icmp	0.64	98	0.85	10	1	1	1.0	ipsweep
icmp	0.29	98	0.73	21	1	1	1.0	ipsweep
icmp	0.79	98	0.86	14	1	1	1.0	ipsweep
icmp	0.71	98	1.0	10	1	1	1.0	ipsweep
icmp	0.32	98	0.9	22	1	1	1.0	ipsweep
icmp	0.23	98	0.78	14	1	1	1.0	ipsweep
icmp	0.52	98	0.83	13	1	1	1.0	ipsweep
icmp	0.17	98	1.0	18	1	1	1.0	ipsweep
icmp	0.33	98	0.82	15	1	1	1.0	ipsweep
icmp	0.31	54	0.73	11	1	1	1.0	ipsweep
icmp	0.68	98	0.73	18	1	1	1.0	ipsweep
icmp	0.26	98	0.8	18	1	1	1.0	ipsweep
icmp	0.85	98	0.78	15	1	1	1.0	ipsweep
icmp	0.61	98	0.94	17	1	1	1.0	ipsweep
icmp	0.59	98	0.88	19	1	1	1.0	ipsweep
icmp	0.81	98	0.8	15	1	1	1.0	ipsweep
icmp	0.77	98	0.85	12	1	1	1.0	ipsweep
icmp	0.08	98	1.0	18	1	1	1.0	ipsweep
icmp	0.29	98	0.67	15	1	1	1.0	ipsweep
icmp	0.57	98	0.88	22	1	1	1.0	ipsweep
icmp	0.78	57	0.73	11	1	1	1.0	ipsweep
icmp	0.23	98	0.86	12	1	1	1.0	ipsweep
icmp	0.72	75	0.89	10	1	1	0.67	ipsweep
icmp	0.19	98	1.0	21	1	1	1.0	ipsweep
icmp	0.47	98	0.92	21	1	1	1.0	ipsweep
icmp	0.41	78	0.65	17	1	1	1.0	ipsweep
icmp	0.71	98	0.88	14	1	1	1.0	ipsweep
icmp	0.08	75	0.89	13	1	1	1.0	ipsweep
icmp	0.63	98	0.83	14	1	1	1.0	ipsweep
icmp	0.52	78	0.94	12	1	1	1.0	ipsweep
icmp	0.22	85	1.0	19	1	1	1.0	ipsweep
icmp	0.76	78	0.76	12	1	1	1.0	ipsweep
icmp	0.73	98	0.92	14	1	1	1.0	ipsweep
icmp	0.36	98	0.94	15	1	1	1.0	ipsweep
icmp	0.15	98	0.69	19	1	1	1.0	ipsweep
icmp	0.39	98	0.78	11	1	1	1.0	ipsweep
icmp	0.52	78	0.94	13	1	1	1.0	ipsweep
icmp	0.09	98	0.83	10	1	1	0.75	ipsweep
icmp	0.56	98	1.0	20	1	1	1.0	ipsweep
icmp	0.83	98	0.69	13	1	1	1.0	ipsweep
icmp	0.66	98	0.92	11	1	1	1.0	ipsweep
icmp	0.16	85	0.8	16	1	1	0.67	ipsweep
icmp	0.67	54	0.73	19	1	1	1.0	ipsweep
icmp	0.07	78	0.94	18	1	1	1.0	ipsweep
icmp	0.82	52	0.83	18	1	1	1.0	ipsweep
icmp	0.18	98	1.0	11	1	1	0.57	ipsweep
icmp	0.75	98	0.78	15	1	1	1.0	ipsweep
icmp	0.16	67	1.0	21	1	1	1.0	ipsweep
icmp	0.31	98	0.82	19	1	1	1.0	ipsweep
icmp	0.5	98	0.89	15	1	1	1.0	ipsweep
icmp	0.41	98	0.82	11	1	1	1.0	ipsweep
icmp	0.78	78	0.94	20	1	1	1.0	ipsweep
icmp	0.2	98	0.83	13	1	1	1.0	ipsweep
icmp	0.37	98	0.8	13	1	1	0.57	ipsweep
icmp	0.78	98	0.82	10	1	1	1.0	ipsweep
icmp	0.62	98	0.69	11	1	1	1.0	ipsweep
icmp	0.27	98	0.83	18	1	1	1.0	ipsweep
icmp	0.2	98	0.8	17	1	1	1.0	ipsweep
icmp	0.31	98	0.75	22	1	1	1.0	ipsweep
icmp	0.68	98	0.86	11	1	1	1.0	ipsweep
icmp	0.37	71	0.92	10	1	1	1.0	ipsweep
icmp	0.14	98	0.9	19	1	1	1.0	ipsweep
icmp	0.3	98	0.88	21	1	1	0.62	ipsweep
icmp	0.56	98	0.89	20	1	1	1.0	ipsweep
icmp	0.65	98	0.88	21	1	1	1.0	ipsweep
icmp	0.15	79	0.94	11	1	1	1.0	ipsweep
icmp	0.8	98	0.9	14	1	1	1.0	ipsweep
icmp	0.5	98	1.0	18	1	1	1.0	ipsweep
icmp	0.56	98	0.8	13	1	1	1.0	ipsweep
icmp	0.56	98	1.0	12	1	1	1.0	ipsweep
icmp	0.54	98	0.82	15	1	1	1.0	ipsweep
icmp	0.63	98	1.0	12	1	1	1.0	ipsweep
icmp	0.48	98	1.0	18	1	1	1.0	ipsweep
icmp	0.85	98	0.8	17	1	1	1.0	ipsweep
icmp	0.38	98	1.0	13	1	1	1.0	ipsweep
icmp	0.13	98	0.73	15	1	1	1.0	ipsweep
icmp	0.57	98	0.78	22	1	1	0.62	ipsweep
icmp	0.62	64	0.7	15	1	1	1.0	ipsweep
icmp	0.5	98	0.83	17	1	1	1.0	ipsweep
icmp	0.62	98	0.92	16	1	1	1.0	ipsweep
icmp	0.18	98	0.78	22	1	1	1.0	ipsweep
icmp	0.66	98	0.8	19	1	1	1.0	ipsweep
icmp	0.85	64	0.7	21	1	1	1.0	ipsweep
icmp	0.32	98	0.89	14	1	1	1.0	ipsweep
icmp	0.24	98	0.8	17	1	1	1.0	ipsweep
icmp	0.31	98	0.8	16	1	1	1.0	ipsweep
icmp	0.17	78	1.0	12	1	1	1.0	ipsweep
icmp	0.82	98	0.89	12	1	1	1.0	ipsweep
icmp	0.5	98	0.83	10	1	1	0.91	ipsweep
icmp	0.51	75	0.89	15	1	1	1.0	ipsweep
icmp	0.67	98	1.0	12	1	1	1.0	ipsweep
icmp	0.26	98	1.0	20	1	1	1.0	ipsweep
icmp	0.6	98	0.94	11	1	1	1.0	ipsweep
icmp	0.15	98	0.8	13	1	1	1.0	ipsweep
icmp	0.52	98	0.92	13	1	1	1.0	ipsweep
icmp	0.13	98	1.0	15	1	1	1.0	ipsweep
icmp	0.85	75	0.89	10	1	1	1.0	ipsweep
icmp	0.53	98	0.73	12	1	1	1.0	ipsweep
icmp	0.81	98	0.88	15	1	1	0.5	ipsweep
icmp	0.25	98	0.89	14	1	1	1.0	ipsweep
icmp	0.86	98	0.8	16	1	1	1.0	ipsweep
icmp	0.1	71	0.92	16	1	1	1.0	ipsweep
icmp	0.15	98	1.0	19	1	1	1.0	ipsweep
icmp	0.73	98	0.82	17	1	1	1.0	ipsweep
icmp	0.25	98	0.8	20	1	1	1.0	ipsweep
icmp	0.2	98	0.92	10	1	1	1.0	ipsweep
icmp	0.8	78	0.94	22	1	1	1.0	ipsweep
icmp	0.2	98	0.8	13	1	1	1.0	ipsweep
icmp	0.27	98	0.78	22	1	1	1.0	ipsweep
icmp	0.29	71	0.92	16	1	1	1.0	ipsweep
icmp	0.17	98	0.85	10	1	1	1.0	ipsweep
icmp	0.89	64	0.7	14	1	1	1.0	ipsweep
icmp	0.13	98	0.94	10	1	1	1.0	ipsweep
icmp	0.68	98	0.8	19	1	1	1.0	ipsweep
icmp	0.64	75	0.89	19	1	1	1.0	ipsweep
icmp	0.3	98	0.78	11	1	1	1.0	ipsweep
icmp	0.15	71	0.92	16	1	1	1.0	ipsweep
icmp	0.73	98	0.8	14	1	1	1.0	ipsweep
icmp	0.19	98	0.75	18	1	1	1.0	ipsweep
icmp	0.18	98	0.86	11	1	1	1.0	ipsweep
icmp	0.51	98	0.85	10	1	1	1.0	ipsweep
icmp	0.58	98	0.82	18	1	1	1.0	ipsweep
icmp	0.29	98	0.67	21	1	1	1.0	ipsweep
icmp	0.26	98	0.88	19	1	1	1.0	ipsweep
icmp	0.22	98	0.67	16	1	1	1.0	ipsweep
icmp	0.24	98	0.83	12	1	1	1.0	ipsweep
icmp	0.3	67	0.67	20	1	1	1.0	ipsweep
icmp	0.09	67	0.67	13	1	1	1.0	ipsweep
icmp	0.32	85	0.8	20	1	1	1.0	ipsweep
icmp	0.34	98	0.94	18	1	1	1.0	ipsweep
icmp	0.12	78	0.94	12	1	1	1.0	ipsweep
icmp	0.35	98	0.78	11	1	1	1.0	ipsweep
icmp	0.3	98	0.94	21	1	1	1.0	ipsweep
icmp	0.58	85	0.8	12	1	1	1.0	ipsweep
icmp	0.71	75	0.67	19	1	1	1.0	ipsweep
icmp	0.76	57	0.73	12	1	1	1.0	ipsweep
icmp	0.1	98	0.82	22	1	1	1.0	ipsweep
icmp	0.86	98	0.8	15	1	1	0.62	ipsweep
icmp	0.68	98	0.88	19	1	1	1.0	ipsweep
icmp	0.7	98	0.88	11	1	1	1.0	ipsweep
icmp	0.82	98	1.0	13	1	1	0.91	ipsweep
icmp	0.27	78	0.94	14	1	1	1.0	ipsweep
icmp	0.32	98	0.85	22	1	1	1.0	ipsweep
icmp	0.79	78	0.88	22	1	1	1.0	ipsweep
icmp	0.63	98	1.0	17	1	1	1.0	ipsweep
icmp	0.63	98	1.0	16	1	1	1.0	ipsweep
icmp	0.79	98	0.94	17	1	1	1.0	ipsweep
icmp	0.84	98	0.92	10	1	1	1.0	ipsweep
icmp	0.88	67	1.0	22	1	1	1.0	ipsweep
icmp	0.15	78	0.88	16	1	1	1.0	ipsweep
icmp	0.69	98	0.82	20	1	1	1.0	ipsweep
icmp	0.69	85	0.8	19	1	1	1.0	ipsweep
icmp	0.55	67	0.93	14	1	1	1.0	ipsweep
icmp	0.45	98	0.82	16	1	1	1.0	ipsweep
icmp	0.37	67	1.0	20	1	1	1.0	ipsweep
icmp	0.74	98	0.83	22	1	1	1.0	ipsweep
icmp	0.45	98	1.0	17	1	1	1.0	ipsweep
icmp	0.35	98	0.87	15	1	1	1.0	ipsweep
icmp	0.75	98	0.9	12	1	1	1.0	ipsweep
icmp	0.18	98	0.92	19	1	1	1.0	ipsweep
icmp	0.43	75	0.89	20	1	1	1.0	ipsweep
icmp	0.16	98	0.94	18	1	1	1.0	ipsweep
icmp	0.74	98	0.85	11	1	1	1.0	ipsweep
icmp	0.46	98	0.92	21	1	1	1.0	ipsweep
icmp	0.59	98	0.67	16	1	1	1.0	ipsweep
icmp	0.39	75	0.89	21	1	1	1.0	ipsweep
icmp	0.4	98	0.88	12	1	1	0.62	ipsweep
icmp	0.78	98	0.85	17	1	1	1.0	ipsweep
icmp	0.48	67	0.93	12	1	1	1.0	ipsweep
icmp	0.78	98	0.88	15	1	1	1.0	ipsweep
icmp	0.72	98	1.0	20	1	1	1.0	ipsweep
icmp	0.23	98	0.86	17	1	1	1.0	ipsweep
icmp	0.16	98	0.8	18	1	1	1.0	ipsweep
icmp	0.12	54	0.73	22	1	1	1.0	ipsweep
icmp	0.83	98	0.82	13	1	1	1.0	ipsweep
icmp	0.49	98	1.0	14	1	1	1.0	ipsweep
icmp	0.8	64	0.7	14	1	1	1.0	ipsweep
icmp	0.45	98	1.0	19	1	1	1.0	ipsweep
icmp	0.57	78	0.94	15	1	1	1.0	ipsweep
icmp	0.3	75	0.89	16	1	1	1.0	ipsweep
icmp	0.68	98	0.78	12	1	1	1.0	ipsweep
icmp	0.68	98	0.82	18	1	1	1.0	ipsweep
icmp	0.85	78	0.94	13	1	1	1.0	ipsweep
icmp	0.88	98	0.8	15	1	1	1.0	ipsweep
icmp	0.18	98	1.0	14	1	1	1.0	ipsweep
icmp	0.22	98	0.83	14	1	1	0.91	ipsweep
icmp	0.19	98	0.92	11	1	1	1.0	ipsweep
icmp	0.1	98	0.94	11	1	1	1.0	ipsweep
icmp	0.13	63	0.87	12	1	1	1.0	ipsweep
icmp	0.46	98	0.69	11	1	1	1.0	ipsweep
icmp	0.2	98	0.88	21	1	1	1.0	ipsweep
icmp	0.31	98	0.82	14	1	1	1.0	ipsweep
icmp	0.88	75	0.89	13	1	1	1.0	ipsweep
icmp	0.6	98	0.88	20	1	1	1.0	ipsweep
icmp	0.31	78	0.94	20	1	1	1.0	ipsweep
icmp	0.5	98	0.94	19	1	1	1.0	ipsweep
icmp	0.74	98	0.83	18	1	1	1.0	ipsweep
icmp	0.76	62	0.75	18	1	1	1.0	ipsweep
icmp	0.15	98	0.86	20	1	1	1.0	ipsweep
icmp	0.2	67	1.0	12	1	1	1.0	ipsweep
icmp	0.49	98	0.75	18	1	1	0.67	ipsweep
icmp	0.15	98	0.92	16	1	1	1.0	ipsweep
icmp	0.72	57	0.73	17	1	1	1.0	ipsweep
icmp	0.74	57	0.73	11	1	1	1.0	ipsweep
icmp	0.59	98	0.87	14	1	1	1.0	ipsweep
icmp	0.3	98	0.87	17	1	1	1.0	ipsweep
icmp	0.48	98	0.83	14	1	1	1.0	ipsweep
icmp	0.36	98	0.82	13	1	1	1.0	ipsweep
icmp	0.14	98	0.89	18	1	1	1.0	ipsweep
icmp	0.59	98	0.86	14	1	1	1.0	ipsweep
icmp	0.53	98	1.0	15	1	1	1.0	ipsweep
icmp	0.57	98	0.92	20	1	1	1.0	ipsweep
icmp	0.6	98	0.93	17	1	1	1.0	ipsweep
icmp	0.6	64	0.7	20	1	1	1.0	ipsweep
icmp	0.64	98	0.82	14	1	1	1.0	ipsweep
icmp	0.55	98	1.0	16	1	1	1.0	ipsweep
icmp	0.13	57	0.73	17	1	1	1.0	ipsweep
icmp	0.49	78	0.76	15	1	1	1.0	ipsweep
icmp	0.18	98	1.0	17	1	1	0.8	ipsweep
icmp	0.32	98	0.78	13	1	1	1.0	ipsweep
icmp	0.44	98	0.88	18	1	1	1.0	ipsweep
icmp	0.75	57	0.73	16	1	1	1.0	ipsweep
icmp	0.78	98	0.94	14	1	1	1.0	ipsweep
icmp	0.89	78	0.65	20	1	1	1.0	ipsweep
icmp	0.49	85	0.8	21	1	1	1.0	ipsweep
icmp	0.44	98	0.88	14	1	1	1.0	ipsweep
icmp	0.58	98	0.86	12	1	1	1.0	ipsweep
icmp	0.41	98	1.0	11	1	1	0.5	ipsweep
icmp	0.3	98	0.82	19	1	1	1.0	ipsweep
icmp	0.25	98	0.67	21	1	1	1.0	ipsweep
icmp	0.22	98	0.88	10	1	1	1.0	ipsweep
icmp	0.77	98	0.78	13	1	1	1.0	ipsweep
icmp	0.35	98	0.94	16	1	1	1.0	ipsweep
icmp	0.18	98	1.0	16	1	1	1.0	ipsweep
icmp	0.71	98	0.92	14	1	1	1.0	ipsweep
icmp	0.34	98	0.86	11	1	1	1.0	ipsweep
icmp	0.07	98	0.75	17	1	1	1.0	ipsweep
icmp	0.75	98	0.85	12	1	1	1.0	ipsweep
icmp	0.34	98	0.75	17	1	1	1.0	ipsweep
icmp	0.08	98	0.83	18	1	1	1.0	ipsweep
icmp	0.19	98	0.94	11	1	1	1.0	ipsweep
icmp	0.34	52	1.0	17	1	1	1.0	ipsweep
icmp	0.5	98	0.7	21	1	1	0.62	ipsweep
icmp	0.72	98	0.86	18	1	1	1.0	ipsweep
icmp	0.38	98	0.83	15	1	1	1.0	ipsweep
icmp	0.21	78	0.76	22	1	1	1.0	ipsweep
icmp	0.83	98	1.0	22	1	1	1.0	ipsweep
icmp	0.69	98	0.89	20	1	1	0.8	ipsweep
icmp	0.42	98	1.0	20	1	1	1.0	ipsweep
icmp	0.58	75	0.89	22	1	1	1.0	ipsweep
icmp	0.8	98	1.0	13	1	1	1.0	ipsweep
icmp	0.48	75	1.0	15	1	1	1.0	ipsweep
icmp	0.7	98	1.0	16	1	1	1.0	ipsweep
icmp	0.65	98	0.88	22	1	1	0.62	ipsweep
icmp	0.23	98	0.78	11	1	1	1.0	ipsweep
icmp	0.8	98	0.85	18	1	1	1.0	ipsweep
icmp	0.1	98	0.73	16	1	1	1.0	ipsweep
icmp	0.19	98	0.85	13	1	1	1.0	ipsweep
icmp	0.22	98	0.86	21	1	1	1.0	ipsweep
icmp	0.71	98	0.86	10	1	1	1.0	ipsweep
icmp	0.17	98	0.82	17	1	1	1.0	ipsweep
icmp	0.26	98	0.85	21	1	1	1.0	ipsweep
icmp	0.27	98	0.86	11	1	1	1.0	ipsweep
icmp	0.28	98	1.0	13	1	1	0.67	ipsweep
icmp	0.54	98	0.93	16	1	1	1.0	ipsweep
icmp	0.15	98	0.82	22	1	1	1.0	ipsweep
icmp	0.87	98	0.88	13	1	1	1.0	ipsweep
icmp	0.73	52	0.83	22	1	1	1.0	ipsweep
icmp	0.26	98	0.8	19	1	1	1.0	ipsweep
icmp	0.55	67	0.93	12	1	1	1.0	ipsweep
icmp	0.64	98	1.0	18	1	1	1.0	ipsweep
icmp	0.51	85	1.0	22	1	1	1.0	ipsweep
icmp	0.13	98	0.9	15	1	1	1.0	ipsweep
icmp	0.52	85	1.0	13	1	1	0.67	ipsweep
icmp	0.57	98	0.8	13	1	1	1.0	ipsweep
icmp	0.19	54	0.73	12	1	1	1.0	ipsweep
icmp	0.14	98	0.89	21	1	1	1.0	ipsweep
icmp	0.38	98	1.0	11	1	1	1.0	ipsweep
icmp	0.26	98	0.8	11	1	1	1.0	ipsweep
icmp	0.81	98	0.8	13	1	1	1.0	ipsweep
icmp	0.38	98	0.85	15	1	1	1.0	ipsweep
icmp	0.78	98	0.89	11	1	1	0.8	ipsweep
icmp	0.61	98	0.92	16	1	1	1.0	ipsweep
icmp	0.76	98	0.92	12	1	1	1.0	ipsweep
icmp	0.68	67	0.67	16	1	1	1.0	ipsweep
icmp	0.51	98	0.92	19	1	1	1.0	ipsweep
icmp	0.08	75	1.0	15	1	1	1.0	ipsweep
icmp	0.34	98	0.8	15	1	1	1.0	ipsweep
icmp	0.39	98	0.94	14	1	1	1.0	ipsweep
icmp	0.24	98	0.83	13	1	1	1.0	ipsweep
icmp	0.47	78	1.0	14	1	1	1.0	ipsweep
icmp	0.78	98	0.85	22	1	1	1.0	ipsweep
icmp	0.2	75	0.89	22	1	1	1.0	ipsweep
icmp	0.6	54	1.0	15	1	1	1.0	ipsweep
icmp	0.16	98	0.87	14	1	1	1.0	ipsweep
icmp	0.73	98	1.0	20	1	1	0.62	ipsweep
icmp	0.42	98	0.43	12	1	1	1.0	ipsweep
icmp	0.61	98	0.88	11	1	1	1.0	ipsweep
icmp	0.85	98	1.0	11	1	1	1.0	ipsweep
icmp	0.6	98	0.93	15	1	1	1.0	ipsweep
icmp	0.67	98	0.86	16	1	1	1.0	ipsweep
icmp	0.67	54	0.73	22	1	1	1.0	ipsweep
icmp	0.52	98	0.78	22	1	1	0.62	ipsweep
icmp	0.3	98	0.89	17	1	1	1.0	ipsweep
icmp	0.75	98	0.78	15	1	1	1.0	ipsweep
icmp	0.6	78	0.94	19	1	1	1.0	ipsweep
icmp	0.72	98	0.85	20	1	1	1.0	ipsweep
icmp	0.34	54	0.73	21	1	1	1.0	ipsweep
icmp	0.29	98	0.8	12	1	1	1.0	ipsweep
icmp	0.38	64	0.78	15	1	1	1.0	ipsweep
icmp	0.1	62	0.93	12	1	1	1.0	ipsweep
icmp	0.3	98	0.88	20	1	1	0.62	ipsweep
icmp	0.49	98	0.82	11	1	1	1.0	ipsweep
icmp	0.69	75	0.89	20	1	1	1.0	ipsweep
icmp	0.85	98	0.8	18	1	1	1.0	ipsweep
icmp	0.24	98	0.8	14	1	1	1.0	ipsweep
icmp	0.08	78	0.65	14	1	1	1.0	ipsweep
icmp	0.6	63	0.87	18	1	1	1.0	ipsweep
icmp	0.11	98	0.82	21	1	1	0.67	ipsweep
icmp	0.26	67	0.93	16	1	1	1.0	ipsweep
icmp	0.21	85	0.8	22	1	1	1.0	ipsweep
icmp	0.57	98	1.0	22	1	1	1.0	ipsweep
icmp	0.71	98	1.0	17	1	1	1.0	ipsweep
icmp	0.61	98	0.85	21	1	1	1.0	ipsweep
icmp	0.55	62	0.75	12	1	1	1.0	ipsweep
icmp	0.23	98	0.92	13	1	1	1.0	ipsweep
icmp	0.81	78	0.94	20	1	1	1.0	ipsweep
icmp	0.28	98	0.82	16	1	1	1.0	ipsweep
icmp	0.62	98	0.93	12	1	1	1.0	ipsweep
icmp	0.62	98	0.88	13	1	1	0.62	ipsweep
icmp	0.37	98	0.67	10	1	1	1.0	ipsweep
icmp	0.29	78	0.94	16	1	1	1.0	ipsweep
icmp	0.37	98	0.87	19	1	1	1.0	ipsweep
icmp	0.39	78	0.88	10	1	1	1.0	ipsweep
icmp	0.33	78	0.76	15	1	1	1.0	ipsweep
icmp	0.52	98	0.85	22	1	1	1.0	ipsweep
icmp	0.42	78	0.94	12	1	1	1.0	ipsweep
icmp	0.83	85	0.8	17	1	1	1.0	ipsweep
icmp	0.19	98	0.87	21	1	1	1.0	ipsweep
icmp	0.27	98	0.8	12	1	1	1.0	ipsweep
icmp	0.1	98	0.83	14	1	1	0.67	ipsweep
icmp	0.24	75	0.89	11	1	1	1.0	ipsweep
icmp	0.41	64	0.7	13	1	1	1.0	ipsweep
icmp	0.32	98	0.8	13	1	1	1.0	ipsweep
icmp	0.67	62	0.75	10	1	1	1.0	ipsweep
icmp	0.87	98	0.94	17	1	1	1.0	ipsweep
icmp	0.45	75	0.67	15	1	1	1.0	ipsweep
icmp	0.14	62	0.93	15	1	1	1.0	ipsweep
icmp	0.77	98	0.78	22	1	1	1.0	ipsweep
icmp	0.26	98	0.77	11	1	1	1.0	ipsweep
icmp	0.76	75	0.89	12	1	1	1.0	ipsweep
icmp	0.11	98	0.67	16	1	1	1.0	ipsweep
icmp	0.68	98	0.85	10	1	1	1.0	ipsweep
icmp	0.53	98	1.0	14	1	1	1.0	ipsweep
icmp	0.11	98	0.89	17	1	1	0.75	ipsweep
icmp	0.24	98	0.73	16	1	1	1.0	ipsweep
icmp	0.32	75	1.0	21	1	1	1.0	ipsweep
icmp	0.44	98	0.89	14	1	1	0.75	ipsweep
icmp	0.62	54	0.73	12	1	1	1.0	ipsweep
icmp	0.24	98	1.0	11	1	1	1.0	ipsweep
icmp	0.75	98	0.92	17	1	1	1.0	ipsweep
icmp	0.31	78	0.88	16	1	1	1.0	ipsweep
icmp	0.58	98	0.8	16	1	1	1.0	ipsweep
icmp	0.98	67	0.67	18	1	1	1.0	ipsweep
icmp	0.78	52	0.83	13	1	1	1.0	ipsweep
icmp	0.96	62	0.86	9	1	1	1.0	ipsweep
icmp	0.61	98	1.0	18	1	1	1.0	ipsweep
icmp	0.7	98	0.78	9	1	1	1.0	ipsweep
icmp	0.9	98	1.0	20	1	1	1.0	ipsweep
icmp	0.77	98	0.86	14	1	1	1.0	ipsweep
icmp	0.6	98	0.85	20	1	1	1.0	ipsweep
icmp	0.51	98	0.78	20	1	1	1.0	ipsweep
icmp	0.5	98	0.85	14	1	1	1.0	ipsweep
icmp	1.02	98	0.83	17	1	1	1.0	ipsweep
icmp	0.27	98	0.92	13	1	1	1.0	ipsweep
icmp	0.95	78	0.94	19	1	1	1.0	ipsweep
icmp	0.92	98	0.67	12	1	1	1.0	ipsweep
icmp	0.47	64	0.7	12	1	1	1.0	ipsweep
icmp	0.29	98	0.8	16	1	1	1.0	ipsweep
icmp	0.36	98	0.78	14	1	1	1.0	ipsweep
icmp	0.59	98	1.0	16	1	1	1.0	ipsweep
icmp	0.79	98	0.8	10	1	1	1.0	ipsweep
icmp	0.5	75	0.89	19	1	1	1.0	ipsweep
icmp	0.71	98	1.0	10	1	1	1.0	ipsweep
icmp	0.33	98	0.8	18	1	1	1.0	ipsweep
icmp	0.61	98	0.83	7	1	1	1.0	ipsweep
icmp	1.04	98	1.0	15	1	1	1.0	ipsweep
icmp	0.98	98	0.85	17	1	1	1.0	ipsweep
icmp	0.77	98	0.85	7	1	1	1.0	ipsweep
icmp	0.48	75	0.89	20	1	1	1.0	ipsweep
icmp	0.68	98	0.85	7	1	1	1.0	ipsweep
icmp	0.39	98	0.8	15	1	1	1.0	ipsweep
icmp	0.29	98	1.0	8	1	1	1.0	ipsweep
icmp	0.5	52	1.0	7	1	1	1.0	ipsweep
icmp	1.05	98	0.89	19	1	1	0.75	ipsweep
icmp	0.74	98	0.67	9	1	1	1.0	ipsweep
icmp	0.94	75	0.89	15	1	1	1.0	ipsweep
icmp	0.32	98	0.88	14	1	1	1.0	ipsweep
icmp	0.83	80	0.94	16	1	1	1.0	ipsweep
icmp	0.25	98	0.69	8	1	1	1.0	ipsweep
icmp	0.8	67	1.0	8	1	1	1.0	ipsweep
icmp	1.03	98	0.88	19	1	1	1.0	ipsweep
icmp	0.42	75	0.89	19	1	1	1.0	ipsweep
icmp	0.81	98	0.7	8	1	1	1.0	ipsweep
icmp	1.03	98	0.87	8	1	1	1.0	ipsweep
icmp	0.61	85	0.8	11	1	1	1.0	ipsweep
icmp	0.59	98	0.82	20	1	1	1.0	ipsweep
icmp	0.48	98	0.82	15	1	1	1.0	ipsweep
icmp	1.04	98	1.0	19	1	1	1.0	ipsweep
icmp	1.03	85	0.8	7	1	1	1.0	ipsweep
icmp	0.58	85	0.8	11	1	1	1.0	ipsweep
icmp	1.02	98	0.88	7	1	1	1.0	ipsweep
icmp	0.64	98	0.67	20	1	1	1.0	ipsweep
icmp	0.31	57	0.73	16	1	1	1.0	ipsweep
icmp	0.66	64	0.7	19	1	1	1.0	ipsweep
icmp	1.08	67	0.67	20	1	1	1.0	ipsweep
icmp	0.21	98	0.88	7	1	1	0.62	ipsweep
icmp	0.3	98	0.88	17	1	1	1.0	ipsweep
icmp	0.88	98	0.82	17	1	1	1.0	ipsweep
icmp	0.43	85	0.8	14	1	1	1.0	ipsweep
icmp	0.32	98	0.67	13	1	1	1.0	ipsweep
icmp	0.29	98	1.0	15	1	1	1.0	ipsweep
icmp	0.97	98	0.85	8	1	1	1.0	ipsweep
icmp	0.79	63	0.87	7	1	1	1.0	ipsweep
icmp	0.92	98	0.88	18	1	1	1.0	ipsweep
icmp	0.23	98	0.92	14	1	1	1.0	ipsweep
icmp	0.99	63	0.87	18	1	1	1.0	ipsweep
icmp	1.07	98	1.0	9	1	1	0.62	ipsweep
icmp	1.09	98	0.94	8	1	1	1.0	ipsweep
icmp	0.27	98	0.94	20	1	1	1.0	ipsweep
icmp	0.35	78	0.94	19	1	1	1.0	ipsweep
icmp	0.57	98	0.87	12	1	1	1.0	ipsweep
icmp	0.38	75	0.89	8	1	1	1.0	ipsweep
icmp	0.95	63	0.87	20	1	1	1.0	ipsweep
icmp	0.63	98	1.0	10	1	1	0.57	ipsweep
icmp	0.95	98	0.78	9	1	1	1.0	ipsweep
icmp	0.44	98	0.8	18	1	1	1.0	ipsweep
icmp	0.89	98	0.87	14	1	1	1.0	ipsweep
icmp	0.77	67	1.0	12	1	1	1.0	ipsweep
icmp	0.99	98	0.83	14	1	1	1.0	ipsweep
icmp	0.25	98	0.85	18	1	1	1.0	ipsweep
icmp	0.49	67	0.93	10	1	1	1.0	ipsweep
icmp	0.34	98	0.89	20	1	1	0.8	ipsweep
icmp	0.54	98	0.8	11	1	1	1.0	ipsweep
icmp	0.54	98	0.67	16	1	1	1.0	ipsweep
icmp	0.93	98	0.93	16	1	1	1.0	ipsweep
icmp	0.93	54	1.0	16	1	1	1.0	ipsweep
icmp	1.0	75	0.89	19	1	1	1.0	ipsweep
icmp	0.33	98	0.82	15	1	1	1.0	ipsweep
icmp	0.42	98	0.8	16	1	1	1.0	ipsweep
icmp	0.24	78	0.94	7	1	1	0.67	ipsweep
icmp	0.66	98	0.8	19	1	1	1.0	ipsweep
icmp	0.35	78	0.94	20	1	1	1.0	ipsweep
icmp	0.6	98	0.85	14	1	1	1.0	ipsweep
icmp	0.86	98	0.85	7	1	1	1.0	ipsweep
icmp	0.43	98	1.0	20	1	1	1.0	ipsweep
icmp	0.27	75	1.0	13	1	1	1.0	ipsweep
icmp	0.96	78	0.76	20	1	1	1.0	ipsweep
icmp	1.01	62	0.75	19	1	1	1.0	ipsweep
icmp	0.29	98	1.0	14	1	1	1.0	ipsweep
icmp	0.34	98	0.78	19	1	1	1.0	ipsweep
icmp	0.85	98	0.78	9	1	1	1.0	ipsweep
icmp	0.87	98	0.88	8	1	1	1.0	ipsweep
icmp	0.4	98	0.82	15	1	1	1.0	ipsweep
icmp	0.69	98	0.69	8	1	1	1.0	ipsweep
icmp	0.71	98	0.8	9	1	1	1.0	ipsweep
icmp	1.09	98	0.8	18	1	1	1.0	ipsweep
icmp	0.87	78	0.94	11	1	1	1.0	ipsweep
icmp	0.47	98	0.93	18	1	1	1.0	ipsweep
icmp	0.9	85	1.0	12	1	1	1.0	ipsweep
icmp	0.9	75	0.89	11	1	1	1.0	ipsweep
icmp	0.44	98	0.69	14	1	1	1.0	ipsweep
icmp	0.66	98	1.0	13	1	1	1.0	ipsweep
icmp	0.98	98	0.88	13	1	1	0.62	ipsweep
icmp	1.01	98	0.78	8	1	1	1.0	ipsweep
icmp	0.51	98	0.8	17	1	1	1.0	ipsweep
icmp	1.06	78	0.94	10	1	1	1.0	ipsweep
icmp	0.73	98	0.83	13	1	1	1.0	ipsweep
icmp	1.09	75	0.89	7	1	1	1.0	ipsweep
icmp	1.03	98	1.0	9	1	1	1.0	ipsweep
icmp	0.96	98	0.92	14	1	1	1.0	ipsweep
icmp	0.24	98	1.0	11	1	1	1.0	ipsweep
icmp	1.06	98	0.75	15	1	1	1.0	ipsweep
icmp	0.3	98	0.75	19	1	1	1.0	ipsweep
icmp	0.68	98	0.86	10	1	1	1.0	ipsweep
icmp	0.27	98	0.85	15	1	1	1.0	ipsweep
icmp	0.79	98	1.0	8	1	1	1.0	ipsweep
icmp	0.55	75	0.89	16	1	1	1.0	ipsweep
icmp	0.3	98	0.75	8	1	1	1.0	ipsweep
icmp	0.73	64	0.78	13	1	1	1.0	ipsweep
icmp	0.93	54	0.73	11	1	1	1.0	ipsweep
icmp	0.3	67	1.0	7	1	1	1.0	ipsweep
icmp	0.67	98	0.78	14	1	1	1.0	ipsweep
icmp	0.73	98	0.8	10	1	1	1.0	ipsweep
icmp	0.6	98	0.67	8	1	1	1.0	ipsweep
icmp	0.86	98	1.0	12	1	1	1.0	ipsweep
icmp	0.49	78	0.76	16	1	1	1.0	ipsweep
icmp	0.21	98	0.82	17	1	1	1.0	ipsweep
icmp	0.56	85	0.8	13	1	1	0.67	ipsweep
icmp	0.69	98	0.8	9	1	1	1.0	ipsweep
icmp	0.86	63	0.87	17	1	1	1.0	ipsweep
icmp	1.05	78	0.94	20	1	1	1.0	ipsweep
icmp	0.77	98	0.78	8	1	1	1.0	ipsweep
icmp	0.78	98	0.92	8	1	1	1.0	ipsweep
icmp	0.91	98	0.69	17	1	1	1.0	ipsweep
icmp	0.61	98	0.86	17	1	1	1.0	ipsweep
icmp	0.95	98	0.88	10	1	1	0.62	ipsweep
icmp	0.76	75	0.89	11	1	1	1.0	ipsweep
icmp	0.27	98	0.8	10	1	1	1.0	ipsweep
icmp	0.22	98	1.0	15	1	1	1.0	ipsweep
icmp	1.08	98	0.8	7	1	1	1.0	ipsweep
icmp	0.47	78	0.94	7	1	1	1.0	ipsweep
icmp	0.79	98	0.82	12	1	1	1.0	ipsweep
icmp	0.76	75	0.89	10	1	1	1.0	ipsweep
icmp	0.55	98	1.0	16	1	1	1.0	ipsweep
icmp	0.7	98	0.85	10	1	1	1.0	ipsweep
icmp	0.87	98	0.85	20	1	1	1.0	ipsweep
icmp	0.94	98	0.94	18	1	1	1.0	ipsweep
icmp	0.22	78	0.65	20	1	1	1.0	ipsweep
icmp	0.84	98	0.88	11	1	1	1.0	ipsweep
icmp	0.82	75	0.89	20	1	1	1.0	ipsweep
icmp	0.38	98	0.88	19	1	1	1.0	ipsweep
icmp	1.02	98	0.73	18	1	1	1.0	ipsweep
icmp	0.44	71	0.92	14	1	1	1.0	ipsweep
icmp	0.29	98	1.0	9	1	1	1.0	ipsweep
icmp	1.06	98	0.83	12	1	1	1.0	ipsweep
icmp	0.76	98	0.82	20	1	1	1.0	ipsweep
icmp	1.0	98	0.9	13	1	1	1.0	ipsweep
icmp	0.73	98	1.0	12	1	1	1.0	ipsweep
icmp	0.52	98	0.88	9	1	1	1.0	ipsweep
icmp	0.65	78	1.0	12	1	1	1.0	ipsweep
icmp	0.47	71	0.92	7	1	1	1.0	ipsweep
icmp	0.4	98	0.67	15	1	1	1.0	ipsweep
icmp	0.57	98	0.75	14	1	1	1.0	ipsweep
icmp	0.21	98	0.88	13	1	1	1.0	ipsweep
icmp	0.57	98	0.89	10	1	1	1.0	ipsweep
icmp	0.43	98	1.0	19	1	1	0.62	ipsweep
icmp	0.53	98	0.85	11	1	1	1.0	ipsweep
icmp	0.54	98	0.85	12	1	1	1.0	ipsweep
icmp	0.7	98	0.73	11	1	1	1.0	ipsweep
icmp	1.02	98	1.0	18	1	1	1.0	ipsweep
icmp	0.85	98	0.86	8	1	1	1.0	ipsweep
icmp	0.36	98	0.82	16	1	1	1.0	ipsweep
icmp	0.72	98	0.8	11	1	1	1.0	ipsweep
icmp	0.45	98	0.92	10	1	1	1.0	ipsweep
icmp	0.47	64	1.0	16	1	1	1.0	ipsweep
icmp	1.07	98	1.0	9	1	1	1.0	ipsweep
icmp	0.28	85	0.8	9	1	1	1.0	ipsweep
icmp	0.67	78	0.94	7	1	1	1.0	ipsweep
icmp	0.56	85	0.8	9	1	1	1.0	ipsweep
icmp	1.08	98	0.82	10	1	1	1.0	ipsweep
icmp	0.87	98	0.92	18	1	1	1.0	ipsweep
icmp	0.62	98	1.0	20	1	1	1.0	ipsweep
icmp	0.78	98	0.8	11	1	1	1.0	ipsweep
icmp	0.23	98	0.75	20	1	1	0.67	ipsweep
icmp	0.35	98	1.0	9	1	1	1.0	ipsweep
icmp	0.73	54	0.73	10	1	1	1.0	ipsweep
icmp	0.32	98	0.56	17	1	1	0.5	ipsweep
icmp	0.44	98	0.86	19	1	1	1.0	ipsweep
icmp	0.29	98	0.89	17	1	1	1.0	ipsweep
icmp	0.73	98	0.8	13	1	1	1.0	ipsweep
icmp	0.63	98	0.73	13	1	1	1.0	ipsweep
icmp	1.06	98	0.8	19	1	1	1.0	ipsweep
icmp	0.42	98	0.67	14	1	1	1.0	ipsweep
icmp	0.76	98	0.93	17	1	1	1.0	ipsweep
icmp	0.47	78	1.0	19	1	1	1.0	ipsweep
icmp	0.64	98	0.85	12	1	1	1.0	ipsweep
icmp	0.58	98	0.88	14	1	1	1.0	ipsweep
icmp	0.53	98	0.8	20	1	1	1.0	ipsweep
icmp	0.45	85	0.8	7	1	1	1.0	ipsweep
icmp	1.05	98	0.7	10	1	1	0.62	ipsweep
icmp	0.67	98	1.0	15	1	1	1.0	ipsweep
icmp	0.63	98	0.78	12	1	1	1.0	ipsweep
icmp	0.5	75	0.89	16	1	1	1.0	ipsweep
icmp	0.78	98	0.85	15	1	1	1.0	ipsweep
icmp	0.97	98	0.44	12	1	1	1.0	ipsweep
icmp	0.26	98	0.88	7	1	1	1.0	ipsweep
icmp	0.56	75	0.89	10	1	1	1.0	ipsweep
icmp	0.85	98	1.0	11	1	1	1.0	ipsweep
icmp	0.77	98	0.8	20	1	1	1.0	ipsweep
icmp	0.45	54	0.73	18	1	1	1.0	ipsweep
icmp	1.02	98	0.87	14	1	1	1.0	ipsweep
icmp	0.84	75	1.0	7	1	1	1.0	ipsweep
icmp	0.38	98	0.83	12	1	1	1.0	ipsweep
icmp	0.96	98	0.8	18	1	1	1.0	ipsweep
icmp	1.03	98	1.0	14	1	1	1.0	ipsweep
icmp	0.94	64	0.7	20	1	1	1.0	ipsweep
icmp	1.04	98	0.94	11	1	1	1.0	ipsweep
icmp	0.85	98	1.0	10	1	1	1.0	ipsweep
icmp	0.62	98	1.0	16	1	1	1.0	ipsweep
icmp	0.86	98	0.8	12	1	1	1.0	ipsweep
icmp	0.58	52	0.83	9	1	1	1.0	ipsweep
icmp	0.45	79	0.94	16	1	1	1.0	ipsweep
icmp	0.99	98	1.0	17	1	1	1.0	ipsweep
icmp	0.74	98	1.0	12	1	1	1.0	ipsweep
icmp	0.73	98	0.92	11	1	1	1.0	ipsweep
icmp	1.03	98	0.82	19	1	1	1.0	ipsweep
icmp	0.43	98	1.0	7	1	1	1.0	ipsweep
icmp	0.46	57	0.73	11	1	1	1.0	ipsweep
icmp	0.4	98	1.0	7	1	1	0.75	ipsweep
icmp	1.07	98	1.0	8	1	1	1.0	ipsweep
icmp	0.88	98	0.82	12	1	1	1.0	ipsweep
icmp	0.6	98	0.9	7	1	1	1.0	ipsweep
icmp	0.28	98	0.83	13	1	1	0.88	ipsweep
icmp	0.39	98	1.0	9	1	1	1.0	ipsweep
icmp	0.64	98	0.78	18	1	1	1.0	ipsweep
icmp	0.33	98	0.82	20	1	1	1.0	ipsweep
icmp	0.27	78	0.94	14	1	1	1.0	ipsweep
icmp	0.52	75	0.89	15	1	1	1.0	ipsweep
icmp	0.85	98	0.82	19	1	1	1.0	ipsweep
icmp	0.64	85	1.0	9	1	1	1.0	ipsweep
icmp	0.26	98	0.83	19	1	1	1.0	ipsweep
icmp	0.44	98	0.82	9	1	1	1.0	ipsweep
icmp	0.63	98	0.82	9	1	1	1.0	ipsweep
icmp	1.05	78	0.76	11	1	1	1.0	ipsweep
icmp	0.76	98	1.0	9	1	1	1.0	ipsweep
icmp	0.59	98	0.78	20	1	1	1.0	ipsweep
icmp	0.69	78	0.94	16	1	1	1.0	ipsweep
icmp	0.59	98	0.7	10	1	1	0.62	ipsweep
icmp	0.6	52	0.83	8	1	1	1.0	ipsweep
icmp	1.01	78	0.88	20	1	1	1.0	ipsweep
icmp	0.55	98	0.69	12	1	1	1.0	ipsweep
icmp	0.34	98	0.89	18	1	1	1.0	ipsweep
icmp	0.79	98	1.0	15	1	1	0.62	ipsweep
icmp	0.84	71	0.92	20	1	1	1.0	ipsweep
icmp	0.8	98	0.78	13	1	1	1.0	ipsweep
icmp	1.09	98	0.82	13	1	1	1.0	ipsweep
icmp	0.2	98	0.78	7	1	1	1.0	ipsweep
icmp	0.42	75	1.0	14	1	1	1.0	ipsweep
icmp	0.25	78	1.0	12	1	1	1.0	ipsweep
icmp	0.8	98	0.82	20	1	1	1.0	ipsweep
icmp	0.48	98	0.85	13	1	1	1.0	ipsweep
icmp	0.86	78	0.94	17	1	1	1.0	ipsweep
icmp	0.31	98	0.85	12	1	1	1.0	ipsweep
icmp	0.46	98	0.78	20	1	1	1.0	ipsweep
icmp	0.93	78	0.88	11	1	1	1.0	ipsweep
icmp	1.09	98	1.0	10	1	1	1.0	ipsweep
icmp	0.66	78	0.94	19	1	1	1.0	ipsweep
icmp	0.53	98	1.0	12	1	1	0.89	ipsweep
icmp	1.05	67	0.93	10	1	1	1.0	ipsweep
icmp	0.99	98	0.8	19	1	1	0.57	ipsweep
icmp	1.08	78	1.0	19	1	1	1.0	ipsweep
icmp	1.03	98	0.88	13	1	1	1.0	ipsweep
icmp	0.64	78	1.0	19	1	1	1.0	ipsweep
icmp	0.89	98	0.92	10	1	1	1.0	ipsweep
icmp	0.4	98	1.0	12	1	1	0.62	ipsweep
icmp	0.91	98	0.88	18	1	1	1.0	ipsweep
icmp	1.01	98	0.56	10	1	1	0.5	ipsweep
icmp	0.41	98	0.83	13	1	1	1.0	ipsweep
icmp	0.68	98	0.83	8	1	1	0.91	ipsweep
icmp	0.75	98	0.8	13	1	1	1.0	ipsweep
icmp	0.2	98	0.89	7	1	1	1.0	ipsweep
icmp	0.64	98	0.92	12	1	1	1.0	ipsweep
icmp	0.82	98	0.85	18	1	1	1.0	ipsweep
icmp	0.86	98	0.89	18	1	1	1.0	ipsweep
icmp	0.51	98	0.88	9	1	1	1.0	ipsweep
icmp	0.51	75	0.89	9	1	1	1.0	ipsweep
icmp	0.91	98	1.0	7	1	1	0.91	ipsweep
icmp	0.94	85	0.8	15	1	1	1.0	ipsweep
icmp	0.92	98	1.0	15	1	1	1.0	ipsweep
icmp	0.89	98	0.8	18	1	1	1.0	ipsweep
icmp	1.07	75	0.89	12	1	1	1.0	ipsweep
icmp	1.03	71	0.92	18	1	1	1.0	ipsweep
icmp	0.74	98	0.89	18	1	1	0.75	ipsweep
icmp	0.44	54	0.73	13	1	1	1.0	ipsweep
icmp	1.02	98	0.82	9	1	1	1.0	ipsweep
icmp	0.95	85	0.8	20	1	1	1.0	ipsweep
icmp	0.78	78	0.94	16	1	1	1.0	ipsweep
icmp	1.08	98	0.83	17	1	1	1.0	ipsweep
icmp	0.43	98	0.93	20	1	1	1.0	ipsweep
icmp	0.53	98	0.77	13	1	1	1.0	ipsweep
icmp	0.96	98	1.0	8	1	1	1.0	ipsweep
icmp	0.51	98	0.8	17	1	1	1.0	ipsweep
icmp	1.1	98	0.8	15	1	1	1.0	ipsweep
icmp	0.99	98	0.88	18	1	1	0.62	ipsweep
icmp	0.33	98	0.82	9	1	1	1.0	ipsweep
icmp	0.38	98	0.8	15	1	1	1.0	ipsweep
icmp	0.89	98	0.87	7	1	1	1.0	ipsweep
icmp	0.69	98	0.86	16	1	1	1.0	ipsweep
icmp	0.25	98	0.82	9	1	1	1.0	ipsweep
icmp	0.22	98	0.8	16	1	1	1.0	ipsweep
icmp	0.29	98	0.92	15	1	1	1.0	ipsweep
icmp	0.38	85	0.8	9	1	1	1.0	ipsweep
icmp	0.79	71	0.75	16	1	1	1.0	ipsweep
icmp	0.99	75	0.89	18	1	1	1.0	ipsweep
icmp	1.02	75	0.89	13	1	1	1.0	ipsweep
icmp	0.97	98	0.67	20	1	1	1.0	ipsweep
icmp	0.82	98	0.69	9	1	1	1.0	ipsweep
icmp	1.02	98	0.89	16	1	1	1.0	ipsweep
icmp	0.75	98	0.91	9	1	1	1.0	ipsweep
icmp	0.29	98	0.82	16	1	1	1.0	ipsweep
icmp	0.36	98	1.0	15	1	1	1.0	ipsweep
icmp	0.75	98	0.87	12	1	1	1.0	ipsweep
icmp	1.08	98	0.9	16	1	1	1.0	ipsweep
icmp	0.54	75	0.67	16	1	1	1.0	ipsweep
icmp	0.37	98	0.8	15	1	1	1.0	ipsweep
icmp	0.41	98	0.94	15	1	1	1.0	ipsweep
icmp	0.95	78	0.94	10	1	1	1.0	ipsweep
icmp	0.95	85	1.0	19	1	1	1.0	ipsweep
icmp	0.85	98	0.85	7	1	1	1.0	ipsweep
icmp	0.23	64	1.0	16	1	1	1.0	ipsweep
icmp	0.81	98	0.75	7	1	1	1.0	ipsweep
icmp	0.96	98	0.86	10	1	1	1.0	ipsweep
icmp	0.26	78	0.94	11	1	1	1.0	ipsweep
icmp	0.39	78	0.94	20	1	1	1.0	ipsweep
icmp	1.09	98	0.86	10	1	1	1.0	ipsweep
icmp	0.37	98	0.94	10	1	1	1.0	ipsweep
icmp	0.78	98	0.8	13	1	1	1.0	ipsweep
icmp	0.84	98	0.85	19	1	1	1.0	ipsweep
icmp	0.64	98	0.78	16	1	1	1.0	ipsweep
icmp	1.04	78	0.94	17	1	1	1.0	ipsweep
icmp	0.89	75	0.89	13	1	1	1.0	ipsweep
icmp	0.45	78	0.65	11	1	1	1.0	ipsweep
icmp	0.25	75	0.89	11	1	1	1.0	ipsweep
icmp	0.29	98	1.0	13	1	1	1.0	ipsweep
icmp	0.39	64	0.78	17	1	1	1.0	ipsweep
icmp	0.41	98	1.0	12	1	1	1.0	ipsweep
icmp	0.61	98	0.82	18	1	1	1.0	ipsweep
icmp	0.88	98	1.0	7	1	1	1.0	ipsweep
icmp	0.76	85	0.8	14	1	1	1.0	ipsweep
icmp	0.26	71	0.92	11	1	1	1.0	ipsweep
icmp	0.94	98	0.9	8	1	1	1.0	ipsweep
icmp	0.88	98	0.82	17	1	1	1.0	ipsweep
icmp	0.34	98	0.78	9	1	1	1.0	ipsweep
icmp	1.07	98	0.88	16	1	1	1.0	ipsweep
icmp	0.65	64	0.7	14	1	1	1.0	ipsweep
icmp	1.04	75	0.89	8	1	1	1.0	ipsweep
icmp	0.66	98	0.86	17	1	1	1.0	ipsweep
icmp	1.75	98	0.9	15	1	1	1.0	ipsweep
icmp	1.62	75	1.0	8	1	1	1.0	ipsweep
icmp	2.48	98	0.82	9	1	1	1.0	ipsweep
icmp	1.54	98	0.69	9	1	1	1.0	ipsweep
icmp	1.59	98	0.8	17	1	1	1.0	ipsweep
[truncated: 72 more rows]
