# Supplementary material for: An intelligent zero trust secure framework for software defined networking
Source: PeerJ Comput Sci. 2023 Nov 17;9:e1674. doi: 10.7717/peerj-cs.1674 (PMC10703060; doi:10.7717/peerj-cs.1674)
Supplement: Supplemental Information 2 [file peerj-cs-09-1674-s002.zip › Code/CALSeq2Seq-master/ml-traning/dataset/normal]

protocol	transfer_rate	avg_pkt_size	host_ratio	host_num	diff_port_num	diff_sport_num	opp_ratio	label
icmp	3.08	98	0.5	1	1	1	0.6	normal
icmp	2.0	98	0.5	1	1	1	1.0	normal
icmp	2.13	98	0.5	1	1	1	0.71	normal
icmp	1.37	98	0.5	1	1	1	0.78	normal
icmp	1.35	98	0.5	1	1	1	0.82	normal
icmp	1.03	98	0.5	1	1	1	1.0	normal
icmp	1.12	98	0.25	1	1	1	0.9	normal
icmp	0.97	98	0.25	1	1	1	1.0	normal
icmp	9.98	98	0.25	1	1	1	1.0	normal
icmp	1.13	98	0.25	1	1	1	0.91	normal
icmp	7.1	98	0.25	1	1	1	1.0	normal
icmp	6.11	98	0.25	1	1	1	0.93	normal
icmp	1.08	98	0.2	1	1	1	0.93	normal
icmp	5.01	98	0.2	1	1	1	1.0	normal
icmp	1.34	98	0.2	1	1	1	1.0	normal
icmp	12.99	98	0.2	1	1	1	1.0	normal
icmp	9.07	98	0.2	1	1	1	0.94	normal
icmp	5.95	98	0.2	1	1	1	1.0	normal
icmp	3.97	98	0.2	1	1	1	1.0	normal
icmp	1.0	98	0.2	1	1	1	1.0	normal
icmp	12.83	98	0.2	1	1	1	1.0	normal
icmp	1.0	98	0.25	1	1	1	1.0	normal
icmp	0.73	98	0.25	1	1	1	1.0	normal
icmp	3.98	98	0.2	1	1	1	1.0	normal
icmp	2.99	98	0.17	1	1	1	1.0	normal
icmp	2.94	98	0.25	2	1	1	1.0	normal
icmp	0.43	98	0.25	2	1	1	1.0	normal
icmp	2.97	98	0.17	1	1	1	1.0	normal
icmp	0.37	98	0.25	2	1	1	1.0	normal
icmp	1.03	98	0.17	1	1	1	0.92	normal
icmp	0.98	98	0.25	2	1	1	1.0	normal
icmp	0.98	98	0.17	1	1	1	1.0	normal
icmp	7.05	98	0.2	1	1	1	0.93	normal
icmp	3.71	98	0.2	1	1	1	1.0	normal
icmp	0.71	98	0.2	1	1	1	1.0	normal
icmp	0.64	98	0.2	1	1	1	1.0	normal
icmp	1.12	98	0.2	1	1	1	1.0	normal
icmp	0.96	98	0.2	1	1	1	1.0	normal
icmp	0.58	98	0.2	1	1	1	1.0	normal
icmp	8.03	98	0.17	1	1	1	1.0	normal
icmp	1.04	98	0.17	1	1	1	1.0	normal
icmp	1.0	98	0.17	1	1	1	1.0	normal
icmp	0.49	98	0.25	2	1	1	1.0	normal
icmp	0.49	98	0.17	1	1	1	1.0	normal
icmp	0.62	98	0.17	1	1	1	1.0	normal
icmp	0.41	98	0.17	1	1	1	1.0	normal
icmp	0.42	98	0.14	1	1	1	1.0	normal
icmp	1.03	98	0.14	1	1	1	1.0	normal
icmp	1.0	98	0.14	1	1	1	1.0	normal
icmp	0.17	98	0.43	3	1	1	1.0	normal
icmp	1.0	98	0.17	1	1	1	0.97	normal
icmp	12.01	98	0.17	1	1	1	0.97	normal
icmp	10.84	98	0.25	2	1	1	1.0	normal
icmp	8.89	98	0.17	1	1	1	1.0	normal
icmp	9.95	98	0.17	1	1	1	0.97	normal
icmp	0.11	98	0.25	2	1	1	1.0	normal
icmp	1.22	98	0.5	1	1	1	1.0	normal
icmp	1.61	98	0.5	1	1	1	1.0	normal
icmp	1.02	98	1.0	1	1	1	1.0	normal
icmp	1.04	98	1.0	1	1	1	1.0	normal
icmp	0.94	98	0.5	1	1	1	1.0	normal
icmp	8.89	98	0.5	1	1	1	1.0	normal
icmp	7.91	98	0.5	1	1	1	1.0	normal
icmp	9.81	98	0.5	1	1	1	1.0	normal
icmp	0.74	98	0.5	1	1	1	1.0	normal
tcp	0.57	78	0.5	1	2	2	1.0	normal
tcp	0.57	74	0.5	1	2	2	1.0	normal
tcp	0.09	74	0.5	1	2	2	1.0	normal
tcp	0.21	54	0.5	1	2	1	0.0	normal
tcp	0.16	54	0.5	1	2	1	0.0	normal
tcp	0.16	54	0.5	1	2	1	1.0	normal
tcp	15.0	5080	0.5	1	1	1	1.0	normal
tcp	15.3	70	0.5	1	1	1	0.98	normal
tcp	14.92	67	0.5	1	1	1	0.99	normal
tcp	14.82	67	0.5	1	1	1	0.99	normal
tcp	15.38	5389	0.5	1	1	1	1.0	normal
tcp	15.11	5366	0.5	1	1	1	1.0	normal
tcp	14.83	5404	0.5	1	1	1	1.0	normal
tcp	14.89	67	0.5	1	1	1	1.0	normal
tcp	14.93	66	0.5	1	1	1	1.0	normal
tcp	14.79	5420	0.5	1	1	1	1.0	normal
tcp	14.83	66	0.5	1	1	1	1.0	normal
tcp	14.96	66	0.5	1	1	1	1.0	normal
tcp	14.75	66	0.5	1	1	1	1.0	normal
tcp	14.86	66	0.5	1	1	1	1.0	normal
tcp	14.77	66	0.5	1	1	1	1.0	normal
tcp	14.65	5478	0.5	1	1	1	1.0	normal
tcp	18.48	66	0.5	1	1	1	1.0	normal
tcp	15.67	4552	0.5	1	1	1	0.94	normal
tcp	7.01	4999	0.5	1	1	1	0.95	normal
tcp	5.64	66	0.5	1	1	1	1.0	normal
tcp	5.19	4999	0.5	1	1	1	0.95	normal
tcp	4.87	4999	0.5	1	1	1	0.95	normal
tcp	4.34	4999	0.5	1	1	1	0.95	normal
tcp	4.11	66	0.5	1	1	1	1.0	normal
tcp	3.7	66	0.5	1	1	1	1.0	normal
tcp	0.97	192	0.5	1	1	1	0.75	normal
tcp	0.43	150	0.5	1	1	1	0.67	normal
tcp	0.29	98	0.5	1	1	1	1.0	normal
tcp	0.39	150	0.5	1	1	1	0.67	normal
tcp	0.26	98	0.5	1	1	1	1.0	normal
tcp	0.23	98	0.5	1	1	1	1.0	normal
tcp	0.21	98	0.5	1	1	1	1.0	normal
tcp	0.27	150	0.5	1	1	1	0.67	normal
tcp	0.22	150	0.5	1	1	1	0.67	normal
tcp	0.15	98	0.5	1	1	1	1.0	normal
icmp	11.22	98	0.2	1	1	1	1.0	normal
icmp	12.99	98	0.2	1	1	1	1.0	normal
icmp	15.21	98	0.2	1	1	1	1.0	normal
icmp	10.8	98	0.2	1	1	1	1.0	normal
icmp	12.76	98	0.2	1	1	1	0.99	normal
icmp	12.48	98	0.2	1	1	1	1.0	normal
tcp	0.21	150	0.5	1	1	1	0.67	normal
icmp	1.21	98	0.33	1	1	1	1.0	normal
tcp	0.28	54	0.33	1	4	1	0.0	normal
icmp	1.05	98	0.33	1	1	1	1.0	normal
tcp	0.25	54	0.33	1	6	1	1.0	normal
tcp	0.15	54	0.33	1	6	1	0.0	normal
tcp	0.31	54	0.33	1	2	1	0.0	normal
icmp	1.0	98	0.33	1	1	1	1.0	normal
tcp	0.15	54	0.33	1	2	1	0.0	normal
tcp	0.12	54	0.33	1	2	1	0.0	normal
tcp	0.12	74	0.33	1	1	1	1.0	normal
icmp	9.92	98	0.33	1	1	1	1.0	normal
tcp	0.09	74	0.5	1	1	1	1.0	normal
tcp	0.08	54	0.5	1	2	1	1.0	normal
tcp	12.18	70	0.5	1	1	1	1.0	normal
tcp	12.4	4509	0.5	1	1	1	0.99	normal
tcp	12.39	4529	0.5	1	1	1	0.99	normal
tcp	12.78	4763	0.5	1	1	1	0.99	normal
tcp	12.62	66	0.5	1	1	1	1.0	normal
tcp	12.83	66	0.5	1	1	1	1.0	normal
tcp	13.07	4632	0.5	1	1	1	0.98	normal
tcp	12.82	66	0.5	1	1	1	1.0	normal
tcp	13.48	4720	0.5	1	1	1	0.98	normal
tcp	13.23	66	0.5	1	1	1	1.0	normal
tcp	13.27	4728	0.5	1	1	1	0.98	normal
tcp	13.04	66	0.5	1	1	1	1.0	normal
tcp	13.26	4713	0.5	1	1	1	0.98	normal
tcp	13.28	66	0.5	1	1	1	1.0	normal
tcp	13.55	4734	0.5	1	1	1	0.98	normal
tcp	13.21	66	0.5	1	1	1	1.0	normal
tcp	14.36	66	0.5	1	1	1	1.0	normal
tcp	15.44	4313	0.5	1	1	1	0.93	normal
tcp	14.49	66	0.5	1	1	1	1.0	normal
tcp	15.06	4365	0.5	1	1	1	0.93	normal
tcp	14.79	4376	0.5	1	1	1	0.93	normal
tcp	13.74	66	0.5	1	1	1	1.0	normal
tcp	13.76	4414	0.5	1	1	1	0.94	normal
tcp	12.95	4414	0.5	1	1	1	0.94	normal
tcp	12.13	65	0.5	1	1	1	1.0	normal
tcp	0.84	165	0.5	1	1	1	0.75	normal
tcp	0.63	109	0.5	1	1	1	1.0	normal
tcp	0.5	165	0.5	1	1	1	0.75	normal
tcp	0.37	109	0.5	1	1	1	1.0	normal
tcp	10.61	5584	0.5	1	1	1	0.89	normal
tcp	9.47	67	0.5	1	1	1	1.0	normal
tcp	14.78	66	0.5	1	1	1	1.0	normal
tcp	17.82	66	0.5	1	1	1	1.0	normal
tcp	18.29	66	0.5	1	1	1	1.0	normal
tcp	18.44	66	0.5	1	1	1	1.0	normal
tcp	22.78	5668	0.5	1	1	1	0.85	normal
tcp	20.04	66	0.5	1	1	1	1.0	normal
tcp	36.81	4444	0.5	1	1	1	0.63	normal
tcp	32.12	4713	0.5	1	1	1	0.68	normal
tcp	21.04	5337	0.5	1	1	1	0.72	normal
tcp	13.83	66	0.5	1	1	1	1.0	normal
tcp	17.6	5337	0.5	1	1	1	0.72	normal
tcp	11.74	66	0.5	1	1	1	1.0	normal
tcp	11.0	66	0.5	1	1	1	1.0	normal
tcp	14.22	5307	0.5	1	1	1	0.72	normal
tcp	9.64	66	0.5	1	1	1	1.0	normal
tcp	8.16	66	0.5	1	1	1	1.0	normal
tcp	10.72	5307	0.5	1	1	1	0.72	normal
tcp	6.76	66	0.5	1	1	1	1.0	normal
icmp	1.04	98	0.5	3	1	1	1.0	normal
icmp	1.02	98	0.5	3	1	1	1.0	normal
tcp	0.26	66	0.5	1	3	3	1.0	normal
tcp	0.13	66	0.5	1	6	6	1.0	normal
tcp	1.39	107	0.5	1	6	6	1.0	normal
tcp	0.35	290	0.5	1	6	1	0.33	normal
tcp	2.93	97	0.5	1	6	6	1.0	normal
tcp	0.83	74	0.5	1	8	1	1.0	normal
tcp	0.6	100	0.5	1	7	7	1.0	normal
tcp	0.54	104	0.5	1	4	4	1.0	normal
tcp	1.65	216	0.5	1	3	3	0.33	normal
tcp	0.07	66	0.5	1	4	1	1.0	normal
tcp	0.11	348	0.5	1	4	1	1.0	normal
tcp	0.14	66	0.25	1	5	1	1.0	normal
tcp	0.46	70	0.25	1	5	5	1.0	normal
tcp	0.3	70	0.25	1	6	6	1.0	normal
tcp	0.95	74	0.25	1	10	1	1.0	normal
tcp	3.34	439	0.25	1	11	1	1.0	normal
tcp	0.79	105	0.25	1	13	13	1.0	normal
tcp	1.79	106	0.25	1	14	14	1.0	normal
tcp	0.6	166	0.5	1	12	1	1.0	normal
tcp	2.32	5087	0.5	1	12	1	0.97	normal
tcp	0.65	148	0.5	1	11	1	1.0	normal
tcp	0.68	439	0.5	1	11	1	1.0	normal
tcp	0.53	292	0.5	1	11	1	1.0	normal
tcp	0.87	106	0.5	1	11	11	1.0	normal
tcp	0.1	70	0.25	1	2	2	0.5	normal
tcp	4.81	162	0.5	1	6	1	1.0	normal
tcp	2.15	162	0.25	1	8	1	1.0	normal
tcp	0.84	145	0.25	1	9	9	0.33	normal
tcp	1.65	244	0.25	1	11	1	1.0	normal
tcp	3.59	134	0.5	1	14	1	1.0	normal
tcp	0.81	70	0.5	1	14	14	0.5	normal
tcp	0.05	66	0.5	1	17	1	1.0	normal
tcp	0.73	244	0.5	1	17	1	1.0	normal
tcp	2.85	170	0.5	1	15	1	1.0	normal
tcp	1.08	100	0.5	1	12	12	1.0	normal
tcp	4.0	112	0.5	1	19	19	1.0	normal
tcp	6.31	439	0.5	1	19	1	1.0	normal
tcp	2.42	439	0.5	1	18	1	1.0	normal
tcp	203.37	66	0.33	1	2	1	1.0	normal
tcp	0.28	70	0.33	1	2	1	1.0	normal
tcp	0.28	66	0.33	1	2	2	1.0	normal
tcp	183.04	66	0.33	1	2	1	1.0	normal
tcp	1.64	66	0.25	1	2	2	1.0	normal
tcp	244.26	9147	0.25	1	2	2	0.92	normal
tcp	218.67	66	0.25	1	2	1	1.0	normal
tcp	240.98	9066	0.25	1	2	2	0.92	normal
tcp	225.16	8931	0.25	1	2	2	0.91	normal
tcp	205.65	66	0.25	1	2	1	1.0	normal
tcp	0.27	66	0.25	1	2	2	1.0	normal
tcp	177.9	8931	0.25	1	2	2	0.91	normal
tcp	133.75	66	0.25	1	2	1	1.0	normal
tcp	0.19	70	0.25	1	2	1	1.0	normal
tcp	0.19	66	0.25	1	2	2	1.0	normal
tcp	113.7	66	0.25	1	2	1	1.0	normal
tcp	0.17	70	0.25	1	2	1	1.0	normal
tcp	108.34	8931	0.25	1	2	2	0.91	normal
tcp	0.15	70	0.25	1	2	1	1.0	normal
tcp	87.52	66	0.25	1	2	1	1.0	normal
tcp	0.13	70	0.25	1	2	1	1.0	normal
tcp	86.03	8931	0.25	1	2	2	0.91	normal
tcp	78.52	66	0.25	1	2	1	1.0	normal
tcp	0.12	70	0.25	1	2	1	1.0	normal
tcp	0.11	70	0.25	1	2	1	1.0	normal
tcp	65.12	66	0.25	1	2	1	1.0	normal
tcp	65.77	8931	0.25	1	2	2	0.91	normal
udp	75.31	1512	0.25	1	1	1	0.0	normal
udp	74.5	1512	0.25	1	1	1	0.0	normal
udp	0.45	1512	0.25	1	1	1	1.0	normal
udp	0.19	1512	0.25	1	1	1	1.0	normal
udp	35.72	1512	0.25	1	1	1	0.0	normal
udp	28.37	1512	0.25	1	1	1	0.0	normal
udp	25.67	1512	0.25	1	1	1	0.0	normal
udp	0.07	1512	0.25	1	1	1	1.0	normal
udp	21.36	1512	0.17	1	1	1	0.01	normal
udp	0.13	1512	0.17	1	1	1	1.0	normal
udp	8.36	1512	0.17	1	1	1	0.01	normal
udp	0.09	1512	0.5	1	1	1	0.0	normal
udp	0.08	1512	0.5	1	1	1	0.0	normal
udp	94.22	1512	0.5	1	1	1	0.0	normal
udp	0.23	1512	0.5	1	1	1	1.0	normal
udp	35.28	1512	0.5	1	1	1	0.0	normal
udp	0.17	1512	0.5	1	1	1	1.0	normal
tcp	0.29	66	0.17	1	1	1	1.0	normal
tcp	0.2	70	0.17	1	1	1	1.0	normal
tcp	0.2	66	0.17	1	1	1	1.0	normal
tcp	0.33	74	0.5	1	1	1	1.0	normal
tcp	0.33	66	0.5	1	1	1	1.0	normal
tcp	0.13	74	0.5	1	1	1	1.0	normal
tcp	0.07	74	0.5	1	1	1	1.0	normal
tcp	0.07	66	0.5	1	1	1	1.0	normal
tcp	0.13	70	0.5	1	1	1	1.0	normal
tcp	0.12	70	0.5	1	1	1	1.0	normal
tcp	0.11	70	0.5	1	1	1	1.0	normal
tcp	0.11	147	0.5	1	1	1	1.0	normal
tcp	0.1	147	0.5	1	1	1	1.0	normal
tcp	0.09	70	0.5	1	1	1	1.0	normal
tcp	0.11	68	0.17	1	1	1	1.0	normal
tcp	0.11	137	0.17	1	1	1	1.0	normal
tcp	0.17	122	0.17	1	1	1	1.0	normal
tcp	0.26	110	0.17	1	1	1	1.0	normal
tcp	0.28	66	0.17	1	1	1	1.0	normal
tcp	0.32	66	0.5	1	1	1	1.0	normal
tcp	0.32	104	0.5	1	1	1	1.0	normal
tcp	0.43	97	0.5	1	1	1	1.0	normal
tcp	1.67	70	0.12	1	2	2	0.5	normal
tcp	0.11	66	0.12	1	2	2	1.0	normal
tcp	0.52	91	0.12	1	2	2	0.88	normal
tcp	0.43	67	0.12	1	2	1	1.0	normal
tcp	0.5	95	0.12	1	1	1	0.9	normal
tcp	0.42	66	0.12	1	1	1	1.0	normal
tcp	0.41	66	0.12	1	1	1	1.0	normal
tcp	0.22	66	0.5	1	2	1	1.0	normal
tcp	1.18	68	0.17	1	1	1	0.33	normal
tcp	205.39	6987	0.25	1	1	1	0.89	normal
tcp	182.98	66	0.25	1	1	1	1.0	normal
tcp	250.49	7094	0.25	1	1	1	0.89	normal
tcp	223.79	66	0.25	1	1	1	1.0	normal
tcp	233.86	7116	0.25	1	1	1	0.89	normal
tcp	208.87	66	0.25	1	1	1	1.0	normal
tcp	235.79	7131	0.25	1	1	1	0.89	normal
tcp	210.56	66	0.25	1	1	1	1.0	normal
tcp	237.18	7142	0.25	1	1	1	0.89	normal
tcp	211.45	66	0.25	1	1	1	1.0	normal
tcp	237.63	7150	0.25	1	1	1	0.89	normal
tcp	212.28	66	0.25	1	1	1	1.0	normal
tcp	115.97	66	0.25	1	1	1	1.0	normal
tcp	121.06	7105	0.25	1	1	1	0.89	normal
tcp	108.1	66	0.25	1	1	1	1.0	normal
tcp	113.3	7105	0.25	1	1	1	0.89	normal
tcp	106.42	7105	0.25	1	1	1	0.89	normal
tcp	95.02	66	0.25	1	1	1	1.0	normal
tcp	100.26	7105	0.25	1	1	1	0.89	normal
tcp	89.52	66	0.25	1	1	1	1.0	normal
tcp	94.95	7105	0.25	1	1	1	0.89	normal
tcp	84.78	66	0.25	1	1	1	1.0	normal
tcp	90.15	7105	0.25	1	1	1	0.89	normal
tcp	80.5	66	0.25	1	1	1	1.0	normal
tcp	1.3	66	0.5	1	1	1	1.0	normal
tcp	1.54	68	0.2	1	1	1	0.67	normal
tcp	1.03	229	0.2	1	1	1	1.0	normal
tcp	1.15	68	0.2	1	1	1	0.75	normal
tcp	0.86	176	0.2	1	1	1	1.0	normal
tcp	1.0	67	0.2	1	1	1	0.8	normal
tcp	0.8	150	0.2	1	1	1	1.0	normal
tcp	0.77	67	0.2	1	1	1	0.8	normal
tcp	0.61	150	0.2	1	1	1	1.0	normal
tcp	14.74	67	0.2	1	1	1	0.83	normal
tcp	13.62	134	0.2	1	1	1	1.0	normal
tcp	12.62	67	0.2	1	1	1	0.83	normal
tcp	0.52	134	0.2	1	1	1	1.0	normal
tcp	0.54	67	0.2	1	1	1	0.83	normal
tcp	0.45	134	0.2	1	1	1	1.0	normal
tcp	0.47	67	0.2	1	1	1	0.83	normal
tcp	1.74	70	0.2	1	1	1	0.5	normal
tcp	0.87	114	0.2	1	1	1	1.0	normal
tcp	0.74	70	0.2	1	1	1	0.5	normal
tcp	0.37	114	0.2	1	1	1	1.0	normal
tcp	0.71	68	0.2	1	1	1	0.67	normal
tcp	0.47	93	0.2	1	1	1	1.0	normal
udp	1.15	48	0.5	1	1	1	0.0	normal
icmp	5.01	98	1.0	1	1	1	1.0	normal
icmp	1.34	98	1.0	1	1	1	1.0	normal
icmp	0.99	98	1.0	1	1	1	1.0	normal
icmp	9.07	98	1.0	1	1	1	0.94	normal
icmp	5.95	98	1.0	1	1	1	1.0	normal
icmp	3.97	98	1.0	1	1	1	1.0	normal
udp	0.61	48	0.5	1	1	1	0.0	normal
udp	0.63	48	0.5	1	1	1	0.0	normal
udp	0.47	48	0.5	1	1	1	0.0	normal
udp	0.58	48	0.5	1	1	1	0.0	normal
udp	0.31	48	0.5	1	1	1	0.0	normal
udp	1.8	442	0.5	1	1	1	0.0	normal
udp	1.14	442	0.5	1	1	1	0.0	normal
udp	1.2	442	0.5	1	1	1	0.0	normal
udp	0.88	442	0.5	1	1	1	0.0	normal
udp	0.69	442	0.5	1	1	1	0.0	normal
udp	0.57	442	0.5	1	1	1	0.0	normal
icmp	20.7	42	0.2	1	1	1	1.0	normal
icmp	12.7	42	0.2	1	1	1	1.0	normal
icmp	13.7	42	0.2	1	1	1	1.0	normal
icmp	17.7	42	0.2	1	1	1	1.0	normal
icmp	8.7	42	0.2	1	1	1	1.0	normal
udp	0.49	442	0.5	1	1	1	0.0	normal
udp	1.39	242	0.2	1	1	1	0.0	normal
icmp	14.34	98	1.0	1	1	1	1.0	normal
icmp	20.99	98	1.0	1	1	1	1.0	normal
icmp	21.07	98	1.0	1	1	1	0.94	normal
icmp	5.95	98	1.0	1	1	1	1.0	normal
udp	1.0	242	0.2	1	1	1	0.0	normal
udp	1.11	242	0.2	1	1	1	0.0	normal
udp	2.26	885	0.2	1	1	1	0.0	normal
udp	1.4	885	0.2	1	1	1	0.0	normal
udp	1.37	885	0.2	1	1	1	0.0	normal
udp	0.21	106	1.0	1	11	1	1.0	normal
tcp	1.7	326	1.0	1	1	1	0.88	normal
tcp	0.94	501	1.0	1	1	1	0.92	normal
udp	0.67	97	1.0	1	17	1	1.0	normal
udp	0.21	102	1.0	1	16	1	1.0	normal
tcp	0.34	382	1.0	1	1	1	1.0	normal
tcp	12.78	2109	1.0	1	1	1	1.0	normal
udp	0.11	111	1.0	1	29	1	1.0	normal
tcp	5.22	310	1.0	1	1	1	0.94	normal
udp	0.1	133	1.0	1	37	1	1.0	normal
udp	0.07	250	1.0	1	34	1	1.0	normal
udp	0.07	113	1.0	1	34	1	1.0	normal
tcp	1.03	432	1.0	1	1	1	0.88	normal
udp	1.22	653	1.0	1	4	1	0.94	normal
tcp	0.59	743	1.0	1	1	1	1.0	normal
tcp	0.53	659	1.0	1	1	1	1.0	normal
tcp	0.82	288	1.0	1	1	1	0.82	normal
udp	0.87	116	0.25	1	4	1	0.0	normal
udp	0.15	157	0.25	1	13	1	1.0	normal
tcp	0.26	55	0.25	1	2	1	1.0	normal
tcp	11.3	1262	0.25	1	2	1	0.91	normal
udp	0.05	139	0.25	1	37	1	1.0	normal
tcp	0.59	93	0.25	1	7	1	1.0	normal
udp	0.13	1392	0.25	1	1	1	1.0	normal
udp	0.12	113	0.25	1	29	1	1.0	normal
udp	5.89	1343	0.25	1	2	1	0.52	normal
tcp	0.93	451	0.25	1	1	1	0.65	normal
udp	0.06	125	0.25	1	27	1	1.0	normal
tcp	0.21	54	1.0	1	1	1	1.0	normal
tcp	4.33	764	1.0	1	1	1	0.7	normal
tcp	2.21	710	0.25	1	2	1	1.0	normal
tcp	0.32	974	0.25	1	2	1	0.8	normal
tcp	3.98	1641	0.25	1	2	1	0.93	normal
tcp	0.28	55	1.0	1	7	1	1.0	normal
tcp	0.21	54	1.0	1	7	1	1.0	normal
tcp	0.16	54	1.0	1	1	1	1.0	normal
tcp	1.43	355	1.0	1	1	1	1.0	normal
tcp	0.22	54	0.25	1	5	1	1.0	normal
tcp	0.2	54	0.25	1	5	1	1.0	normal
tcp	9.68	334	0.2	1	1	1	1.0	normal
tcp	9.05	410	0.2	1	1	1	0.85	normal
tcp	4.68	334	0.2	1	1	1	1.0	normal
tcp	4.36	410	0.2	1	1	1	0.85	normal
tcp	3.07	334	0.2	1	1	1	1.0	normal
tcp	2.86	410	0.2	1	1	1	0.85	normal
tcp	2.27	334	0.2	1	1	1	1.0	normal
tcp	2.11	410	0.2	1	1	1	0.85	normal
tcp	29.64	1137	0.2	1	1	1	0.81	normal
tcp	0.46	58	0.2	1	2	1	1.0	normal
tcp	6.09	401	0.2	1	1	1	0.75	normal
tcp	6.72	446	0.2	1	1	1	1.0	normal
tcp	6.77	369	0.2	1	1	1	0.92	normal
tcp	56.43	1662	0.2	1	2	1	0.61	normal
tcp	5.65	433	0.2	1	1	1	1.0	normal
tcp	8.47	403	0.2	1	1	1	0.85	normal
tcp	14.23	405	0.2	1	2	1	1.0	normal
tcp	12.56	421	0.2	1	2	1	0.73	normal
tcp	66.27	1821	0.2	1	2	1	0.78	normal
tcp	8.96	374	0.2	1	1	1	1.0	normal
tcp	1.8	334	0.2	1	1	1	1.0	normal
tcp	1.67	410	0.2	1	1	1	0.85	normal
tcp	18.03	1079	0.2	1	1	1	0.82	normal
tcp	0.27	58	0.2	1	2	1	1.0	normal
tcp	3.35	401	0.2	1	1	1	0.75	normal
tcp	3.67	446	0.2	1	1	1	1.0	normal
tcp	3.55	369	0.2	1	1	1	0.92	normal
tcp	29.54	1662	0.2	1	2	1	0.61	normal
tcp	2.96	433	0.2	1	1	1	1.0	normal
tcp	4.13	403	0.2	1	1	1	0.85	normal
tcp	6.05	405	0.2	1	2	1	1.0	normal
tcp	5.34	421	0.2	1	2	1	0.73	normal
tcp	25.53	1821	0.2	1	2	1	0.78	normal
tcp	7.64	232	0.2	1	1	1	0.95	normal
tcp	10.5	563	0.2	1	2	1	0.88	normal
tcp	3.8	555	0.2	1	1	1	1.0	normal
tcp	12.49	2894	0.2	1	4	1	1.0	normal
tcp	10.64	5054	0.2	1	4	1	1.0	normal
tcp	7.41	5448	0.2	1	4	1	1.0	normal
tcp	9.26	2900	0.2	1	4	1	0.9	normal
tcp	3.05	632	0.2	1	1	1	1.0	normal
tcp	6.04	495	0.2	1	1	1	1.0	normal
tcp	7.77	438	0.2	1	2	1	1.0	normal
tcp	6.53	775	0.2	1	1	1	0.67	normal
tcp	4.37	196	0.0	0	1	1	1.0	normal
tcp	1.47	130	0.0	0	1	1	1.0	normal
tcp	1.47	334	0.2	1	1	1	1.0	normal
tcp	1.37	410	0.2	1	1	1	0.85	normal
tcp	1.16	182	0.0	0	1	1	1.0	normal
tcp	10.14	116	0.0	0	1	1	1.0	normal
tcp	0.36	64	0.0	0	2	2	0.5	normal
tcp	12.33	1079	0.2	1	1	1	0.82	normal
tcp	0.18	58	0.2	1	2	1	1.0	normal
tcp	1.69	171	0.0	0	1	1	1.0	normal
tcp	2.25	401	0.2	1	1	1	0.75	normal
tcp	2.45	139	0.0	0	1	1	1.0	normal
tcp	2.46	446	0.2	1	1	1	1.0	normal
tcp	1.95	166	0.0	0	1	1	1.0	normal
tcp	2.14	167	0.0	0	1	1	1.0	normal
tcp	11.87	73	0.0	0	2	2	1.0	normal
tcp	2.34	369	0.2	1	1	1	0.92	normal
tcp	19.49	1662	0.2	1	2	1	0.61	normal
tcp	1.95	433	0.2	1	1	1	1.0	normal
tcp	2.66	403	0.2	1	1	1	0.85	normal
tcp	3.73	405	0.2	1	2	1	1.0	normal
tcp	3.3	421	0.2	1	2	1	0.73	normal
tcp	15.34	1821	0.2	1	2	1	0.78	normal
tcp	4.59	232	0.2	1	1	1	0.95	normal
tcp	6.06	563	0.2	1	2	1	0.88	normal
tcp	2.19	555	0.2	1	1	1	1.0	normal
tcp	6.91	2894	0.2	1	4	1	1.0	normal
tcp	5.89	5054	0.2	1	4	1	1.0	normal
tcp	4.1	5448	0.2	1	4	1	1.0	normal
tcp	5.12	2900	0.2	1	4	1	0.9	normal
tcp	3.08	547	0.2	1	1	1	0.92	normal
tcp	1.62	632	0.2	1	1	1	1.0	normal
tcp	2.78	495	0.2	1	1	1	1.0	normal
tcp	3.48	438	0.2	1	2	1	1.0	normal
tcp	2.88	775	0.2	1	1	1	0.67	normal
tcp	5.6	638	0.2	1	1	1	1.0	normal
tcp	4.2	725	0.2	1	1	1	1.0	normal
tcp	15.96	3218	0.2	1	1	1	0.93	normal
icmp	1.08	98	0.17	1	1	1	1.0	normal
icmp	1.18	98	0.17	1	1	1	1.0	normal
icmp	0.81	98	0.17	1	1	1	1.0	normal
icmp	0.5	98	0.17	1	1	1	1.0	normal
icmp	0.42	98	0.17	1	1	1	1.0	normal
icmp	0.36	98	0.29	2	1	1	1.0	normal
icmp	0.36	98	0.14	1	1	1	1.0	normal
icmp	0.31	98	0.29	2	1	1	1.0	normal
icmp	0.31	98	0.14	1	1	1	1.0	normal
icmp	1.06	98	0.29	2	1	1	1.0	normal
icmp	1.06	98	0.14	1	1	1	1.0	normal
icmp	0.28	98	0.29	2	1	1	1.0	normal
icmp	0.87	98	0.29	2	1	1	1.0	normal
icmp	1.98	98	0.2	1	1	1	0.67	normal
icmp	1.58	98	0.2	1	1	1	1.0	normal
icmp	1.28	98	0.2	1	1	1	0.75	normal
icmp	1.04	98	0.2	1	1	1	1.0	normal
icmp	1.06	98	0.2	1	1	1	0.8	normal
icmp	0.8	98	0.2	1	1	1	0.8	normal
icmp	0.67	98	0.2	1	1	1	1.0	normal
icmp	0.64	98	0.2	1	1	1	0.8	normal
icmp	0.53	98	0.4	2	1	1	1.0	normal
icmp	1.37	98	0.4	2	1	1	1.0	normal
icmp	0.53	98	0.2	1	1	1	0.8	normal
icmp	0.44	98	0.4	2	1	1	1.0	normal
icmp	0.66	98	0.4	2	1	1	1.0	normal
icmp	0.38	98	0.5	3	1	1	1.0	normal
icmp	0.44	98	0.5	3	1	1	1.0	normal
icmp	0.44	98	0.33	2	1	1	1.0	normal
icmp	0.4	98	0.17	1	1	1	0.8	normal
icmp	0.33	98	0.5	3	1	1	1.0	normal
icmp	0.33	98	0.33	2	1	1	1.0	normal
icmp	0.88	98	0.17	1	1	1	1.0	normal
icmp	0.36	98	0.17	1	1	1	0.8	normal
icmp	0.29	98	0.5	3	1	1	1.0	normal
icmp	0.26	98	0.5	3	1	1	1.0	normal
icmp	0.26	98	0.33	2	1	1	1.0	normal
icmp	0.53	98	0.5	3	1	1	1.0	normal
icmp	0.53	98	0.17	1	1	1	1.0	normal
icmp	0.25	98	0.17	1	1	1	1.0	normal
icmp	0.21	98	0.17	1	1	1	1.0	normal
icmp	0.27	98	0.5	3	1	1	1.0	normal
icmp	0.18	98	0.17	1	1	1	1.0	normal
icmp	0.12	98	0.17	1	1	1	1.0	normal
icmp	0.1	98	0.17	1	1	1	1.0	normal
icmp	0.3	98	0.33	2	1	1	1.0	normal
icmp	0.2	98	0.33	2	1	1	1.0	normal
icmp	0.28	98	0.33	2	1	1	1.0	normal
icmp	0.42	98	0.2	1	1	1	1.0	normal
tcp	0.89	175	0.33	1	1	1	0.67	normal
tcp	0.52	135	0.33	1	1	1	0.67	normal
tcp	0.2	175	0.33	1	1	1	0.67	normal
tcp	0.17	175	0.33	1	1	1	0.67	normal
tcp	0.44	1692	0.33	1	1	1	0.88	normal
tcp	0.17	70	0.33	1	1	1	0.4	normal
tcp	0.1	62	0.33	1	2	1	1.0	normal
tcp	0.96	551	0.33	1	2	1	0.9	normal
tcp	11.57	2422	0.33	1	3	1	0.85	normal
tcp	0.06	54	0.25	1	1	1	1.0	normal
tcp	0.09	54	0.25	1	2	1	1.0	normal
tcp	0.21	54	0.2	1	1	1	1.0	normal
tcp	0.07	54	0.25	1	2	1	1.0	normal
tcp	0.07	54	0.25	1	1	1	1.0	normal
tcp	2.48	3344	0.33	1	4	1	1.0	normal
tcp	0.13	54	0.33	1	2	1	1.0	normal
tcp	0.22	55	0.33	1	1	1	1.0	normal
tcp	5.59	685	0.33	1	6	1	1.0	normal
tcp	0.14	55	0.33	1	2	1	1.0	normal
tcp	0.65	2126	0.33	1	1	1	1.0	normal
tcp	0.51	459	0.33	1	2	1	1.0	normal
tcp	0.52	775	0.33	1	6	1	1.0	normal
tcp	0.12	54	1.0	1	1	1	1.0	normal
tcp	0.66	54	1.0	1	2	1	0.33	normal
tcp	17.32	661	1.0	1	1	1	0.65	normal
tcp	0.41	54	1.0	1	6	1	1.0	normal
tcp	0.15	54	1.0	1	1	1	1.0	normal
tcp	0.15	54	1.0	1	2	1	0.75	normal
tcp	0.22	204	1.0	1	1	1	0.83	normal
tcp	0.07	54	1.0	1	1	1	1.0	normal
tcp	0.27	97	1.0	1	1	1	0.75	normal
tcp	0.07	54	1.0	1	3	1	1.0	normal
tcp	0.59	823	1.0	1	5	1	1.0	normal
tcp	0.09	54	1.0	1	1	1	1.0	normal
tcp	0.6	361	1.0	1	1	1	0.96	normal
tcp	0.46	54	1.0	1	2	1	1.0	normal
tcp	4.39	1613	1.0	1	3	1	0.65	normal
tcp	0.3	54	1.0	1	3	1	1.0	normal
tcp	0.85	467	1.0	1	4	1	0.5	normal
tcp	0.3	54	1.0	1	1	1	1.0	normal
tcp	0.19	2680	1.0	1	1	1	1.0	normal
tcp	0.15	54	1.0	1	2	1	1.0	normal
tcp	25.58	3320	1.0	1	1	1	0.73	normal
tcp	0.07	54	1.0	1	7	1	1.0	normal
tcp	0.08	54	1.0	1	4	1	1.0	normal
tcp	0.05	54	1.0	1	1	1	1.0	normal
tcp	0.1	54	1.0	1	1	1	1.0	normal
tcp	0.44	318	1.0	1	1	1	0.86	normal
tcp	0.31	54	0.33	1	1	1	0.67	normal
tcp	0.34	318	0.33	1	1	1	0.86	normal
tcp	0.51	194	0.33	1	2	1	1.0	normal
tcp	0.18	54	0.33	1	1	1	0.67	normal
tcp	0.19	54	0.33	1	5	1	1.0	normal
tcp	0.11	54	0.33	1	2	1	0.5	normal
tcp	0.29	56	1.0	1	5	1	1.0	normal
tcp	0.05	54	1.0	1	6	1	1.0	normal
tcp	0.11	54	1.0	1	1	1	1.0	normal
tcp	1.99	756	1.0	1	2	1	1.0	normal
tcp	1.39	674	1.0	1	2	1	1.0	normal
tcp	3.64	3537	1.0	1	9	1	0.98	normal
tcp	0.06	54	1.0	1	1	1	1.0	normal
tcp	0.71	674	1.0	1	2	1	1.0	normal
tcp	6.19	4734	1.0	1	3	1	0.65	normal
tcp	2.41	5684	1.0	1	9	1	1.0	normal
tcp	117.36	4649	1.0	1	1	1	0.62	normal
tcp	0.51	1019	1.0	1	6	1	1.0	normal
tcp	0.33	703	1.0	1	5	1	1.0	normal
tcp	0.28	181	1.0	1	1	1	1.0	normal
tcp	0.29	703	1.0	1	2	1	1.0	normal
tcp	0.37	518	1.0	1	1	1	1.0	normal
tcp	0.09	54	1.0	1	2	1	1.0	normal
tcp	0.74	54	0.33	1	1	1	1.0	normal
tcp	0.74	456	0.33	1	2	1	1.0	normal
tcp	0.34	54	0.33	1	1	1	1.0	normal
tcp	1.52	483	0.33	1	1	1	1.0	normal
tcp	0.41	191	0.33	1	1	1	0.83	normal
tcp	0.08	54	0.33	1	1	1	1.0	normal
tcp	0.09	54	0.33	1	1	1	1.0	normal
tcp	0.08	54	0.25	1	3	1	1.0	normal
tcp	0.05	54	0.25	1	2	1	1.0	normal
tcp	0.14	115	0.25	1	1	1	1.0	normal
tcp	0.34	54	0.2	1	2	1	1.0	normal
tcp	0.13	63	0.2	1	1	1	1.0	normal
tcp	0.53	90	0.2	1	1	1	0.9	normal
tcp	0.18	54	0.2	1	2	1	1.0	normal
tcp	0.96	54	0.25	1	5	1	1.0	normal
tcp	0.17	54	0.33	1	2	1	1.0	normal
tcp	0.07	54	0.33	1	8	1	1.0	normal
tcp	97.33	3332	0.33	1	1	1	0.63	normal
tcp	0.06	54	1.0	1	8	1	1.0	normal
tcp	0.58	54	1.0	1	3	1	0.5	normal
tcp	0.73	54	1.0	1	1	1	1.0	normal
tcp	10.85	363	0.33	1	1	1	1.0	normal
tcp	5.29	363	0.33	1	1	1	1.0	normal
tcp	3.52	363	0.33	1	1	1	1.0	normal
tcp	2.62	363	0.33	1	1	1	1.0	normal
tcp	2.09	363	0.33	1	1	1	1.0	normal
tcp	1.74	363	0.33	1	1	1	1.0	normal
tcp	1.49	363	0.33	1	1	1	1.0	normal
tcp	1.3	363	0.33	1	1	1	1.0	normal
tcp	1.16	363	0.33	1	3	1	1.0	normal
tcp	5.73	465	0.33	1	2	1	0.88	normal
tcp	3.59	711	0.33	1	2	1	1.0	normal
tcp	1.04	363	0.33	1	4	1	1.0	normal
tcp	2.7	465	0.33	1	2	1	0.88	normal
tcp	1.69	711	0.33	1	2	1	1.0	normal
tcp	16.76	5464	0.33	1	4	1	0.93	normal
tcp	2.79	589	0.33	1	4	1	1.0	normal
tcp	3.28	213	0.33	1	4	1	1.0	normal
tcp	0.94	363	0.33	1	4	1	1.0	normal
tcp	1.76	465	0.33	1	2	1	0.88	normal
tcp	1.1	711	0.33	1	2	1	1.0	normal
tcp	8.89	5464	0.33	1	4	1	0.93	normal
tcp	1.48	589	0.33	1	4	1	1.0	normal
tcp	1.61	213	0.33	1	4	1	1.0	normal
tcp	0.86	363	0.33	1	4	1	1.0	normal
tcp	1.31	465	0.33	1	2	1	0.88	normal
tcp	0.82	711	0.33	1	2	1	1.0	normal
tcp	6.07	5464	0.33	1	4	1	0.93	normal
tcp	1.01	589	0.33	1	4	1	1.0	normal
tcp	1.07	213	0.33	1	4	1	1.0	normal
tcp	0.8	363	0.33	1	4	1	1.0	normal
tcp	1.04	465	0.33	1	2	1	0.88	normal
tcp	0.65	711	0.33	1	2	1	1.0	normal
tcp	4.61	5464	0.33	1	4	1	0.93	normal
tcp	0.77	589	0.33	1	4	1	1.0	normal
tcp	0.8	213	0.33	1	4	1	1.0	normal
tcp	0.86	465	0.33	1	2	1	0.88	normal
tcp	0.54	711	0.33	1	2	1	1.0	normal
tcp	3.71	5464	0.33	1	3	1	0.93	normal
tcp	0.62	589	0.33	1	3	1	1.0	normal
tcp	0.64	213	0.33	1	3	1	1.0	normal
tcp	0.46	54	0.33	1	1	1	1.0	normal
tcp	0.74	465	0.33	1	2	1	0.88	normal
tcp	0.46	711	0.33	1	2	1	1.0	normal
tcp	3.1	5464	0.33	1	3	1	0.93	normal
tcp	0.52	589	0.33	1	3	1	1.0	normal
tcp	0.53	213	0.33	1	3	1	1.0	normal
tcp	0.27	54	0.33	1	1	1	1.0	normal
tcp	0.64	465	0.33	1	2	1	0.88	normal
tcp	0.4	711	0.33	1	2	1	1.0	normal
tcp	2.67	5464	0.33	1	3	1	0.93	normal
tcp	0.44	589	0.33	1	3	1	1.0	normal
tcp	0.46	213	0.33	1	3	1	1.0	normal
tcp	0.19	54	0.33	1	1	1	1.0	normal
tcp	0.57	465	0.25	1	2	1	0.88	normal
tcp	0.36	711	0.25	1	2	1	1.0	normal
tcp	2.34	5464	0.25	1	3	1	0.93	normal
tcp	0.39	589	0.25	1	3	1	1.0	normal
tcp	0.4	213	0.25	1	3	1	1.0	normal
tcp	0.14	54	0.25	1	1	1	1.0	normal
tcp	0.51	465	0.25	1	2	1	0.88	normal
tcp	0.32	711	0.25	1	2	1	1.0	normal
tcp	2.08	5464	0.25	1	3	1	0.93	normal
tcp	0.35	589	0.25	1	3	1	1.0	normal
tcp	0.35	213	0.25	1	3	1	1.0	normal
tcp	0.12	54	0.25	1	1	1	1.0	normal
tcp	0.47	465	0.2	1	2	1	0.88	normal
tcp	0.29	711	0.2	1	2	1	1.0	normal
tcp	1.88	5464	0.2	1	3	1	0.93	normal
tcp	0.31	589	0.2	1	3	1	1.0	normal
tcp	0.32	213	0.2	1	3	1	1.0	normal
tcp	0.1	54	0.2	1	1	1	1.0	normal
tcp	0.43	465	0.2	1	2	1	0.88	normal
tcp	0.27	711	0.2	1	2	1	1.0	normal
tcp	1.71	5464	0.2	1	3	1	0.93	normal
tcp	0.29	589	0.2	1	3	1	1.0	normal
tcp	0.29	213	0.2	1	3	1	1.0	normal
tcp	0.09	54	0.2	1	1	1	1.0	normal
tcp	0.4	465	0.2	1	2	1	0.88	normal
tcp	0.25	711	0.2	1	2	1	1.0	normal
tcp	1.57	5464	0.2	1	4	1	0.93	normal
tcp	0.26	589	0.2	1	4	1	1.0	normal
tcp	0.27	213	0.2	1	4	1	1.0	normal
tcp	0.08	54	0.2	1	1	1	1.0	normal
tcp	0.25	213	0.2	1	2	1	1.0	normal
tcp	0.07	54	0.2	1	1	1	1.0	normal
tcp	9.62	360	0.2	1	2	1	0.82	normal
udp	0.19	133	0.25	1	24	1	1.0	normal
udp	0.65	114	0.25	1	24	1	1.0	normal
udp	7.1	459	0.25	1	1	1	1.0	normal
udp	0.2	116	0.33	1	75	1	1.0	normal
udp	1.64	298	1.0	1	3	1	0.92	normal
udp	0.09	155	1.0	1	77	1	1.0	normal
udp	1.03	389	1.0	1	3	1	0.96	normal
udp	0.05	169	1.0	1	7	1	1.0	normal
udp	0.05	115	1.0	1	6	1	1.0	normal
udp	0.41	113	1.0	1	40	1	1.0	normal
udp	1.85	117	1.0	1	40	1	0.5	normal
udp	0.52	574	1.0	1	1	1	1.0	normal
udp	0.06	149	1.0	1	75	1	1.0	normal
udp	0.09	117	1.0	1	76	1	1.0	normal
udp	0.32	128	1.0	1	1	1	1.0	normal
udp	0.12	97	1.0	1	20	1	1.0	normal
udp	1.9	1358	1.0	1	1	1	0.65	normal
udp	0.38	155	1.0	1	39	1	1.0	normal
udp	0.24	115	1.0	1	40	1	1.0	normal
udp	0.08	111	0.33	1	29	1	1.0	normal
udp	0.07	112	0.33	1	28	1	1.0	normal
udp	0.41	447	0.33	1	3	1	1.0	normal
udp	0.17	138	0.12	1	32	1	1.0	normal
udp	0.13	105	0.12	1	32	1	1.0	normal
udp	0.06	138	0.12	1	26	1	1.0	normal
udp	38.8	1364	0.14	1	1	1	0.43	normal
udp	0.56	473	0.14	1	1	1	0.83	normal
udp	0.41	496	0.14	1	1	1	1.0	normal
udp	0.14	155	0.14	1	40	1	1.0	normal
udp	0.18	95	0.14	1	40	1	1.0	normal
udp	0.33	164	0.14	1	44	1	1.0	normal
udp	0.05	145	0.14	1	48	1	1.0	normal
udp	0.14	192	0.14	1	45	1	1.0	normal
udp	0.23	168	0.14	1	45	1	1.0	normal
udp	0.44	131	0.14	1	2	1	0.88	normal
udp	3.19	1298	0.14	1	1	1	0.56	normal
udp	0.12	643	0.17	1	2	1	1.0	normal
udp	0.07	165	0.14	1	20	1	1.0	normal
udp	0.08	117	0.14	1	19	1	1.0	normal
udp	0.06	129	0.14	1	14	1	1.0	normal
udp	1.22	1303	0.14	1	1	1	0.6	normal
udp	14.88	1232	0.25	1	1	1	0.36	normal
udp	0.06	112	0.25	1	19	1	1.0	normal
udp	0.09	209	0.25	1	18	1	1.0	normal
udp	0.06	250	0.25	1	42	1	1.0	normal
udp	0.12	135	0.25	1	23	1	1.0	normal
udp	0.11	97	0.25	1	27	1	1.0	normal
udp	0.19	103	0.25	1	27	1	1.0	normal
udp	0.22	124	0.25	1	27	1	1.0	normal
udp	0.33	150	0.25	1	27	1	1.0	normal
udp	0.39	178	0.25	1	1	1	1.0	normal
udp	0.07	136	0.25	1	25	1	1.0	normal
udp	0.27	104	0.25	1	4	1	1.0	normal
udp	0.06	110	0.25	1	24	1	1.0	normal
udp	0.06	124	0.25	1	23	1	1.0	normal
udp	0.12	117	0.25	1	23	1	1.0	normal
udp	0.11	60	0.25	1	1	1	1.0	normal
udp	0.05	117	0.25	1	6	1	1.0	normal
udp	0.44	140	1.0	1	15	1	1.0	normal
udp	0.5	817	1.0	1	2	1	1.0	normal
udp	0.05	115	1.0	1	21	1	1.0	normal
udp	16.08	1237	1.0	1	2	1	0.55	normal
udp	248.89	1381	1.0	1	1	1	0.19	normal
udp	2.29	128	1.0	1	1	1	0.71	normal
udp	0.36	139	1.0	1	21	1	1.0	normal
udp	0.21	145	1.0	1	19	1	1.0	normal
udp	3.07	1316	1.0	1	1	1	0.64	normal
udp	0.06	128	1.0	1	22	1	1.0	normal
udp	0.08	101	1.0	1	22	1	1.0	normal
udp	2.73	109	1.0	1	2	1	0.5	normal
udp	0.07	101	1.0	1	22	1	1.0	normal
udp	0.44	405	1.0	1	2	1	1.0	normal
udp	0.05	140	1.0	1	20	1	1.0	normal
udp	0.35	105	1.0	1	2	1	1.0	normal
udp	0.06	175	1.0	1	4	1	1.0	normal
udp	2.74	1225	1.0	1	1	1	0.56	normal
udp	0.18	697	1.0	1	1	1	1.0	normal
udp	0.16	348	1.0	1	2	1	1.0	normal
udp	37.26	1334	1.0	1	2	1	0.3	normal
udp	64.78	1380	1.0	1	1	1	0.23	normal
udp	0.11	727	1.0	1	1	1	1.0	normal
udp	0.21	178	1.0	1	1	1	1.0	normal
udp	0.46	63	1.0	1	2	1	1.0	normal
udp	1.28	330	1.0	1	2	1	1.0	normal
udp	0.07	101	1.0	1	11	1	1.0	normal
udp	0.49	639	1.0	1	2	1	1.0	normal
udp	0.1	149	1.0	1	12	1	1.0	normal
udp	0.96	235	1.0	1	17	1	1.0	normal
udp	16.85	871	1.0	1	1	1	0.41	normal
udp	0.16	96	1.0	1	16	1	1.0	normal
udp	8.82	1265	1.0	1	1	1	1.0	normal
tcp	3.68	1178	1.0	1	3	1	0.83	normal
udp	0.56	1392	1.0	1	1	1	1.0	normal
udp	2.6	840	1.0	1	1	1	1.0	normal
tcp	0.44	458	1.0	1	1	1	1.0	normal
udp	0.08	96	1.0	1	21	1	1.0	normal
tcp	1.14	600	1.0	1	1	1	1.0	normal
tcp	0.65	355	1.0	1	1	1	0.92	normal
udp	0.06	99	1.0	1	22	1	1.0	normal
tcp	0.05	110	1.0	1	1	1	1.0	normal
udp	0.05	132	1.0	1	18	1	1.0	normal
tcp	0.32	458	1.0	1	1	1	1.0	normal
udp	0.69	403	0.1	1	1	1	1.0	normal
udp	0.11	99	0.1	1	11	1	1.0	normal
udp	24.15	1352	0.1	1	1	1	0.29	normal
icmp	1.0	98	0.1	1	1	1	1.0	normal
udp	36.02	1354	0.1	1	1	1	0.29	normal
icmp	1.01	98	0.1	1	1	1	0.97	normal
udp	41.36	1353	0.1	1	1	1	0.28	normal
icmp	0.99	98	0.1	1	1	1	0.97	normal
udp	0.37	372	0.1	1	1	1	1.0	normal
udp	621.53	1384	0.1	1	1	1	0.31	normal
tcp	0.17	54	0.1	1	1	1	1.0	normal
icmp	1.06	98	0.1	1	1	1	0.96	normal
udp	0.78	83	0.1	1	1	1	0.64	normal
icmp	0.95	98	0.1	1	1	1	0.97	normal
tcp	0.06	54	0.1	1	3	1	1.0	normal
tcp	0.05	54	0.1	1	1	1	1.0	normal
udp	0.15	98	0.1	1	2	1	1.0	normal
udp	0.34	150	1.0	1	9	1	1.0	normal
tcp	0.49	712	1.0	1	2	1	1.0	normal
udp	60.06	1355	1.0	1	1	1	0.21	normal
udp	33.19	1379	1.0	1	1	1	0.3	normal
udp	154.41	1385	1.0	1	1	1	0.3	normal
tcp	0.24	54	1.00	1	1	1	1.00	normal
udp	0.23	315	1.00	1	6	1	1.00	normal
udp	13.34	1339	1.00	1	2	1	0.49	normal
udp	8.46	1339	1.00	1	2	1	0.49	normal
tcp	0.10	54	1.00	1	1	1	1.00	normal
tcp	6.12	2486	1.00	1	1	1	0.96	normal
udp	0.72	473	1.00	1	1	1	1.00	normal
udp	0.62	293	1.00	1	16	1	1.00	normal
udp	0.26	619	1.00	1	1	1	1.00	normal
tcp	1.05	433	1.00	1	1	1	0.92	normal
tcp	2.86	460	1.00	1	1	1	0.92	normal
tcp	0.05	54	1.00	1	1	1	1.00	normal
udp	0.06	324	1.00	1	21	1	1.00	normal
tcp	121.71	4808	1.00	1	2	1	0.64	normal
udp	6.81	1186	1.00	1	1	1	0.59	normal
udp	0.05	365	1.00	1	50	1	1.00	normal
udp	1.30	526	1.00	1	2	1	1.00	normal
tcp	4.91	477	1.00	1	1	1	1.00	normal
tcp	2.94	568	1.00	1	1	1	1.00	normal
udp	0.11	351	1.00	1	47	1	1.00	normal
udp	0.16	371	1.00	1	47	1	1.00	normal
udp	0.20	313	1.00	1	47	1	1.00	normal
tcp	4.39	844	1.00	1	3	1	0.87	normal
tcp	1.10	422	1.00	1	1	1	0.88	normal
tcp	0.17	282	1.00	1	2	1	1.00	normal
tcp	1.54	2120	1.00	1	1	1	1.00	normal
tcp	2.55	2109	1.00	1	1	1	0.82	normal
tcp	1.71	844	1.00	1	3	1	0.87	normal
udp	0.08	340	1.00	1	44	1	1.00	normal
udp	0.08	377	1.00	1	44	1	1.00	normal
udp	3.03	1300	1.00	1	1	1	1.00	normal
udp	0.08	317	1.00	1	42	1	1.00	normal
udp	0.05	327	1.00	1	42	1	1.00	normal
udp	1.52	991	1.00	1	1	1	0.78	normal
tcp	1.16	844	1.00	1	3	1	0.87	normal
udp	0.27	1021	1.00	1	2	1	1.00	normal
tcp	0.15	54	1.00	1	2	1	1.00	normal
tcp	0.45	466	1.00	1	1	1	1.00	normal
tcp	0.41	677	1.00	1	1	1	1.00	normal
udp	0.38	356	1.00	1	7	1	1.00	normal
tcp	0.30	700	1.00	1	1	1	1.00	normal
udp	0.84	606	1.00	1	1	1	1.00	normal
udp	0.26	599	1.00	1	1	1	1.00	normal
tcp	0.26	56	1.00	1	7	1	1.00	normal
tcp	7.82	1417	1.00	1	4	1	0.74	normal
tcp	0.07	54	1.00	1	2	1	1.00	normal
tcp	0.06	54	1.00	1	1	1	1.00	normal
udp	0.09	194	0.33	1	10	1	1.00	normal
udp	0.20	72	0.33	1	10	1	1.00	normal
tcp	2.31	705	0.33	1	1	1	1.00	normal
udp	0.08	356	0.33	1	14	1	1.00	normal
udp	0.38	327	0.33	1	14	1	1.00	normal
tcp	2.57	473	0.33	1	1	1	1.00	normal
udp	0.09	329	0.33	1	16	1	1.00	normal
tcp	0.49	597	0.33	1	3	1	1.00	normal
tcp	2.66	721	0.33	1	1	1	1.00	normal
tcp	4.24	2513	0.33	1	3	1	0.76	normal
udp	0.73	920	0.33	1	1	1	1.00	normal
udp	0.54	920	0.33	1	1	1	1.00	normal
tcp	2.29	124	0.33	1	3	1	0.78	normal
udp	0.13	1392	0.33	1	2	1	1.00	normal
tcp	0.42	588	0.33	1	1	1	1.00	normal
tcp	1.09	124	0.33	1	3	1	0.78	normal
udp	0.07	327	0.33	1	12	1	1.00	normal
tcp	0.18	54	0.33	1	3	1	1.00	normal
tcp	1.52	105	0.33	1	4	1	1.00	normal
udp	0.48	395	0.33	1	16	1	1.00	normal
udp	0.15	372	0.33	1	13	1	1.00	normal
udp	0.09	1139	0.33	1	1	1	1.00	normal
udp	1.00	287	0.33	1	1	1	1.00	normal
tcp	0.32	105	0.33	1	3	1	1.00	normal
tcp	0.93	547	0.33	1	6	1	1.00	normal
udp	0.09	372	0.33	1	13	1	1.00	normal
udp	0.05	324	0.33	1	12	1	1.00	normal
tcp	0.58	629	0.33	1	2	1	1.00	normal
udp	0.05	334	0.33	1	10	1	1.00	normal
udp	118.37	1375	0.33	1	1	1	0.17	normal
udp	0.78	287	0.33	1	1	1	1.00	normal
tcp	0.27	162	0.33	1	1	1	1.00	normal
udp	91.45	1373	0.33	1	1	1	0.18	normal
tcp	0.48	486	0.33	1	4	1	1.00	normal
tcp	0.11	55	0.33	1	2	1	1.00	normal
udp	0.70	287	0.33	1	1	1	1.00	normal
tcp	0.10	55	0.33	1	2	1	1.00	normal
tcp	0.09	54	0.33	1	1	1	1.00	normal
udp	0.40	324	0.33	1	11	1	1.00	normal
udp	0.65	317	0.33	1	18	1	1.00	normal
udp	0.41	317	0.33	1	18	1	1.00	normal
udp	1.42	854	0.33	1	1	1	1.00	normal
tcp	2.17	632	0.33	1	1	1	1.00	normal
icmp	1.00	98	0.33	1	1	1	1.00	normal
udp	0.24	318	0.33	1	18	1	1.00	normal
udp	7.56	156	0.33	1	1	1	0.66	normal
udp	84.00	1377	0.33	1	1	1	0.15	normal
udp	0.06	70	0.33	1	28	1	1.00	normal
tcp	40.47	5441	0.33	1	7	1	0.89	normal
tcp	5.97	364	0.33	1	2	1	1.00	normal
udp	0.62	392	0.33	1	1	1	1.00	normal
tcp	1.19	540	0.33	1	7	1	1.00	normal
tcp	21.35	4398	0.33	1	7	1	0.95	normal
udp	0.24	331	0.33	1	45	1	1.00	normal
tcp	4.03	753	0.33	1	3	1	1.00	normal
tcp	0.85	58	0.33	1	2	1	1.00	normal
udp	4.31	633	0.33	1	2	1	1.00	normal
udp	0.11	1392	0.33	1	2	1	1.00	normal
udp	0.12	317	0.33	1	44	1	1.00	normal
tcp	1.02	540	0.33	1	7	1	1.00	normal
tcp	1.13	757	0.33	1	1	1	1.00	normal
udp	0.19	322	0.33	1	47	1	1.00	normal
udp	0.19	334	0.33	1	43	1	1.00	normal
tcp	1.43	565	0.33	1	1	1	1.00	normal
tcp	1.73	638	0.33	1	3	1	1.00	normal
tcp	13.48	2774	0.33	1	6	1	1.00	normal
udp	0.10	397	0.33	1	53	1	1.00	normal
udp	0.08	372	0.33	1	55	1	1.00	normal
udp	0.08	408	0.33	1	55	1	1.00	normal
udp	0.07	322	0.25	1	55	1	1.00	normal
tcp	1.39	690	0.25	1	1	1	1.00	normal
tcp	0.65	529	0.25	1	2	1	1.00	normal
udp	0.06	354	0.25	1	59	1	1.00	normal
tcp	11.54	2916	0.25	1	6	1	0.91	normal
tcp	1.00	638	0.25	1	3	1	1.00	normal
tcp	2.18	391	0.25	1	1	1	1.00	normal
tcp	0.17	55	0.25	1	2	1	1.00	normal
tcp	0.60	958	0.25	1	1	1	1.00	normal
udp	0.07	451	0.25	1	59	1	1.00	normal
udp	0.34	392	0.25	1	1	1	1.00	normal
udp	0.06	461	0.25	1	58	1	1.00	normal
tcp	0.96	580	0.25	1	2	1	1.00	normal
tcp	1.00	671	0.25	1	2	1	1.00	normal
tcp	1.07	390	0.25	1	1	1	0.89	normal
udp	0.10	329	0.25	1	50	1	1.00	normal
udp	0.10	403	0.25	1	50	1	1.00	normal
udp	0.98	438	0.25	1	3	1	1.00	normal
udp	0.06	348	0.25	1	36	1	1.00	normal
tcp	3.06	2304	0.25	1	2	1	0.98	normal
tcp	0.17	56	0.25	1	2	1	1.00	normal
tcp	1.25	2846	0.25	1	1	1	1.00	normal
tcp	0.50	109	0.25	1	2	1	1.00	normal
tcp	0.59	552	0.25	1	2	1	1.00	normal
udp	0.06	494	0.25	1	31	1	1.00	normal
tcp	1.27	689	0.25	1	2	1	1.00	normal
udp	0.08	335	0.20	1	14	1	1.00	normal
tcp	2.13	889	0.20	1	3	1	1.00	normal
tcp	0.10	55	0.20	1	1	1	1.00	normal
udp	0.10	320	0.20	1	14	1	1.00	normal
tcp	0.81	433	0.20	1	4	1	1.00	normal
icmp	0.20	98	0.60	3	1	1	1.00	normal
udp	0.09	328	0.20	1	10	1	1.00	normal
tcp	0.61	468	0.25	1	2	1	0.94	normal
tcp	0.44	641	0.25	1	1	1	1.00	normal
tcp	1.50	2220	0.25	1	1	1	0.98	normal
udp	0.42	409	0.25	1	2	1	1.00	normal
tcp	1.29	889	0.25	1	8	1	1.00	normal
tcp	0.35	199	0.25	1	2	1	1.00	normal
udp	0.44	1072	0.25	1	2	1	0.75	normal
udp	0.49	106	1.00	1	4	1	1.00	normal
tcp	3.99	426	1.00	1	1	1	1.00	normal
udp	0.56	98	1.00	1	7	1	1.00	normal
udp	0.15	140	1.00	1	13	1	1.00	normal
tcp	13.32	970	1.00	1	2	1	0.89	normal
tcp	2.28	518	1.00	1	1	1	1.00	normal
tcp	1.87	70	1.00	1	1	1	0.50	normal
tcp	0.68	942	1.00	1	2	1	1.00	normal
udp	0.19	161	1.00	1	16	1	1.00	normal
udp	0.38	99	1.00	1	16	1	1.00	normal
tcp	57.31	2897	1.00	1	1	1	0.68	normal
udp	0.20	150	1.00	1	16	1	1.00	normal
udp	0.10	145	1.00	1	12	1	1.00	normal
tcp	12.70	1811	1.00	1	2	1	0.56	normal
tcp	6.99	1307	1.00	1	1	1	0.53	normal
tcp	9.19	846	1.00	1	2	1	0.75	normal
tcp	511.35	3368	1.00	1	4	1	0.64	normal
udp	0.16	160	1.00	1	12	1	1.00	normal
tcp	0.34	532	1.00	1	2	1	1.00	normal
tcp	34.87	2877	1.00	1	1	1	0.68	normal
tcp	3.87	665	1.00	1	1	1	0.72	normal
tcp	0.34	609	1.00	1	2	1	1.00	normal
tcp	9.53	749	1.00	1	2	1	0.72	normal
tcp	32.35	2877	1.00	1	1	1	0.68	normal
tcp	1.04	380	1.00	1	1	1	0.88	normal
tcp	1.19	298	1.00	1	1	1	0.79	normal
tcp	669.95	3475	1.00	1	4	1	0.62	normal
tcp	831.90	3411	1.00	1	4	1	0.63	normal
tcp	0.33	565	1.00	1	1	1	1.00	normal
udp	0.14	98	1.00	1	1	1	1.00	normal
tcp	1.44	636	1.00	1	1	1	1.00	normal
tcp	7.32	723	0.50	1	2	1	0.72	normal
tcp	0.24	796	0.50	1	2	1	1.00	normal
tcp	22.55	2877	0.50	1	1	1	0.68	normal
tcp	1.84	1006	0.50	1	1	1	0.79	normal
tcp	5.90	713	0.50	1	1	1	0.73	normal
tcp	1.01	264	0.50	1	1	1	1.00	normal
tcp	363.76	3467	0.50	1	2	1	0.62	normal
tcp	5.14	703	0.50	1	1	1	0.73	normal
tcp	1.91	623	0.50	1	1	1	0.84	normal
tcp	339.43	3478	0.50	1	2	1	0.61	normal
udp	0.38	111	0.50	1	20	1	1.00	normal
tcp	6.61	530	0.50	1	2	1	0.81	normal
icmp	0.31	98	0.50	1	1	1	1.00	normal
udp	0.50	111	0.50	1	32	1	1.00	normal
tcp	4.53	804	0.50	1	1	1	1.00	normal
tcp	1.93	70	0.50	1	1	1	1.00	normal
tcp	0.15	74	0.50	1	2	1	1.00	normal
udp	0.20	130	0.50	1	40	1	1.00	normal
tcp	4.24	484	0.50	1	1	1	1.00	normal
udp	0.64	151	0.50	1	40	1	1.00	normal
tcp	1.67	70	0.50	1	2	1	0.50	normal
udp	0.08	113	0.50	1	44	1	1.00	normal
tcp	2.45	469	0.50	1	1	1	0.88	normal
udp	0.20	155	0.50	1	44	1	1.00	normal
udp	0.20	116	0.50	1	44	1	1.00	normal
tcp	1.92	70	0.50	1	6	1	1.00	normal
udp	0.11	115	1.00	1	44	1	1.00	normal
tcp	3.11	1059	1.00	1	1	1	0.60	normal
udp	0.17	180	1.00	1	44	1	1.00	normal
udp	0.18	97	1.00	1	44	1	1.00	normal
udp	0.24	152	1.00	1	44	1	1.00	normal
tcp	1.59	573	1.00	1	2	1	1.00	normal
tcp	86.98	2629	1.00	1	3	1	0.61	normal
tcp	1.37	364	1.00	1	1	1	0.86	normal
tcp	1.47	484	1.00	1	1	1	1.00	normal
udp	0.24	122	1.00	1	44	1	1.00	normal
udp	0.25	147	1.00	1	44	1	1.00	normal
tcp	0.50	66	1.00	1	7	1	1.00	normal
tcp	27.34	1538	1.00	1	7	1	0.75	normal
tcp	0.46	66	1.00	1	1	1	1.00	normal
udp	0.83	133	1.00	1	44	1	1.00	normal
tcp	4.10	690	1.00	1	1	1	0.73	normal
tcp	0.55	132	1.00	1	2	1	0.71	normal
udp	0.11	113	1.00	1	44	1	1.00	normal
udp	0.12	111	1.00	1	44	1	1.00	normal
tcp	0.72	767	1.00	1	2	1	1.00	normal
tcp	0.54	68	1.00	1	7	1	1.00	normal
udp	0.36	133	1.00	1	44	1	1.00	normal
tcp	67.52	2629	1.00	1	3	1	0.61	normal
udp	0.09	180	1.00	1	44	1	1.00	normal
tcp	1.48	697	1.00	1	1	1	0.87	normal
udp	0.10	143	1.00	1	44	1	1.00	normal
udp	0.10	147	1.00	1	44	1	1.00	normal
tcp	6.70	1241	1.00	1	1	1	0.57	normal
tcp	1.40	594	1.00	1	3	1	1.00	normal
tcp	3.18	2320	1.00	1	1	1	0.72	normal
tcp	1.31	322	1.00	1	1	1	0.81	normal
tcp	0.99	318	1.00	1	3	1	1.00	normal
tcp	1.02	530	1.00	1	2	1	0.81	normal
tcp	1.14	697	1.00	1	1	1	0.87	normal
udp	0.08	143	1.00	1	34	1	1.00	normal
tcp	1.10	860	1.00	1	3	1	0.92	normal
udp	0.09	102	1.00	1	34	1	1.00	normal
tcp	0.11	70	1.00	1	1	1	1.00	normal
tcp	1.09	1603	1.00	1	2	1	0.84	normal
udp	0.07	180	1.00	1	29	1	1.00	normal
udp	0.07	147	1.00	1	29	1	1.00	normal
udp	0.08	125	1.00	1	29	1	1.00	normal
udp	0.07	112	1.00	1	15	1	1.00	normal
tcp	5.16	1329	1.00	1	2	1	0.97	normal
tcp	0.36	573	1.00	1	2	1	1.00	normal
tcp	0.21	68	0.33	1	7	1	1.00	normal
tcp	0.69	594	0.33	1	2	1	1.00	normal
tcp	0.54	445	0.33	1	2	1	0.60	normal
tcp	0.07	66	0.33	1	1	1	1.00	normal
tcp	0.84	415	0.33	1	1	1	0.84	normal
tcp	4.52	1538	0.33	1	2	1	0.75	normal
tcp	0.57	640	0.33	1	1	1	0.92	normal
tcp	3.50	1329	0.33	1	2	1	0.97	normal
tcp	9.44	288	0.33	1	1	1	0.71	normal
udp	0.21	143	0.33	1	8	1	1.00	normal
tcp	0.10	66	0.33	1	1	1	1.00	normal
udp	0.20	143	0.33	1	10	1	1.00	normal
icmp	0.22	98	0.33	1	1	1	1.00	normal
udp	0.23	145	0.33	1	18	1	1.00	normal
tcp	35.36	2101	0.33	1	6	1	0.68	normal
udp	0.71	139	0.33	1	18	1	1.00	normal
tcp	0.08	66	0.33	1	1	1	1.00	normal
tcp	0.15	66	0.33	1	2	1	1.00	normal
tcp	0.23	66	0.33	1	1	1	1.00	normal
udp	0.32	114	0.33	1	28	1	1.00	normal
tcp	2.82	2843	0.33	1	1	1	1.00	normal
tcp	0.21	66	0.33	1	2	1	1.00	normal
udp	0.22	114	0.33	1	32	1	1.00	normal
udp	0.25	116	0.33	1	32	1	1.00	normal
udp	0.58	86	0.33	1	32	1	1.00	normal
udp	0.08	106	0.33	1	32	1	1.00	normal
tcp	1.10	1124	0.33	1	1	1	1.00	normal
udp	0.17	139	0.33	1	32	1	1.00	normal
tcp	0.51	842	0.33	1	2	1	1.00	normal
tcp	3.74	2750	0.33	1	2	1	1.00	normal
udp	0.47	86	0.33	1	32	1	1.00	normal
icmp	0.13	98	0.33	1	1	1	1.00	normal
udp	0.07	143	1.00	1	35	1	1.00	normal
udp	0.08	128	1.00	1	35	1	1.00	normal
udp	0.14	114	1.00	1	35	1	1.00	normal
udp	0.15	115	1.00	1	35	1	1.00	normal
tcp	1.27	70	1.00	1	6	1	1.00	normal
tcp	0.79	1920	1.00	1	1	1	0.92	normal
tcp	0.57	107	1.00	1	1	1	0.60	normal
tcp	5.25	1750	1.00	1	4	1	0.82	normal
tcp	13.92	1313	1.00	1	1	1	0.79	normal
udp	0.09	99	1.00	1	38	1	1.00	normal
tcp	3.08	1700	1.00	1	1	1	1.00	normal
tcp	6.32	1579	1.00	1	1	1	0.56	normal
udp	0.13	151	1.00	1	37	1	1.00	normal
tcp	2.36	251	1.00	1	3	1	0.50	normal
udp	0.07	171	1.00	1	36	1	1.00	normal
tcp	0.61	1922	1.00	1	3	1	1.00	normal
udp	0.08	115	1.00	1	36	1	1.00	normal
tcp	4.39	1313	1.00	1	1	1	0.79	normal
udp	0.07	139	0.33	1	34	1	1.00	normal
tcp	3.17	1586	0.33	1	4	1	0.80	normal
tcp	1.66	741	0.33	1	1	1	0.59	normal
tcp	0.12	74	0.33	1	7	1	1.00	normal
udp	0.12	122	0.33	1	18	1	1.00	normal
tcp	1.56	1395	0.33	1	7	1	1.00	normal
udp	0.12	102	0.33	1	18	1	1.00	normal
tcp	0.39	66	0.33	1	1	1	1.00	normal
tcp	2.12	1722	0.25	1	1	1	0.71	normal
tcp	4.38	1393	0.25	1	1	1	0.56	normal
tcp	1.34	1395	0.25	1	7	1	1.00	normal
udp	0.10	101	0.25	1	17	1	1.00	normal
tcp	1.42	496	0.25	1	1	1	0.78	normal
tcp	1.49	1575	0.25	1	7	1	1.00	normal
udp	0.09	125	0.25	1	16	1	1.00	normal
udp	0.09	122	0.25	1	16	1	1.00	normal
tcp	1.17	1395	0.25	1	7	1	1.00	normal
tcp	1.36	2051	0.25	1	7	1	0.93	normal
tcp	0.86	66	0.25	1	1	1	1.00	normal
tcp	12.31	2481	0.25	1	7	1	0.70	normal
icmp	0.94	98	0.50	2	1	1	1.00	normal
udp	0.07	97	0.25	1	12	1	1.00	normal
tcp	1.11	854	0.25	1	2	1	0.87	normal
udp	0.08	103	0.25	1	12	1	1.00	normal
tcp	0.62	66	0.25	1	1	1	1.00	normal
tcp	0.32	66	0.25	1	2	1	1.00	normal
tcp	0.91	66	0.25	1	1	1	1.00	normal
tcp	0.15	66	0.25	1	1	1	1.00	normal
tcp	0.22	66	0.25	1	2	1	1.00	normal
tcp	0.23	66	0.25	1	1	1	1.00	normal
tcp	0.18	66	0.25	1	2	1	1.00	normal
tcp	0.26	66	0.25	1	2	1	1.00	normal
tcp	0.33	66	0.25	1	1	1	1.00	normal
tcp	0.99	307	0.25	1	1	1	1.00	normal
tcp	0.12	66	0.25	1	2	1	1.00	normal
tcp	0.12	66	0.25	1	1	1	1.00	normal
tcp	2.72	89	0.25	1	1	1	0.60	normal
tcp	0.08	66	0.25	1	1	1	1.00	normal
tcp	0.10	66	0.25	1	1	1	1.00	normal
tcp	12.15	1090	0.25	1	1	1	0.64	normal
tcp	128.52	2888	0.25	1	1	1	0.51	normal
tcp	0.09	66	0.33	1	1	1	1.00	normal
tcp	0.08	66	0.33	1	2	1	1.00	normal
tcp	0.10	66	0.33	1	2	1	1.00	normal
udp	0.42	158	0.33	1	4	1	1.00	normal
tcp	2.51	101	0.33	1	1	1	0.60	normal
tcp	0.07	66	1.00	1	1	1	1.00	normal
tcp	12.01	1790	1.00	1	1	1	0.76	normal
tcp	1.08	101	1.00	1	1	1	0.60	normal
tcp	0.08	66	1.00	1	1	1	1.00	normal
tcp	1.11	187	1.00	1	2	1	0.67	normal
tcp	19.18	973	1.00	1	1	1	0.66	normal
tcp	54.85	2754	1.00	1	1	1	0.55	normal
tcp	39.88	2900	1.00	1	8	1	0.69	normal
tcp	7.99	260	1.00	1	1	1	0.55	normal
tcp	4.96	74	1.00	1	6	1	1.00	normal
tcp	0.44	224	1.00	1	2	1	1.00	normal
tcp	86.82	3498	1.00	1	2	1	0.62	normal
udp	0.73	148	1.00	1	12	1	1.00	normal
tcp	0.27	81	1.00	1	1	1	0.60	normal
tcp	0.17	66	1.00	1	1	1	1.00	normal
tcp	9.75	815	0.33	1	1	1	0.65	normal
tcp	0.78	487	0.33	1	1	1	1.00	normal
tcp	66.52	3498	0.33	1	2	1	0.62	normal
tcp	92.86	2842	0.33	1	8	1	0.59	normal
tcp	2.96	820	0.33	1	1	1	1.00	normal
tcp	17.39	1959	0.33	1	1	1	0.71	normal
udp	0.26	195	0.33	1	16	1	1.00	normal
udp	0.88	108	0.33	1	16	1	1.00	normal
tcp	0.97	66	0.33	1	1	1	1.00	normal
tcp	0.24	81	0.33	1	1	1	0.60	normal
tcp	0.69	487	0.33	1	1	1	1.00	normal
tcp	0.61	727	0.33	1	1	1	1.00	normal
udp	0.83	132	0.33	1	22	1	1.00	normal
tcp	0.15	86	0.33	1	1	1	0.50	normal
tcp	0.16	85	0.33	1	1	1	0.75	normal
tcp	1.50	260	0.33	1	1	1	0.55	normal
tcp	1.43	515	0.33	1	1	1	1.00	normal
udp	0.22	105	0.33	1	28	1	1.00	normal
udp	0.27	188	0.33	1	28	1	1.00	normal
tcp	6.83	2607	0.25	1	8	1	1.00	normal
tcp	4.71	1796	0.25	1	1	1	0.70	normal
tcp	0.16	66	0.25	1	1	1	1.00	normal
tcp	0.18	66	0.25	1	1	1	1.00	normal
tcp	6.35	680	0.25	1	1	1	1.00	normal
tcp	3.28	672	0.25	1	3	1	1.00	normal
tcp	0.07	66	0.25	1	1	1	1.00	normal
tcp	14.49	3083	0.25	1	8	1	0.58	normal
udp	0.13	105	0.25	1	34	1	1.00	normal
tcp	0.17	66	0.25	1	1	1	1.00	normal
udp	0.17	118	0.25	1	34	1	1.00	normal
udp	0.22	200	0.25	1	34	1	1.00	normal
tcp	2.32	762	0.25	1	1	1	1.00	normal
udp	0.39	100	0.25	1	34	1	1.00	normal
tcp	4.64	791	0.25	1	1	1	0.78	normal
tcp	1.25	1388	0.25	1	8	1	0.93	normal
tcp	3.13	2322	0.25	1	1	1	1.00	normal
tcp	0.49	66	0.25	1	6	1	1.00	normal
tcp	0.58	66	0.25	1	6	1	1.00	normal
tcp	1.10	1388	0.25	1	8	1	0.93	normal
tcp	2.03	1712	0.25	1	6	1	0.93	normal
tcp	0.10	66	0.25	1	1	1	1.00	normal
udp	0.17	100	0.25	1	34	1	1.00	normal
tcp	1.12	579	0.25	1	3	1	1.00	normal
tcp	1.66	712	0.25	1	1	1	1.00	normal
tcp	1.79	649	0.25	1	1	1	0.88	normal
tcp	0.72	260	0.25	1	1	1	0.55	normal
tcp	0.08	66	0.25	1	1	1	1.00	normal
tcp	0.10	66	0.25	1	1	1	1.00	normal
tcp	1.48	394	0.25	1	3	1	1.00	normal
tcp	0.16	66	0.25	1	1	1	1.00	normal
tcp	1.59	842	0.25	1	2	1	1.00	normal
icmp	0.17	98	0.25	1	1	1	1.00	normal
tcp	150.74	3717	0.25	1	1	1	0.58	normal
tcp	15.21	2703	0.25	1	6	1	0.75	normal
udp	0.07	105	0.25	1	26	1	1.00	normal
tcp	127.19	3198	0.25	1	1	1	0.74	normal
tcp	0.09	66	0.25	1	1	1	1.00	normal
tcp	1.36	570	0.25	1	1	1	0.93	normal
tcp	0.78	168	0.25	1	3	1	1.00	normal
tcp	1.71	532	0.25	1	1	1	1.00	normal
tcp	0.86	66	0.25	1	1	1	1.00	normal
tcp	0.15	66	0.25	1	6	1	1.00	normal
tcp	0.38	66	0.25	1	4	1	1.00	normal
tcp	1.05	570	0.25	1	1	1	0.93	normal
tcp	1.21	488	0.25	1	1	1	0.93	normal
udp	0.10	118	0.25	1	17	1	1.00	normal
tcp	1.19	532	0.25	1	1	1	1.00	normal
tcp	0.47	85	0.25	1	1	1	0.50	normal
tcp	0.79	66	0.25	1	6	1	0.50	normal
tcp	1.09	488	0.33	1	1	1	0.93	normal
tcp	0.96	598	0.33	1	3	1	1.00	normal
tcp	0.10	66	0.33	1	1	1	1.00	normal
tcp	0.83	637	0.33	1	2	1	0.92	normal
tcp	0.09	66	0.33	1	6	1	1.00	normal
tcp	0.37	66	0.33	1	6	1	0.50	normal
tcp	1.32	400	0.33	1	3	1	1.00	normal
udp	0.07	106	0.33	1	3	1	1.00	normal
udp	0.07	118	0.33	1	3	1	1.00	normal
tcp	0.23	85	0.33	1	1	1	0.50	normal
tcp	148.80	3632	0.33	1	1	1	0.62	normal
tcp	0.73	598	0.33	1	3	1	1.00	normal
tcp	0.20	85	0.33	1	1	1	0.50	normal
tcp	0.87	1214	0.33	1	3	1	1.00	normal
tcp	0.39	168	0.33	1	3	1	1.00	normal
tcp	0.68	346	0.33	1	3	1	1.00	normal
tcp	0.18	66	0.33	1	6	1	0.67	normal
tcp	0.09	66	0.33	1	4	1	1.00	normal
tcp	0.11	66	0.33	1	1	1	1.00	normal
tcp	0.08	66	0.25	1	4	1	1.00	normal
tcp	0.62	66	0.25	1	1	1	1.00	normal
tcp	0.51	66	0.25	1	2	1	1.00	normal
icmp	0.47	98	0.50	2	1	1	1.00	normal
tcp	0.14	66	0.20	1	1	1	0.67	normal
tcp	0.07	66	0.20	1	6	1	1.00	normal
icmp	0.68	98	0.20	1	1	1	1.00	normal
tcp	0.12	66	0.20	1	4	1	1.00	normal
tcp	0.09	66	0.20	1	2	1	1.00	normal
tcp	0.13	66	0.20	1	6	1	0.67	normal
tcp	0.22	81	0.20	1	1	1	0.50	normal
tcp	0.51	66	0.20	1	1	1	1.00	normal
tcp	0.23	66	0.17	1	8	1	1.00	normal
tcp	0.11	66	0.17	1	1	1	1.00	normal
udp	0.65	99	0.17	1	1	1	1.00	normal
tcp	0.63	66	0.17	1	3	1	1.00	normal
tcp	0.12	66	0.17	1	1	1	1.00	normal
icmp	0.56	98	0.17	1	1	1	1.00	normal
icmp	0.28	98	0.17	1	1	1	1.00	normal
icmp	0.57	98	0.17	1	1	1	1.00	normal
tcp	0.13	66	0.20	1	4	1	1.00	normal
tcp	0.07	66	0.20	1	1	1	1.00	normal
tcp	0.15	66	0.20	1	2	1	1.00	normal
tcp	0.30	66	0.20	1	6	1	1.00	normal
tcp	87.74	3468	0.20	1	2	1	0.80	normal
tcp	4.71	815	0.20	1	1	1	0.66	normal
tcp	0.12	66	0.20	1	4	1	1.00	normal
tcp	0.42	104	0.20	1	1	1	0.50	normal
tcp	0.21	66	0.20	1	6	1	1.00	normal
tcp	0.21	66	0.20	1	6	1	1.00	normal
tcp	2.62	102	0.20	1	1	1	0.75	normal
tcp	0.13	66	0.20	1	2	1	1.00	normal
tcp	0.29	66	0.20	1	3	1	0.50	normal
tcp	8.24	1545	0.20	1	7	1	1.00	normal
tcp	2.91	117	0.20	1	1	1	0.80	normal
tcp	3.22	127	0.20	1	3	1	1.00	normal
tcp	0.11	66	0.25	1	4	1	1.00	normal
tcp	0.08	66	0.25	1	1	1	1.00	normal
tcp	0.16	66	0.25	1	2	1	1.00	normal
tcp	5.57	1971	0.25	1	1	1	0.83	normal
tcp	6.33	2043	0.25	1	7	1	0.82	normal
tcp	3.90	971	0.25	1	1	1	1.00	normal
tcp	3.42	1118	0.25	1	3	1	1.00	normal
udp	0.67	152	0.25	1	34	1	1.00	normal
tcp	0.07	66	0.25	1	1	1	1.00	normal
tcp	0.11	66	0.25	1	6	1	1.00	normal
tcp	0.13	66	0.25	1	1	1	1.00	normal
udp	0.19	140	0.25	1	37	1	1.00	normal
udp	0.22	163	0.25	1	37	1	1.00	normal
tcp	2.18	1183	0.25	1	1	1	1.00	normal
tcp	5.26	680	0.25	1	1	1	1.00	normal
udp	0.48	328	0.25	1	37	1	1.00	normal
udp	0.82	136	0.25	1	37	1	1.00	normal
icmp	0.18	98	0.50	2	1	1	1.00	normal
tcp	131.76	3595	0.33	1	2	1	0.65	normal
tcp	1.96	2406	0.33	1	7	1	1.00	normal
udp	0.17	139	0.33	1	40	1	1.00	normal
tcp	0.37	616	0.33	1	1	1	1.00	normal
tcp	0.21	66	0.33	1	1	1	1.00	normal
udp	0.21	111	0.33	1	40	1	1.00	normal
udp	0.22	163	0.33	1	40	1	1.00	normal
tcp	0.66	66	0.33	1	1	1	1.00	normal
tcp	0.08	66	0.33	1	6	1	1.00	normal
udp	0.12	107	0.33	1	40	1	1.00	normal
tcp	5.79	1527	0.33	1	2	1	0.64	normal
tcp	0.15	66	0.33	1	1	1	1.00	normal
udp	0.15	168	0.33	1	40	1	1.00	normal
tcp	2.58	1258	0.33	1	2	1	0.53	normal
udp	0.15	111	0.33	1	40	1	1.00	normal
tcp	0.32	801	0.33	1	1	1	1.00	normal
udp	0.16	208	0.33	1	40	1	1.00	normal
tcp	0.21	66	0.33	1	1	1	1.00	normal
tcp	122.62	2138	0.33	1	1	1	0.62	normal
tcp	0.07	66	1.00	1	6	1	1.00	normal
tcp	1.91	1836	1.00	1	7	1	0.89	normal
tcp	3.92	1580	1.00	1	1	1	0.59	normal
tcp	1.20	275	1.00	1	1	1	0.64	normal
tcp	0.12	66	1.00	1	1	1	1.00	normal
tcp	2.02	1258	1.00	1	2	1	0.53	normal
udp	0.12	163	1.00	1	39	1	1.00	normal
tcp	1.59	598	1.00	1	1	1	0.75	normal
tcp	0.60	106	1.00	1	6	1	1.00	normal
tcp	0.60	106	1.00	1	6	1	1.00	normal
tcp	1.00	275	1.00	1	1	1	0.64	normal
tcp	0.73	1183	1.00	1	1	1	1.00	normal
tcp	0.10	66	1.00	1	1	1	1.00	normal
tcp	0.47	106	1.00	1	6	1	1.00	normal
tcp	1.42	675	1.00	1	1	1	1.00	normal
tcp	0.15	66	1.00	1	1	1	1.00	normal
tcp	0.15	66	1.00	1	7	1	1.00	normal
tcp	0.88	1178	1.00	1	7	1	1.00	normal
tcp	2.87	1580	1.00	1	1	1	0.59	normal
udp	0.08	108	1.00	1	39	1	1.00	normal
udp	0.08	100	1.00	1	39	1	1.00	normal
tcp	0.91	697	1.00	1	1	1	1.00	normal
udp	0.09	130	1.00	1	39	1	1.00	normal
tcp	0.48	98	1.00	1	6	1	1.00	normal
tcp	0.68	179	1.00	1	2	1	1.00	normal
tcp	3.27	271	1.00	1	1	1	0.76	normal
udp	0.07	107	1.00	1	34	1	1.00	normal
tcp	1.24	308	1.00	1	1	1	0.94	normal
udp	0.07	111	1.00	1	34	1	1.00	normal
udp	0.07	163	1.00	1	34	1	1.00	normal
tcp	0.76	292	1.00	1	1	1	0.90	normal
tcp	0.92	598	1.00	1	1	1	0.75	normal
tcp	0.76	154	1.00	1	2	1	0.86	normal
tcp	4.04	304	1.00	1	2	1	1.00	normal
tcp	1.41	294	1.00	1	7	1	1.00	normal
udp	0.07	138	1.00	1	16	1	1.00	normal
tcp	0.08	66	1.00	1	5	1	1.00	normal
tcp	0.24	100	1.00	1	7	1	1.00	normal
tcp	0.59	729	1.00	1	1	1	1.00	normal
tcp	0.07	66	1.00	1	1	1	1.00	normal
tcp	0.29	199	1.00	1	1	1	1.00	normal
tcp	0.11	66	1.00	1	1	1	1.00	normal
tcp	0.11	66	1.00	1	2	1	1.00	normal
tcp	0.89	97	1.00	1	5	1	1.00	normal
tcp	0.65	66	1.00	1	3	1	1.00	normal
tcp	0.41	97	1.00	1	1	1	1.00	normal
tcp	0.83	81	1.00	1	1	1	0.50	normal
tcp	0.54	85	1.00	1	1	1	0.50	normal
tcp	0.54	104	1.00	1	1	1	0.50	normal
tcp	0.34	66	1.00	1	1	1	1.00	normal
tcp	0.83	97	1.00	1	6	1	1.00	normal
tcp	0.23	66	1.00	1	2	1	1.00	normal
tcp	0.15	97	1.00	1	1	1	1.00	normal
tcp	0.18	66	1.00	1	2	1	1.00	normal
tcp	0.18	66	1.00	1	1	1	1.00	normal
tcp	0.18	66	1.00	1	2	1	1.00	normal
tcp	0.27	66	1.00	1	2	1	1.00	normal
tcp	0.62	66	1.00	1	1	1	1.00	normal
tcp	0.26	81	1.00	1	1	1	0.50	normal
tcp	0.26	66	1.00	1	1	1	0.50	normal
tcp	0.15	97	1.00	1	7	1	1.00	normal
tcp	0.22	60	0.50	1	4	1	0.50	normal
tcp	0.12	97	0.50	1	7	1	1.00	normal
tcp	0.19	85	0.50	1	2	1	0.50	normal
tcp	0.38	142	0.50	1	4	1	1.00	normal
tcp	0.10	66	0.50	1	1	1	1.00	normal
tcp	0.11	97	0.50	1	7	1	1.00	normal
tcp	0.08	97	0.50	1	2	1	1.00	normal
tcp	0.14	66	0.50	1	1	1	1.00	normal
tcp	0.08	97	0.50	1	2	1	1.00	normal
tcp	0.08	66	0.50	1	3	1	1.00	normal
tcp	0.45	66	0.50	1	1	1	1.00	normal
tcp	0.07	97	0.50	1	2	1	1.00	normal
tcp	0.07	97	0.50	1	7	1	1.00	normal
tcp	0.07	97	0.50	1	5	1	1.00	normal
tcp	0.14	66	0.50	1	1	1	0.50	normal
udp	0.07	113	0.50	1	22	1	1.00	normal
tcp	4.79	285	0.50	1	2	1	1.00	normal
udp	0.64	107	0.50	1	22	1	1.00	normal
udp	0.64	235	0.50	1	22	1	1.00	normal
tcp	3.79	284	0.50	1	1	1	1.00	normal
tcp	6.55	1528	0.50	1	3	1	0.75	normal
udp	0.41	132	0.50	1	23	1	1.00	normal
tcp	2.54	199	0.50	1	1	1	1.00	normal
udp	0.47	235	0.50	1	23	1	1.00	normal
tcp	0.47	374	0.50	1	2	1	1.00	normal
udp	0.24	281	0.50	1	23	1	1.00	normal
tcp	2.21	190	0.50	1	1	1	1.00	normal
udp	0.26	106	0.50	1	23	1	1.00	normal
tcp	3.03	539	0.50	1	1	1	1.00	normal
tcp	3.11	248	0.50	1	5	1	1.00	normal
tcp	0.98	807	0.50	1	1	1	0.60	normal
tcp	2.90	1232	0.50	1	7	1	0.72	normal
tcp	2.46	192	0.50	1	1	1	0.71	normal
tcp	1.10	199	0.50	1	1	1	1.00	normal
tcp	2.40	1528	1.00	1	2	1	0.75	normal
tcp	1.57	192	1.00	1	1	1	0.71	normal
udp	0.11	106	1.00	1	23	1	1.00	normal
tcp	0.20	66	1.00	1	1	1	0.00	normal
tcp	0.16	66	1.00	1	2	1	0.00	normal
tcp	0.68	66	1.00	1	1	1	1.00	normal
tcp	2.53	178	1.00	1	3	1	1.00	normal
tcp	0.41	66	1.00	1	1	1	0.50	normal
tcp	84.85	1906	1.00	1	4	1	0.59	normal
tcp	0.24	80	1.00	1	1	1	0.50	normal
tcp	0.31	66	1.00	1	2	1	1.00	normal
tcp	0.31	66	1.00	1	1	1	1.00	normal
tcp	0.11	66	1.00	1	1	1	1.00	normal
tcp	0.37	66	1.00	1	6	1	1.00	normal
tcp	0.20	80	1.00	1	2	1	0.25	normal
tcp	0.57	66	1.00	1	4	1	1.00	normal
tcp	0.16	66	1.00	1	1	1	1.00	normal
udp	0.59	231	1.00	1	26	1	1.00	normal
tcp	9.95	931	1.00	1	1	1	1.00	normal
tcp	3.18	504	1.00	1	1	1	0.87	normal
udp	0.20	158	1.00	1	65	1	1.00	normal
tcp	0.07	66	1.00	1	1	1	1.00	normal
udp	0.09	154	1.00	1	67	1	1.00	normal
tcp	4.20	584	1.00	1	1	1	1.00	normal
tcp	10.01	472	1.00	1	1	1	0.92	normal
tcp	0.58	637	1.00	1	1	1	1.00	normal
udp	0.11	172	1.00	1	79	1	1.00	normal
udp	0.14	117	1.00	1	79	1	1.00	normal
tcp	0.11	66	1.00	1	1	1	1.00	normal
udp	0.11	294	1.00	1	91	1	1.00	normal
udp	0.09	222	1.00	1	80	1	1.00	normal
tcp	0.18	70	1.00	1	3	1	1.00	normal
udp	0.30	396	1.00	1	80	1	1.00	normal
tcp	1.38	68	1.00	1	6	1	1.00	normal
tcp	2.83	666	1.00	1	1	1	0.60	normal
tcp	2.48	699	1.00	1	1	1	0.73	normal
udp	0.08	200	1.00	1	80	1	1.00	normal
tcp	17.47	3036	1.00	1	4	1	0.76	normal
udp	0.30	150	1.00	1	80	1	1.00	normal
tcp	0.13	70	1.00	1	2	1	1.00	normal
tcp	0.54	639	1.00	1	1	1	1.00	normal
udp	0.13	396	1.00	1	59	1	1.00	normal
tcp	0.73	584	1.00	1	1	1	1.00	normal
udp	0.08	144	1.00	1	53	1	1.00	normal
udp	0.10	305	1.00	1	53	1	1.00	normal
tcp	12.06	3036	1.00	1	1	1	0.76	normal
tcp	0.27	68	1.00	1	10	1	1.00	normal
tcp	0.93	614	1.00	1	3	1	1.00	normal
tcp	0.31	162	1.00	1	1	1	1.00	normal
tcp	93.01	3142	1.00	1	1	1	0.61	normal
tcp	0.57	582	1.00	1	1	1	1.00	normal
tcp	0.46	198	1.00	1	2	1	1.00	normal
tcp	0.92	74	1.00	1	3	1	1.00	normal
tcp	0.13	66	1.00	1	2	1	1.00	normal
tcp	0.18	80	1.00	1	1	1	0.75	normal
tcp	12.33	3555	1.00	1	1	1	0.82	normal
udp	0.48	139	1.00	1	24	1	1.00	normal
udp	0.51	104	1.00	1	24	1	1.00	normal
udp	0.22	180	1.00	1	24	1	1.00	normal
tcp	2.31	805	1.00	1	7	1	1.00	normal
tcp	0.83	529	1.00	1	1	1	0.83	normal
tcp	0.37	119	1.00	1	1	1	0.75	normal
udp	0.13	116	1.00	1	24	1	1.00	normal
tcp	1.19	880	1.00	1	7	1	1.00	normal
tcp	1.62	196	1.00	1	9	1	1.00	normal
udp	0.11	301	1.00	1	24	1	1.00	normal
tcp	1.23	1011	1.00	1	9	1	0.91	normal
tcp	0.73	936	1.00	1	2	1	0.83	normal
tcp	1.11	697	1.00	1	7	1	0.89	normal
tcp	0.60	66	1.00	1	1	1	1.00	normal
tcp	128.08	3375	1.00	1	1	1	0.71	normal
tcp	3.45	3555	1.00	1	1	1	0.82	normal
tcp	0.91	947	1.00	1	9	1	1.00	normal
tcp	0.13	66	1.00	1	1	1	1.00	normal
tcp	0.14	66	1.00	1	1	1	1.00	normal
tcp	3.04	1769	1.00	1	1	1	0.78	normal
tcp	0.65	876	1.00	1	9	1	1.00	normal
tcp	0.62	697	1.00	1	7	1	0.89	normal
tcp	0.10	66	1.00	1	1	1	1.00	normal
tcp	0.18	66	1.00	1	1	1	1.00	normal
tcp	0.43	81	1.00	1	1	1	0.67	normal
tcp	0.26	66	1.00	1	1	1	1.00	normal
tcp	38.42	2919	1.00	1	1	1	0.58	normal
tcp	0.24	80	1.00	1	1	1	0.50	normal
tcp	0.18	66	1.00	1	2	1	1.00	normal
tcp	0.43	66	1.00	1	1	1	1.00	normal
tcp	281.14	3238	1.00	1	3	1	0.74	normal
tcp	0.27	66	1.00	1	1	1	1.00	normal
tcp	0.18	80	1.00	1	1	1	0.50	normal
tcp	0.11	66	1.00	1	5	1	1.00	normal
tcp	0.17	66	1.00	1	2	1	0.67	normal
tcp	0.15	66	1.00	1	2	1	1.00	normal
tcp	4.90	627	0.50	1	1	1	0.75	normal
tcp	0.09	66	0.50	1	1	1	1.00	normal
tcp	0.59	128	0.50	1	5	1	1.00	normal
icmp	1.18	98	0.50	1	1	1	1.00	normal
icmp	1.05	98	0.50	1	1	1	1.00	normal
tcp	0.51	66	0.50	1	1	1	1.00	normal
tcp	0.51	66	0.50	1	1	1	1.00	normal
tcp	0.28	66	0.50	1	1	1	1.00	normal
tcp	0.41	81	0.50	1	1	1	1.00	normal
tcp	0.85	66	0.50	1	5	1	1.00	normal
tcp	0.86	66	0.50	1	1	1	1.00	normal
tcp	0.11	66	0.33	1	1	1	1.00	normal
tcp	0.11	66	0.33	1	1	1	1.00	normal
tcp	0.14	66	0.33	1	1	1	1.00	normal
tcp	0.37	66	0.33	1	2	1	0.50	normal
tcp	0.07	66	0.33	1	1	1	1.00	normal
tcp	0.14	66	0.33	1	5	1	1.00	normal
udp	0.39	150	0.33	1	2	1	1.00	normal
tcp	0.08	66	0.33	1	1	1	1.00	normal
icmp	0.46	98	0.67	2	1	1	1.00	normal
tcp	0.08	66	0.33	1	1	1	1.00	normal
tcp	0.08	66	0.33	1	1	1	1.00	normal
tcp	0.62	66	0.33	1	3	1	0.50	normal
tcp	0.22	75	0.33	1	1	1	0.75	normal
tcp	0.09	66	0.33	1	1	1	1.00	normal
tcp	0.21	66	0.33	1	1	1	1.00	normal
tcp	95.35	3034	0.33	1	2	1	0.79	normal
tcp	0.67	66	0.33	1	1	1	1.00	normal
tcp	0.87	627	0.33	1	1	1	0.67	normal
tcp	0.20	66	0.33	1	1	1	1.00	normal
tcp	1.62	66	0.33	1	1	1	0.67	normal
tcp	0.18	66	0.33	1	1	1	1.00	normal
tcp	0.61	66	0.33	1	1	1	0.67	normal
tcp	0.63	178	0.33	1	1	1	1.00	normal
tcp	2.13	541	0.33	1	1	1	0.75	normal
tcp	0.12	66	0.33	1	1	1	1.00	normal
tcp	0.17	80	0.33	1	1	1	0.50	normal
tcp	0.09	66	0.33	1	1	1	1.00	normal
tcp	0.25	66	0.33	1	2	1	1.00	normal
icmp	1.03	98	0.33	1	1	1	1.00	normal
tcp	15.77	1556	0.33	1	1	1	0.55	normal
tcp	0.24	66	0.33	1	3	1	0.50	normal
udp	0.08	95	0.33	1	2	1	1.00	normal
tcp	0.14	66	0.33	1	1	1	0.50	normal
tcp	0.32	66	0.33	1	2	1	0.50	normal
tcp	23.19	1574	0.33	1	1	1	0.54	normal
icmp	0.99	98	0.33	1	1	1	1.00	normal
tcp	0.56	66	0.33	1	1	1	1.00	normal
tcp	0.15	66	0.33	1	1	1	1.00	normal
tcp	0.37	66	0.33	1	1	1	1.00	normal
tcp	0.40	66	0.33	1	1	1	1.00	normal
tcp	0.09	66	0.33	1	1	1	1.00	normal
tcp	0.10	66	0.33	1	2	1	1.00	normal
tcp	0.22	66	0.33	1	1	1	1.00	normal
tcp	0.18	66	0.33	1	1	1	1.00	normal
tcp	0.73	389	0.33	1	1	1	0.56	normal
tcp	0.11	66	0.33	1	2	1	1.00	normal
udp	0.85	112	0.33	1	26	1	1.00	normal
tcp	0.12	66	0.33	1	1	1	1.00	normal
udp	0.38	101	0.33	1	27	1	1.00	normal
tcp	0.10	66	0.33	1	5	1	1.00	normal
udp	0.21	147	0.33	1	30	1	1.00	normal
tcp	0.66	66	0.33	1	1	1	1.00	normal
tcp	0.13	66	0.33	1	1	1	1.00	normal
tcp	0.14	66	0.33	1	1	1	0.50	normal
tcp	0.07	66	0.33	1	2	1	1.00	normal
udp	0.18	112	0.33	1	34	1	1.00	normal
tcp	2.71	713	0.33	1	2	1	0.67	normal
tcp	0.08	66	0.33	1	1	1	1.00	normal
tcp	16.04	2622	0.33	1	7	1	0.74	normal
udp	0.46	102	0.33	1	34	1	1.00	normal
tcp	0.32	66	0.33	1	4	1	1.00	normal
tcp	0.66	226	1.00	1	1	1	0.80	normal
udp	0.15	102	1.00	1	31	1	1.00	normal
udp	0.11	107	1.00	1	26	1	1.00	normal
tcp	0.15	66	1.00	1	1	1	1.00	normal
tcp	0.11	66	1.00	1	1	1	1.00	normal
tcp	0.08	66	1.00	1	1	1	1.00	normal
tcp	0.10	66	1.00	1	1	1	1.00	normal
tcp	0.11	66	1.00	1	2	1	1.00	normal
tcp	0.10	66	1.00	1	1	1	1.00	normal
tcp	1.40	70	1.00	1	6	1	1.00	normal
tcp	0.09	66	1.00	1	1	1	1.00	normal
tcp	11.85	159	1.00	1	1	1	1.00	normal
tcp	0.25	66	1.00	1	1	1	0.50	normal
udp	0.42	141	1.00	1	11	1	1.00	normal
tcp	12.72	2393	1.00	1	4	1	0.74	normal
udp	0.22	148	1.00	1	15	1	1.00	normal
tcp	98.14	2833	1.00	1	6	1	0.61	normal
tcp	2.09	119	1.00	1	1	1	0.71	normal
tcp	5.08	66	1.00	1	6	1	0.62	normal
tcp	0.13	66	1.00	1	1	1	1.00	normal
udp	0.16	130	1.00	1	16	1	1.00	normal
udp	0.26	132	1.00	1	16	1	1.00	normal
tcp	0.40	190	1.00	1	1	1	0.75	normal
tcp	0.86	66	1.00	1	2	1	1.00	normal
tcp	33.73	2782	1.00	1	6	1	0.54	normal
udp	0.10	132	1.00	1	16	1	1.00	normal
tcp	0.91	66	1.00	1	6	1	0.62	normal
tcp	0.23	66	1.00	1	6	1	1.00	normal
udp	0.10	107	1.00	1	16	1	1.00	normal
tcp	0.83	60	1.00	1	8	1	0.50	normal
tcp	0.54	60	1.00	1	8	1	0.50	normal
tcp	0.39	60	1.00	1	8	1	0.50	normal
tcp	0.60	68	1.00	1	4	1	1.00	normal
tcp	2.87	116	1.00	1	1	1	0.60	normal
tcp	0.16	66	1.00	1	1	1	0.00	normal
tcp	4.14	114	1.00	1	1	1	1.00	normal
tcp	1.36	70	1.00	1	1	1	1.00	normal
tcp	0.25	104	1.00	1	1	1	0.50	normal
tcp	1.12	163	1.00	1	6	1	1.00	normal
tcp	0.46	66	1.00	1	1	1	0.50	normal
tcp	0.21	66	1.00	1	1	1	0.50	normal
tcp	0.31	104	1.00	1	1	1	0.50	normal
tcp	1.61	123	1.00	1	1	1	0.62	normal
tcp	20.96	2645	1.00	1	2	1	1.00	normal
tcp	0.19	60	1.00	1	8	1	0.50	normal
udp	0.48	150	1.00	1	8	1	1.00	normal
tcp	0.82	66	1.00	1	5	1	1.00	normal
tcp	0.14	66	1.00	1	1	1	1.00	normal
tcp	6.02	2823	1.00	1	5	1	0.72	normal
tcp	0.08	66	1.00	1	3	1	1.00	normal
tcp	0.21	66	1.00	1	1	1	1.00	normal
tcp	0.13	66	1.00	1	5	1	1.00	normal
tcp	0.26	224	1.00	1	1	1	1.00	normal
tcp	73.50	3249	1.00	1	2	1	0.73	normal
udp	0.90	152	1.00	1	4	1	1.00	normal
tcp	8.13	681	1.00	1	4	1	1.00	normal
tcp	1.49	70	1.00	1	1	1	1.00	normal
tcp	1.17	888	1.00	1	4	1	1.00	normal
tcp	71.34	3384	1.00	1	2	1	0.66	normal
tcp	19.48	2918	1.00	1	1	1	0.60	normal
tcp	0.66	117	1.00	1	1	1	0.56	normal
tcp	0.20	66	1.00	1	2	1	1.00	normal
tcp	0.86	116	1.00	1	2	1	0.69	normal
tcp	0.42	66	1.00	1	1	1	0.50	normal
tcp	0.79	116	1.00	1	2	1	0.69	normal
tcp	0.13	66	1.00	1	5	1	1.00	normal
tcp	0.25	723	1.00	1	2	1	1.00	normal
tcp	0.14	66	1.00	1	1	1	1.00	normal
tcp	22.56	3388	1.00	1	1	1	0.58	normal
tcp	7.64	1532	1.00	1	1	1	0.69	normal
icmp	1.19	98	0.50	1	1	1	0.50	normal
icmp	0.24	98	0.50	2	1	1	1.00	normal
icmp	0.77	98	0.25	1	1	1	0.67	normal
icmp	0.19	98	0.20	1	1	1	1.00	normal
icmp	0.27	98	0.40	2	1	1	0.67	normal
icmp	0.71	98	0.40	2	1	1	1.00	normal
icmp	0.72	98	0.25	1	1	1	1.00	normal
icmp	0.21	98	0.25	1	1	1	1.00	normal
icmp	0.75	98	0.67	2	1	1	1.00	normal
icmp	0.26	98	0.33	1	1	1	1.00	normal
icmp	0.39	98	0.33	1	1	1	1.00	normal
icmp	0.65	98	0.50	1	1	1	1.00	normal
icmp	4.19	98	0.20	1	1	1	1.00	normal
icmp	7.27	98	0.40	2	1	1	0.67	normal
icmp	5.71	98	0.40	2	1	1	1.00	normal
icmp	6.72	98	0.25	1	1	1	1.00	normal
icmp	6.21	98	0.25	1	1	1	1.00	normal
icmp	3.75	98	0.67	2	1	1	1.00	normal
icmp	10.26	98	0.33	1	1	1	1.00	normal
icmp	11.39	98	0.33	1	1	1	1.00	normal
icmp	9.65	98	0.50	1	1	1	1.00	normal
icmp	8.73	98	0.50	1	1	1	1.00	normal
icmp	6.59	98	0.25	1	1	1	1.00	normal
icmp	10.39	98	0.25	1	1	1	0.80	normal
icmp	10.40	98	0.25	1	1	1	0.67	normal
icmp	0.22	98	0.25	1	1	1	1.00	normal
icmp	0.22	98	0.25	1	1	1	1.00	normal
icmp	0.27	98	0.25	1	1	1	0.67	normal
icmp	0.20	98	0.25	1	1	1	1.00	normal
icmp	0.24	98	0.50	1	1	1	0.67	normal
icmp	0.17	98	0.50	1	1	1	1.00	normal
icmp	1.02	98	0.17	1	1	1	1.00	normal
icmp	1.85	98	0.17	1	1	1	1.00	normal
icmp	1.85	98	0.17	1	1	1	1.00	normal
icmp	1.17	98	0.17	1	1	1	1.00	normal
icmp	1.65	98	0.17	1	1	1	1.00	normal
icmp	1.29	98	0.17	1	1	1	1.00	normal
icmp	1.07	98	0.17	1	1	1	1.00	normal
icmp	1.37	98	0.17	1	1	1	1.00	normal
icmp	0.63	98	0.17	1	1	1	1.00	normal
icmp	0.80	98	0.17	1	1	1	1.00	normal
icmp	0.41	98	0.17	1	1	1	1.00	normal
icmp	0.56	98	0.17	1	1	1	1.00	normal
icmp	0.22	98	0.17	1	1	1	1.00	normal
icmp	0.53	98	0.17	1	1	1	1.00	normal
icmp	0.38	98	0.17	1	1	1	1.00	normal
icmp	0.46	98	0.25	1	1	1	1.00	normal
icmp	0.46	98	0.50	2	1	1	1.00	normal
icmp	0.29	98	0.33	1	1	1	1.00	normal
icmp	0.27	98	0.33	1	1	1	1.00	normal
icmp	0.26	98	0.67	2	1	1	1.00	normal
icmp	0.13	98	0.33	1	1	1	1.00	normal
icmp	8.20	98	0.33	1	1	1	1.00	normal
icmp	0.21	98	0.67	2	1	1	1.00	normal
icmp	9.09	98	0.33	1	1	1	1.00	normal
icmp	0.20	98	0.33	1	1	1	1.00	normal
icmp	0.08	98	0.67	2	1	1	1.00	normal
icmp	12.21	98	0.33	1	1	1	1.00	normal
icmp	13.42	98	0.5	1	1	1	0.8	normal
icmp	12.34	98	0.5	1	1	1	1.0	normal
icmp	11.27	98	0.5	1	1	1	0.89	normal
icmp	14.22	98	0.5	1	1	1	1.0	normal
icmp	9.13	98	0.5	1	1	1	0.92	normal
icmp	8.09	98	0.5	1	1	1	1.0	normal
icmp	8.13	98	0.5	1	1	1	0.94	normal
icmp	3.1	98	0.5	1	1	1	1.0	normal
icmp	10.67	98	0.5	1	1	1	1.0	normal
icmp	1.0	98	0.5	1	1	1	1.0	normal
icmp	0.31	98	0.25	1	1	1	1.0	normal
icmp	0.36	98	0.25	1	1	1	1.0	normal
icmp	1.25	98	0.25	1	1	1	1.0	normal
icmp	1.26	98	0.25	1	1	1	1.0	normal
icmp	0.2	98	0.2	1	1	1	1.0	normal
icmp	0.22	98	0.2	1	1	1	1.0	normal
icmp	0.39	98	0.4	2	1	1	1.0	normal
icmp	0.39	98	0.2	1	1	1	1.0	normal
icmp	1.75	98	0.4	2	1	1	1.0	normal
icmp	1.76	98	0.2	1	1	1	1.0	normal
icmp	0.15	98	0.2	1	1	1	1.0	normal
icmp	0.16	98	0.2	1	1	1	1.0	normal
icmp	16.23	98	0.4	2	1	1	1.0	normal
icmp	17.23	98	0.2	1	1	1	1.0	normal
icmp	0.43	98	0.4	2	1	1	1.0	normal
icmp	8.43	98	0.2	1	1	1	1.0	normal
icmp	9.99	98	0.33	1	1	1	1.0	normal
icmp	11.92	98	0.33	1	1	1	1.0	normal
icmp	1.35	98	1.0	1	1	1	0.82	normal
icmp	1.03	98	1.0	1	1	1	1.0	normal
icmp	1.12	98	1.0	1	1	1	0.9	normal
icmp	0.97	98	1.0	1	1	1	1.0	normal
icmp	1.98	98	1.0	1	1	1	1.0	normal
icmp	1.13	98	1.0	1	1	1	0.91	normal
icmp	1.1	98	1.0	1	1	1	1.0	normal
icmp	1.11	98	1.0	1	1	1	0.93	normal
icmp	1.08	98	1.0	1	1	1	0.93	normal
icmp	1.01	98	1.0	1	1	1	1.0	normal
icmp	1.34	98	1.0	1	1	1	1.0	normal
icmp	0.99	98	1.0	1	1	1	1.0	normal
icmp	1.07	98	1.0	1	1	1	0.94	normal
icmp	0.95	98	1.0	1	1	1	1.0	normal
icmp	0.97	98	1.0	1	1	1	1.0	normal
icmp	1.0	98	1.0	1	1	1	1.0	normal
icmp	0.83	98	1.0	1	1	1	1.0	normal
icmp	1.0	98	1.0	1	1	1	1.0	normal
icmp	0.73	98	1.0	1	1	1	1.0	normal
icmp	0.98	98	1.0	1	1	1	1.0	normal
icmp	0.99	98	1.0	1	1	1	1.0	normal
icmp	0.94	98	1.0	2	1	1	1.0	normal
icmp	0.43	98	1.0	2	1	1	1.0	normal
icmp	0.97	98	1.0	1	1	1	1.0	normal
icmp	0.37	98	1.0	2	1	1	1.0	normal
icmp	1.03	98	1.0	1	1	1	0.92	normal
icmp	0.98	98	1.0	2	1	1	1.0	normal
icmp	0.98	98	1.0	1	1	1	1.0	normal
icmp	1.05	98	1.0	1	1	1	0.93	normal
icmp	1.71	98	1.0	1	1	1	1.0	normal
icmp	0.41	98	1.0	1	1	1	1.00	normal
icmp	0.56	98	1.0	1	1	1	1.00	normal
icmp	0.22	98	1.0	1	1	1	1.00	normal
icmp	0.53	98	1.0	1	1	1	1.00	normal
icmp	0.38	98	1.0	1	1	1	1.00	normal
icmp	0.46	98	1.0	1	1	1	1.00	normal
icmp	0.46	98	1.0	2	1	1	1.00	normal
icmp	0.29	98	1.0	1	1	1	1.00	normal
icmp	0.27	98	1.0	1	1	1	1.00	normal
icmp	0.26	98	1.0	2	1	1	1.00	normal
icmp	0.13	98	1.0	1	1	1	1.00	normal
icmp	0.20	98	1.0	1	1	1	1.00	normal
icmp	0.21	98	1.0	2	1	1	1.00	normal
icmp	12.09	98	1.0	1	1	1	1.00	normal
icmp	13.20	98	1.0	1	1	1	1.00	normal
icmp	12.08	98	1.0	2	1	1	1.00	normal
icmp	10.21	98	1.0	1	1	1	1.00	normal
icmp	1.42	98	1.0	1	1	1	0.8	normal
udp	0.05	155	0.33	1	55	1	1.0	normal
tcp	1.17	1078	0.33	1	1	1	0.78	normal
udp	0.05	215	0.33	1	55	1	1.0	normal
tcp	0.21	238	0.33	1	1	1	1.0	normal
tcp	2.08	2286	0.33	1	2	1	0.88	normal
udp	0.05	180	0.33	1	55	1	1.0	normal
tcp	0.47	628	0.33	1	2	1	1.0	normal
tcp	0.63	391	0.33	1	1	1	0.92	normal
tcp	0.68	939	0.33	1	1	1	1.0	normal
udp	0.05	164	0.33	1	55	1	1.0	normal
tcp	1.39	1656	0.33	1	1	1	0.96	normal
udp	0.05	97	0.33	1	55	1	1.0	normal
udp	0.05	163	0.33	1	55	1	1.0	normal
tcp	0.81	319	0.33	1	2	1	1.0	normal
tcp	0.76	693	0.33	1	1	1	1.0	normal
udp	0.11	145	0.33	1	55	1	0.5	normal
udp	0.06	143	0.33	1	55	1	1.0	normal
tcp	7.94	1609	0.33	1	1	1	0.72	normal
udp	0.06	276	0.33	1	55	1	1.0	normal
tcp	1.22	468	0.33	1	2	1	0.82	normal
tcp	0.56	730	0.33	1	2	1	1.0	normal
udp	0.06	250	0.33	1	55	1	1.0	normal
udp	0.06	164	0.33	1	55	1	1.0	normal
tcp	3.07	1911	0.33	1	2	1	0.82	normal
udp	0.06	260	0.33	1	55	1	1.0	normal
udp	0.06	133	0.33	1	55	1	1.0	normal
udp	0.06	111	0.33	1	55	1	1.0	normal
udp	0.06	278	0.33	1	55	1	1.0	normal
udp	0.06	150	0.33	1	55	1	1.0	normal
udp	0.06	147	0.33	1	55	1	1.0	normal
tcp	0.67	403	0.33	1	1	1	1.0	normal
tcp	0.62	470	0.33	1	1	1	1.0	normal
tcp	0.73	494	0.33	1	2	1	0.92	normal
tcp	0.67	430	0.33	1	4	1	0.92	normal
tcp	0.79	477	0.33	1	1	1	1.0	normal
tcp	0.51	520	0.33	1	2	1	1.0	normal
tcp	0.45	578	0.33	1	2	1	1.0	normal
tcp	0.79	814	0.33	1	2	1	1.0	normal
tcp	0.51	552	0.33	1	2	1	1.0	normal
tcp	0.85	513	0.33	1	2	1	1.0	normal
tcp	0.68	583	0.33	1	2	1	1.0	normal
udp	0.06	212	0.33	1	55	1	1.0	normal
udp	0.06	156	0.33	1	55	1	1.0	normal
tcp	3.49	403	0.33	1	2	1	0.77	normal
tcp	1.22	753	0.33	1	2	1	0.95	normal
tcp	0.53	807	0.33	1	2	1	1.0	normal
udp	0.06	194	0.33	1	55	1	1.0	normal
udp	0.06	112	0.33	1	55	1	1.0	normal
tcp	4.44	1123	0.33	1	1	1	0.69	normal
tcp	0.84	554	0.33	1	1	1	0.93	normal
tcp	0.3	85	0.33	1	2	1	1.0	normal
udp	0.06	152	0.33	1	55	1	1.0	normal
tcp	1.27	569	0.33	1	2	1	0.86	normal
tcp	1.09	404	0.33	1	2	1	0.89	normal
udp	0.06	149	0.33	1	55	1	1.0	normal
tcp	0.61	614	0.33	1	2	1	1.0	normal
tcp	1.23	623	0.33	1	2	1	0.85	normal
tcp	0.56	517	0.33	1	2	1	1.0	normal
udp	0.06	115	0.33	1	55	1	1.0	normal
udp	0.06	184	0.33	1	55	1	1.0	normal
udp	0.06	126	0.33	1	55	1	1.0	normal
tcp	2.64	2158	0.33	1	1	1	0.98	normal
udp	0.06	166	0.33	1	55	1	1.0	normal
tcp	1.22	1049	0.33	1	1	1	0.89	normal
tcp	1.42	898	0.33	1	1	1	0.82	normal
tcp	1.61	1818	0.33	1	1	1	0.92	normal
udp	0.07	138	0.33	1	55	1	1.0	normal
tcp	1.12	317	0.33	1	1	1	0.88	normal
udp	0.07	136	0.33	1	55	1	1.0	normal
tcp	2.04	2029	0.33	1	1	1	0.77	normal
udp	0.07	130	0.33	1	55	1	1.0	normal
tcp	1.86	274	0.33	1	2	1	0.82	normal
udp	0.07	150	0.33	1	55	1	1.0	normal
tcp	0.68	566	0.33	1	1	1	1.0	normal
udp	0.07	146	0.33	1	55	1	1.0	normal
udp	0.07	118	0.33	1	55	1	1.0	normal
tcp	0.69	563	0.33	1	1	1	1.0	normal
tcp	0.9	698	0.33	1	1	1	1.0	normal
udp	0.07	312	0.33	1	55	1	1.0	normal
tcp	60.77	2438	0.33	1	1	1	0.56	normal
udp	0.07	105	0.33	1	55	1	1.0	normal
udp	0.07	231	0.33	1	55	1	1.0	normal
udp	0.07	98	0.33	1	55	1	1.0	normal
tcp	48.15	2854	0.33	1	1	1	0.58	normal
tcp	0.86	596	0.33	1	1	1	0.92	normal
tcp	0.65	436	0.33	1	2	1	1.0	normal
udp	0.08	191	0.33	1	55	1	1.0	normal
udp	0.08	285	0.33	1	55	1	1.0	normal
udp	0.08	101	0.33	1	55	1	1.0	normal
tcp	0.94	393	0.33	1	2	1	0.92	normal
tcp	1.02	147	0.33	1	1	1	1.0	normal
tcp	1.02	498	0.33	1	2	1	1.0	normal
tcp	0.71	651	0.33	1	2	1	1.0	normal
tcp	9.75	2412	0.33	1	1	1	0.7	normal
tcp	0.63	751	0.33	1	2	1	1.0	normal
tcp	0.72	650	0.33	1	2	1	1.0	normal
udp	0.08	159	0.33	1	55	1	1.0	normal
tcp	1.04	350	0.33	1	2	1	0.92	normal
tcp	1.29	504	0.33	1	2	1	1.0	normal
tcp	0.08	58	0.33	1	2	1	1.0	normal
udp	0.08	346	0.33	1	55	1	1.0	normal
tcp	0.51	922	0.33	1	1	1	1.0	normal
tcp	0.09	54	0.33	1	2	1	1.0	normal
tcp	0.09	54	0.33	1	1	1	1.0	normal
udp	0.09	145	0.33	1	55	1	1.0	normal
tcp	0.76	783	0.33	1	6	1	1.0	normal
tcp	0.48	622	0.33	1	6	1	1.0	normal
tcp	0.96	637	0.33	1	6	1	1.0	normal
tcp	0.48	905	0.33	1	6	1	1.0	normal
tcp	4.88	1436	0.33	1	6	1	0.88	normal
tcp	0.1	54	0.33	1	1	1	1.0	normal
udp	0.12	98	0.33	1	55	1	1.0	normal
tcp	5.73	1583	0.33	1	1	1	0.76	normal
udp	0.12	158	0.33	1	55	1	1.0	normal
tcp	1.44	387	0.33	1	1	1	1.0	normal
udp	0.13	150	0.33	1	55	1	1.0	normal
tcp	5.39	1889	0.33	1	2	1	1.0	normal
tcp	5.52	2347	0.33	1	2	1	1.0	normal
udp	0.14	150	0.33	1	55	1	1.0	normal
tcp	21.8	2758	0.33	1	2	1	0.85	normal
tcp	29.36	3167	0.33	1	2	1	0.81	normal
udp	0.17	150	0.33	1	55	1	1.0	normal
tcp	3.77	275	0.33	1	4	1	0.73	normal
tcp	1.2	547	0.33	1	4	1	1.0	normal
tcp	1.04	629	0.33	1	4	1	1.0	normal
udp	0.6	99	0.33	1	55	1	1.0	normal
tcp	4.82	438	0.33	1	2	1	0.75	normal
tcp	0.6	58	0.33	1	2	1	1.0	normal
tcp	15.04	404	0.33	1	1	1	0.64	normal
tcp	1.82	959	0.33	1	1	1	0.88	normal
tcp	1.25	95	0.33	1	1	1	0.68	normal
tcp	0.88	276	0.33	1	1	1	0.77	normal
tcp	0.62	289	0.33	1	2	1	0.83	normal
tcp	0.11	55	0.33	1	1	1	1.0	normal
tcp	0.77	397	0.33	1	1	1	0.71	normal
tcp	0.34	782	0.33	1	1	1	0.89	normal
tcp	0.34	417	0.33	1	2	1	1.0	normal
tcp	0.31	460	0.33	1	2	1	1.0	normal
tcp	3.34	1768	0.33	1	1	1	0.69	normal
tcp	0.39	628	0.33	1	1	1	1.0	normal
tcp	8.01	1838	0.33	1	2	1	0.77	normal
tcp	1.0	468	0.33	1	2	1	0.82	normal
tcp	0.46	730	0.33	1	2	1	1.0	normal
tcp	2.51	1911	0.33	1	2	1	0.82	normal
tcp	0.64	814	0.33	1	2	1	1.0	normal
tcp	0.41	552	0.33	1	2	1	1.0	normal
tcp	0.69	513	0.33	1	2	1	1.0	normal
tcp	0.56	583	0.33	1	2	1	1.0	normal
tcp	3.03	384	0.33	1	2	1	0.77	normal
tcp	0.99	753	0.33	1	1	1	0.95	normal
tcp	3.59	1123	0.33	1	1	1	0.69	normal
tcp	0.24	85	0.33	1	2	1	1.0	normal
tcp	1.03	569	0.33	1	2	1	0.86	normal
tcp	0.88	404	0.33	1	2	1	0.89	normal
tcp	0.49	614	0.33	1	2	1	1.0	normal
tcp	0.99	623	0.33	1	2	1	0.85	normal
tcp	0.45	517	0.33	1	2	1	1.0	normal
udp	0.05	115	0.33	1	45	1	1.0	normal
udp	0.05	184	0.33	1	45	1	1.0	normal
udp	0.05	126	0.33	1	45	1	1.0	normal
tcp	2.1	2158	0.33	1	1	1	0.98	normal
udp	0.05	166	0.33	1	45	1	1.0	normal
tcp	0.97	1049	0.33	1	1	1	0.89	normal
tcp	1.13	898	0.33	1	1	1	0.82	normal
[truncated: 1,681 more rows]
