# Supplementary material for: An intelligent zero trust secure framework for software defined networking
Source: PeerJ Comput Sci. 2023 Nov 17;9:e1674. doi: 10.7717/peerj-cs.1674 (PMC10703060; doi:10.7717/peerj-cs.1674)
Supplement: Supplemental Information 2 [file peerj-cs-09-1674-s002.zip › Code/CALSeq2Seq-master/ml-traning/dataset/pingofdeath]

protocol	transfer_rate	avg_pkt_size	host_ratio	host_num	diff_port_num	diff_sport_num	opp_ratio	label
icmp	32.46	1132	0.33	1	1	1	1.0	pingofdeath
icmp	37.16	1140	0.33	1	1	1	1.0	pingofdeath
icmp	189.01	1467	0.33	1	1	1	0.92	pingofdeath
icmp	223.98	1468	0.33	1	1	1	0.96	pingofdeath
icmp	203.94	1468	0.33	1	1	1	0.96	pingofdeath
icmp	221.07	1469	0.33	1	1	1	0.97	pingofdeath
icmp	231.9	1469	0.33	1	1	1	0.98	pingofdeath
icmp	215.05	1469	0.33	1	1	1	0.98	pingofdeath
icmp	224.01	1469	0.33	1	1	1	0.98	pingofdeath
icmp	230.9	1469	0.33	1	1	1	0.99	pingofdeath
icmp	222.13	1469	0.33	1	1	1	0.99	pingofdeath
icmp	226.94	1469	0.33	1	1	1	0.99	pingofdeath
icmp	228.31	1469	0.33	1	1	1	0.99	pingofdeath
icmp	221.75	1469	0.33	1	1	1	0.99	pingofdeath
icmp	215.94	1469	0.33	1	1	1	0.99	pingofdeath
icmp	217.38	1469	0.33	1	1	1	0.99	pingofdeath
icmp	214.61	1469	0.33	1	1	1	0.99	pingofdeath
icmp	211.53	1470	0.33	1	1	1	0.99	pingofdeath
icmp	215.39	1470	0.33	1	1	1	0.99	pingofdeath
icmp	218.91	1470	0.33	1	1	1	0.99	pingofdeath
icmp	173.95	1467	0.33	1	1	1	0.99	pingofdeath
icmp	172.93	1467	0.33	1	1	1	0.99	pingofdeath
icmp	170.7	1466	0.33	1	1	1	0.99	pingofdeath
icmp	168.5	1466	0.33	1	1	1	0.99	pingofdeath
icmp	165.61	1466	0.33	1	1	1	0.99	pingofdeath
icmp	164.58	1465	0.33	1	1	1	0.99	pingofdeath
icmp	162.0	1465	0.33	1	1	1	0.99	pingofdeath
icmp	161.58	1465	0.33	1	1	1	1.0	pingofdeath
icmp	160.69	1464	0.33	1	1	1	1.0	pingofdeath
icmp	158.33	1464	0.33	1	1	1	1.0	pingofdeath
icmp	83279.34	1447	0.5	1	1	1	1.0	pingofdeath
icmp	89.58	1479	0.33	1	1	1	0.93	pingofdeath
icmp	95.45	1479	0.33	1	1	1	0.96	pingofdeath
icmp	86.51	1480	0.33	1	1	1	0.96	pingofdeath
icmp	93.54	1480	0.33	1	1	1	0.97	pingofdeath
icmp	97.39	1480	0.33	1	1	1	0.98	pingofdeath
icmp	95.68	1480	0.33	1	1	1	0.98	pingofdeath
icmp	91.23	1480	0.33	1	1	1	0.98	pingofdeath
icmp	93.28	1480	0.33	1	1	1	0.99	pingofdeath
icmp	96.02	1480	0.33	1	1	1	0.99	pingofdeath
icmp	97.07	1480	0.33	1	1	1	0.99	pingofdeath
icmp	93.8	1480	0.33	1	1	1	0.99	pingofdeath
icmp	95.79	1480	0.33	1	1	1	0.99	pingofdeath
icmp	97.51	1480	0.33	1	1	1	0.99	pingofdeath
icmp	93.63	1480	0.33	1	1	1	0.99	pingofdeath
icmp	90.81	1480	0.33	1	1	1	0.99	pingofdeath
icmp	85.49	1480	0.33	1	1	1	0.99	pingofdeath
icmp	80.74	1480	0.33	1	1	1	0.99	pingofdeath
icmp	2966.7	1481	0.33	1	1	1	1.0	pingofdeath
icmp	7409.27	1481	0.33	1	1	1	1.0	pingofdeath
icmp	25.31	1266	0.25	1	1	1	1.0	pingofdeath
icmp	27.85	1268	0.25	1	1	1	1.0	pingofdeath
icmp	29.45	1270	0.25	1	1	1	1.0	pingofdeath
icmp	27.47	1270	0.25	1	1	1	1.0	pingofdeath
icmp	28.61	1271	0.25	1	1	1	1.0	pingofdeath
icmp	29.53	1271	0.25	1	1	1	1.0	pingofdeath
icmp	28.25	1271	0.25	1	1	1	1.0	pingofdeath
icmp	29.05	1272	0.25	1	1	1	1.0	pingofdeath
icmp	29.69	1272	0.25	1	1	1	1.0	pingofdeath
icmp	28.72	1272	0.25	1	1	1	1.0	pingofdeath
icmp	29.27	1272	0.25	1	1	1	1.0	pingofdeath
icmp	29.72	1272	0.25	1	1	1	1.0	pingofdeath
icmp	28.9	1272	0.25	1	1	1	1.0	pingofdeath
icmp	29.33	1272	0.25	1	1	1	1.0	pingofdeath
icmp	29.73	1272	0.25	1	1	1	1.0	pingofdeath
icmp	29.09	1272	0.25	1	1	1	1.0	pingofdeath
icmp	27.57	1272	0.25	1	1	1	1.0	pingofdeath
icmp	211.26	1513	0.5	1	1	1	1.0	pingofdeath
icmp	247.8	1513	0.5	1	1	1	1.0	pingofdeath
icmp	227.64	1513	0.5	1	1	1	1.0	pingofdeath
icmp	246.67	1513	0.5	1	1	1	1.0	pingofdeath
icmp	258.52	1513	0.5	1	1	1	1.0	pingofdeath
icmp	246.58	1513	0.5	1	1	1	1.0	pingofdeath
icmp	254.98	1513	0.5	1	1	1	1.0	pingofdeath
icmp	261.36	1513	0.5	1	1	1	1.0	pingofdeath
icmp	252.34	1513	0.5	1	1	1	1.0	pingofdeath
icmp	266.9	1513	0.2	1	1	1	1.0	pingofdeath
icmp	256.55	1513	0.2	1	1	1	1.0	pingofdeath
icmp	261.29	1513	0.2	1	1	1	1.0	pingofdeath
icmp	264.95	1513	0.2	1	1	1	1.0	pingofdeath
icmp	258.59	1513	0.2	1	1	1	1.0	pingofdeath
icmp	262.33	1513	0.2	1	1	1	1.0	pingofdeath
icmp	265.45	1513	0.2	1	1	1	1.0	pingofdeath
icmp	263.84	1513	0.2	1	1	1	1.0	pingofdeath
icmp	266.69	1513	0.2	1	1	1	1.0	pingofdeath
icmp	260.13	1513	0.2	1	1	1	1.0	pingofdeath
icmp	262.88	1513	0.2	1	1	1	1.0	pingofdeath
icmp	265.51	1513	0.2	1	1	1	1.0	pingofdeath
icmp	264.24	1513	0.17	1	1	1	1.0	pingofdeath
icmp	266.55	1513	0.17	1	1	1	1.0	pingofdeath
icmp	262.53	1513	0.17	1	1	1	1.0	pingofdeath
icmp	264.66	1513	0.17	1	1	1	1.0	pingofdeath
icmp	266.68	1513	0.17	1	1	1	1.0	pingofdeath
icmp	263.11	1513	0.17	1	1	1	1.0	pingofdeath
icmp	265.32	1513	0.17	1	1	1	1.0	pingofdeath
icmp	261.96	1513	0.17	1	1	1	1.0	pingofdeath
icmp	263.87	1513	0.17	1	1	1	1.0	pingofdeath
icmp	264.88	1513	0.17	1	1	1	1.0	pingofdeath
icmp	266.31	1513	0.17	1	1	1	1.0	pingofdeath
icmp	263.28	1513	0.17	1	1	1	1.0	pingofdeath
icmp	264.07	1513	0.17	1	1	1	1.0	pingofdeath
icmp	175.97	1513	0.12	1	1	1	0.98	pingofdeath
icmp	155.43	1513	0.12	1	1	1	0.98	pingofdeath
icmp	138.57	1513	0.12	1	1	1	0.98	pingofdeath
icmp	125.0	1513	0.12	1	1	1	0.98	pingofdeath
icmp	32.44	1509	0.5	1	1	1	1.0	pingofdeath
icmp	39.13	1510	0.5	1	1	1	1.0	pingofdeath
icmp	27.95	1510	0.5	1	1	1	1.0	pingofdeath
icmp	32.62	1511	0.5	1	1	1	1.0	pingofdeath
icmp	35.35	1511	0.5	1	1	1	1.0	pingofdeath
icmp	37.14	1511	0.5	1	1	1	1.0	pingofdeath
icmp	38.57	1511	0.5	1	1	1	1.0	pingofdeath
icmp	39.05	1511	0.5	1	1	1	1.0	pingofdeath
icmp	34.97	1511	0.5	1	1	1	1.0	pingofdeath
icmp	36.21	1511	0.5	1	1	1	1.0	pingofdeath
icmp	22.92	1498	0.5	1	1	1	1.0	pingofdeath
icmp	30.38	1502	0.5	1	1	1	1.0	pingofdeath
icmp	33.97	1503	0.5	1	1	1	1.0	pingofdeath
icmp	27.16	1503	0.5	1	1	1	1.0	pingofdeath
icmp	30.06	1504	0.5	1	1	1	1.0	pingofdeath
icmp	32.27	1504	0.5	1	1	1	1.0	pingofdeath
icmp	33.85	1504	0.5	1	1	1	1.0	pingofdeath
icmp	35.16	1505	0.5	1	1	1	1.0	pingofdeath
icmp	36.12	1505	0.5	1	1	1	1.0	pingofdeath
icmp	7.93	1470	0.5	1	1	1	1.0	pingofdeath
icmp	10.48	1480	0.5	1	1	1	1.0	pingofdeath
icmp	11.73	1483	0.5	1	1	1	1.0	pingofdeath
icmp	12.52	1485	0.5	1	1	1	1.0	pingofdeath
icmp	13.02	1486	0.5	1	1	1	1.0	pingofdeath
icmp	11.16	1486	0.25	1	1	1	1.0	pingofdeath
icmp	11.69	1487	0.25	1	1	1	1.0	pingofdeath
icmp	12.12	1487	0.25	1	1	1	1.0	pingofdeath
icmp	12.45	1487	0.25	1	1	1	1.0	pingofdeath
icmp	11.35	1487	0.25	1	1	1	1.0	pingofdeath
icmp	11.71	1488	0.25	1	1	1	1.0	pingofdeath
icmp	12.02	1488	0.25	1	1	1	1.0	pingofdeath
icmp	11.15	1488	0.25	1	1	1	1.0	pingofdeath
icmp	10.4	1488	0.25	1	1	1	1.0	pingofdeath
icmp	12.74	1488	0.25	1	1	1	1.0	pingofdeath
icmp	14.82	1488	0.25	1	1	1	1.0	pingofdeath
icmp	14.0	1488	0.25	1	1	1	1.0	pingofdeath
icmp	15.79	1488	0.25	1	1	1	1.0	pingofdeath
icmp	27.11	1489	0.25	1	1	1	1.0	pingofdeath
icmp	26.36	1489	0.25	1	1	1	1.0	pingofdeath
icmp	26.96	1489	0.25	1	1	1	1.0	pingofdeath
icmp	5.41	1334	0.25	1	1	1	1.0	pingofdeath
icmp	6.45	1370	0.25	1	1	1	1.0	pingofdeath
icmp	6.96	1383	0.25	1	1	1	1.0	pingofdeath
icmp	7.23	1389	0.25	1	1	1	1.0	pingofdeath
icmp	5.99	1389	0.25	1	1	1	1.0	pingofdeath
icmp	6.37	1394	0.25	1	1	1	1.0	pingofdeath
icmp	6.63	1396	0.25	1	1	1	1.0	pingofdeath
icmp	6.84	1398	0.25	1	1	1	1.0	pingofdeath
icmp	7.0	1400	0.25	1	1	1	1.0	pingofdeath
icmp	6.37	1400	0.25	1	1	1	1.0	pingofdeath
icmp	5.81	1400	0.25	1	1	1	1.0	pingofdeath
icmp	5.37	1400	0.25	1	1	1	1.0	pingofdeath
icmp	4.99	1400	0.25	1	1	1	1.0	pingofdeath
icmp	4.65	1400	0.25	1	1	1	1.0	pingofdeath
icmp	4.36	1400	0.25	1	1	1	1.0	pingofdeath
icmp	4.1	1400	0.25	1	1	1	1.0	pingofdeath
icmp	4.21	1399	0.25	1	1	1	1.0	pingofdeath
icmp	4.3	1399	0.25	1	1	1	1.0	pingofdeath
icmp	4.33	1398	0.25	1	1	1	1.0	pingofdeath
icmp	4.12	1398	0.25	1	1	1	1.0	pingofdeath
icmp	4.2	1398	0.25	1	1	1	1.0	pingofdeath
icmp	4.29	1397	0.25	1	1	1	1.0	pingofdeath
icmp	3.41	1396	0.25	1	1	1	1.0	pingofdeath
icmp	3.33	1396	0.25	1	1	1	1.0	pingofdeath
icmp	3.26	1396	0.25	1	1	1	1.0	pingofdeath
icmp	3.18	1396	0.25	1	1	1	1.0	pingofdeath
icmp	13.86	1506	0.25	1	1	1	1.0	pingofdeath
icmp	18.12	1508	0.25	1	1	1	1.0	pingofdeath
icmp	20.29	1508	0.25	1	1	1	1.0	pingofdeath
icmp	21.59	1509	0.25	1	1	1	1.0	pingofdeath
icmp	22.28	1509	0.25	1	1	1	1.0	pingofdeath
icmp	19.05	1509	0.25	1	1	1	1.0	pingofdeath
icmp	19.97	1509	0.25	1	1	1	1.0	pingofdeath
icmp	17.72	1509	0.25	1	1	1	1.0	pingofdeath
icmp	15.91	1509	0.25	1	1	1	1.0	pingofdeath
icmp	14.49	1509	0.25	1	1	1	1.0	pingofdeath
icmp	13.27	1509	0.25	1	1	1	1.0	pingofdeath
icmp	12.18	1509	0.25	1	1	1	1.0	pingofdeath
icmp	11.34	1509	0.25	1	1	1	1.0	pingofdeath
icmp	10.6	1509	0.25	1	1	1	1.0	pingofdeath
icmp	28.61	1453	0.25	1	1	1	1.0	pingofdeath
icmp	35.81	1467	0.25	1	1	1	1.0	pingofdeath
icmp	39.14	1472	0.25	1	1	1	1.0	pingofdeath
icmp	31.19	1472	0.25	1	1	1	1.0	pingofdeath
icmp	34.15	1475	0.25	1	1	1	1.0	pingofdeath
icmp	36.34	1476	0.25	1	1	1	1.0	pingofdeath
icmp	37.95	1477	0.25	1	1	1	1.0	pingofdeath
icmp	39.09	1478	0.25	1	1	1	1.0	pingofdeath
icmp	40.06	1478	0.25	1	1	1	1.0	pingofdeath
icmp	35.64	1478	0.25	1	1	1	1.0	pingofdeath
icmp	36.7	1479	0.25	1	1	1	1.0	pingofdeath
icmp	37.69	1479	0.25	1	1	1	1.0	pingofdeath
icmp	38.44	1480	0.25	1	1	1	1.0	pingofdeath
icmp	39.07	1480	0.25	1	1	1	1.0	pingofdeath
icmp	39.65	1480	0.25	1	1	1	1.0	pingofdeath
icmp	40.13	1480	0.25	1	1	1	1.0	pingofdeath
icmp	40.69	1480	0.25	1	1	1	1.0	pingofdeath
icmp	41.1	1480	0.25	1	1	1	1.0	pingofdeath
icmp	39.59	1480	0.25	1	1	1	1.0	pingofdeath
icmp	39.98	1481	0.25	1	1	1	1.0	pingofdeath
icmp	40.35	1481	0.25	1	1	1	1.0	pingofdeath
icmp	38.63	1481	0.25	1	1	1	1.0	pingofdeath
icmp	40.92	1481	0.17	1	1	1	1.0	pingofdeath
icmp	39.34	1481	0.17	1	1	1	1.0	pingofdeath
icmp	39.72	1481	0.17	1	1	1	1.0	pingofdeath
icmp	40.06	1481	0.17	1	1	1	1.0	pingofdeath
icmp	40.32	1481	0.17	1	1	1	1.0	pingofdeath
icmp	40.59	1481	0.17	1	1	1	1.0	pingofdeath
icmp	40.87	1481	0.17	1	1	1	1.0	pingofdeath
icmp	39.55	1481	0.17	1	1	1	1.0	pingofdeath
icmp	39.8	1481	0.14	1	1	1	1.0	pingofdeath
icmp	40.08	1481	0.14	1	1	1	1.0	pingofdeath
icmp	40.34	1481	0.14	1	1	1	1.0	pingofdeath
icmp	40.55	1481	0.14	1	1	1	1.0	pingofdeath
icmp	39.44	1481	0.14	1	1	1	1.0	pingofdeath
icmp	39.67	1481	0.14	1	1	1	1.0	pingofdeath
icmp	39.88	1481	0.14	1	1	1	1.0	pingofdeath
icmp	40.1	1481	0.14	1	1	1	1.0	pingofdeath
icmp	40.33	1481	0.14	1	1	1	1.0	pingofdeath
icmp	39.36	1481	0.14	1	1	1	1.0	pingofdeath
icmp	38.47	1481	0.14	1	1	1	1.0	pingofdeath
icmp	37.58	1481	0.14	1	1	1	1.0	pingofdeath
icmp	36.74	1481	0.14	1	1	1	1.0	pingofdeath
icmp	35.92	1481	0.14	1	1	1	1.0	pingofdeath
icmp	35.18	1481	0.14	1	1	1	1.0	pingofdeath
icmp	26.01	1493	0.14	1	1	1	1.0	pingofdeath
icmp	15.11	1493	0.14	1	1	1	1.0	pingofdeath
icmp	21.01	1498	0.14	1	1	1	1.0	pingofdeath
icmp	24.28	1499	0.14	1	1	1	1.0	pingofdeath
icmp	26.42	1500	0.14	1	1	1	1.0	pingofdeath
icmp	27.88	1501	0.14	1	1	1	1.0	pingofdeath
icmp	28.89	1501	0.14	1	1	1	1.0	pingofdeath
icmp	25.49	1501	0.14	1	1	1	1.0	pingofdeath
icmp	26.6	1501	0.14	1	1	1	1.0	pingofdeath
icmp	27.57	1501	0.17	1	1	1	1.0	pingofdeath
icmp	28.31	1502	0.17	1	1	1	1.0	pingofdeath
icmp	26.8	1502	0.17	1	1	1	0.97	pingofdeath
icmp	29.43	1502	0.17	1	1	1	1.0	pingofdeath
icmp	27.4	1502	0.17	1	1	1	1.0	pingofdeath
icmp	27.93	1502	0.17	1	1	1	1.0	pingofdeath
icmp	28.46	1502	0.17	1	1	1	1.0	pingofdeath
icmp	28.84	1502	0.17	1	1	1	1.0	pingofdeath
icmp	29.16	1502	0.17	1	1	1	1.0	pingofdeath
icmp	29.47	1502	0.17	1	1	1	1.0	pingofdeath
icmp	29.76	1502	0.17	1	1	1	1.0	pingofdeath
icmp	28.37	1502	0.17	1	1	1	1.0	pingofdeath
icmp	28.69	1502	0.17	1	1	1	1.0	pingofdeath
icmp	29.0	1502	0.11	1	1	1	1.0	pingofdeath
icmp	29.27	1502	0.11	1	1	1	1.0	pingofdeath
icmp	29.49	1502	0.11	1	1	1	1.0	pingofdeath
icmp	29.72	1502	0.11	1	1	1	1.0	pingofdeath
icmp	28.59	1502	0.11	1	1	1	1.0	pingofdeath
icmp	28.81	1502	0.11	1	1	1	1.0	pingofdeath
icmp	29.06	1502	0.11	1	1	1	1.0	pingofdeath
icmp	28.13	1502	0.11	1	1	1	1.0	pingofdeath
icmp	27.23	1502	0.11	1	1	1	1.0	pingofdeath
icmp	26.37	1502	0.11	1	1	1	1.0	pingofdeath
icmp	25.57	1502	0.11	1	1	1	1.0	pingofdeath
icmp	25.7	1501	0.11	1	1	1	1.0	pingofdeath
icmp	25.83	1501	0.11	1	1	1	1.0	pingofdeath
icmp	25.97	1500	0.11	1	1	1	1.0	pingofdeath
icmp	26.11	1499	0.11	1	1	1	1.0	pingofdeath
icmp	26.23	1499	0.11	1	1	1	1.0	pingofdeath
icmp	25.58	1499	0.11	1	1	1	1.0	pingofdeath
icmp	25.71	1498	0.11	1	1	1	1.0	pingofdeath
icmp	25.84	1497	0.11	1	1	1	1.0	pingofdeath
icmp	25.94	1497	0.11	1	1	1	1.0	pingofdeath
icmp	26.06	1496	0.11	1	1	1	1.0	pingofdeath
icmp	26.17	1496	0.11	1	1	1	1.0	pingofdeath
icmp	25.61	1496	0.11	1	1	1	1.0	pingofdeath
icmp	25.71	1495	0.11	1	1	1	1.0	pingofdeath
icmp	25.8	1495	0.11	1	1	1	1.0	pingofdeath
icmp	20.32	1445	0.5	1	1	1	1.0	pingofdeath
icmp	24.51	1461	0.5	1	1	1	1.0	pingofdeath
icmp	17.74	1461	0.5	1	1	1	1.0	pingofdeath
icmp	20.66	1467	0.5	1	1	1	1.0	pingofdeath
icmp	22.53	1470	0.5	1	1	1	1.0	pingofdeath
icmp	23.94	1471	0.5	1	1	1	1.0	pingofdeath
icmp	24.86	1472	0.5	1	1	1	1.0	pingofdeath
icmp	25.6	1473	0.5	1	1	1	1.0	pingofdeath
icmp	22.89	1473	0.5	1	1	1	1.0	pingofdeath
icmp	23.73	1474	0.5	1	1	1	1.0	pingofdeath
icmp	24.44	1474	0.25	1	1	1	1.0	pingofdeath
icmp	24.93	1475	0.25	1	1	1	1.0	pingofdeath
icmp	25.41	1475	0.25	1	1	1	1.0	pingofdeath
icmp	25.8	1475	0.25	1	1	1	1.0	pingofdeath
icmp	24.12	1475	0.25	1	1	1	1.0	pingofdeath
icmp	24.51	1476	0.25	1	1	1	1.0	pingofdeath
icmp	24.8	1476	0.25	1	1	1	1.0	pingofdeath
icmp	25.11	1476	0.25	1	1	1	1.0	pingofdeath
icmp	25.4	1476	0.25	1	1	1	1.0	pingofdeath
icmp	24.21	1476	0.25	1	1	1	1.0	pingofdeath
icmp	24.5	1476	0.25	1	1	1	1.0	pingofdeath
icmp	25.05	1476	0.25	1	1	1	1.0	pingofdeath
icmp	24.03	1476	0.25	1	1	1	1.0	pingofdeath
icmp	23.09	1476	0.25	1	1	1	1.0	pingofdeath
icmp	22.2	1476	0.25	1	1	1	1.0	pingofdeath
icmp	21.42	1476	0.25	1	1	1	1.0	pingofdeath
icmp	20.67	1476	0.25	1	1	1	1.0	pingofdeath
icmp	19.96	1476	0.25	1	1	1	1.0	pingofdeath
icmp	19.31	1476	0.25	1	1	1	1.0	pingofdeath
icmp	1074.83	1431	0.25	1	1	1	1.0	pingofdeath
icmp	13.91	1450	0.5	1	1	1	1.0	pingofdeath
icmp	10.91	1458	0.5	1	1	1	1.0	pingofdeath
icmp	6.81	1458	0.5	1	1	1	1.0	pingofdeath
icmp	4.94	1458	0.5	1	1	1	1.0	pingofdeath
icmp	3.88	1458	0.2	1	1	1	1.0	pingofdeath
icmp	7.77	1423	0.25	1	1	1	1.0	pingofdeath
icmp	13.94	1450	0.25	1	1	1	1.0	pingofdeath
icmp	14.51	1443	0.5	1	1	1	1.0	pingofdeath
icmp	13.63	1450	0.5	1	1	1	1.0	pingofdeath
icmp	9.96	1450	0.5	1	1	1	1.0	pingofdeath
icmp	7.87	1450	0.5	1	1	1	1.0	pingofdeath
icmp	6.51	1450	0.5	1	1	1	1.0	pingofdeath
icmp	5.54	1450	0.5	1	1	1	1.0	pingofdeath
icmp	4.83	1450	0.5	1	1	1	1.0	pingofdeath
icmp	4.26	1450	0.5	1	1	1	1.0	pingofdeath
icmp	3.82	1450	0.5	1	1	1	1.0	pingofdeath
icmp	3.47	1450	0.5	1	1	1	1.0	pingofdeath
icmp	3.17	1450	0.5	1	1	1	1.0	pingofdeath
icmp	2.92	1450	0.5	1	1	1	1.0	pingofdeath
icmp	13.14	1506	0.5	1	1	1	1.0	pingofdeath
icmp	15.11	1508	0.5	1	1	1	1.0	pingofdeath
icmp	21.17	1509	0.5	1	1	1	1.0	pingofdeath
icmp	20.35	1509	0.5	1	1	1	1.0	pingofdeath
icmp	23.21	1509	0.5	1	1	1	1.0	pingofdeath
icmp	22.35	1509	0.2	1	1	1	1.0	pingofdeath
icmp	24.08	1509	0.2	1	1	1	1.0	pingofdeath
icmp	23.52	1509	0.2	1	1	1	1.0	pingofdeath
icmp	23.05	1509	0.17	1	1	1	1.0	pingofdeath
icmp	23.97	1509	0.17	1	1	1	1.0	pingofdeath
icmp	23.54	1509	0.17	1	1	1	1.0	pingofdeath
icmp	23.19	1509	0.17	1	1	1	1.0	pingofdeath
icmp	23.89	1509	0.14	1	1	1	1.0	pingofdeath
icmp	23.62	1509	0.14	1	1	1	1.0	pingofdeath
icmp	23.34	1509	0.14	1	1	1	1.0	pingofdeath
icmp	23.09	1509	0.14	1	1	1	1.0	pingofdeath
icmp	22.1	1509	0.14	1	1	1	1.0	pingofdeath
icmp	21.18	1509	0.14	1	1	1	1.0	pingofdeath
icmp	20.34	1509	0.14	1	1	1	1.0	pingofdeath
icmp	18.2	1509	0.14	1	1	1	1.0	pingofdeath
icmp	17.58	1509	0.14	1	1	1	1.0	pingofdeath
icmp	17.0	1509	0.17	1	1	1	1.0	pingofdeath
icmp	16.46	1509	0.17	1	1	1	1.0	pingofdeath
icmp	15.96	1509	0.17	1	1	1	0.0	pingofdeath
icmp	32.37	1498	0.5	1	1	1	1.0	pingofdeath
icmp	36.56	1504	0.5	1	1	1	1.0	pingofdeath
icmp	34.49	1504	0.5	1	1	1	1.0	pingofdeath
icmp	39.33	1505	0.5	1	1	1	1.0	pingofdeath
icmp	15.77	1505	0.5	1	1	1	1.0	pingofdeath
icmp	13.72	1505	0.5	1	1	1	1.0	pingofdeath
icmp	12.88	1505	0.5	1	1	1	1.0	pingofdeath
icmp	12.14	1505	0.5	1	1	1	1.0	pingofdeath
icmp	11.48	1505	0.5	1	1	1	1.0	pingofdeath
icmp	10.88	1505	0.5	1	1	1	1.0	pingofdeath
icmp	10.36	1505	0.67	2	1	1	1.0	pingofdeath
icmp	9.87	1505	0.67	2	1	1	1.0	pingofdeath
icmp	34.87	1460	0.67	2	1	1	1.0	pingofdeath
icmp	34.81	1473	0.5	1	1	1	1.0	pingofdeath
icmp	34.66	1478	0.5	1	1	1	1.0	pingofdeath
icmp	26.2	1478	0.5	1	1	1	1.0	pingofdeath
icmp	20.94	1478	0.5	1	1	1	1.0	pingofdeath
icmp	17.43	1478	0.5	1	1	1	1.0	pingofdeath
icmp	14.98	1478	0.2	1	1	1	1.0	pingofdeath
icmp	13.1	1478	0.2	1	1	1	1.0	pingofdeath
icmp	11.65	1478	0.2	1	1	1	1.0	pingofdeath
icmp	10.51	1478	0.2	1	1	1	1.0	pingofdeath
icmp	9.56	1478	0.2	1	1	1	1.0	pingofdeath
icmp	8.76	1478	0.2	1	1	1	1.0	pingofdeath
icmp	8.09	1478	0.2	1	1	1	1.0	pingofdeath
icmp	7.49	1478	0.2	1	1	1	1.0	pingofdeath
icmp	6.97	1478	0.2	1	1	1	1.0	pingofdeath
icmp	21.49	1422	0.5	1	1	1	1.0	pingofdeath
icmp	19.09	1432	0.5	1	1	1	1.0	pingofdeath
icmp	22.59	1440	0.5	1	1	1	1.0	pingofdeath
icmp	20.96	1441	0.5	1	1	1	1.0	pingofdeath
icmp	22.84	1444	0.25	1	1	1	1.0	pingofdeath
icmp	21.68	1445	0.25	1	1	1	1.0	pingofdeath
icmp	20.83	1445	0.25	1	1	1	1.0	pingofdeath
icmp	22.0	1446	0.25	1	1	1	1.0	pingofdeath
icmp	19.71	1446	0.25	1	1	1	1.0	pingofdeath
icmp	17.85	1446	0.25	1	1	1	1.0	pingofdeath
icmp	16.27	1446	0.25	1	1	1	1.0	pingofdeath
icmp	14.95	1446	0.25	1	1	1	1.0	pingofdeath
icmp	12.88	1446	0.25	1	1	1	1.0	pingofdeath
icmp	12.04	1446	0.25	1	1	1	1.0	pingofdeath
icmp	10.66	1446	0.25	1	1	1	1.0	pingofdeath
icmp	21.41	1464	0.25	1	1	1	1.0	pingofdeath
icmp	21.66	1466	0.25	1	1	1	1.0	pingofdeath
icmp	20.89	1467	0.25	1	1	1	1.0	pingofdeath
icmp	21.71	1468	0.25	1	1	1	1.0	pingofdeath
icmp	16.36	1451	0.33	1	1	1	1.0	pingofdeath
icmp	15.73	1457	0.33	1	1	1	1.0	pingofdeath
icmp	19.33	1462	0.33	1	1	1	1.0	pingofdeath
icmp	18.42	1464	0.33	1	1	1	1.0	pingofdeath
icmp	20.35	1465	0.33	1	1	1	1.0	pingofdeath
icmp	21.69	1466	0.33	1	1	1	1.0	pingofdeath
icmp	20.74	1467	0.33	1	1	1	1.0	pingofdeath
icmp	20.37	1468	0.33	1	1	1	1.0	pingofdeath
icmp	21.1	1468	0.33	1	1	1	1.0	pingofdeath
icmp	21.74	1468	0.33	1	1	1	1.0	pingofdeath
icmp	21.24	1468	0.33	1	1	1	1.0	pingofdeath
icmp	21.33	1469	0.33	1	1	1	1.0	pingofdeath
icmp	20.06	1469	0.33	1	1	1	1.0	pingofdeath
icmp	18.9	1469	0.33	1	1	1	1.0	pingofdeath
icmp	17.92	1469	0.33	1	1	1	1.0	pingofdeath
icmp	22.94	1477	0.33	1	1	1	1.0	pingofdeath
icmp	24.62	1478	0.33	1	1	1	1.0	pingofdeath
icmp	26.19	1479	0.33	1	1	1	1.0	pingofdeath
icmp	25.22	1479	0.33	1	1	1	1.0	pingofdeath
icmp	24.34	1479	0.33	1	1	1	1.0	pingofdeath
icmp	23.22	1479	0.33	1	1	1	1.0	pingofdeath
icmp	22.47	1479	0.33	1	1	1	1.0	pingofdeath
icmp	3.88	1458	1.0	1	1	1	1.0	pingofdeath
icmp	7.77	1423	1.0	1	1	1	1.0	pingofdeath
icmp	13.94	1450	1.0	1	1	1	1.0	pingofdeath
icmp	14.51	1443	1.0	1	1	1	1.0	pingofdeath
icmp	13.63	1450	1.0	1	1	1	1.0	pingofdeath
icmp	9.96	1450	1.0	1	1	1	1.0	pingofdeath
icmp	7.87	1450	1.0	1	1	1	1.0	pingofdeath
icmp	6.51	1450	1.0	1	1	1	1.0	pingofdeath
icmp	5.54	1450	1.0	1	1	1	1.0	pingofdeath
icmp	4.22	1451	1.0	1	1	1	1.0	pingofdeath
icmp	4.26	1450	1.0	1	1	1	1.0	pingofdeath
icmp	3.82	1450	1.0	1	1	1	1.0	pingofdeath
icmp	3.47	1450	1.0	1	1	1	1.0	pingofdeath
icmp	3.17	1450	1.0	1	1	1	1.0	pingofdeath
icmp	2.92	1450	1.0	1	1	1	1.0	pingofdeath
icmp	13.14	1506	1.0	1	1	1	1.0	pingofdeath
icmp	15.11	1508	1.0	1	1	1	1.0	pingofdeath
icmp	21.17	1509	1.0	1	1	1	1.0	pingofdeath
icmp	20.35	1509	1.0	1	1	1	1.0	pingofdeath
icmp	23.21	1509	1.0	1	1	1	1.0	pingofdeath
icmp	22.35	1509	1.0	1	1	1	1.0	pingofdeath
icmp	24.08	1509	1.0	1	1	1	1.0	pingofdeath
icmp	23.52	1509	1.0	1	1	1	1.0	pingofdeath
icmp	23.05	1509	1.0	1	1	1	1.0	pingofdeath
icmp	16.36	1451	1.0	1	1	1	1.0	pingofdeath
icmp	15.73	1457	1.0	1	1	1	1.0	pingofdeath
icmp	19.33	1462	1.0	1	1	1	1.0	pingofdeath
icmp	18.42	1464	1.0	1	1	1	1.0	pingofdeath
icmp	20.35	1465	1.0	1	1	1	1.0	pingofdeath
icmp	21.69	1466	1.0	1	1	1	1.0	pingofdeath
icmp	20.74	1467	1.0	1	1	1	1.0	pingofdeath
icmp	20.37	1468	1.0	1	1	1	1.0	pingofdeath
icmp	21.1	1468	1.0	1	1	1	1.0	pingofdeath
icmp	21.74	1468	1.0	1	1	1	1.0	pingofdeath
icmp	21.24	1468	1.0	1	1	1	1.0	pingofdeath
icmp	21.33	1469	1.0	1	1	1	1.0	pingofdeath
icmp	20.06	1469	1.0	1	1	1	1.0	pingofdeath
icmp	18.9	1469	1.0	1	1	1	1.0	pingofdeath
icmp	17.92	1469	1.0	1	1	1	1.0	pingofdeath
icmp	22.94	1477	1.0	1	1	1	1.0	pingofdeath
icmp	95.79	1480	1.0	1	1	1	0.99	pingofdeath
icmp	22.2	1476	1.0	1	1	1	1.0	pingofdeath
icmp	173.95	1467	1.0	1	1	1	0.99	pingofdeath
icmp	29.27	1502	1.0	1	1	1	1.0	pingofdeath
icmp	162.0	1465	1.0	1	1	1	0.99	pingofdeath
icmp	32.46	1132	1.0	1	1	1	1.0	pingofdeath
icmp	11.16	1486	1.0	1	1	1	1.0	pingofdeath
icmp	39.14	1472	1.0	1	1	1	1.0	pingofdeath
icmp	36.56	1504	1.0	1	1	1	1.0	pingofdeath
icmp	22.89	1473	1.0	1	1	1	1.0	pingofdeath
icmp	6.81	1458	1.0	1	1	1	1.0	pingofdeath
icmp	6.45	1370	1.0	1	1	1	1.0	pingofdeath
icmp	26.6	1501	1.0	1	1	1	1.0	pingofdeath
icmp	97.51	1480	1.0	1	1	1	0.99	pingofdeath
icmp	21.41	1464	1.0	1	1	1	1.0	pingofdeath
icmp	230.9	1469	1.0	1	1	1	0.99	pingofdeath
icmp	15.77	1505	1.0	1	1	1	1.0	pingofdeath
icmp	3.41	1396	1.0	1	1	1	1.0	pingofdeath
icmp	28.25	1271	1.0	1	1	1	1.0	pingofdeath
icmp	13.94	1450	1.0	1	1	1	1.0	pingofdeath
icmp	40.33	1481	1.0	1	1	1	1.0	pingofdeath
icmp	265.45	1513	1.0	1	1	1	1.0	pingofdeath
icmp	6.63	1396	1.0	1	1	1	1.0	pingofdeath
icmp	28.9	1272	1.0	1	1	1	1.0	pingofdeath
icmp	2966.7	1481	1.0	1	1	1	1.0	pingofdeath
icmp	2.92	1450	1.0	1	1	1	1.0	pingofdeath
icmp	20.34	1509	1.0	1	1	1	1.0	pingofdeath
icmp	20.06	1469	1.0	1	1	1	1.0	pingofdeath
icmp	19.09	1432	1.0	1	1	1	1.0	pingofdeath
icmp	40.1	1481	1.0	1	1	1	1.0	pingofdeath
icmp	258.52	1513	1.0	1	1	1	1.0	pingofdeath
icmp	28.81	1502	1.0	1	1	1	1.0	pingofdeath
icmp	20.35	1465	1.0	1	1	1	1.0	pingofdeath
icmp	24.28	1499	1.0	1	1	1	1.0	pingofdeath
icmp	223.98	1468	1.0	1	1	1	0.96	pingofdeath
icmp	28.31	1502	1.0	1	1	1	1.0	pingofdeath
icmp	228.31	1469	1.0	1	1	1	0.99	pingofdeath
icmp	155.43	1513	1.0	1	1	1	0.98	pingofdeath
icmp	27.57	1272	1.0	1	1	1	1.0	pingofdeath
icmp	27.4	1502	1.0	1	1	1	1.0	pingofdeath
icmp	24.8	1476	1.0	1	1	1	1.0	pingofdeath
icmp	203.94	1468	1.0	1	1	1	0.96	pingofdeath
icmp	17.74	1461	1.0	1	1	1	1.0	pingofdeath
icmp	40.13	1480	1.0	1	1	1	1.0	pingofdeath
icmp	39.72	1481	1.0	1	1	1	1.0	pingofdeath
icmp	4.33	1398	1.0	1	1	1	1.0	pingofdeath
icmp	22.94	1477	1.0	1	1	1	1.0	pingofdeath
icmp	11.73	1483	1.0	1	1	1	1.0	pingofdeath
icmp	27.16	1503	1.0	1	1	1	1.0	pingofdeath
icmp	23.21	1509	1.0	1	1	1	1.0	pingofdeath
icmp	25.6	1473	1.0	1	1	1	1.0	pingofdeath
icmp	260.13	1513	1.0	1	1	1	1.0	pingofdeath
icmp	24.34	1479	1.0	1	1	1	1.0	pingofdeath
icmp	34.81	1473	1.0	1	1	1	1.0	pingofdeath
icmp	9.96	1450	1.0	1	1	1	1.0	pingofdeath
icmp	215.39	1470	1.0	1	1	1	0.99	pingofdeath
icmp	11.34	1509	1.0	1	1	1	1.0	pingofdeath
icmp	25.41	1475	1.0	1	1	1	1.0	pingofdeath
icmp	21.59	1509	1.0	1	1	1	1.0	pingofdeath
icmp	20.96	1441	1.0	1	1	1	1.0	pingofdeath
icmp	21.01	1498	1.0	1	1	1	1.0	pingofdeath
icmp	12.02	1488	1.0	1	1	1	1.0	pingofdeath
icmp	11.35	1487	1.0	1	1	1	1.0	pingofdeath
icmp	21.69	1466	1.0	1	1	1	1.0	pingofdeath
icmp	256.55	1513	1.0	1	1	1	1.0	pingofdeath
icmp	20.35	1509	1.0	1	1	1	1.0	pingofdeath
icmp	4.29	1397	1.0	1	1	1	1.0	pingofdeath
icmp	35.92	1481	1.0	1	1	1	1.0	pingofdeath
icmp	23.54	1509	1.0	1	1	1	1.0	pingofdeath
icmp	10.88	1505	1.0	1	1	1	1.0	pingofdeath
icmp	39.13	1510	1.0	1	1	1	1.0	pingofdeath
icmp	6.37	1400	1.0	1	1	1	1.0	pingofdeath
icmp	23.09	1509	1.0	1	1	1	1.0	pingofdeath
icmp	4.22	1451	1.0	1	1	1	1.0	pingofdeath
icmp	40.34	1481	1.0	1	1	1	1.0	pingofdeath
icmp	21.66	1466	1.0	1	1	1	1.0	pingofdeath
icmp	22.28	1509	1.0	1	1	1	1.0	pingofdeath
icmp	19.97	1509	1.0	1	1	1	1.0	pingofdeath
icmp	22.0	1446	1.0	1	1	1	1.0	pingofdeath
icmp	4.26	1450	1.0	1	1	1	1.0	pingofdeath
icmp	23.34	1509	1.0	1	1	1	1.0	pingofdeath
icmp	6.96	1383	1.0	1	1	1	1.0	pingofdeath
icmp	22.59	1440	1.0	1	1	1	1.0	pingofdeath
icmp	10.51	1478	1.0	1	1	1	1.0	pingofdeath
icmp	3.47	1450	1.0	1	1	1	1.0	pingofdeath
icmp	35.18	1481	1.0	1	1	1	1.0	pingofdeath
icmp	24.08	1509	1.0	1	1	1	1.0	pingofdeath
icmp	20.74	1467	1.0	1	1	1	1.0	pingofdeath
icmp	3.17	1450	1.0	1	1	1	1.0	pingofdeath
icmp	3.26	1396	1.0	1	1	1	1.0	pingofdeath
icmp	231.9	1469	1.0	1	1	1	0.98	pingofdeath
icmp	28.61	1453	1.0	1	1	1	1.0	pingofdeath
icmp	20.29	1508	1.0	1	1	1	1.0	pingofdeath
icmp	26.06	1496	1.0	1	1	1	1.0	pingofdeath
icmp	3.33	1396	1.0	1	1	1	1.0	pingofdeath
icmp	24.93	1475	1.0	1	1	1	1.0	pingofdeath
icmp	29.49	1502	1.0	1	1	1	1.0	pingofdeath
icmp	25.05	1476	1.0	1	1	1	1.0	pingofdeath
icmp	10.4	1488	1.0	1	1	1	1.0	pingofdeath
icmp	29.09	1272	1.0	1	1	1	1.0	pingofdeath
icmp	14.0	1488	1.0	1	1	1	1.0	pingofdeath
icmp	201.6	1431	1.0	1	1	1	1.0	pingofdeath
icmp	105.69	1447	1.0	1	1	1	1.0	pingofdeath
icmp	87.68	1319	1.0	1	1	1	1.0	pingofdeath
icmp	41.89	1517	1.0	1	1	1	1.0	pingofdeath
icmp	45.5	1373	1.0	1	1	1	1.0	pingofdeath
icmp	203.64	1488	1.0	1	1	1	1.0	pingofdeath
icmp	164.5	1453	0.33	1	1	1	0.99	pingofdeath
icmp	188.12	1516	0.11	1	1	1	1.0	pingofdeath
icmp	108.65	1369	1.0	1	1	1	1.0	pingofdeath
icmp	72.99	1492	0.2	1	1	1	1.0	pingofdeath
icmp	88.45	1367	1.0	1	1	1	1.0	pingofdeath
icmp	164.11	1331	0.2	1	1	1	1.0	pingofdeath
icmp	167.73	1341	0.12	1	1	1	0.98	pingofdeath
icmp	48.59	1374	0.33	1	1	1	0.99	pingofdeath
icmp	91.12	1360	0.14	1	1	1	1.0	pingofdeath
icmp	248.32	1325	0.25	1	1	1	1.0	pingofdeath
icmp	178.51	1355	1.0	1	1	1	1.0	pingofdeath
icmp	165.68	1315	0.5	1	1	1	1.0	pingofdeath
icmp	60.6	1337	0.33	1	1	1	1.0	pingofdeath
icmp	44.71	1366	0.5	1	1	1	1.0	pingofdeath
icmp	72.96	1353	0.5	1	1	1	1.0	pingofdeath
icmp	34.27	1360	0.33	1	1	1	0.99	pingofdeath
icmp	76.57	1334	1.0	1	1	1	1.0	pingofdeath
icmp	180.92	1463	0.33	1	1	1	0.99	pingofdeath
icmp	107.06	1341	0.11	1	1	1	1.0	pingofdeath
icmp	112.28	1411	0.11	1	1	1	1.0	pingofdeath
icmp	169.51	1311	1.0	1	1	1	1.0	pingofdeath
icmp	35.41	1429	0.25	1	1	1	1.0	pingofdeath
icmp	113.28	1363	1.0	1	1	1	1.0	pingofdeath
icmp	210.6	1306	0.25	1	1	1	1.0	pingofdeath
icmp	146.55	1467	0.25	1	1	1	1.0	pingofdeath
icmp	120.19	1370	1.0	1	1	1	1.0	pingofdeath
icmp	40.23	1332	0.14	1	1	1	1.0	pingofdeath
icmp	207.24	1498	1.0	1	1	1	1.0	pingofdeath
icmp	160.21	1460	0.17	1	1	1	1.0	pingofdeath
icmp	182.66	1327	0.33	1	1	1	1.0	pingofdeath
icmp	156.24	1431	0.17	1	1	1	1.0	pingofdeath
icmp	213.17	1359	1.0	1	1	1	1.0	pingofdeath
icmp	189.2	1330	0.25	1	1	1	1.0	pingofdeath
icmp	64.33	1391	0.33	1	1	1	0.99	pingofdeath
icmp	150.8	1459	0.33	1	1	1	1.0	pingofdeath
icmp	157.97	1409	1.0	1	1	1	1.0	pingofdeath
icmp	90.49	1343	1.0	1	1	1	1.0	pingofdeath
icmp	107.87	1481	0.25	1	1	1	1.0	pingofdeath
icmp	235.8	1483	1.0	1	1	1	1.0	pingofdeath
icmp	67.22	1360	1.0	1	1	1	1.0	pingofdeath
icmp	211.13	1520	1.0	1	1	1	1.0	pingofdeath
icmp	49.22	1482	1.0	1	1	1	1.0	pingofdeath
icmp	201.4	1325	0.5	1	1	1	1.0	pingofdeath
icmp	126.72	1321	1.0	1	1	1	1.0	pingofdeath
icmp	124.31	1350	0.25	1	1	1	1.0	pingofdeath
icmp	178.08	1306	1.0	1	1	1	1.0	pingofdeath
icmp	226.13	1433	0.33	1	1	1	0.99	pingofdeath
icmp	57.98	1305	0.25	1	1	1	1.0	pingofdeath
icmp	141.59	1342	1.0	1	1	1	1.0	pingofdeath
icmp	71.75	1368	1.0	1	1	1	1.0	pingofdeath
icmp	53.87	1300	1.0	1	1	1	1.0	pingofdeath
icmp	68.1	1498	1.0	1	1	1	1.0	pingofdeath
icmp	35.94	1426	1.0	1	1	1	1.0	pingofdeath
icmp	204.04	1400	0.25	1	1	1	1.0	pingofdeath
icmp	155.81	1344	1.0	1	1	1	1.0	pingofdeath
icmp	135.93	1310	1.0	1	1	1	1.0	pingofdeath
icmp	223.33	1401	0.5	1	1	1	1.0	pingofdeath
icmp	87.05	1313	1.0	1	1	1	1.0	pingofdeath
icmp	59.01	1473	0.33	1	1	1	1.0	pingofdeath
icmp	175.09	1408	0.33	1	1	1	0.99	pingofdeath
icmp	55.87	1389	1.0	1	1	1	1.0	pingofdeath
icmp	189.32	1461	1.0	1	1	1	1.0	pingofdeath
icmp	135.33	1364	0.17	1	1	1	1.0	pingofdeath
icmp	68.96	1285	1.0	1	1	1	1.0	pingofdeath
icmp	198.85	1396	1.0	1	1	1	1.0	pingofdeath
icmp	95.38	1343	1.0	1	1	1	1.0	pingofdeath
icmp	118.85	1456	1.0	1	1	1	1.0	pingofdeath
icmp	59.28	1286	0.33	1	1	1	0.99	pingofdeath
icmp	122.36	1507	1.0	1	1	1	1.0	pingofdeath
icmp	151.41	1505	0.2	1	1	1	1.0	pingofdeath
icmp	68.49	1428	0.25	1	1	1	1.0	pingofdeath
icmp	137.02	1371	0.25	1	1	1	1.0	pingofdeath
icmp	231.61	1498	1.0	1	1	1	1.0	pingofdeath
icmp	64.9	1386	0.25	1	1	1	1.0	pingofdeath
icmp	110.56	1376	0.25	1	1	1	1.0	pingofdeath
icmp	89.7	1426	0.14	1	1	1	1.0	pingofdeath
icmp	122.79	1294	1.0	1	1	1	1.0	pingofdeath
icmp	99.96	1430	1.0	1	1	1	1.0	pingofdeath
icmp	60.86	1513	1.0	1	1	1	1.0	pingofdeath
icmp	248.38	1345	1.0	1	1	1	1.0	pingofdeath
icmp	159.37	1335	0.5	1	1	1	1.0	pingofdeath
icmp	195.0	1449	0.25	1	1	1	1.0	pingofdeath
icmp	45.36	1507	0.5	1	1	1	1.0	pingofdeath
icmp	205.19	1437	0.33	1	1	1	0.99	pingofdeath
icmp	40.77	1425	1.0	1	1	1	1.0	pingofdeath
icmp	205.63	1339	0.11	1	1	1	1.0	pingofdeath
icmp	239.11	1501	1.0	1	1	1	1.0	pingofdeath
icmp	130.23	1415	0.25	1	1	1	1.0	pingofdeath
icmp	60.38	1368	0.5	1	1	1	1.0	pingofdeath
icmp	135.95	1401	0.14	1	1	1	1.0	pingofdeath
icmp	44.75	1388	0.5	1	1	1	1.0	pingofdeath
icmp	178.77	1407	0.5	1	1	1	1.0	pingofdeath
icmp	71.27	1363	0.5	1	1	1	1.0	pingofdeath
icmp	215.99	1509	0.25	1	1	1	1.0	pingofdeath
icmp	120.93	1400	0.11	1	1	1	1.0	pingofdeath
icmp	144.12	1409	1.0	1	1	1	1.0	pingofdeath
icmp	191.75	1401	1.0	1	1	1	1.0	pingofdeath
icmp	215.64	1432	1.0	1	1	1	1.0	pingofdeath
icmp	138.05	1303	1.0	1	1	1	1.0	pingofdeath
icmp	62.77	1356	1.0	1	1	1	1.0	pingofdeath
icmp	223.59	1305	0.11	1	1	1	1.0	pingofdeath
icmp	181.76	1354	0.25	1	1	1	1.0	pingofdeath
icmp	31.58	1398	0.33	1	1	1	1.0	pingofdeath
icmp	148.47	1391	0.11	1	1	1	1.0	pingofdeath
icmp	50.93	1440	1.0	1	1	1	1.0	pingofdeath
icmp	56.46	1329	1.0	1	1	1	1.0	pingofdeath
icmp	204.97	1512	0.14	1	1	1	1.0	pingofdeath
icmp	165.06	1386	0.25	1	1	1	1.0	pingofdeath
icmp	200.36	1412	0.33	1	1	1	0.99	pingofdeath
icmp	166.51	1320	0.25	1	1	1	1.0	pingofdeath
icmp	84.76	1304	0.25	1	1	1	1.0	pingofdeath
icmp	71.33	1345	0.25	1	1	1	1.0	pingofdeath
icmp	60.27	1323	1.0	1	1	1	0.98	pingofdeath
icmp	76.5	1458	0.25	1	1	1	1.0	pingofdeath
icmp	79.56	1444	0.5	1	1	1	1.0	pingofdeath
icmp	235.45	1472	0.33	1	1	1	0.99	pingofdeath
icmp	85.46	1509	0.25	1	1	1	1.0	pingofdeath
icmp	61.67	1294	0.17	1	1	1	1.0	pingofdeath
icmp	104.48	1385	0.25	1	1	1	1.0	pingofdeath
icmp	154.72	1421	0.25	1	1	1	1.0	pingofdeath
icmp	73.54	1430	0.25	1	1	1	1.0	pingofdeath
icmp	137.31	1309	1.0	1	1	1	1.0	pingofdeath
icmp	137.12	1335	1.0	1	1	1	0.99	pingofdeath
icmp	194.2	1482	0.17	1	1	1	1.0	pingofdeath
icmp	220.09	1373	1.0	1	1	1	1.0	pingofdeath
icmp	86.39	1420	1.0	1	1	1	1.0	pingofdeath
icmp	39.2	1480	0.5	1	1	1	1.0	pingofdeath
icmp	192.92	1442	1.0	1	1	1	1.0	pingofdeath
icmp	47.36	1324	0.33	1	1	1	0.96	pingofdeath
icmp	163.75	1362	0.25	1	1	1	1.0	pingofdeath
icmp	95.51	1398	1.0	1	1	1	0.99	pingofdeath
icmp	53.26	1500	0.25	1	1	1	1.0	pingofdeath
icmp	178.28	1442	0.25	1	1	1	1.0	pingofdeath
icmp	156.24	1366	1.0	1	1	1	0.96	pingofdeath
icmp	127.4	1329	0.12	1	1	1	0.98	pingofdeath
icmp	94.28	1384	0.2	1	1	1	1.0	pingofdeath
icmp	57.77	1517	1.0	1	1	1	1.0	pingofdeath
icmp	116.39	1476	0.2	1	1	1	1.0	pingofdeath
icmp	64.54	1506	1.0	1	1	1	1.0	pingofdeath
icmp	147.64	1363	1.0	1	1	1	1.0	pingofdeath
icmp	147.15	1433	1.0	1	1	1	1.0	pingofdeath
icmp	147.54	1314	0.33	1	1	1	1.0	pingofdeath
icmp	219.96	1433	0.2	1	1	1	1.0	pingofdeath
icmp	67.94	1450	1.0	1	1	1	1.0	pingofdeath
icmp	209.58	1372	0.14	1	1	1	1.0	pingofdeath
icmp	97.96	1309	0.33	1	1	1	1.0	pingofdeath
icmp	118.4	1349	0.2	1	1	1	1.0	pingofdeath
icmp	165.45	1437	1.0	1	1	1	1.0	pingofdeath
icmp	79.34	1500	1.0	1	1	1	0.99	pingofdeath
icmp	186.44	1414	0.5	1	1	1	1.0	pingofdeath
icmp	206.01	1442	1.0	1	1	1	1.0	pingofdeath
icmp	199.97	1295	0.33	1	1	1	1.0	pingofdeath
icmp	249.56	1326	0.33	1	1	1	1.0	pingofdeath
icmp	206.96	1497	1.0	1	1	1	1.0	pingofdeath
icmp	155.85	1309	1.0	1	1	1	0.99	pingofdeath
icmp	62.35	1492	0.11	1	1	1	1.0	pingofdeath
icmp	37.35	1307	0.25	1	1	1	1.0	pingofdeath
icmp	208.09	1402	0.25	1	1	1	1.0	pingofdeath
icmp	149.63	1302	0.33	1	1	1	0.98	pingofdeath
icmp	103.66	1372	1.0	1	1	1	1.0	pingofdeath
icmp	205.93	1417	1.0	1	1	1	0.99	pingofdeath
icmp	61.8	1403	1.0	1	1	1	1.0	pingofdeath
icmp	144.37	1402	1.0	1	1	1	1.0	pingofdeath
icmp	102.28	1408	1.0	1	1	1	1.0	pingofdeath
icmp	97.04	1286	0.11	1	1	1	1.0	pingofdeath
icmp	127.27	1461	1.0	1	1	1	1.0	pingofdeath
icmp	207.58	1396	0.25	1	1	1	1.0	pingofdeath
icmp	135.33	1336	0.25	1	1	1	1.0	pingofdeath
icmp	187.7	1475	1.0	1	1	1	1.0	pingofdeath
icmp	225.82	1292	0.25	1	1	1	1.0	pingofdeath
icmp	112.22	1471	0.17	1	1	1	1.0	pingofdeath
icmp	246.27	1457	0.25	1	1	1	1.0	pingofdeath
icmp	63.23	1401	1.0	1	1	1	1.0	pingofdeath
icmp	54.7	1508	1.0	1	1	1	1.0	pingofdeath
icmp	221.6	1425	1.0	1	1	1	1.0	pingofdeath
icmp	76.66	1345	0.25	1	1	1	1.0	pingofdeath
icmp	207.5	1485	0.67	2	1	1	1.0	pingofdeath
icmp	61.95	1405	1.0	1	1	1	1.0	pingofdeath
icmp	169.37	1295	0.25	1	1	1	1.0	pingofdeath
icmp	142.35	1309	1.0	1	1	1	1.0	pingofdeath
icmp	125.52	1334	0.25	1	1	1	1.0	pingofdeath
icmp	153.09	1328	0.25	1	1	1	1.0	pingofdeath
icmp	121.67	1479	1.0	1	1	1	1.0	pingofdeath
icmp	155.02	1296	0.5	1	1	1	1.0	pingofdeath
icmp	197.1	1418	0.33	1	1	1	0.98	pingofdeath
icmp	108.94	1302	0.14	1	1	1	1.0	pingofdeath
icmp	146.35	1312	0.5	1	1	1	1.0	pingofdeath
icmp	234.87	1289	1.0	1	1	1	0.92	pingofdeath
icmp	197.0	1415	0.25	1	1	1	1.0	pingofdeath
icmp	114.45	1346	1.0	1	1	1	1.0	pingofdeath
icmp	91.43	1286	0.33	1	1	1	1.0	pingofdeath
icmp	76.77	1456	0.25	1	1	1	1.0	pingofdeath
icmp	213.15	1461	0.11	1	1	1	1.0	pingofdeath
icmp	107.42	1341	0.25	1	1	1	1.0	pingofdeath
icmp	231.96	1418	0.33	1	1	1	0.98	pingofdeath
icmp	145.69	1515	0.25	1	1	1	1.0	pingofdeath
icmp	188.16	1322	1.0	1	1	1	1.0	pingofdeath
icmp	39.58	1437	1.0	1	1	1	1.0	pingofdeath
icmp	179.74	1355	1.0	1	1	1	1.0	pingofdeath
icmp	31.87	1508	0.25	1	1	1	1.0	pingofdeath
icmp	36.74	1515	1.0	1	1	1	1.0	pingofdeath
icmp	241.36	1418	0.17	1	1	1	1.0	pingofdeath
icmp	235.1	1371	0.2	1	1	1	1.0	pingofdeath
icmp	195.19	1366	0.11	1	1	1	1.0	pingofdeath
icmp	203.31	1355	0.33	1	1	1	0.99	pingofdeath
icmp	107.08	1293	0.5	1	1	1	1.0	pingofdeath
icmp	232.01	1328	0.17	1	1	1	1.0	pingofdeath
icmp	206.06	1510	0.14	1	1	1	1.0	pingofdeath
icmp	248.88	1351	1.0	1	1	1	1.0	pingofdeath
icmp	148.4	1293	1.0	1	1	1	1.0	pingofdeath
icmp	120.23	1471	1.0	1	1	1	1.0	pingofdeath
icmp	35.13	1408	1.0	1	1	1	1.0	pingofdeath
icmp	100.11	1451	0.33	1	1	1	0.99	pingofdeath
icmp	223.13	1415	0.25	1	1	1	1.0	pingofdeath
icmp	67.85	1322	0.14	1	1	1	1.0	pingofdeath
icmp	69.01	1458	1.0	1	1	1	1.0	pingofdeath
icmp	165.98	1465	0.33	1	1	1	0.99	pingofdeath
icmp	172.64	1403	0.25	1	1	1	1.0	pingofdeath
icmp	121.04	1519	0.14	1	1	1	1.0	pingofdeath
icmp	134.47	1501	0.25	1	1	1	1.0	pingofdeath
icmp	59.56	1425	0.5	1	1	1	1.0	pingofdeath
icmp	154.55	1432	0.25	1	1	1	1.0	pingofdeath
icmp	221.93	1316	0.5	1	1	1	1.0	pingofdeath
icmp	244.9	1377	0.33	1	1	1	0.99	pingofdeath
icmp	202.28	1508	0.25	1	1	1	1.0	pingofdeath
icmp	152.8	1430	1.0	1	1	1	1.0	pingofdeath
icmp	114.79	1402	1.0	1	1	1	1.0	pingofdeath
icmp	84.92	1296	0.25	1	1	1	1.0	pingofdeath
icmp	72.0	1499	1.0	1	1	1	1.0	pingofdeath
icmp	125.65	1412	0.2	1	1	1	1.0	pingofdeath
icmp	118.93	1330	1.0	1	1	1	1.0	pingofdeath
icmp	208.89	1456	0.33	1	1	1	1.0	pingofdeath
icmp	109.33	1310	1.0	1	1	1	1.0	pingofdeath
icmp	203.73	1314	1.0	1	1	1	1.0	pingofdeath
icmp	49.33	1459	1.0	1	1	1	1.0	pingofdeath
icmp	216.29	1310	0.33	1	1	1	1.0	pingofdeath
icmp	175.11	1457	1.0	1	1	1	1.0	pingofdeath
icmp	200.34	1438	1.0	1	1	1	1.0	pingofdeath
icmp	61.4	1392	0.17	1	1	1	1.0	pingofdeath
icmp	151.15	1478	0.5	1	1	1	1.0	pingofdeath
icmp	96.98	1351	1.0	1	1	1	1.0	pingofdeath
icmp	134.82	1342	1.0	1	1	1	1.0	pingofdeath
icmp	47.57	1361	0.25	1	1	1	1.0	pingofdeath
icmp	213.91	1474	0.33	1	1	1	1.0	pingofdeath
icmp	229.92	1354	1.0	1	1	1	1.0	pingofdeath
icmp	128.54	1392	1.0	1	1	1	0.99	pingofdeath
icmp	33.17	1440	1.0	1	1	1	1.0	pingofdeath
icmp	246.32	1489	1.0	1	1	1	1.0	pingofdeath
icmp	38.26	1368	0.5	1	1	1	1.0	pingofdeath
icmp	65.13	1467	0.25	1	1	1	1.0	pingofdeath
icmp	172.02	1496	0.14	1	1	1	1.0	pingofdeath
icmp	53.87	1394	1.0	1	1	1	1.0	pingofdeath
icmp	150.46	1471	1.0	1	1	1	1.0	pingofdeath
icmp	179.38	1286	0.5	1	1	1	1.0	pingofdeath
icmp	246.2	1305	0.5	1	1	1	1.0	pingofdeath
icmp	56.42	1349	0.25	1	1	1	1.0	pingofdeath
icmp	130.53	1417	0.17	1	1	1	1.0	pingofdeath
icmp	146.93	1428	0.5	1	1	1	1.0	pingofdeath
icmp	122.39	1465	0.5	1	1	1	1.0	pingofdeath
icmp	69.55	1486	0.5	1	1	1	1.0	pingofdeath
icmp	46.08	1350	0.25	1	1	1	1.0	pingofdeath
icmp	171.65	1326	0.25	1	1	1	1.0	pingofdeath
icmp	72.37	1288	1.0	1	1	1	1.0	pingofdeath
icmp	143.95	1424	1.0	1	1	1	0.99	pingofdeath
icmp	43.13	1503	1.0	1	1	1	1.0	pingofdeath
icmp	150.33	1293	0.17	1	1	1	1.0	pingofdeath
icmp	86.71	1286	0.17	1	1	1	1.0	pingofdeath
icmp	101.5	1431	0.25	1	1	1	1.0	pingofdeath
icmp	67.23	1396	0.25	1	1	1	1.0	pingofdeath
icmp	78.2	1292	1.0	1	1	1	1.0	pingofdeath
icmp	238.88	1379	0.25	1	1	1	1.0	pingofdeath
icmp	208.58	1458	0.5	1	1	1	1.0	pingofdeath
icmp	206.48	1487	0.25	1	1	1	1.0	pingofdeath
icmp	88.28	1519	1.0	1	1	1	1.0	pingofdeath
icmp	75.43	1444	1.0	1	1	1	1.0	pingofdeath
icmp	120.02	1475	0.14	1	1	1	1.0	pingofdeath
icmp	138.71	1452	0.25	1	1	1	1.0	pingofdeath
icmp	64.43	1356	0.25	1	1	1	1.0	pingofdeath
icmp	64.42	1348	1.0	1	1	1	1.0	pingofdeath
icmp	126.66	1486	1.0	1	1	1	1.0	pingofdeath
icmp	75.65	1377	0.33	1	1	1	1.0	pingofdeath
icmp	81.99	1353	0.33	1	1	1	1.0	pingofdeath
icmp	98.48	1323	0.5	1	1	1	1.0	pingofdeath
icmp	138.59	1472	0.33	1	1	1	0.98	pingofdeath
icmp	51.21	1326	1.0	1	1	1	0.99	pingofdeath
icmp	101.92	1383	0.25	1	1	1	1.0	pingofdeath
icmp	100.33	1390	1.0	1	1	1	1.0	pingofdeath
icmp	105.12	1498	0.17	1	1	1	1.0	pingofdeath
icmp	93.21	1393	1.0	1	1	1	1.0	pingofdeath
icmp	53.94	1338	0.25	1	1	1	1.0	pingofdeath
icmp	57.09	1462	1.0	1	1	1	1.0	pingofdeath
icmp	76.17	1495	0.5	1	1	1	1.0	pingofdeath
icmp	106.64	1359	1.0	1	1	1	1.0	pingofdeath
icmp	70.03	1485	0.5	1	1	1	1.0	pingofdeath
icmp	70.8	1425	1.0	1	1	1	1.0	pingofdeath
icmp	128.58	1371	1.0	1	1	1	1.0	pingofdeath
icmp	64.04	1372	0.14	1	1	1	1.0	pingofdeath
icmp	95.48	1464	0.25	1	1	1	1.0	pingofdeath
icmp	134.41	1461	0.17	1	1	1	1.0	pingofdeath
icmp	86.28	1492	1.0	1	1	1	1.0	pingofdeath
icmp	51.56	1378	1.0	1	1	1	1.0	pingofdeath
icmp	129.34	1489	0.25	1	1	1	1.0	pingofdeath
icmp	113.87	1429	1.0	1	1	1	1.0	pingofdeath
icmp	50.44	1496	0.25	1	1	1	1.0	pingofdeath
icmp	120.1	1486	0.2	1	1	1	1.0	pingofdeath
icmp	85.21	1457	1.0	1	1	1	0.99	pingofdeath
icmp	59.3	1431	0.25	1	1	1	1.0	pingofdeath
icmp	134.02	1390	0.5	1	1	1	1.0	pingofdeath
icmp	63.0	1395	1.0	1	1	1	1.0	pingofdeath
icmp	80.06	1458	0.25	1	1	1	1.0	pingofdeath
icmp	89.87	1391	1.0	1	1	1	1.0	pingofdeath
icmp	114.01	1330	0.25	1	1	1	1.0	pingofdeath
icmp	115.37	1422	0.11	1	1	1	1.0	pingofdeath
icmp	79.14	1350	1.0	1	1	1	1.0	pingofdeath
icmp	62.26	1494	1.0	1	1	1	0.99	pingofdeath
icmp	88.64	1438	1.0	1	1	1	1.0	pingofdeath
icmp	81.77	1372	1.0	1	1	1	1.0	pingofdeath
icmp	69.32	1339	1.0	1	1	1	1.0	pingofdeath
icmp	141.95	1361	0.25	1	1	1	1.0	pingofdeath
icmp	81.36	1365	1.0	1	1	1	1.0	pingofdeath
icmp	73.61	1380	1.0	1	1	1	1.0	pingofdeath
icmp	69.81	1480	1.0	1	1	1	1.0	pingofdeath
icmp	76.61	1496	1.0	1	1	1	1.0	pingofdeath
icmp	139.56	1323	0.5	1	1	1	1.0	pingofdeath
icmp	114.29	1341	0.14	1	1	1	1.0	pingofdeath
icmp	56.21	1488	0.25	1	1	1	1.0	pingofdeath
icmp	122.79	1387	0.17	1	1	1	1.0	pingofdeath
icmp	100.02	1376	0.33	1	1	1	0.99	pingofdeath
icmp	101.26	1402	0.33	1	1	1	0.99	pingofdeath
icmp	53.14	1394	1.0	1	1	1	1.0	pingofdeath
icmp	74.1	1355	1.0	1	1	1	1.0	pingofdeath
icmp	108.91	1417	0.25	1	1	1	1.0	pingofdeath
icmp	80.26	1324	1.0	1	1	1	1.0	pingofdeath
icmp	144.01	1401	1.0	1	1	1	1.0	pingofdeath
icmp	57.42	1404	0.25	1	1	1	1.0	pingofdeath
icmp	106.16	1378	0.33	1	1	1	1.0	pingofdeath
icmp	130.93	1330	0.33	1	1	1	0.99	pingofdeath
icmp	71.82	1343	1.0	1	1	1	1.0	pingofdeath
icmp	59.65	1451	0.2	1	1	1	1.0	pingofdeath
icmp	58.99	1388	1.0	1	1	1	1.0	pingofdeath
icmp	134.79	1452	0.11	1	1	1	1.0	pingofdeath
icmp	89.9	1494	1.0	1	1	1	1.0	pingofdeath
icmp	140.13	1358	1.0	1	1	1	1.0	pingofdeath
icmp	53.91	1476	1.0	1	1	1	1.0	pingofdeath
icmp	50.53	1389	1.0	1	1	1	1.0	pingofdeath
icmp	89.35	1478	0.14	1	1	1	1.0	pingofdeath
icmp	98.89	1381	1.0	1	1	1	0.98	pingofdeath
icmp	71.17	1497	0.25	1	1	1	1.0	pingofdeath
icmp	62.55	1444	0.5	1	1	1	1.0	pingofdeath
icmp	123.03	1323	0.33	1	1	1	1.0	pingofdeath
icmp	64.81	1480	0.33	1	1	1	1.0	pingofdeath
icmp	87.05	1372	1.0	1	1	1	1.0	pingofdeath
icmp	66.63	1434	1.0	1	1	1	1.0	pingofdeath
icmp	78.99	1392	0.67	2	1	1	1.0	pingofdeath
icmp	85.83	1322	0.25	1	1	1	1.0	pingofdeath
icmp	51.6	1434	1.0	1	1	1	1.0	pingofdeath
icmp	96.4	1435	1.0	1	1	1	1.0	pingofdeath
icmp	94.55	1331	0.25	1	1	1	1.0	pingofdeath
icmp	132.33	1337	0.25	1	1	1	1.0	pingofdeath
icmp	131.64	1326	1.0	1	1	1	1.0	pingofdeath
icmp	130.75	1423	1.0	1	1	1	1.0	pingofdeath
icmp	142.49	1408	0.5	1	1	1	1.0	pingofdeath
icmp	139.24	1489	1.0	1	1	1	1.0	pingofdeath
icmp	129.98	1343	1.0	1	1	1	1.0	pingofdeath
icmp	71.42	1469	0.25	1	1	1	1.0	pingofdeath
icmp	113.63	1425	1.0	1	1	1	0.99	pingofdeath
icmp	142.25	1485	1.0	1	1	1	1.0	pingofdeath
icmp	59.91	1386	1.0	1	1	1	1.0	pingofdeath
icmp	75.38	1440	1.0	1	1	1	1.0	pingofdeath
icmp	142.77	1408	0.33	1	1	1	1.0	pingofdeath
icmp	59.83	1358	1.0	1	1	1	1.0	pingofdeath
icmp	63.24	1405	1.0	1	1	1	1.0	pingofdeath
icmp	93.98	1386	1.0	1	1	1	1.0	pingofdeath
icmp	112.55	1343	0.25	1	1	1	1.0	pingofdeath
icmp	82.0	1389	1.0	1	1	1	1.0	pingofdeath
icmp	126.5	1336	1.0	1	1	1	1.0	pingofdeath
icmp	107.23	1402	1.0	1	1	1	1.0	pingofdeath
icmp	63.44	1395	0.33	1	1	1	0.97	pingofdeath
icmp	115.46	1345	0.25	1	1	1	1.0	pingofdeath
icmp	102.01	1415	0.17	1	1	1	1.0	pingofdeath
icmp	110.6	1478	1.0	1	1	1	0.96	pingofdeath
icmp	66.91	1443	1.0	1	1	1	1.0	pingofdeath
icmp	134.15	1454	0.33	1	1	1	0.99	pingofdeath
icmp	71.05	1342	1.0	1	1	1	1.0	pingofdeath
icmp	140.46	1331	0.33	1	1	1	0.99	pingofdeath
icmp	132.19	1450	1.0	1	1	1	1.0	pingofdeath
icmp	68.9	1393	1.0	1	1	1	1.0	pingofdeath
icmp	144.61	1493	0.33	1	1	1	1.0	pingofdeath
icmp	99.25	1477	0.33	1	1	1	0.93	pingofdeath
icmp	128.26	1439	1.0	1	1	1	1.0	pingofdeath
icmp	88.23	1324	1.0	1	1	1	1.0	pingofdeath
icmp	90.09	1439	0.5	1	1	1	1.0	pingofdeath
icmp	93.66	1383	0.33	1	1	1	0.98	pingofdeath
icmp	131.65	1448	0.25	1	1	1	1.0	pingofdeath
icmp	71.31	1355	0.33	1	1	1	0.99	pingofdeath
icmp	75.94	1352	1.0	1	1	1	1.0	pingofdeath
icmp	64.99	1471	0.17	1	1	1	1.0	pingofdeath
icmp	114.33	1410	1.0	1	1	1	1.0	pingofdeath
icmp	50.7	1412	0.25	1	1	1	1.0	pingofdeath
icmp	52.53	1447	1.0	1	1	1	1.0	pingofdeath
icmp	117.14	1469	0.2	1	1	1	1.0	pingofdeath
icmp	57.08	1434	1.0	1	1	1	1.0	pingofdeath
icmp	131.5	1488	1.0	1	1	1	1.0	pingofdeath
icmp	55.92	1464	1.0	1	1	1	0.99	pingofdeath
icmp	66.84	1426	1.0	1	1	1	1.0	pingofdeath
icmp	64.52	1474	1.0	1	1	1	1.0	pingofdeath
icmp	131.78	1480	0.25	1	1	1	1.0	pingofdeath
icmp	103.59	1476	0.25	1	1	1	1.0	pingofdeath
icmp	53.02	1424	0.2	1	1	1	1.0	pingofdeath
icmp	91.12	1324	1.0	1	1	1	1.0	pingofdeath
icmp	116.71	1392	1.0	1	1	1	1.0	pingofdeath
icmp	76.78	1424	0.14	1	1	1	1.0	pingofdeath
icmp	110.94	1371	0.25	1	1	1	1.0	pingofdeath
icmp	82.43	1353	1.0	1	1	1	1.0	pingofdeath
icmp	81.83	1461	0.5	1	1	1	1.0	pingofdeath
icmp	131.44	1446	1.0	1	1	1	1.0	pingofdeath
icmp	129.98	1437	0.25	1	1	1	1.0	pingofdeath
icmp	66.84	1382	1.0	1	1	1	1.0	pingofdeath
icmp	72.56	1380	1.0	1	1	1	0.99	pingofdeath
icmp	57.15	1325	1.0	1	1	1	1.0	pingofdeath
icmp	107.42	1485	0.25	1	1	1	1.0	pingofdeath
icmp	67.4	1379	0.5	1	1	1	1.0	pingofdeath
icmp	112.65	1378	0.14	1	1	1	1.0	pingofdeath
icmp	65.66	1461	0.17	1	1	1	1.0	pingofdeath
icmp	99.83	1387	0.17	1	1	1	1.0	pingofdeath
icmp	69.26	1402	1.0	1	1	1	1.0	pingofdeath
icmp	113.45	1467	1.0	1	1	1	1.0	pingofdeath
icmp	129.6	1462	0.25	1	1	1	1.0	pingofdeath
icmp	115.83	1332	1.0	1	1	1	1.0	pingofdeath
icmp	135.1	1404	1.0	1	1	1	1.0	pingofdeath
icmp	104.56	1353	0.25	1	1	1	1.0	pingofdeath
icmp	84.34	1470	0.25	1	1	1	1.0	pingofdeath
icmp	90.36	1398	1.0	1	1	1	1.0	pingofdeath
icmp	138.82	1444	1.0	1	1	1	1.0	pingofdeath
icmp	82.35	1324	1.0	1	1	1	1.0	pingofdeath
icmp	77.98	1453	1.0	1	1	1	1.0	pingofdeath
icmp	113.11	1453	1.0	1	1	1	0.92	pingofdeath
icmp	97.09	1494	1.0	1	1	1	1.0	pingofdeath
icmp	88.99	1470	0.5	1	1	1	1.0	pingofdeath
icmp	138.21	1375	0.33	1	1	1	0.99	pingofdeath
icmp	87.38	1360	0.5	1	1	1	1.0	pingofdeath
icmp	90.54	1348	0.17	1	1	1	1.0	pingofdeath
icmp	125.5	1480	1.0	1	1	1	1.0	pingofdeath
icmp	51.47	1439	1.0	1	1	1	1.0	pingofdeath
icmp	139.78	1446	1.0	1	1	1	1.0	pingofdeath
icmp	117.69	1484	1.0	1	1	1	1.0	pingofdeath
icmp	109.47	1408	0.33	1	1	1	0.99	pingofdeath
icmp	103.79	1485	0.2	1	1	1	1.0	pingofdeath
icmp	120.76	1427	0.25	1	1	1	1.0	pingofdeath
icmp	113.25	1442	0.25	1	1	1	1.0	pingofdeath
icmp	113.51	1491	0.17	1	1	1	1.0	pingofdeath
icmp	77.04	1429	1.0	1	1	1	1.0	pingofdeath
icmp	99.17	1476	1.0	1	1	1	1.0	pingofdeath
icmp	60.57	1479	0.33	1	1	1	1.0	pingofdeath
icmp	87.51	1338	1.0	1	1	1	1.0	pingofdeath
icmp	108.62	1472	1.0	1	1	1	1.0	pingofdeath
icmp	103.14	1386	0.5	1	1	1	1.0	pingofdeath
icmp	138.92	1390	0.14	1	1	1	1.0	pingofdeath
icmp	61.58	1420	1.0	1	1	1	0.98	pingofdeath
icmp	87.41	1487	0.33	1	1	1	0.99	pingofdeath
icmp	58.7	1341	1.0	1	1	1	1.0	pingofdeath
icmp	113.58	1445	0.17	1	1	1	1.0	pingofdeath
icmp	112.53	1431	0.2	1	1	1	1.0	pingofdeath
icmp	144.09	1326	0.25	1	1	1	1.0	pingofdeath
icmp	101.5	1483	1.0	1	1	1	1.0	pingofdeath
icmp	67.79	1451	1.0	1	1	1	0.99	pingofdeath
icmp	51.35	1445	0.33	1	1	1	0.99	pingofdeath
icmp	86.75	1415	0.14	1	1	1	1.0	pingofdeath
icmp	120.84	1408	0.5	1	1	1	1.0	pingofdeath
icmp	142.51	1389	1.0	1	1	1	1.0	pingofdeath
icmp	129.59	1416	0.33	1	1	1	0.99	pingofdeath
icmp	116.67	1343	0.5	1	1	1	1.0	pingofdeath
icmp	55.46	1390	0.2	1	1	1	1.0	pingofdeath
icmp	100.47	1328	1.0	1	1	1	1.0	pingofdeath
icmp	95.11	1355	1.0	1	1	1	1.0	pingofdeath
icmp	141.13	1406	1.0	1	1	1	0.99	pingofdeath
icmp	89.27	1412	1.0	1	1	1	1.0	pingofdeath
icmp	93.65	1365	1.0	1	1	1	0.99	pingofdeath
icmp	77.24	1423	0.33	1	1	1	1.0	pingofdeath
icmp	64.9	1323	0.5	1	1	1	1.0	pingofdeath
icmp	102.67	1494	0.25	1	1	1	1.0	pingofdeath
icmp	68.85	1406	1.0	1	1	1	1.0	pingofdeath
icmp	53.33	1395	1.0	1	1	1	1.0	pingofdeath
icmp	113.36	1495	0.25	1	1	1	1.0	pingofdeath
icmp	123.45	1394	1.0	1	1	1	1.0	pingofdeath
icmp	73.19	1330	1.0	1	1	1	1.0	pingofdeath
icmp	98.7	1367	1.0	1	1	1	1.0	pingofdeath
icmp	105.25	1331	0.2	1	1	1	1.0	pingofdeath
icmp	97.35	1451	1.0	1	1	1	1.0	pingofdeath
icmp	61.31	1341	0.11	1	1	1	1.0	pingofdeath
icmp	97.2	1459	0.5	1	1	1	1.0	pingofdeath
icmp	124.0	1440	1.0	1	1	1	1.0	pingofdeath
icmp	85.05	1327	0.33	1	1	1	0.99	pingofdeath
icmp	106.02	1491	1.0	1	1	1	1.0	pingofdeath
icmp	94.6	1376	0.5	1	1	1	1.0	pingofdeath
icmp	110.16	1343	1.0	1	1	1	1.0	pingofdeath
icmp	141.91	1447	1.0	1	1	1	0.99	pingofdeath
icmp	75.75	1471	1.0	1	1	1	1.0	pingofdeath
icmp	105.89	1474	0.33	1	1	1	1.0	pingofdeath
icmp	76.01	1381	1.0	1	1	1	1.0	pingofdeath
icmp	55.54	1481	0.11	1	1	1	1.0	pingofdeath
icmp	86.29	1458	0.25	1	1	1	1.0	pingofdeath
icmp	132.15	1409	1.0	1	1	1	1.0	pingofdeath
icmp	133.93	1390	1.0	1	1	1	1.0	pingofdeath
icmp	125.38	1438	0.25	1	1	1	1.0	pingofdeath
icmp	55.82	1478	0.25	1	1	1	1.0	pingofdeath
icmp	54.69	1470	0.33	1	1	1	1.0	pingofdeath
icmp	86.05	1353	1.0	1	1	1	1.0	pingofdeath
icmp	69.04	1365	0.5	1	1	1	1.0	pingofdeath
icmp	132.26	1321	0.25	1	1	1	1.0	pingofdeath
icmp	138.69	1474	0.5	1	1	1	1.0	pingofdeath
icmp	74.54	1445	1.0	1	1	1	1.0	pingofdeath
icmp	112.47	1494	1.0	1	1	1	1.0	pingofdeath
icmp	60.91	1332	1.0	1	1	1	1.0	pingofdeath
icmp	85.09	1396	1.0	1	1	1	0.99	pingofdeath
icmp	58.39	1401	1.0	1	1	1	0.99	pingofdeath
icmp	117.32	1381	0.25	1	1	1	1.0	pingofdeath
icmp	124.17	1439	0.14	1	1	1	1.0	pingofdeath
icmp	109.96	1461	1.0	1	1	1	1.0	pingofdeath
icmp	58.3	1470	1.0	1	1	1	1.0	pingofdeath
icmp	54.29	1448	1.0	1	1	1	1.0	pingofdeath
icmp	119.24	1486	1.0	1	1	1	1.0	pingofdeath
icmp	107.12	1462	1.0	1	1	1	1.0	pingofdeath
icmp	104.37	1376	0.25	1	1	1	1.0	pingofdeath
icmp	92.27	1398	1.0	1	1	1	1.0	pingofdeath
icmp	118.63	1353	0.11	1	1	1	1.0	pingofdeath
icmp	176.93	1449	1.0	1	1	1	1.0	pingofdeath
icmp	71.59	1464	1.0	1	1	1	1.0	pingofdeath
icmp	134.72	1499	1.0	1	1	1	1.0	pingofdeath
icmp	175.14	1428	1.0	1	1	1	1.0	pingofdeath
icmp	100.54	1311	0.33	1	1	1	0.99	pingofdeath
icmp	66.85	1440	1.0	1	1	1	1.0	pingofdeath
icmp	184.83	1298	0.2	1	1	1	1.0	pingofdeath
icmp	119.73	1367	1.0	1	1	1	1.0	pingofdeath
icmp	144.53	1477	1.0	1	1	1	1.0	pingofdeath
icmp	85.5	1517	0.11	1	1	1	1.0	pingofdeath
icmp	108.33	1318	1.0	1	1	1	0.99	pingofdeath
icmp	181.26	1302	1.0	1	1	1	1.0	pingofdeath
icmp	169.64	1385	0.25	1	1	1	1.0	pingofdeath
icmp	68.09	1414	0.5	1	1	1	1.0	pingofdeath
icmp	116.68	1324	1.0	1	1	1	1.0	pingofdeath
icmp	108.66	1474	1.0	1	1	1	1.0	pingofdeath
icmp	110.99	1354	0.25	1	1	1	1.0	pingofdeath
icmp	182.56	1458	1.0	1	1	1	1.0	pingofdeath
icmp	177.57	1425	1.0	1	1	1	1.0	pingofdeath
icmp	150.66	1370	0.25	1	1	1	1.0	pingofdeath
icmp	180.94	1515	0.14	1	1	1	1.0	pingofdeath
icmp	139.1	1300	1.0	1	1	1	1.0	pingofdeath
icmp	132.03	1465	1.0	1	1	1	1.0	pingofdeath
icmp	90.16	1470	1.0	1	1	1	1.0	pingofdeath
icmp	173.83	1331	1.0	1	1	1	1.0	pingofdeath
icmp	148.28	1511	1.0	1	1	1	1.0	pingofdeath
icmp	163.12	1504	0.25	1	1	1	1.0	pingofdeath
icmp	80.83	1338	1.0	1	1	1	1.0	pingofdeath
icmp	75.78	1481	1.0	1	1	1	1.0	pingofdeath
icmp	113.71	1516	1.0	1	1	1	1.0	pingofdeath
icmp	84.78	1488	1.0	1	1	1	0.99	pingofdeath
icmp	51.65	1386	0.11	1	1	1	1.0	pingofdeath
icmp	175.22	1342	1.0	1	1	1	1.0	pingofdeath
icmp	104.46	1473	1.0	1	1	1	1.0	pingofdeath
icmp	158.22	1375	1.0	1	1	1	1.0	pingofdeath
icmp	131.65	1408	1.0	1	1	1	0.99	pingofdeath
icmp	70.66	1471	1.0	1	1	1	1.0	pingofdeath
icmp	178.45	1374	1.0	1	1	1	0.99	pingofdeath
icmp	174.78	1488	0.33	1	1	1	1.0	pingofdeath
icmp	77.89	1462	0.2	1	1	1	1.0	pingofdeath
icmp	105.1	1336	0.33	1	1	1	1.0	pingofdeath
icmp	168.51	1502	0.33	1	1	1	1.0	pingofdeath
icmp	87.36	1406	0.25	1	1	1	1.0	pingofdeath
icmp	80.82	1370	1.0	1	1	1	1.0	pingofdeath
icmp	127.72	1339	1.0	1	1	1	1.0	pingofdeath
icmp	126.91	1341	0.33	1	1	1	0.99	pingofdeath
icmp	117.84	1312	1.0	1	1	1	1.0	pingofdeath
icmp	98.61	1371	0.2	1	1	1	1.0	pingofdeath
icmp	104.69	1312	1.0	1	1	1	1.0	pingofdeath
icmp	69.83	1443	0.33	1	1	1	0.99	pingofdeath
icmp	187.12	1475	0.25	1	1	1	1.0	pingofdeath
icmp	67.79	1489	1.0	1	1	1	1.0	pingofdeath
icmp	50.85	1458	0.14	1	1	1	1.0	pingofdeath
icmp	181.69	1470	1.0	1	1	1	1.0	pingofdeath
icmp	188.85	1311	0.33	1	1	1	0.99	pingofdeath
icmp	82.87	1325	0.2	1	1	1	1.0	pingofdeath
icmp	150.76	1457	1.0	1	1	1	1.0	pingofdeath
icmp	162.87	1360	0.5	1	1	1	1.0	pingofdeath
icmp	100.64	1301	1.0	1	1	1	1.0	pingofdeath
icmp	84.01	1373	0.25	1	1	1	1.0	pingofdeath
icmp	106.59	1450	1.0	1	1	1	1.0	pingofdeath
icmp	131.23	1461	1.0	1	1	1	1.0	pingofdeath
icmp	111.46	1411	1.0	1	1	1	0.96	pingofdeath
icmp	178.14	1500	1.0	1	1	1	0.96	pingofdeath
icmp	188.13	1396	0.25	1	1	1	1.0	pingofdeath
icmp	139.11	1459	1.0	1	1	1	1.0	pingofdeath
icmp	61.2	1500	0.2	1	1	1	1.0	pingofdeath
icmp	123.28	1447	0.25	1	1	1	1.0	pingofdeath
icmp	140.09	1324	0.14	1	1	1	1.0	pingofdeath
icmp	80.03	1426	0.2	1	1	1	1.0	pingofdeath
icmp	154.64	1443	0.33	1	1	1	0.99	pingofdeath
icmp	164.3	1520	0.2	1	1	1	1.0	pingofdeath
icmp	50.77	1483	1.0	1	1	1	1.0	pingofdeath
icmp	112.41	1464	0.25	1	1	1	1.0	pingofdeath
icmp	76.48	1449	1.0	1	1	1	1.0	pingofdeath
icmp	136.89	1505	1.0	1	1	1	1.0	pingofdeath
icmp	175.31	1385	1.0	1	1	1	1.0	pingofdeath
icmp	83.63	1520	1.0	1	1	1	1.0	pingofdeath
icmp	85.83	1485	1.0	1	1	1	1.0	pingofdeath
icmp	132.92	1335	1.0	1	1	1	1.0	pingofdeath
icmp	95.74	1461	1.0	1	1	1	1.0	pingofdeath
icmp	156.6	1493	1.0	1	1	1	0.93	pingofdeath
icmp	93.11	1307	0.25	1	1	1	1.0	pingofdeath
icmp	187.32	1304	0.11	1	1	1	1.0	pingofdeath
icmp	154.1	1378	0.5	1	1	1	1.0	pingofdeath
icmp	60.14	1416	0.2	1	1	1	1.0	pingofdeath
icmp	74.25	1432	1.0	1	1	1	1.0	pingofdeath
icmp	131.45	1503	1.0	1	1	1	1.0	pingofdeath
icmp	113.58	1454	0.14	1	1	1	1.0	pingofdeath
icmp	58.23	1339	0.25	1	1	1	1.0	pingofdeath
icmp	125.66	1485	1.0	1	1	1	1.0	pingofdeath
icmp	52.02	1468	0.5	1	1	1	1.0	pingofdeath
icmp	187.2	1498	0.14	1	1	1	1.0	pingofdeath
icmp	146.13	1440	1.0	1	1	1	0.99	pingofdeath
icmp	153.45	1355	1.0	1	1	1	1.0	pingofdeath
icmp	72.26	1363	0.25	1	1	1	1.0	pingofdeath
icmp	185.41	1488	0.33	1	1	1	0.98	pingofdeath
icmp	92.59	1301	1.0	1	1	1	0.99	pingofdeath
icmp	138.67	1366	0.25	1	1	1	1.0	pingofdeath
icmp	79.47	1419	1.0	1	1	1	1.0	pingofdeath
icmp	154.68	1310	0.14	1	1	1	1.0	pingofdeath
icmp	172.17	1299	0.17	1	1	1	1.0	pingofdeath
icmp	143.57	1421	1.0	1	1	1	1.0	pingofdeath
icmp	52.14	1458	1.0	1	1	1	1.0	pingofdeath
icmp	187.86	1302	0.14	1	1	1	1.0	pingofdeath
icmp	50.45	1420	1.0	1	1	1	1.0	pingofdeath
icmp	130.15	1456	1.0	1	1	1	1.0	pingofdeath
icmp	156.71	1400	1.0	1	1	1	1.0	pingofdeath
icmp	136.89	1421	0.11	1	1	1	1.0	pingofdeath
icmp	148.79	1392	1.0	1	1	1	1.0	pingofdeath
icmp	167.69	1463	0.5	1	1	1	1.0	pingofdeath
icmp	183.25	1364	1.0	1	1	1	1.0	pingofdeath
icmp	52.93	1399	0.25	1	1	1	1.0	pingofdeath
icmp	182.03	1333	1.0	1	1	1	1.0	pingofdeath
icmp	86.73	1490	1.0	1	1	1	1.0	pingofdeath
icmp	98.6	1390	0.17	1	1	1	1.0	pingofdeath
icmp	75.49	1316	1.0	1	1	1	0.92	pingofdeath
icmp	59.52	1384	0.25	1	1	1	1.0	pingofdeath
icmp	53.87	1431	1.0	1	1	1	1.0	pingofdeath
icmp	156.77	1390	0.17	1	1	1	1.0	pingofdeath
icmp	89.76	1475	1.0	1	1	1	1.0	pingofdeath
icmp	150.64	1363	1.0	1	1	1	1.0	pingofdeath
icmp	52.94	1465	0.11	1	1	1	1.0	pingofdeath
icmp	169.49	1380	0.25	1	1	1	1.0	pingofdeath
icmp	155.03	1516	0.14	1	1	1	1.0	pingofdeath
icmp	135.81	1514	1.0	1	1	1	1.0	pingofdeath
icmp	160.51	1328	1.0	1	1	1	1.0	pingofdeath
icmp	160.84	1327	0.25	1	1	1	1.0	pingofdeath
icmp	159.25	1375	1.0	1	1	1	1.0	pingofdeath
icmp	78.93	1308	0.33	1	1	1	0.93	pingofdeath
icmp	164.47	1388	0.5	1	1	1	1.0	pingofdeath
icmp	186.96	1509	0.25	1	1	1	1.0	pingofdeath
icmp	179.5	1439	1.0	1	1	1	0.99	pingofdeath
icmp	143.67	1381	0.12	1	1	1	0.98	pingofdeath
icmp	152.64	1502	0.25	1	1	1	1.0	pingofdeath
icmp	62.1	1371	0.33	1	1	1	0.99	pingofdeath
icmp	99.36	1328	0.11	1	1	1	1.0	pingofdeath
icmp	89.63	1479	0.5	1	1	1	1.0	pingofdeath
icmp	144.8	1514	0.33	1	1	1	0.96	pingofdeath
icmp	126.68	1428	0.25	1	1	1	1.0	pingofdeath
icmp	89.52	1407	1.0	1	1	1	1.0	pingofdeath
icmp	178.21	1412	0.17	1	1	1	1.0	pingofdeath
icmp	86.38	1514	1.0	1	1	1	1.0	pingofdeath
icmp	62.09	1326	1.0	1	1	1	1.0	pingofdeath
icmp	102.2	1450	0.25	1	1	1	1.0	pingofdeath
icmp	104.97	1315	0.25	1	1	1	1.0	pingofdeath
icmp	161.86	1507	0.33	1	1	1	0.99	pingofdeath
icmp	50.1	1491	0.67	2	1	1	1.0	pingofdeath
icmp	117.64	1331	1.0	1	1	1	1.0	pingofdeath
icmp	136.51	1442	0.17	1	1	1	1.0	pingofdeath
icmp	180.98	1405	1.0	1	1	1	1.0	pingofdeath
icmp	133.89	1475	1.0	1	1	1	1.0	pingofdeath
icmp	185.19	1418	0.25	1	1	1	1.0	pingofdeath
icmp	103.6	1381	1.0	1	1	1	0.99	pingofdeath
icmp	94.52	1328	1.0	1	1	1	1.0	pingofdeath
icmp	105.96	1436	0.33	1	1	1	0.99	pingofdeath
icmp	149.25	1305	1.0	1	1	1	1.0	pingofdeath
icmp	155.25	1299	0.25	1	1	1	1.0	pingofdeath
icmp	104.07	1420	1.0	1	1	1	1.0	pingofdeath
icmp	58.51	1390	1.0	1	1	1	1.0	pingofdeath
icmp	57.34	1371	1.0	1	1	1	0.99	pingofdeath
icmp	154.79	1397	1.0	1	1	1	1.0	pingofdeath
icmp	98.44	1463	1.0	1	1	1	1.0	pingofdeath
icmp	81.15	1470	1.0	1	1	1	0.98	pingofdeath
