# Supplementary material for: An intelligent zero trust secure framework for software defined networking
Source: PeerJ Comput Sci. 2023 Nov 17;9:e1674. doi: 10.7717/peerj-cs.1674 (PMC10703060; doi:10.7717/peerj-cs.1674)
Supplement: Supplemental Information 2 [file peerj-cs-09-1674-s002.zip › Code/CALSeq2Seq-master/ml-traning/dataset/portscan]

protocol	transfer_rate	avg_pkt_size	host_ratio	host_num	diff_port_num	diff_sport_num	opp_ratio	label
tcp	0.44	58	0.2	1	52	1	1.0	portscan
tcp	0.27	58	0.2	1	52	1	1.0	portscan
tcp	0.19	58	0.2	1	52	1	1.0	portscan
tcp	0.15	58	0.2	1	52	1	1.0	portscan
tcp	0.43	74	0.14	1	91	1	1.0	portscan
tcp	0.26	74	0.14	1	91	1	1.0	portscan
tcp	0.19	74	0.14	1	91	1	1.0	portscan
tcp	0.44	58	0.2	1	1185	1	1.0	portscan
tcp	0.24	58	0.2	1	1185	1	1.0	portscan
tcp	0.17	58	0.2	1	1185	1	1.0	portscan
tcp	0.13	58	0.2	1	1185	1	1.0	portscan
tcp	0.1	58	0.2	1	1185	1	1.0	portscan
tcp	0.09	58	0.2	1	1185	1	1.0	portscan
tcp	0.46	58	0.2	1	877	1	1.0	portscan
tcp	0.25	58	0.2	1	877	1	1.0	portscan
tcp	0.17	58	0.2	1	872	1	1.0	portscan
tcp	0.13	58	0.2	1	877	1	1.0	portscan
tcp	0.71	58	0.2	1	149	1	1.0	portscan
tcp	0.47	58	0.2	1	141	1	1.0	portscan
tcp	0.36	58	0.2	1	140	1	1.0	portscan
tcp	0.29	58	0.2	1	149	1	1.0	portscan
tcp	0.24	58	0.2	1	149	1	1.0	portscan
tcp	0.2	58	0.2	1	140	1	1.0	portscan
tcp	0.18	58	0.2	1	140	1	1.0	portscan
tcp	0.16	58	0.2	1	149	1	1.0	portscan
tcp	0.14	58	0.2	1	149	1	1.0	portscan
tcp	0.13	58	0.2	1	162	1	1.0	portscan
tcp	0.12	58	0.2	1	149	1	1.0	portscan
tcp	0.11	58	0.2	1	163	1	1.0	portscan
tcp	0.1	58	0.2	1	149	1	1.0	portscan
tcp	0.09	58	0.2	1	151	1	1.0	portscan
tcp	0.75	74	0.09	1	293	1	1.0	portscan
tcp	0.48	74	0.09	1	293	1	1.0	portscan
tcp	0.35	74	0.09	1	293	1	1.0	portscan
tcp	0.28	74	0.09	1	293	1	1.0	portscan
tcp	0.23	74	0.09	1	293	1	1.0	portscan
tcp	0.2	74	0.09	1	293	1	1.0	portscan
tcp	0.17	74	0.09	1	293	1	1.0	portscan
tcp	0.15	74	0.09	1	293	1	1.0	portscan
tcp	0.72	74	0.2	1	12	1	1.0	portscan
tcp	0.49	74	0.2	1	12	1	1.0	portscan
tcp	0.37	74	0.2	1	12	1	1.0	portscan
tcp	0.3	74	0.2	1	12	1	1.0	portscan
tcp	0.25	74	0.2	1	12	1	1.0	portscan
tcp	0.22	74	0.2	1	12	1	1.0	portscan
tcp	0.64	74	0.2	1	100	1	1.0	portscan
tcp	0.41	74	0.2	1	100	1	1.0	portscan
tcp	0.3	74	0.2	1	100	1	1.0	portscan
tcp	0.24	74	0.2	1	100	1	1.0	portscan
tcp	0.2	74	0.2	1	100	1	1.0	portscan
tcp	0.17	74	0.2	1	100	1	1.0	portscan
tcp	0.15	74	0.18	1	100	1	1.0	portscan
tcp	0.92	74	0.17	1	100	1	1.0	portscan
tcp	0.51	74	0.17	1	100	1	1.0	portscan
tcp	0.35	74	0.17	1	100	1	1.0	portscan
tcp	0.27	74	0.17	1	100	1	1.0	portscan
tcp	0.22	74	0.17	1	100	1	1.0	portscan
tcp	0.18	74	0.17	1	100	1	1.0	portscan
tcp	0.73	74	0.14	1	140	1	1.0	portscan
tcp	0.46	74	0.14	1	140	1	1.0	portscan
tcp	0.34	74	0.14	1	140	1	1.0	portscan
tcp	0.27	74	0.14	1	140	1	1.0	portscan
tcp	0.22	74	0.14	1	140	1	1.0	portscan
tcp	0.19	74	0.14	1	140	1	1.0	portscan
tcp	0.16	74	0.14	1	140	1	1.0	portscan
tcp	0.14	74	0.14	1	140	1	1.0	portscan
tcp	0.13	74	0.14	1	140	1	1.0	portscan
tcp	0.76	58	0.2	1	137	1	1.0	portscan
tcp	0.44	58	0.2	1	624	1	1.0	portscan
tcp	0.31	58	0.2	1	624	1	1.0	portscan
tcp	0.24	58	0.2	1	624	1	1.0	portscan
tcp	0.2	58	0.2	1	624	1	1.0	portscan
tcp	0.16	58	0.2	1	624	1	1.0	portscan
tcp	0.14	58	0.2	1	624	1	1.0	portscan
tcp	0.13	58	0.2	1	624	1	1.0	portscan
tcp	0.11	58	0.2	1	624	1	1.0	portscan
tcp	0.1	58	0.2	1	624	1	1.0	portscan
tcp	0.09	58	0.2	1	624	1	1.0	portscan
tcp	0.75	58	0.17	1	134	1	1.0	portscan
tcp	0.39	58	0.2	1	229	1	1.0	portscan
tcp	0.27	58	0.28	1	229	1	1.0	portscan
tcp	0.2	58	0.16	1	229	1	1.0	portscan
tcp	0.16	58	0.25	1	229	1	1.0	portscan
tcp	0.13	58	0.2	1	229	1	1.0	portscan
tcp	0.12	58	0.2	1	229	1	1.0	portscan
tcp	0.1	58	0.2	1	229	1	1.0	portscan
tcp	0.94	58	0.2	1	30	1	1.0	portscan
tcp	0.44	58	0.2	1	161	1	1.0	portscan
tcp	0.28	58	0.2	1	161	1	1.0	portscan
tcp	0.16	58	0.2	1	161	1	1.0	portscan
tcp	0.13	58	0.2	1	161	1	1.0	portscan
tcp	0.11	58	0.2	1	161	1	1.0	portscan
tcp	0.1	58	0.2	1	161	1	1.0	portscan
tcp	6.31	58	0.2	1	170	2	0.1	portscan
tcp	3.46	58	0.2	1	170	2	0.1	portscan
tcp	2.38	58	0.2	1	170	2	0.1	portscan
tcp	1.82	58	0.2	1	170	2	0.1	portscan
tcp	1.47	58	0.2	1	170	2	0.1	portscan
tcp	1.22	58	0.2	1	170	2	0.1	portscan
tcp	1.05	58	0.2	1	170	2	0.1	portscan
tcp	0.93	58	0.2	1	170	2	0.1	portscan
tcp	0.83	58	0.2	1	170	2	0.1	portscan
tcp	0.75	58	0.2	1	170	2	0.1	portscan
tcp	0.52	74	0.2	1	86	1	1.0	portscan
tcp	0.31	74	0.2	1	86	1	1.0	portscan
tcp	0.22	74	0.2	1	86	1	1.0	portscan
tcp	0.17	74	0.2	1	86	1	1.0	portscan
tcp	0.14	74	0.2	1	86	1	1.0	portscan
tcp	0.12	74	0.2	1	86	1	1.0	portscan
tcp	0.1	74	0.2	1	86	1	1.0	portscan
tcp	0.59	74	0.25	1	112	1	1.0	portscan
tcp	0.34	74	0.25	1	112	1	1.0	portscan
tcp	0.24	74	0.25	1	112	1	1.0	portscan
tcp	0.18	74	0.25	1	112	1	1.0	portscan
tcp	0.15	74	0.25	1	112	1	1.0	portscan
tcp	6.64	74	0.5	1	81	1	0.1	portscan
tcp	3.6	74	0.5	1	81	1	0.1	portscan
tcp	2.46	74	0.5	1	81	1	0.1	portscan
tcp	1.89	74	0.5	1	81	1	0.1	portscan
tcp	1.52	74	0.5	1	81	1	0.1	portscan
tcp	1.27	74	0.5	1	81	1	0.1	portscan
tcp	1.1	74	0.5	1	81	1	0.1	portscan
tcp	0.96	74	0.5	1	81	1	0.1	portscan
tcp	0.85	74	0.5	1	81	1	0.1	portscan
tcp	0.77	74	0.5	1	81	1	0.1	portscan
tcp	0.7	74	0.5	1	81	1	0.1	portscan
tcp	0.64	74	0.5	1	81	1	0.1	portscan
tcp	0.59	74	0.5	1	81	1	0.1	portscan
tcp	0.55	74	0.5	1	81	1	0.1	portscan
tcp	0.52	74	0.5	1	81	1	0.1	portscan
tcp	0.46	74	0.2	1	265	1	1.0	portscan
tcp	0.29	74	0.2	1	265	1	1.0	portscan
tcp	0.21	74	0.2	1	265	1	1.0	portscan
tcp	0.16	74	0.2	1	265	1	1.0	portscan
tcp	0.13	74	0.2	1	265	1	1.0	portscan
tcp	0.11	74	0.2	1	265	1	1.0	portscan
tcp	0.1	74	0.2	1	265	1	1.0	portscan
tcp	0.09	74	0.2	1	265	1	1.0	portscan
tcp	0.65	58	0.17	1	149	1	1.0	portscan
tcp	0.35	58	0.17	1	149	1	1.0	portscan
tcp	0.24	58	0.17	1	149	1	1.0	portscan
tcp	0.18	58	0.17	1	149	1	1.0	portscan
tcp	0.15	58	0.5	1	149	1	1.0	portscan
tcp	0.13	58	0.5	1	149	1	1.0	portscan
tcp	0.11	58	0.5	1	149	1	1.0	portscan
tcp	0.27	58	0.17	1	440	2	1.0	portscan
tcp	0.2	58	0.25	2	440	2	1.0	portscan
tcp	0.15	58	0.25	2	440	2	1.0	portscan
tcp	0.13	58	0.25	2	440	2	1.0	portscan
tcp	0.11	58	0.25	2	440	2	1.0	portscan
tcp	0.08	58	0.25	2	440	2	1.0	portscan
tcp	0.81	58	0.1	1	74	1	1.0	portscan
tcp	0.4	58	0.1	1	74	1	1.0	portscan
tcp	0.27	58	0.1	1	74	1	1.0	portscan
tcp	0.2	58	0.1	1	74	1	1.0	portscan
tcp	0.16	58	0.1	1	74	1	1.0	portscan
tcp	0.13	58	0.1	1	74	1	1.0	portscan
tcp	0.11	58	0.1	1	74	1	1.0	portscan
tcp	0.1	58	0.1	1	74	1	1.0	portscan
tcp	0.09	58	0.1	1	74	1	1.0	portscan
tcp	0.44	58	0.33	1	153	1	1.0	portscan
tcp	0.28	58	0.33	1	153	1	1.0	portscan
tcp	0.21	58	0.33	1	153	1	1.0	portscan
tcp	0.16	58	0.33	1	153	1	1.0	portscan
tcp	0.13	58	0.33	1	153	1	1.0	portscan
tcp	0.11	58	0.33	1	153	1	1.0	portscan
tcp	0.08	58	0.33	1	153	1	1.0	portscan
tcp	0.51	58	0.5	1	54	1	1.0	portscan
tcp	0.31	58	0.5	1	54	1	1.0	portscan
tcp	0.22	58	0.5	1	54	1	1.0	portscan
tcp	0.17	58	0.5	1	54	1	1.0	portscan
tcp	0.14	58	0.5	1	54	1	1.0	portscan
tcp	0.12	58	0.5	1	54	1	1.0	portscan
tcp	0.1	58	0.5	1	54	1	1.0	portscan
tcp	3.61	74	0.2	1	491	1	1.0	portscan
tcp	2.05	74	0.2	1	491	1	1.0	portscan
tcp	1.44	74	0.2	1	491	1	1.0	portscan
tcp	1.12	74	0.2	1	491	1	1.0	portscan
tcp	0.9	74	0.2	1	491	1	1.0	portscan
tcp	0.76	74	0.2	1	491	1	1.0	portscan
tcp	0.66	74	0.2	1	491	1	1.0	portscan
tcp	0.58	74	0.2	1	491	1	1.0	portscan
tcp	0.52	74	0.2	1	491	1	1.0	portscan
tcp	0.81	74	0.5	1	647	1	1.0	portscan
tcp	0.36	74	0.5	1	647	1	1.0	portscan
tcp	0.23	74	0.5	1	647	1	1.0	portscan
tcp	0.17	74	0.5	1	647	1	1.0	portscan
tcp	0.14	74	0.5	1	647	1	1.0	portscan
tcp	0.11	74	0.5	1	647	1	1.0	portscan
tcp	0.51	74	0.5	1	959	1	1.0	portscan
tcp	0.26	74	0.5	1	959	1	1.0	portscan
tcp	0.81	74	0.5	1	115	2	1.0	portscan
tcp	0.4	74	0.5	1	115	2	1.0	portscan
tcp	0.26	74	0.5	1	115	2	1.0	portscan
tcp	0.2	74	0.5	1	115	2	1.0	portscan
tcp	0.16	74	0.5	1	115	2	1.0	portscan
tcp	0.13	74	0.5	1	115	2	1.0	portscan
tcp	0.11	74	0.5	1	115	2	1.0	portscan
tcp	0.1	74	0.5	1	115	2	1.0	portscan
tcp	0.88	74	0.5	1	51	2	1.0	portscan
tcp	0.42	74	0.5	1	51	2	1.0	portscan
tcp	0.27	74	0.5	1	51	2	1.0	portscan
tcp	0.2	74	0.5	1	51	2	1.0	portscan
tcp	0.16	74	0.5	1	51	2	1.0	portscan
tcp	0.13	74	0.5	1	51	2	1.0	portscan
tcp	0.11	74	0.5	1	51	2	1.0	portscan
tcp	0.81	74	0.5	1	109	1	1.0	portscan
tcp	0.39	74	0.5	1	109	1	1.0	portscan
tcp	0.26	74	0.5	1	109	1	1.0	portscan
tcp	0.2	74	0.5	1	109	1	1.0	portscan
tcp	0.16	74	0.5	1	109	1	1.0	portscan
tcp	0.95	74	0.25	1	175	2	1.0	portscan
tcp	0.43	74	0.25	1	175	2	1.0	portscan
tcp	0.27	74	0.25	1	175	2	1.0	portscan
tcp	0.2	74	0.25	1	175	2	1.0	portscan
tcp	0.16	74	0.25	1	175	2	1.0	portscan
tcp	0.13	74	0.25	1	175	2	1.0	portscan
tcp	0.54	74	0.5	1	33	1	1.0	portscan
tcp	0.32	74	0.5	1	33	1	1.0	portscan
tcp	0.23	74	0.5	1	33	1	1.0	portscan
tcp	0.18	74	0.5	1	33	1	1.0	portscan
tcp	0.15	74	0.5	1	33	1	1.0	portscan
tcp	0.12	74	0.5	1	33	1	1.0	portscan
tcp	0.8	74	0.5	1	391	1	1.0	portscan
tcp	0.38	74	0.5	1	391	1	1.0	portscan
tcp	0.25	74	0.5	1	391	1	1.0	portscan
tcp	0.18	74	0.5	1	391	1	1.0	portscan
tcp	0.14	74	0.5	1	391	1	1.0	portscan
tcp	0.12	74	0.5	1	391	1	1.0	portscan
tcp	0.48	74	0.5	1	597	1	1.0	portscan
tcp	0.28	74	0.5	1	597	1	1.0	portscan
tcp	0.2	74	0.5	1	597	1	1.0	portscan
tcp	0.15	74	0.5	1	597	1	1.0	portscan
tcp	0.12	74	0.5	1	597	1	1.0	portscan
tcp	0.1	74	0.5	1	597	1	1.0	portscan
tcp	0.09	74	0.5	1	597	1	1.0	portscan
tcp	0.83	74	0.2	1	487	1	1.0	portscan
tcp	0.37	74	0.2	1	597	1	1.0	portscan
tcp	0.24	74	0.2	1	597	1	1.0	portscan
tcp	0.18	74	0.2	1	597	1	1.0	portscan
tcp	0.14	74	0.2	1	597	1	1.0	portscan
tcp	0.12	74	0.2	1	597	1	1.0	portscan
tcp	0.62	74	0.25	1	414	2	1.0	portscan
tcp	0.33	74	0.25	1	719	2	1.0	portscan
tcp	0.22	74	0.25	1	734	2	1.0	portscan
tcp	0.16	74	0.25	1	734	2	1.0	portscan
tcp	0.13	74	0.25	1	734	2	1.0	portscan
tcp	0.81	74	0.5	1	276	2	1.0	portscan
tcp	0.61	74	0.5	1	346	2	1.0	portscan
tcp	0.47	74	0.5	1	426	2	1.0	portscan
tcp	0.39	74	0.5	1	501	2	1.0	portscan
tcp	0.32	74	0.5	1	583	2	1.0	portscan
tcp	0.27	74	0.5	1	663	2	1.0	portscan
tcp	0.24	74	0.5	1	734	2	1.0	portscan
tcp	0.21	74	0.5	1	734	2	1.0	portscan
tcp	0.18	74	0.5	1	734	2	1.0	portscan
tcp	0.82	74	0.17	1	272	2	1.0	portscan
tcp	0.61	74	0.17	1	354	2	1.0	portscan
tcp	0.48	74	0.17	1	430	2	1.0	portscan
tcp	0.38	74	0.17	1	506	2	1.0	portscan
tcp	0.32	74	0.17	1	512	2	1.0	portscan
tcp	0.27	74	0.17	1	512	2	1.0	portscan
tcp	0.23	74	0.17	1	512	2	1.0	portscan
tcp	0.21	74	0.17	1	512	2	1.0	portscan
tcp	0.19	74	0.17	1	512	2	1.0	portscan
tcp	0.17	74	0.17	1	512	2	1.0	portscan
tcp	0.15	74	0.17	1	512	2	1.0	portscan
tcp	0.14	74	0.17	1	512	2	1.0	portscan
tcp	0.13	74	0.17	1	512	2	1.0	portscan
tcp	0.12	74	0.17	1	512	2	1.0	portscan
tcp	0.98	74	0.5	1	229	2	1.0	portscan
tcp	0.71	74	0.5	1	303	2	1.0	portscan
tcp	0.54	74	0.5	1	376	2	1.0	portscan
tcp	0.41	74	0.5	1	454	2	1.0	portscan
tcp	0.34	74	0.5	1	532	2	1.0	portscan
tcp	0.29	74	0.5	1	609	2	1.0	portscan
tcp	0.25	74	0.5	1	686	2	1.0	portscan
tcp	0.22	74	0.5	1	762	2	1.0	portscan
tcp	0.19	74	0.5	1	778	2	1.0	portscan
tcp	0.17	74	0.5	1	778	2	1.0	portscan
tcp	0.15	74	0.5	1	778	2	1.0	portscan
tcp	0.9	74	0.5	1	218	2	1.0	portscan
tcp	0.72	74	0.5	1	270	2	1.0	portscan
tcp	0.59	74	0.5	1	325	2	1.0	portscan
tcp	0.49	74	0.5	1	379	2	1.0	portscan
tcp	0.42	74	0.5	1	433	2	1.0	portscan
tcp	0.36	74	0.5	1	486	2	1.0	portscan
tcp	0.31	74	0.5	1	538	2	1.0	portscan
tcp	0.28	74	0.5	1	593	2	1.0	portscan
tcp	0.25	74	0.5	1	648	2	1.0	portscan
tcp	0.22	74	0.5	1	702	2	1.0	portscan
tcp	0.2	74	0.5	1	754	2	1.0	portscan
tcp	0.18	74	0.5	1	785	2	1.0	portscan
tcp	0.17	74	0.5	1	838	2	1.0	portscan
tcp	0.15	74	0.5	1	892	2	1.0	portscan
tcp	0.36	74	0.5	1	207	2	1.0	portscan
tcp	0.38	74	0.5	1	207	2	1.0	portscan
tcp	0.42	74	0.5	1	207	2	1.0	portscan
tcp	0.44	74	0.5	1	207	2	1.0	portscan
tcp	0.43	74	0.5	1	258	2	0.5	portscan
tcp	0.25	74	0.5	1	258	2	1.0	portscan
tcp	0.26	74	0.5	1	258	2	1.0	portscan
tcp	0.39	74	0.5	1	258	2	1.0	portscan
tcp	0.23	74	0.5	1	309	1	0.5	portscan
tcp	0.23	74	0.5	1	309	2	0.5	portscan
tcp	0.12	74	0.5	1	309	2	1.0	portscan
tcp	0.55	74	0.5	1	309	2	0.5	portscan
tcp	0.55	74	0.5	1	309	2	1.0	portscan
tcp	0.28	74	0.5	1	309	2	1.0	portscan
tcp	0.07	74	0.5	1	363	2	1.0	portscan
tcp	0.09	74	0.5	1	363	2	1.0	portscan
tcp	0.12	74	0.5	1	363	2	1.0	portscan
tcp	0.23	74	0.5	1	363	2	1.0	portscan
tcp	0.41	74	0.5	1	363	2	0.5	portscan
tcp	0.1	74	0.5	1	386	2	1.0	portscan
tcp	0.13	74	0.5	1	212	2	1.0	portscan
tcp	0.12	74	0.5	1	216	2	1.0	portscan
tcp	0.4	74	0.5	1	269	2	0.5	portscan
tcp	0.26	74	0.5	1	269	2	1.0	portscan
tcp	0.52	74	0.5	1	269	2	1.0	portscan
tcp	0.52	74	0.5	1	269	2	0.5	portscan
tcp	0.52	74	0.5	1	264	2	1.0	portscan
tcp	0.12	74	0.5	1	316	2	1.0	portscan
tcp	0.32	74	0.5	1	316	2	0.5	portscan
tcp	0.11	74	0.5	1	372	2	1.0	portscan
tcp	0.83	74	0.5	1	254	1	1.0	portscan
tcp	0.65	74	0.5	1	255	1	1.0	portscan
tcp	0.53	74	0.5	1	255	1	1.0	portscan
tcp	0.45	74	0.5	1	255	1	1.0	portscan
tcp	0.39	74	0.5	1	255	1	1.0	portscan
tcp	0.35	74	0.5	1	255	1	1.0	portscan
tcp	0.31	74	0.5	1	255	1	1.0	portscan
tcp	0.11	74	0.5	1	612	1	1.0	portscan
tcp	0.1	74	0.5	1	664	1	1.0	portscan
tcp	0.32	74	0.5	1	718	1	1.0	portscan
tcp	0.29	74	0.5	1	771	1	1.0	portscan
tcp	0.19	74	0.5	1	824	1	1.0	portscan
tcp	0.09	74	0.5	1	879	1	1.0	portscan
tcp	0.08	74	0.5	1	931	1	1.0	portscan
tcp	0.48	74	0.5	1	983	1	1.0	portscan
tcp	0.98	74	0.5	1	1036	1	1.0	portscan
tcp	0.77	74	0.5	1	1090	1	1.0	portscan
tcp	0.57	74	0.5	1	1143	1	1.0	portscan
tcp	0.95	74	0.25	1	266	1	1.0	portscan
tcp	0.6	74	0.25	1	395	1	1.0	portscan
tcp	0.43	74	0.25	1	523	1	1.0	portscan
tcp	0.33	74	0.25	1	657	1	1.0	portscan
tcp	0.26	74	0.25	1	787	1	1.0	portscan
tcp	0.22	74	0.25	1	917	1	1.0	portscan
tcp	0.18	74	0.25	1	1050	1	1.0	portscan
tcp	0.16	74	0.25	1	1185	1	1.0	portscan
tcp	0.93	74	0.5	1	195	1	1.0	portscan
tcp	0.58	74	0.5	1	195	1	1.0	portscan
tcp	0.43	74	0.5	1	195	1	1.0	portscan
tcp	0.24	74	0.5	1	195	1	1.0	portscan
tcp	0.84	74	0.25	1	279	2	1.0	portscan
tcp	0.55	74	0.25	1	411	2	1.0	portscan
tcp	0.4	74	0.25	1	541	2	1.0	portscan
tcp	0.21	74	0.25	1	542	2	1.0	portscan
tcp	0.16	74	0.25	1	542	2	1.0	portscan
tcp	0.97	74	0.5	1	704	1	1.0	portscan
tcp	0.53	74	0.5	1	1079	1	1.0	portscan
tcp	0.33	74	0.5	1	1466	1	1.0	portscan
tcp	0.23	74	0.5	1	1873	1	1.0	portscan
tcp	0.17	74	0.5	1	2279	1	1.0	portscan
tcp	0.13	74	0.5	1	2685	1	1.0	portscan
udp	0.25	42	0.5	1	80	4	0.0	portscan
udp	0.2	42	0.5	1	82	4	0.0	portscan
udp	0.18	42	0.5	1	82	4	0.0	portscan
udp	0.13	42	0.5	1	82	4	0.0	portscan
udp	0.12	42	0.5	1	82	4	0.0	portscan
udp	0.27	42	0.5	1	72	3	0.0	portscan
udp	0.22	42	0.5	1	80	3	0.0	portscan
udp	0.19	42	0.5	1	83	3	0.0	portscan
udp	0.17	42	0.5	1	83	3	0.0	portscan
udp	0.12	42	0.5	1	89	3	0.0	portscan
udp	0.11	42	0.5	1	89	3	0.0	portscan
udp	0.23	42	0.5	1	75	5	0.0	portscan
udp	0.47	42	0.5	1	93	6	0.0	portscan
udp	0.1	42	0.5	1	110	1	0.0	portscan
udp	0.1	42	0.5	1	125	4	0.0	portscan
udp	0.07	42	0.5	1	152	6	0.0	portscan
udp	0.13	42	0.5	1	152	6	0.0	portscan
udp	0.25	42	0.5	1	152	6	0.0	portscan
udp	0.34	42	0.5	1	152	6	0.0	portscan
udp	0.07	42	0.5	1	156	6	0.0	portscan
udp	0.16	42	0.5	1	156	6	0.0	portscan
udp	0.18	42	0.5	1	156	6	0.0	portscan
udp	0.11	42	0.5	1	157	6	0.0	portscan
udp	0.18	42	0.5	1	157	6	0.0	portscan
udp	0.11	42	0.5	1	160	6	0.0	portscan
udp	0.27	42	0.5	1	160	8	0.0	portscan
udp	0.09	42	0.5	1	161	6	0.0	portscan
udp	0.1	42	0.5	1	161	6	0.0	portscan
udp	0.14	42	0.5	1	161	8	0.0	portscan
udp	0.22	42	0.5	1	161	8	0.0	portscan
udp	0.1	42	0.5	1	163	6	0.0	portscan
udp	0.11	42	0.5	1	163	7	0.0	portscan
udp	0.11	42	0.5	1	163	9	0.0	portscan
udp	0.08	42	0.5	1	154	5	0.0	portscan
udp	0.08	42	0.5	1	154	6	0.0	portscan
udp	0.1	42	0.5	1	154	7	0.0	portscan
udp	0.86	42	0.5	1	154	7	0.0	portscan
udp	0.08	42	0.5	1	136	6	0.0	portscan
udp	0.1	42	0.5	1	136	6	0.0	portscan
udp	0.1	42	0.5	1	136	7	0.0	portscan
udp	0.06	42	0.5	1	127	4	0.0	portscan
udp	0.1	42	0.5	1	79	5	0.0	portscan
udp	0.59	42	0.5	1	79	3	0.0	portscan
udp	0.12	42	0.5	1	80	8	0.0	portscan
udp	0.64	42	0.5	1	76	3	0.0	portscan
udp	0.12	42	0.5	1	73	3	0.0	portscan
udp	0.17	42	0.5	1	70	2	0.0	portscan
udp	0.11	42	0.25	1	73	7	0.0	portscan
udp	0.06	42	0.25	1	75	1	0.0	portscan
udp	0.08	42	0.25	1	75	6	0.0	portscan
udp	0.06	42	0.25	1	77	4	0.0	portscan
udp	0.07	42	0.25	1	77	6	0.0	portscan
udp	0.12	42	0.25	1	80	8	0.0	portscan
udp	0.06	42	0.5	1	82	6	0.0	portscan
udp	0.09	42	0.2	1	64	1	0.0	portscan
udp	0.25	42	0.2	1	64	7	0.0	portscan
udp	0.82	42	0.2	1	64	3	0.0	portscan
udp	0.09	42	0.2	1	67	8	0.0	portscan
udp	0.08	42	0.2	1	69	3	0.0	portscan
udp	0.14	42	0.2	1	69	3	0.0	portscan
udp	0.11	42	0.2	1	72	8	0.0	portscan
udp	0.11	42	0.2	1	76	4	0.0	portscan
udp	0.42	42	0.2	1	652	1	0.0	portscan
udp	0.87	42	0.2	1	652	2	0.0	portscan
udp	1.0	42	0.2	1	652	2	0.0	portscan
udp	0.66	42	0.5	1	71	6	0.0	portscan
udp	0.32	42	0.5	1	74	6	0.0	portscan
udp	0.45	42	0.5	1	79	7	0.0	portscan
udp	0.46	42	0.5	1	88	6	0.0	portscan
udp	0.39	42	0.5	1	91	8	0.0	portscan
udp	0.63	42	0.5	1	104	4	0.0	portscan
udp	0.39	42	0.5	1	108	4	0.0	portscan
udp	0.34	42	0.5	1	61	3	0.0	portscan
udp	0.68	42	0.5	1	61	2	0.0	portscan
udp	0.27	42	0.5	1	66	4	0.0	portscan
udp	0.18	42	0.5	1	70	4	0.0	portscan
udp	0.18	42	0.5	1	70	1	0.0	portscan
udp	0.24	42	0.5	1	70	3	0.0	portscan
udp	0.25	42	0.5	1	70	4	0.0	portscan
udp	0.22	42	0.5	1	70	3	0.0	portscan
udp	0.22	42	0.5	1	70	5	0.0	portscan
udp	0.23	42	0.5	1	70	3	0.0	portscan
udp	0.2	42	0.5	1	75	2	0.0	portscan
udp	0.21	42	0.5	1	75	3	0.0	portscan
udp	0.0	42	0.5	1	75	6	0.0	portscan
udp	0.15	42	0.5	1	75	1	0.0	portscan
udp	0.1	42	0.5	1	83	3	0.0	portscan
udp	0.21	42	0.5	1	83	8	0.0	portscan
udp	0.28	42	0.5	1	83	8	0.0	portscan
udp	0.09	42	0.5	1	85	1	0.0	portscan
udp	0.1	42	0.5	1	85	8	0.0	portscan
udp	0.09	42	0.5	1	86	4	0.0	portscan
udp	0.09	42	0.5	1	87	5	0.0	portscan
udp	0.09	42	0.5	1	87	4	0.0	portscan
udp	0.09	42	0.5	1	87	2	0.0	portscan
udp	0.1	42	0.5	1	87	5	0.0	portscan
udp	0.16	42	0.5	1	87	7	0.0	portscan
udp	0.08	42	0.5	1	88	1	0.0	portscan
udp	0.09	42	0.5	1	88	3	0.0	portscan
udp	0.08	42	0.5	1	89	3	0.0	portscan
udp	0.12	42	0.5	1	89	5	0.0	portscan
udp	0.08	42	0.5	1	90	4	0.0	portscan
udp	0.1	42	0.5	1	90	5	0.0	portscan
udp	0.13	42	0.5	1	90	8	0.0	portscan
udp	0.08	42	0.5	1	92	6	0.0	portscan
udp	0.08	42	0.5	1	92	5	0.0	portscan
udp	0.12	42	0.5	1	92	8	0.0	portscan
udp	0.18	42	0.5	1	92	8	0.0	portscan
udp	0.21	42	0.5	1	92	6	0.0	portscan
udp	0.27	42	0.5	1	92	5	0.0	portscan
udp	0.07	42	0.5	1	93	4	0.0	portscan
udp	0.08	42	0.5	1	93	3	0.0	portscan
udp	0.16	42	0.5	1	93	8	0.0	portscan
udp	0.15	42	0.5	1	94	8	0.0	portscan
udp	0.06	42	0.5	1	95	1	0.0	portscan
udp	0.07	42	0.5	1	95	5	0.0	portscan
udp	0.09	42	0.5	1	95	4	0.0	portscan
udp	0.24	42	0.5	1	95	5	0.0	portscan
udp	0.07	42	0.5	1	96	7	0.0	portscan
udp	0.07	42	0.5	1	96	4	0.0	portscan
udp	0.06	42	0.5	1	97	2	0.0	portscan
udp	0.06	42	0.5	1	97	5	0.0	portscan
udp	0.07	42	0.5	1	97	3	0.0	portscan
udp	0.07	42	0.5	1	97	4	0.0	portscan
udp	0.06	42	0.5	1	99	4	0.0	portscan
udp	0.06	42	0.5	1	99	1	0.0	portscan
udp	0.06	42	0.5	1	99	5	0.0	portscan
udp	0.06	42	0.5	1	100	6	0.0	portscan
udp	0.07	42	0.5	1	100	4	0.0	portscan
udp	0.05	42	0.5	1	101	4	0.0	portscan
udp	0.06	42	0.5	1	101	4	0.0	portscan
udp	0.06	42	0.5	1	101	8	0.0	portscan
udp	0.06	42	0.5	1	101	5	0.0	portscan
udp	0.06	42	0.5	1	102	4	0.0	portscan
udp	0.06	42	0.5	1	103	5	0.0	portscan
udp	0.06	42	0.5	1	103	3	0.0	portscan
udp	0.07	42	0.5	1	103	4	0.0	portscan
udp	0.19	42	0.5	1	104	6	0.0	portscan
udp	0.25	42	0.5	1	104	4	0.0	portscan
udp	0.05	42	0.5	1	96	3	0.0	portscan
udp	0.05	42	0.5	1	96	7	0.0	portscan
udp	0.09	42	0.5	1	96	6	0.0	portscan
udp	0.16	42	0.5	1	96	6	0.0	portscan
udp	0.05	42	0.5	1	97	5	0.0	portscan
udp	0.06	42	0.5	1	65	6	0.0	portscan
udp	0.21	42	0.5	1	65	3	0.0	portscan
udp	0.05	42	0.5	1	63	3	0.0	portscan
udp	0.12	42	0.17	1	96	2	0.0	portscan
udp	0.14	42	0.17	1	101	1	0.0	portscan
udp	0.14	42	0.17	1	101	5	0.0	portscan
udp	0.17	42	0.17	1	101	4	0.0	portscan
udp	0.13	42	0.17	1	107	2	0.0	portscan
udp	0.13	42	0.17	1	107	1	0.0	portscan
udp	0.13	42	0.17	1	107	4	0.0	portscan
udp	0.1	42	0.17	1	111	1	0.0	portscan
udp	0.11	42	0.17	1	111	1	0.0	portscan
udp	0.1	42	0.17	1	116	1	0.0	portscan
udp	0.1	42	0.17	1	121	3	0.0	portscan
udp	0.1	42	0.17	1	121	5	0.0	portscan
udp	0.2	42	0.17	1	121	4	0.0	portscan
udp	0.09	42	0.17	1	125	5	0.0	portscan
udp	0.26	42	0.17	1	125	7	0.0	portscan
udp	0.08	42	0.17	1	129	1	0.0	portscan
udp	0.09	42	0.17	1	129	1	0.0	portscan
udp	0.09	42	0.17	1	129	3	0.0	portscan
udp	0.09	42	0.17	1	129	5	0.0	portscan
udp	0.14	42	0.17	1	129	4	0.0	portscan
udp	0.08	42	0.17	1	133	2	0.0	portscan
udp	0.16	42	0.17	1	133	5	0.0	portscan
udp	0.11	42	0.17	1	136	5	0.0	portscan
udp	0.56	42	0.17	1	344	1	0.0	portscan
udp	0.82	42	0.17	1	589	2	0.0	portscan
udp	0.89	42	0.17	1	589	2	0.0	portscan
udp	0.9	42	0.17	1	589	2	0.0	portscan
udp	0.98	42	0.17	1	589	2	0.0	portscan
udp	0.99	42	0.17	1	589	2	0.0	portscan
udp	0.54	42	0.17	1	602	2	0.0	portscan
udp	0.63	42	0.17	1	602	2	0.0	portscan
udp	0.4	42	0.17	1	634	2	0.0	portscan
udp	0.43	42	0.17	1	634	2	0.0	portscan
udp	0.49	42	0.17	1	634	2	0.0	portscan
udp	0.38	42	0.17	1	634	2	0.0	portscan
udp	0.51	42	0.17	1	634	3	0.0	portscan
udp	0.3	42	0.17	1	706	2	0.0	portscan
udp	0.63	42	0.17	1	706	4	0.0	portscan
udp	0.95	42	0.17	1	706	4	0.0	portscan
tcp	0.18	58	0.5	1	200	1	1.0	portscan
tcp	0.18	58	0.5	1	200	1	1.0	portscan
tcp	0.12	58	0.5	1	200	1	1.0	portscan
tcp	0.12	58	0.5	1	200	1	1.0	portscan
tcp	0.23	58	0.5	1	185	1	1.0	portscan
tcp	0.19	58	0.5	1	185	2	1.0	portscan
tcp	0.13	58	0.5	1	185	2	1.0	portscan
tcp	0.13	58	0.5	1	185	2	1.0	portscan
tcp	0.36	58	0.5	1	455	1	1.0	portscan
tcp	0.76	58	0.5	1	455	2	1.0	portscan
tcp	0.87	58	0.5	1	455	2	1.0	portscan
tcp	0.98	58	0.5	1	455	2	1.0	portscan
tcp	0.11	58	0.5	1	425	2	1.0	portscan
tcp	0.56	74	0.5	1	203	1	1.0	portscan
tcp	0.57	74	0.5	1	203	1	1.0	portscan
tcp	0.18	74	0.5	1	299	1	1.0	portscan
tcp	0.18	74	0.5	1	299	1	1.0	portscan
tcp	0.19	74	0.5	1	362	1	1.0	portscan
tcp	0.2	74	0.5	1	362	1	1.0	portscan
tcp	0.22	74	0.5	1	362	1	1.0	portscan
tcp	0.23	74	0.5	1	362	1	1.0	portscan
tcp	0.14	74	0.5	1	299	1	1.0	portscan
tcp	0.15	74	0.5	1	299	1	1.0	portscan
tcp	0.16	74	0.5	1	299	1	1.0	portscan
tcp	0.31	74	0.5	1	110	1	1.0	portscan
tcp	0.16	74	0.5	1	110	1	1.0	portscan
tcp	0.16	74	0.5	1	110	1	1.0	portscan
tcp	0.11	74	0.5	1	110	1	1.0	portscan
tcp	0.12	74	0.5	1	110	1	1.0	portscan
tcp	0.91	74	0.5	1	70	1	1.0	portscan
tcp	0.3	74	0.5	1	70	1	1.0	portscan
tcp	0.31	74	0.5	1	70	1	1.0	portscan
tcp	0.14	74	0.5	1	70	1	1.0	portscan
tcp	0.15	74	0.5	1	70	1	1.0	portscan
tcp	0.08	74	0.5	1	70	1	1.0	portscan
tcp	0.72	74	0.5	1	70	1	1.0	portscan
tcp	0.73	74	0.33	1	71	1	1.0	portscan
tcp	0.19	74	0.33	1	71	1	1.0	portscan
tcp	0.09	74	0.33	1	71	1	1.0	portscan
tcp	0.35	74	0.25	1	91	1	1.0	portscan
tcp	0.19	74	0.25	1	91	1	1.0	portscan
tcp	0.13	74	0.25	1	91	1	1.0	portscan
tcp	0.1	74	0.25	1	91	1	1.0	portscan
tcp	0.25	74	0.33	1	120	1	1.0	portscan
tcp	0.14	74	0.33	1	120	1	1.0	portscan
tcp	0.17	74	0.33	1	433	1	1.0	portscan
tcp	0.13	74	0.5	1	154	1	1.0	portscan
tcp	0.09	74	0.5	1	154	1	1.0	portscan
tcp	0.42	74	0.5	1	122	1	1.0	portscan
tcp	0.31	74	0.5	1	122	1	1.0	portscan
tcp	0.25	74	0.5	1	122	1	1.0	portscan
tcp	0.21	74	0.5	1	122	1	1.0	portscan
tcp	0.18	74	0.5	1	122	1	1.0	portscan
tcp	0.15	74	0.5	1	122	1	1.0	portscan
tcp	0.99	74	0.33	1	123	1	1.0	portscan
tcp	0.54	74	0.33	1	123	1	1.0	portscan
tcp	0.37	74	0.33	1	123	1	1.0	portscan
tcp	0.29	74	0.33	1	123	1	1.0	portscan
tcp	0.23	74	0.33	1	123	1	1.0	portscan
tcp	0.2	74	0.33	1	123	1	1.0	portscan
tcp	0.56	74	0.25	1	122	1	1.0	portscan
tcp	0.37	74	0.25	1	145	1	1.0	portscan
tcp	0.29	74	0.25	1	144	1	1.0	portscan
tcp	0.24	74	0.25	1	144	1	1.0	portscan
tcp	0.2	74	0.25	1	144	1	1.0	portscan
tcp	0.17	74	0.25	1	144	1	1.0	portscan
tcp	0.4	74	0.5	1	139	1	1.0	portscan
tcp	0.15	74	0.5	1	139	1	1.0	portscan
tcp	0.14	74	0.5	1	139	1	1.0	portscan
tcp	0.12	74	0.5	1	139	1	1.0	portscan
tcp	0.3	74	0.2	1	139	1	1.0	portscan
tcp	0.24	74	0.2	1	139	1	1.0	portscan
tcp	0.2	74	0.2	1	139	1	1.0	portscan
tcp	0.17	74	0.2	1	139	1	1.0	portscan
tcp	0.15	74	0.2	1	139	1	1.0	portscan
tcp	0.87	74	0.2	1	186	1	1.0	portscan
tcp	0.51	74	0.2	1	327	1	1.0	portscan
tcp	0.36	74	0.2	1	492	1	1.0	portscan
tcp	0.27	74	0.2	1	540	1	1.0	portscan
tcp	0.21	74	0.2	1	540	1	1.0	portscan
tcp	0.25	74	0.5	1	212	1	1.0	portscan
tcp	0.21	74	0.5	1	420	1	1.0	portscan
tcp	0.18	74	0.5	1	570	1	1.0	portscan
tcp	0.15	74	0.5	1	746	1	1.0	portscan
tcp	0.13	74	0.5	1	880	1	1.0	portscan
tcp	0.11	74	0.5	1	880	1	1.0	portscan
tcp	0.1	74	0.5	1	880	1	1.0	portscan
tcp	0.09	74	0.5	1	880	1	1.0	portscan
tcp	0.47	74	0.5	1	280	1	1.0	portscan
tcp	0.88	74	0.5	1	234	1	0.5	portscan
tcp	0.64	74	0.5	1	241	1	0.5	portscan
tcp	0.51	74	0.5	1	241	1	0.5	portscan
tcp	0.42	74	0.5	1	241	1	0.5	portscan
tcp	0.35	74	0.5	1	241	1	0.5	portscan
tcp	0.38	74	0.5	1	270	1	1.0	portscan
tcp	0.28	74	0.5	1	335	1	1.0	portscan
tcp	0.23	74	0.5	1	335	1	1.0	portscan
tcp	0.19	74	0.5	1	335	1	1.0	portscan
tcp	1.25	74	0.33	1	209	1	0.5	portscan
tcp	0.82	74	0.33	1	321	1	0.5	portscan
tcp	0.59	74	0.33	1	321	1	0.5	portscan
tcp	0.47	74	0.33	1	321	1	0.5	portscan
tcp	0.38	74	0.33	1	321	1	0.5	portscan
tcp	0.33	74	0.33	1	321	1	0.5	portscan
tcp	0.51	74	0.33	1	257	1	1.0	portscan
tcp	0.35	74	0.33	1	345	1	1.0	portscan
tcp	0.27	74	0.33	1	345	1	1.0	portscan
tcp	0.21	74	0.33	1	345	1	1.0	portscan
tcp	0.18	74	0.33	1	345	1	1.0	portscan
tcp	0.15	74	0.33	1	345	1	1.0	portscan
tcp	0.12	74	0.33	1	345	1	1.0	portscan
tcp	1.28	74	0.25	1	219	1	0.5	portscan
tcp	0.68	74	0.25	1	326	1	0.5	portscan
tcp	0.52	74	0.25	1	346	1	0.5	portscan
tcp	0.43	74	0.25	1	346	1	0.5	portscan
tcp	0.43	58	0.5	1	225	2	1.0	portscan
tcp	0.12	58	0.5	1	225	2	1.0	portscan
tcp	0.12	58	0.5	1	225	2	1.0	portscan
tcp	0.1	58	0.5	1	225	1	1.0	portscan
tcp	0.23	58	0.5	1	343	1	1.0	portscan
tcp	0.12	58	0.5	1	343	1	1.0	portscan
tcp	0.08	58	0.5	1	343	1	1.0	portscan
tcp	0.46	74	0.5	1	122	1	1.0	portscan
tcp	0.51	74	0.5	1	122	1	1.0	portscan
tcp	0.25	74	0.5	1	122	1	1.0	portscan
tcp	0.13	74	0.5	1	122	1	1.0	portscan
tcp	0.11	74	0.5	1	122	1	1.0	portscan
tcp	0.2	74	0.5	1	168	1	1.0	portscan
tcp	0.06	74	0.5	1	168	1	1.0	portscan
tcp	0.13	74	0.5	1	168	1	0.5	portscan
tcp	0.44	74	0.5	1	200	1	1.0	portscan
tcp	0.23	74	0.5	1	200	1	1.0	portscan
tcp	0.13	74	0.5	1	200	1	1.0	portscan
tcp	0.13	74	0.5	1	200	1	1.0	portscan
tcp	0.48	74	0.5	1	252	1	1.0	portscan
tcp	0.14	74	0.5	1	402	1	1.0	portscan
tcp	0.13	74	0.5	1	402	1	1.0	portscan
tcp	1.07	74	0.5	1	224	1	0.5	portscan
tcp	0.57	74	0.5	1	224	1	1.0	portscan
tcp	0.65	74	0.5	1	224	1	1.0	portscan
tcp	0.34	74	0.5	1	224	1	1.0	portscan
tcp	0.21	74	0.5	1	224	1	1.0	portscan
tcp	0.22	74	0.5	1	224	1	1.0	portscan
tcp	0.77	74	0.5	1	115	1	1.0	portscan
tcp	0.32	74	0.5	1	115	1	1.0	portscan
tcp	0.34	74	0.5	1	115	1	1.0	portscan
tcp	0.31	74	0.5	1	65	1	1.0	portscan
tcp	0.18	74	0.5	1	65	1	1.0	portscan
tcp	0.12	74	0.5	1	65	1	1.0	portscan
tcp	0.74	74	0.5	1	115	1	0.5	portscan
tcp	0.24	74	0.5	1	115	1	1.0	portscan
tcp	0.16	74	0.5	1	115	1	1.0	portscan
tcp	0.17	74	0.5	1	115	1	1.0	portscan
tcp	0.14	74	0.5	1	115	1	1.0	portscan
tcp	0.42	74	0.5	1	135	1	1.0	portscan
tcp	0.55	74	0.5	1	135	1	1.0	portscan
tcp	0.21	74	0.5	1	145	1	1.0	portscan
tcp	0.54	74	0.5	1	167	1	1.0	portscan
tcp	0.23	74	0.5	1	167	1	1.0	portscan
tcp	0.32	74	0.5	1	167	1	1.0	portscan
tcp	0.37	74	0.5	1	265	1	1.0	portscan
tcp	0.12	74	0.5	1	265	1	1.0	portscan
tcp	0.17	74	0.5	1	265	1	1.0	portscan
tcp	0.09	74	0.5	1	265	1	1.0	portscan
tcp	0.93	74	0.5	1	162	1	1.0	portscan
tcp	0.98	74	0.5	1	162	1	1.0	portscan
tcp	0.28	74	0.5	1	240	1	1.0	portscan
tcp	0.38	74	0.5	1	240	1	1.0	portscan
tcp	0.12	74	0.5	1	240	1	1.0	portscan
tcp	0.19	74	0.5	1	240	1	1.0	portscan
tcp	0.08	74	0.5	1	240	1	1.0	portscan
tcp	0.91	74	0.5	1	225	1	1.0	portscan
tcp	0.2	74	0.5	1	225	1	1.0	portscan
tcp	0.22	74	0.5	1	225	1	1.0	portscan
tcp	0.11	74	0.5	1	225	1	1.0	portscan
tcp	0.11	74	0.5	1	225	1	1.0	portscan
tcp	0.07	74	0.5	1	225	1	1.0	portscan
tcp	0.42	74	0.33	1	209	1	1.0	portscan
tcp	0.33	74	0.33	1	209	1	1.0	portscan
tcp	0.18	74	0.33	1	209	1	1.0	portscan
tcp	0.12	74	0.33	1	209	1	1.0	portscan
tcp	0.21	74	0.33	1	171	1	1.0	portscan
tcp	0.22	74	0.33	1	171	1	1.0	portscan
tcp	0.08	74	0.33	1	171	1	1.0	portscan
tcp	0.26	74	0.5	1	143	1	1.0	portscan
tcp	0.27	74	0.5	1	143	1	1.0	portscan
tcp	0.17	74	0.5	1	143	1	1.0	portscan
tcp	0.1	74	0.5	1	143	1	1.0	portscan
tcp	0.27	74	0.33	1	130	1	1.0	portscan
tcp	0.18	74	0.33	1	130	1	1.0	portscan
tcp	0.21	74	0.33	1	130	1	1.0	portscan
tcp	0.13	74	0.33	1	130	1	1.0	portscan
tcp	0.82	74	0.5	1	92	1	1.0	portscan
tcp	0.36	74	0.5	1	92	1	1.0	portscan
tcp	0.49	74	0.5	1	110	1	1.0	portscan
tcp	0.55	74	0.5	1	110	1	1.0	portscan
tcp	0.29	74	0.5	1	110	1	1.0	portscan
tcp	0.42	74	0.33	1	103	1	1.0	portscan
tcp	0.21	74	0.33	1	103	1	1.0	portscan
tcp	0.11	74	0.33	1	103	1	1.0	portscan
tcp	0.34	74	0.5	1	68	1	1.0	portscan
tcp	0.23	74	0.5	1	68	1	1.0	portscan
tcp	0.41	74	0.5	1	296	1	1.0	portscan
tcp	0.11	74	0.5	1	296	1	1.0	portscan
tcp	0.31	74	0.5	1	265	1	1.0	portscan
tcp	0.41	74	0.5	1	266	1	1.0	portscan
tcp	0.13	74	0.5	1	266	1	1.0	portscan
tcp	0.16	74	0.5	1	266	1	1.0	portscan
tcp	0.21	74	0.5	1	226	1	1.0	portscan
tcp	0.31	74	0.5	1	213	1	1.0	portscan
tcp	0.14	74	0.5	1	213	1	1.0	portscan
tcp	0.09	74	0.5	1	213	1	1.0	portscan
tcp	0.45	74	0.5	1	193	1	1.0	portscan
tcp	0.46	74	0.5	1	193	1	1.0	portscan
tcp	0.17	74	0.5	1	193	1	1.0	portscan
tcp	0.18	74	0.5	1	193	1	1.0	portscan
tcp	0.52	74	0.33	1	168	1	1.0	portscan
tcp	0.54	74	0.33	1	168	1	1.0	portscan
tcp	0.59	74	0.33	1	168	1	1.0	portscan
tcp	0.22	74	0.33	1	168	1	1.0	portscan
tcp	0.22	74	0.33	1	168	1	1.0	portscan
tcp	0.23	74	0.33	1	168	1	1.0	portscan
tcp	0.14	74	0.33	1	168	1	1.0	portscan
tcp	0.16	74	0.33	1	168	1	1.0	portscan
tcp	0.09	74	0.33	1	168	1	1.0	portscan
tcp	0.07	74	0.33	1	168	1	1.0	portscan
tcp	0.46	74	0.33	1	143	1	1.0	portscan
tcp	0.55	74	0.33	1	143	1	1.0	portscan
tcp	0.23	74	0.33	1	143	1	1.0	portscan
tcp	0.15	74	0.33	1	143	1	1.0	portscan
tcp	0.2	74	0.33	1	143	1	1.0	portscan
tcp	0.09	74	0.33	1	143	1	1.0	portscan
tcp	0.11	74	0.33	1	143	1	1.0	portscan
tcp	0.48	74	0.33	1	128	1	1.0	portscan
tcp	0.24	74	0.33	1	128	1	1.0	portscan
tcp	0.12	74	0.33	1	128	1	1.0	portscan
tcp	0.1	74	0.33	1	128	1	1.0	portscan
tcp	0.23	74	0.5	1	77	1	1.0	portscan
tcp	0.57	74	0.5	1	69	1	1.0	portscan
tcp	0.44	74	0.5	1	163	1	1.0	portscan
tcp	0.2	74	0.5	1	163	1	1.0	portscan
tcp	0.13	74	0.5	1	163	1	1.0	portscan
tcp	0.91	74	0.33	1	89	1	1.0	portscan
tcp	0.45	74	0.33	1	89	1	1.0	portscan
tcp	0.46	74	0.33	1	89	1	1.0	portscan
tcp	0.15	74	0.33	1	89	1	1.0	portscan
tcp	0.16	74	0.33	1	89	1	1.0	portscan
tcp	0.34	74	0.33	1	158	1	1.0	portscan
tcp	0.4	74	0.33	1	158	1	1.0	portscan
tcp	0.31	74	0.25	1	158	1	1.0	portscan
tcp	0.41	74	0.25	1	158	1	1.0	portscan
tcp	0.45	74	0.25	1	158	1	1.0	portscan
tcp	0.2	74	0.25	1	158	1	1.0	portscan
tcp	0.21	74	0.25	1	158	1	1.0	portscan
tcp	0.09	74	0.25	1	158	1	1.0	portscan
tcp	0.34	74	0.25	1	176	1	1.0	portscan
tcp	0.37	74	0.25	1	176	1	1.0	portscan
tcp	0.12	74	0.25	1	176	1	1.0	portscan
tcp	0.18	74	0.25	1	188	1	1.0	portscan
tcp	0.19	74	0.25	1	188	1	1.0	portscan
tcp	0.15	74	0.25	1	188	1	1.0	portscan
tcp	0.09	74	0.25	1	188	1	1.0	portscan
tcp	0.36	74	0.25	1	238	1	1.0	portscan
tcp	0.14	74	0.25	1	238	1	1.0	portscan
tcp	0.15	74	0.25	1	238	1	1.0	portscan
tcp	0.2	74	0.25	1	238	1	1.0	portscan
tcp	0.1	74	0.25	1	238	1	1.0	portscan
tcp	0.42	74	0.25	1	270	1	1.0	portscan
tcp	0.11	74	0.25	1	270	1	1.0	portscan
tcp	0.12	74	0.25	1	270	1	1.0	portscan
tcp	0.16	74	0.25	1	270	1	1.0	portscan
tcp	0.57	74	0.2	1	118	1	1.0	portscan
tcp	0.59	74	0.2	1	118	1	1.0	portscan
tcp	0.64	74	0.2	1	118	1	1.0	portscan
tcp	0.14	74	0.2	1	118	1	1.0	portscan
tcp	0.11	74	0.2	1	118	1	1.0	portscan
tcp	0.22	74	0.2	1	89	1	0.5	portscan
tcp	0.11	74	0.2	1	89	1	1.0	portscan
tcp	0.19	74	0.2	1	89	1	0.5	portscan
tcp	0.6	74	0.2	1	159	1	1.0	portscan
tcp	0.24	74	0.2	1	159	1	1.0	portscan
tcp	0.25	74	0.2	1	159	1	1.0	portscan
tcp	0.34	74	0.2	1	159	1	1.0	portscan
tcp	0.15	74	0.2	1	159	1	1.0	portscan
tcp	0.41	74	0.2	1	159	1	1.0	portscan
tcp	0.42	74	0.2	1	159	1	1.0	portscan
tcp	0.22	74	0.2	1	159	1	1.0	portscan
tcp	0.31	74	0.2	1	159	1	1.0	portscan
tcp	0.17	74	0.2	1	159	1	1.0	portscan
tcp	0.22	74	0.5	1	186	1	1.0	portscan
tcp	0.29	74	0.2	1	186	1	1.0	portscan
tcp	0.15	74	0.2	1	186	1	1.0	portscan
tcp	0.1	74	0.2	1	186	1	1.0	portscan
tcp	0.08	74	0.2	1	186	1	1.0	portscan
tcp	0.08	74	0.2	1	186	1	1.0	portscan
tcp	0.83	74	0.5	1	184	1	1.0	portscan
tcp	0.23	74	0.5	1	209	1	1.0	portscan
tcp	0.18	74	0.2	1	210	1	1.0	portscan
tcp	0.23	74	0.2	1	210	1	1.0	portscan
tcp	0.3	74	0.2	1	230	1	1.0	portscan
tcp	0.2	74	0.2	1	230	1	1.0	portscan
tcp	0.12	74	0.2	1	230	1	0.5	portscan
tcp	0.07	74	0.2	1	230	1	1.0	portscan
tcp	0.2	74	0.17	1	213	1	1.0	portscan
tcp	0.22	74	0.17	1	213	1	1.0	portscan
tcp	0.24	74	0.17	1	213	1	1.0	portscan
tcp	0.12	74	0.17	1	213	1	1.0	portscan
tcp	0.22	74	0.17	1	180	1	1.0	portscan
tcp	0.13	74	0.17	1	180	1	1.0	portscan
tcp	0.1	74	0.17	1	180	1	1.0	portscan
tcp	0.11	74	0.17	1	180	1	1.0	portscan
tcp	0.45	74	0.17	1	158	1	1.0	portscan
tcp	0.21	74	0.17	1	158	1	1.0	portscan
tcp	0.21	74	0.17	1	158	1	1.0	portscan
tcp	0.23	74	0.17	1	158	1	1.0	portscan
tcp	0.3	74	0.17	1	158	1	1.0	portscan
tcp	0.13	74	0.17	1	158	1	1.0	portscan
tcp	0.17	74	0.17	1	158	1	1.0	portscan
tcp	0.12	74	0.17	1	158	1	1.0	portscan
tcp	0.31	74	0.5	1	118	1	1.0	portscan
tcp	0.19	74	0.5	1	118	1	1.0	portscan
tcp	0.15	74	0.5	1	118	1	1.0	portscan
tcp	0.84	74	0.5	1	116	1	1.0	portscan
tcp	0.16	74	0.5	1	116	2	1.0	portscan
tcp	0.2	74	0.5	1	116	2	1.0	portscan
tcp	0.24	74	0.5	1	116	1	1.0	portscan
tcp	0.44	74	0.17	1	113	1	1.0	portscan
tcp	0.23	74	0.17	1	113	1	1.0	portscan
tcp	0.24	74	0.17	1	113	1	1.0	portscan
tcp	0.27	74	0.17	1	113	1	1.0	portscan
tcp	0.16	74	0.17	1	113	1	1.0	portscan
udp	0.34	42	0.5	1	177	2	0.0	portscan
udp	0.34	42	0.5	1	177	2	0.0	portscan
udp	0.38	42	0.5	1	177	2	0.0	portscan
udp	0.26	42	0.5	1	71	1	0.0	portscan
udp	0.21	42	0.5	1	74	1	0.0	portscan
udp	0.14	42	0.5	1	81	2	0.0	portscan
udp	0.11	42	0.5	1	82	1	0.0	portscan
udp	0.6	42	0.5	1	82	7	0.0	portscan
udp	0.11	42	0.5	1	84	1	0.0	portscan
udp	0.11	42	0.5	1	84	3	0.0	portscan
udp	0.11	42	0.5	1	84	3	0.0	portscan
udp	0.12	42	0.5	1	93	6	0.0	portscan
udp	0.07	42	0.5	1	95	1	0.0	portscan
udp	0.08	42	0.5	1	95	4	0.0	portscan
udp	0.07	42	0.5	1	100	1	0.0	portscan
udp	0.16	42	0.5	1	102	3	0.0	portscan
udp	0.16	42	0.5	1	104	4	0.0	portscan
udp	0.06	42	0.5	1	106	1	0.0	portscan
udp	0.05	42	0.5	1	108	1	0.0	portscan
udp	0.05	42	0.5	1	108	2	0.0	portscan
udp	0.05	42	0.5	1	99	6	0.0	portscan
udp	0.31	42	0.5	1	72	4	0.0	portscan
udp	0.38	42	0.5	1	76	4	0.0	portscan
udp	0.23	42	0.5	1	81	5	0.0	portscan
udp	0.15	42	0.5	1	84	3	0.0	portscan
udp	0.19	42	0.5	1	84	7	0.0	portscan
udp	0.11	56	0.5	1	84	1	0.0	portscan
udp	0.16	42	0.5	1	84	7	0.0	portscan
udp	0.17	42	0.5	1	86	4	0.0	portscan
udp	0.26	42	0.5	1	90	7	0.0	portscan
udp	0.09	42	0.5	1	92	4	0.0	portscan
udp	0.08	42	0.5	1	95	3	0.0	portscan
udp	0.08	42	0.5	1	97	3	0.0	portscan
udp	0.09	42	0.5	1	97	3	0.0	portscan
udp	0.09	42	0.5	1	97	4	0.0	portscan
udp	0.06	42	0.5	1	104	7	0.0	portscan
udp	0.09	42	0.5	1	104	6	0.0	portscan
udp	0.06	42	0.5	1	106	1	0.0	portscan
udp	0.06	56	0.5	1	106	1	0.0	portscan
udp	0.06	42	0.5	1	108	5	0.0	portscan
udp	0.05	42	0.5	1	110	5	0.0	portscan
udp	0.43	42	0.5	1	110	5	0.0	portscan
udp	0.18	42	0.5	1	66	4	0.0	portscan
udp	0.14	42	0.5	1	98	2	0.0	portscan
udp	0.14	42	0.5	1	98	2	0.0	portscan
udp	0.09	42	0.5	1	180	6	0.0	portscan
udp	0.1	42	0.5	1	180	4	0.0	portscan
udp	0.18	42	0.5	1	180	6	0.0	portscan
udp	0.07	42	0.5	1	209	3	0.0	portscan
udp	0.2	42	0.5	1	209	5	0.0	portscan
udp	0.25	42	0.5	1	226	6	0.0	portscan
udp	0.1	42	0.5	1	240	6	0.0	portscan
udp	0.22	42	0.5	1	240	6	0.0	portscan
udp	0.44	42	0.5	1	240	6	0.0	portscan
udp	0.06	42	0.5	1	249	4	0.0	portscan
udp	0.11	42	0.5	1	249	6	0.0	portscan
udp	0.2	42	0.5	1	258	6	0.0	portscan
udp	0.35	42	0.5	1	258	6	0.0	portscan
udp	0.13	42	0.5	1	267	6	0.0	portscan
udp	0.32	42	0.5	1	267	6	0.0	portscan
udp	0.09	42	0.5	1	267	6	0.0	portscan
udp	0.1	42	0.5	1	261	6	0.0	portscan
udp	0.16	42	0.5	1	261	4	0.0	portscan
udp	0.23	42	0.5	1	78	2	0.0	portscan
udp	0.15	42	0.5	1	92	5	0.0	portscan
udp	0.18	42	0.5	1	92	6	0.0	portscan
udp	0.18	42	0.5	1	96	7	0.0	portscan
udp	0.08	42	0.5	1	99	2	0.0	portscan
udp	0.08	42	0.5	1	101	1	0.0	portscan
udp	0.07	42	0.5	1	103	6	0.0	portscan
udp	0.08	42	0.5	1	103	6	0.0	portscan
udp	0.11	42	0.5	1	103	6	0.0	portscan
udp	0.07	42	0.5	1	110	6	0.0	portscan
udp	0.07	42	0.5	1	110	5	0.0	portscan
udp	0.06	42	0.5	1	112	1	0.0	portscan
udp	0.28	42	0.5	1	84	2	0.0	portscan
udp	0.2	42	0.5	1	97	2	0.0	portscan
udp	0.19	42	0.33	1	70	5	0.0	portscan
udp	0.56	42	0.33	1	75	2	0.0	portscan
udp	0.5	42	0.33	1	75	7	0.0	portscan
udp	0.07	42	0.33	1	93	1	0.0	portscan
udp	0.08	56	0.33	1	93	1	0.0	portscan
udp	0.07	42	0.33	1	97	1	0.0	portscan
udp	0.08	42	0.33	1	97	3	0.0	portscan
udp	0.11	42	0.33	1	97	7	0.0	portscan
udp	0.07	42	0.33	1	100	1	0.0	portscan
udp	0.12	42	0.33	1	100	3	0.0	portscan
udp	0.08	42	0.33	1	102	6	0.0	portscan
udp	0.56	42	0.33	1	104	3	0.0	portscan
udp	0.06	42	0.33	1	104	1	0.0	portscan
udp	0.06	42	0.33	1	104	8	0.0	portscan
udp	0.06	42	0.33	1	106	3	0.0	portscan
udp	0.07	42	0.33	1	106	5	0.0	portscan
udp	0.36	42	0.33	1	109	4	0.0	portscan
udp	0.05	42	0.33	1	101	3	0.0	portscan
udp	0.66	42	0.25	1	122	3	0.0	portscan
udp	0.42	42	0.25	1	122	3	0.0	portscan
udp	0.31	42	0.25	1	149	4	0.0	portscan
udp	0.24	42	0.25	1	161	5	0.0	portscan
udp	0.16	42	0.25	1	163	1	0.0	portscan
udp	0.26	42	0.25	1	163	3	0.0	portscan
udp	0.17	42	0.25	1	163	4	0.0	portscan
udp	0.32	42	0.25	1	166	5	0.0	portscan
udp	0.11	42	0.25	1	167	4	0.0	portscan
udp	0.19	42	0.25	1	167	5	0.0	portscan
udp	0.11	42	0.25	1	169	4	0.0	portscan
udp	0.2	42	0.25	1	169	5	0.0	portscan
udp	0.09	42	0.25	1	176	3	0.0	portscan
udp	0.67	42	0.25	1	176	8	0.0	portscan
udp	0.12	42	0.2	1	77	1	0.0	portscan
udp	0.33	42	0.2	1	77	4	0.0	portscan
udp	0.08	42	0.2	1	88	7	0.0	portscan
udp	0.1	42	0.2	1	93	6	0.0	portscan
udp	0.11	42	0.2	1	97	8	0.0	portscan
udp	0.05	42	0.2	1	99	1	0.0	portscan
udp	0.07	42	0.2	1	99	7	0.0	portscan
udp	0.05	42	0.2	1	101	1	0.0	portscan
udp	0.06	42	0.2	1	95	8	0.0	portscan
udp	0.07	42	0.2	1	95	7	0.0	portscan
tcp	0.13	74	1.0	1	51	2	1.0	portscan
tcp	0.2	58	1.0	1	624	1	1.0	portscan
tcp	0.11	74	1.0	1	143	1	1.0	portscan
tcp	0.46	74	1.0	1	122	1	1.0	portscan
tcp	0.25	58	1.0	1	877	1	1.0	portscan
tcp	0.16	74	1.0	1	140	1	1.0	portscan
tcp	0.98	74	1.0	1	1036	1	1.0	portscan
tcp	0.11	74	1.0	1	265	1	1.0	portscan
tcp	0.16	74	1.0	1	1185	1	1.0	portscan
udp	0.66	42	1.0	1	122	3	0.0	portscan
tcp	0.58	74	1.0	1	491	1	1.0	portscan
udp	0.89	42	1.0	1	589	2	0.0	portscan
tcp	0.13	74	1.0	1	734	2	1.0	portscan
udp	0.17	42	1.0	1	163	4	0.0	portscan
udp	0.25	42	1.0	1	80	4	0.0	portscan
tcp	0.11	74	1.0	1	225	1	1.0	portscan
tcp	0.22	74	1.0	1	917	1	1.0	portscan
tcp	1.44	74	1.0	1	491	1	1.0	portscan
tcp	0.38	74	1.0	1	270	1	1.0	portscan
tcp	0.3	74	1.0	1	12	1	1.0	portscan
tcp	0.24	74	1.0	1	734	2	1.0	portscan
tcp	0.12	74	1.0	1	216	2	1.0	portscan
tcp	0.22	74	1.0	1	224	1	1.0	portscan
tcp	0.53	74	1.0	1	1079	1	1.0	portscan
udp	0.38	42	1.0	1	177	2	0.0	portscan
udp	0.05	42	1.0	1	110	5	0.0	portscan
udp	0.34	42	1.0	1	61	3	0.0	portscan
tcp	0.17	74	1.0	1	86	1	1.0	portscan
tcp	0.18	74	1.0	1	597	1	1.0	portscan
tcp	0.39	58	1.0	1	229	1	1.0	portscan
tcp	0.18	74	1.0	1	130	1	1.0	portscan
udp	0.32	42	1.0	1	166	5	0.0	portscan
udp	0.31	42	1.0	1	72	4	0.0	portscan
tcp	0.24	74	1.0	1	116	1	1.0	portscan
tcp	0.22	74	1.0	1	762	2	1.0	portscan
udp	0.56	42	1.0	1	75	2	0.0	portscan
udp	0.59	42	1.0	1	79	3	0.0	portscan
tcp	0.57	74	1.0	1	69	1	1.0	portscan
tcp	0.25	74	1.0	1	212	1	1.0	portscan
tcp	0.2	74	1.0	1	109	1	1.0	portscan
udp	0.09	42	1.0	1	85	1	0.0	portscan
tcp	0.22	74	1.0	1	186	1	1.0	portscan
tcp	0.08	74	1.0	1	186	1	1.0	portscan
udp	0.09	42	1.0	1	125	5	0.0	portscan
tcp	0.2	74	1.0	1	139	1	1.0	portscan
udp	0.07	42	1.0	1	156	6	0.0	portscan
udp	0.14	42	1.0	1	129	4	0.0	portscan
tcp	0.17	58	1.0	1	1185	1	1.0	portscan
udp	0.06	42	1.0	1	75	1	0.0	portscan
udp	0.82	42	1.0	1	589	2	0.0	portscan
udp	0.19	42	1.0	1	70	5	0.0	portscan
tcp	0.57	74	1.0	1	203	1	1.0	portscan
tcp	0.15	74	1.0	1	188	1	1.0	portscan
tcp	0.1	74	1.0	1	265	1	1.0	portscan
udp	0.1	42	1.0	1	161	6	0.0	portscan
tcp	0.46	74	1.0	1	143	1	1.0	portscan
tcp	0.55	74	1.0	1	81	1	0.1	portscan
tcp	0.54	74	1.0	1	33	1	1.0	portscan
tcp	0.13	74	1.0	1	122	1	1.0	portscan
tcp	0.16	74	1.0	1	110	1	1.0	portscan
tcp	0.8	74	1.0	1	391	1	1.0	portscan
tcp	0.18	74	1.0	1	299	1	1.0	portscan
tcp	0.38	74	1.0	1	321	1	0.5	portscan
tcp	0.83	74	1.0	1	184	1	1.0	portscan
udp	0.06	42	1.0	1	104	8	0.0	portscan
tcp	0.13	58	1.0	1	162	1	1.0	portscan
tcp	0.13	74	1.0	1	115	2	1.0	portscan
udp	0.21	42	1.0	1	75	3	0.0	portscan
udp	0.09	42	1.0	1	95	4	0.0	portscan
tcp	0.09	74	1.0	1	265	1	1.0	portscan
tcp	0.31	74	1.0	1	86	1	1.0	portscan
tcp	0.16	74	1.0	1	89	1	1.0	portscan
tcp	0.17	58	1.0	1	54	1	1.0	portscan
udp	0.18	42	1.0	1	70	1	0.0	portscan
tcp	0.45	74	1.0	1	158	1	1.0	portscan
tcp	0.4	58	1.0	1	74	1	1.0	portscan
tcp	0.2	74	1.0	1	362	1	1.0	portscan
tcp	2.38	58	1.0	1	170	2	0.1	portscan
tcp	0.15	74	1.0	1	345	1	1.0	portscan
udp	0.09	42	1.0	1	129	3	0.0	portscan
tcp	0.11	74	1.0	1	180	1	1.0	portscan
tcp	0.31	74	1.0	1	255	1	1.0	portscan
tcp	0.08	74	1.0	1	186	1	1.0	portscan
tcp	0.1	74	1.0	1	91	1	1.0	portscan
udp	0.2	42	1.0	1	82	4	0.0	portscan
udp	0.11	42	1.0	1	89	3	0.0	portscan
udp	0.31	42	1.0	1	149	4	0.0	portscan
udp	0.16	42	1.0	1	163	1	0.0	portscan
udp	0.07	42	1.0	1	152	6	0.0	portscan
tcp	0.47	58	1.0	1	141	1	1.0	portscan
tcp	0.46	74	1.0	1	89	1	1.0	portscan
tcp	0.2	74	1.0	1	115	2	1.0	portscan
tcp	0.24	74	1.0	1	597	1	1.0	portscan
tcp	0.82	74	1.0	1	272	2	1.0	portscan
tcp	0.09	74	1.0	1	879	1	1.0	portscan
tcp	0.1	58	1.0	1	161	1	1.0	portscan
udp	0.08	42	1.0	1	95	4	0.0	portscan
udp	0.06	42	1.0	1	104	7	0.0	portscan
tcp	0.83	74	1.0	1	487	1	1.0	portscan
udp	0.06	42	1.0	1	99	5	0.0	portscan
tcp	0.15	74	1.0	1	139	1	1.0	portscan
tcp	0.37	74	1.0	1	265	1	1.0	portscan
udp	0.09	42	1.0	1	67	8	0.0	portscan
tcp	0.19	74	1.0	1	824	1	1.0	portscan
tcp	0.23	74	1.0	1	362	1	1.0	portscan
tcp	0.1	58	1.0	1	229	1	1.0	portscan
tcp	0.36	74	1.0	1	92	1	1.0	portscan
tcp	0.1	74	1.0	1	143	1	1.0	portscan
tcp	0.27	74	1.0	1	143	1	1.0	portscan
tcp	0.31	74	1.0	1	538	2	1.0	portscan
tcp	0.44	58	1.0	1	52	1	1.0	portscan
tcp	0.9	74	1.0	1	218	2	1.0	portscan
udp	0.08	42	1.0	1	99	2	0.0	portscan
tcp	0.54	74	1.0	1	167	1	1.0	portscan
tcp	0.15	74	1.0	1	100	1	1.0	portscan
tcp	0.4	74	1.0	1	115	2	1.0	portscan
udp	0.99	42	1.0	1	589	2	0.0	portscan
tcp	0.23	74	1.0	1	167	1	1.0	portscan
udp	0.11	42	1.0	1	136	5	0.0	portscan
tcp	6.31	58	1.0	1	170	2	0.1	portscan
tcp	0.57	74	1.0	1	224	1	1.0	portscan
tcp	0.97	74	1.0	1	704	1	1.0	portscan
tcp	0.2	74	1.0	1	168	1	1.0	portscan
udp	0.12	42	1.0	1	92	8	0.0	portscan
tcp	0.17	74	1.0	1	100	1	1.0	portscan
udp	0.6	42	1.0	1	82	7	0.0	portscan
tcp	0.33	74	1.0	1	719	2	1.0	portscan
udp	0.08	42	1.0	1	92	6	0.0	portscan
tcp	0.23	74	1.0	1	512	2	1.0	portscan
tcp	1.25	74	1.0	1	209	1	0.5	portscan
udp	0.12	42	1.0	1	80	8	0.0	portscan
tcp	0.59	74	1.0	1	112	1	1.0	portscan
tcp	0.13	58	1.0	1	185	2	1.0	portscan
tcp	0.42	74	1.0	1	159	1	1.0	portscan
udp	0.15	42	1.0	1	84	3	0.0	portscan
tcp	0.18	58	1.0	1	149	1	1.0	portscan
tcp	0.25	74	1.0	1	12	1	1.0	portscan
tcp	0.21	74	1.0	1	540	1	1.0	portscan
tcp	0.21	74	1.0	1	345	1	1.0	portscan
tcp	0.27	74	1.0	1	130	1	1.0	portscan
tcp	0.15	74	1.0	1	122	1	1.0	portscan
udp	0.26	42	1.0	1	125	7	0.0	portscan
tcp	0.29	74	1.0	1	609	2	1.0	portscan
tcp	0.91	74	1.0	1	70	1	1.0	portscan
tcp	0.75	74	1.0	1	293	1	1.0	portscan
udp	0.09	42	1.0	1	88	3	0.0	portscan
tcp	0.23	58	1.0	1	185	1	1.0	portscan
tcp	0.57	74	1.0	1	118	1	1.0	portscan
udp	0.16	42	1.0	1	87	7	0.0	portscan
tcp	0.13	58	1.0	1	185	2	1.0	portscan
udp	0.06	56	1.0	1	106	1	0.0	portscan
tcp	0.16	74	1.0	1	51	2	1.0	portscan
tcp	0.29	58	1.0	1	149	1	1.0	portscan
tcp	0.41	74	1.0	1	158	1	1.0	portscan
tcp	0.71	74	1.0	1	303	2	1.0	portscan
tcp	0.22	74	1.0	1	362	1	1.0	portscan
udp	0.08	42	1.0	1	97	3	0.0	portscan
tcp	0.82	74	1.0	1	321	1	0.5	portscan
tcp	0.24	74	1.0	1	128	1	1.0	portscan
tcp	0.29	74	1.0	1	144	1	1.0	portscan
udp	0.68	42	1.0	1	61	2	0.0	portscan
tcp	0.18	74	1.0	1	65	1	1.0	portscan
tcp	0.27	58	1.0	1	52	1	1.0	portscan
tcp	0.17	58	1.0	1	872	1	1.0	portscan
tcp	0.17	74	1.0	1	144	1	1.0	portscan
udp	0.13	42	1.0	1	267	6	0.0	portscan
udp	0.23	42	1.0	1	70	3	0.0	portscan
tcp	0.24	74	1.0	1	113	1	1.0	portscan
udp	0.67	42	1.0	1	176	8	0.0	portscan
udp	0.22	42	1.0	1	70	3	0.0	portscan
tcp	0.1	74	1.0	1	880	1	1.0	portscan
tcp	0.22	74	1.0	1	100	1	1.0	portscan
udp	0.32	42	1.0	1	74	6	0.0	portscan
tcp	0.51	74	1.0	1	122	1	1.0	portscan
tcp	0.11	74	1.0	1	612	1	1.0	portscan
udp	0.09	42	1.0	1	86	4	0.0	portscan
udp	0.13	42	1.0	1	82	4	0.0	portscan
udp	0.08	42	1.0	1	92	5	0.0	portscan
tcp	0.54	74	1.0	1	376	2	1.0	portscan
tcp	0.07	74	1.0	1	230	1	1.0	portscan
tcp	0.28	74	1.0	1	293	1	1.0	portscan
udp	0.08	42	1.0	1	97	3	0.0	portscan
tcp	0.59	74	1.0	1	325	2	1.0	portscan
udp	0.08	42	1.0	1	129	1	0.0	portscan
tcp	0.19	74	1.0	1	188	1	1.0	portscan
tcp	0.13	74	1.0	1	158	1	1.0	portscan
tcp	0.11	74	1.0	1	296	1	1.0	portscan
tcp	0.31	74	1.0	1	122	1	1.0	portscan
udp	0.16	42	1.0	1	102	3	0.0	portscan
tcp	0.1	74	1.0	1	115	2	1.0	portscan
tcp	0.27	74	1.0	1	113	1	1.0	portscan
tcp	0.21	74	1.0	1	265	1	1.0	portscan
tcp	0.1	58	1.0	1	74	1	1.0	portscan
tcp	0.16	74	1.0	1	270	1	1.0	portscan
tcp	0.12	74	1.0	1	270	1	1.0	portscan
tcp	0.19	74	1.0	1	335	1	1.0	portscan
tcp	0.34	74	1.0	1	158	1	1.0	portscan
udp	0.18	42	1.0	1	66	4	0.0	portscan
tcp	0.12	74	1.0	1	230	1	0.5	portscan
tcp	0.08	58	1.0	1	343	1	1.0	portscan
tcp	0.4	74	1.0	1	139	1	1.0	portscan
tcp	0.09	74	1.0	1	265	1	1.0	portscan
tcp	0.16	58	1.0	1	229	1	1.0	portscan
tcp	0.11	74	1.0	1	647	1	1.0	portscan
tcp	0.21	74	1.0	1	542	2	1.0	portscan
tcp	0.11	58	1.0	1	425	2	1.0	portscan
udp	0.11	42	1.0	1	157	6	0.0	portscan
tcp	0.09	74	1.0	1	188	1	1.0	portscan
udp	0.1	42	1.0	1	121	5	0.0	portscan
udp	0.18	42	1.0	1	180	6	0.0	portscan
udp	0.27	42	1.0	1	72	3	0.0	portscan
udp	0.38	42	1.0	1	634	2	0.0	portscan
tcp	0.18	74	1.0	1	193	1	1.0	portscan
tcp	0.16	74	1.0	1	265	1	1.0	portscan
tcp	0.76	58	1.0	1	455	2	1.0	portscan
tcp	0.1	74	1.0	1	180	1	1.0	portscan
tcp	0.35	58	1.0	1	149	1	1.0	portscan
udp	0.39	42	1.0	1	91	8	0.0	portscan
udp	0.42	42	1.0	1	652	1	0.0	portscan
tcp	0.34	74	1.0	1	112	1	1.0	portscan
udp	0.26	42	0.5	1	85	1	0.0	portscan
tcp	0.42	74	0.5	1	89	1	1.0	portscan
udp	0.29	42	0.25	1	324	4	0.0	portscan
tcp	0.97	58	0.2	1	129	1	1.0	portscan
tcp	0.59	74	1.0	1	256	1	1.0	portscan
udp	0.63	42	1.0	1	184	7	0.0	portscan
tcp	0.84	74	1.0	1	182	1	1.0	portscan
udp	0.75	42	0.5	1	323	6	0.0	portscan
udp	0.46	42	0.5	1	261	6	0.0	portscan
udp	0.99	42	0.5	1	200	5	0.0	portscan
tcp	0.57	74	1.0	1	184	1	1.0	portscan
udp	0.92	42	0.5	1	309	6	0.0	portscan
udp	1.02	42	1.0	1	152	2	0.0	portscan
udp	0.81	42	0.5	1	263	1	0.0	portscan
tcp	0.75	74	1.0	1	83	1	1.0	portscan
tcp	0.62	74	0.25	1	260	1	1.0	portscan
udp	0.75	42	1.0	1	130	4	0.0	portscan
tcp	0.93	74	1.0	1	124	1	1.0	portscan
tcp	0.26	74	1.0	1	116	2	1.0	portscan
tcp	0.83	74	0.2	1	136	1	1.0	portscan
udp	0.84	42	1.0	1	119	3	0.0	portscan
udp	0.66	42	1.0	1	237	5	0.0	portscan
udp	0.6	42	1.0	1	295	6	0.0	portscan
tcp	0.24	58	0.5	1	250	1	1.0	portscan
tcp	0.58	74	0.2	1	260	1	1.0	portscan
tcp	1.0	74	0.2	1	216	1	1.0	portscan
tcp	0.92	74	0.5	1	211	1	1.0	portscan
tcp	0.6	74	0.33	1	231	1	1.0	portscan
tcp	0.56	74	0.33	1	185	1	1.0	portscan
tcp	0.97	74	0.33	1	82	1	1.0	portscan
udp	0.56	42	1.0	1	95	5	0.0	portscan
tcp	0.12	74	0.5	1	149	2	1.0	portscan
tcp	0.94	74	0.5	1	84	1	1.0	portscan
tcp	0.27	74	0.25	1	235	1	1.0	portscan
tcp	0.28	74	1.0	1	146	2	1.0	portscan
tcp	0.76	74	0.2	1	153	1	1.0	portscan
tcp	0.75	58	0.33	1	303	1	1.0	portscan
tcp	0.53	74	0.5	1	93	1	1.0	portscan
udp	0.32	42	1.0	1	84	4	0.0	portscan
tcp	0.95	74	0.09	1	304	1	1.0	portscan
tcp	0.45	74	0.5	1	100	2	1.0	portscan
tcp	0.21	58	0.2	1	142	1	1.0	portscan
udp	0.76	42	0.17	1	192	2	0.0	portscan
tcp	0.8	74	0.5	1	150	1	1.0	portscan
udp	0.3	42	0.5	1	136	4	0.0	portscan
tcp	0.4	74	0.5	1	204	2	1.0	portscan
tcp	0.7	74	0.5	1	264	1	1.0	portscan
udp	0.78	42	0.5	1	248	6	0.0	portscan
tcp	0.98	74	1.0	1	288	1	1.0	portscan
tcp	0.52	74	0.33	1	180	1	1.0	portscan
tcp	0.38	74	0.33	1	159	1	1.0	portscan
udp	0.7	42	0.5	1	110	2	0.0	portscan
tcp	0.13	74	1.0	1	314	2	1.0	portscan
tcp	0.83	74	0.2	1	269	1	1.0	portscan
udp	0.14	42	0.5	1	246	3	0.0	portscan
tcp	0.72	74	0.2	1	120	1	1.0	portscan
udp	0.2	42	1.0	1	96	5	0.0	portscan
tcp	0.92	74	0.33	1	239	1	0.5	portscan
tcp	0.14	58	0.5	1	236	2	1.0	portscan
udp	0.59	42	0.2	1	148	1	0.0	portscan
udp	0.92	42	0.2	1	206	1	0.0	portscan
tcp	0.26	74	0.25	1	273	1	0.5	portscan
tcp	0.2	58	0.2	1	293	1	1.0	portscan
tcp	0.78	74	0.5	1	77	1	1.0	portscan
tcp	0.8	74	0.5	1	222	1	1.0	portscan
udp	0.68	42	1.0	1	228	3	0.0	portscan
tcp	0.11	74	0.5	1	135	1	1.0	portscan
tcp	0.45	58	1.0	1	190	1	1.0	portscan
tcp	0.39	58	0.2	1	189	1	1.0	portscan
tcp	0.43	74	0.5	1	172	2	1.0	portscan
tcp	0.76	74	0.5	1	256	1	1.0	portscan
tcp	0.63	74	0.25	1	163	1	1.0	portscan
tcp	0.3	74	0.5	1	258	1	1.0	portscan
tcp	0.16	74	1.0	1	127	1	1.0	portscan
tcp	0.53	74	0.2	1	154	1	1.0	portscan
tcp	0.22	74	0.25	1	75	1	1.0	portscan
tcp	0.59	74	1.0	1	323	1	0.5	portscan
tcp	0.53	74	0.5	1	166	1	1.0	portscan
tcp	0.94	74	0.2	1	251	1	1.0	portscan
tcp	0.29	58	0.2	1	166	1	1.0	portscan
udp	0.54	42	0.17	1	269	5	0.0	portscan
tcp	0.54	74	0.5	1	295	1	0.5	portscan
tcp	0.69	74	1.0	1	225	1	1.0	portscan
tcp	0.87	74	0.5	1	183	1	1.0	portscan
tcp	0.3	74	1.0	1	152	1	0.5	portscan
udp	0.59	42	0.17	1	131	1	0.0	portscan
tcp	0.88	74	1.0	1	295	1	1.0	portscan
tcp	1.08	74	1.0	1	204	1	1.0	portscan
tcp	0.75	74	0.5	1	120	2	0.5	portscan
tcp	0.27	74	0.2	1	235	1	1.0	portscan
udp	0.14	42	0.5	1	246	6	0.0	portscan
tcp	0.75	58	0.2	1	295	1	1.0	portscan
tcp	0.47	74	1.0	1	309	1	1.0	portscan
tcp	0.86	74	1.0	1	258	1	1.0	portscan
tcp	0.17	74	1.0	1	242	2	1.0	portscan
tcp	0.67	58	0.17	1	261	1	1.0	portscan
udp	0.79	42	0.25	1	99	5	0.0	portscan
tcp	0.97	74	1.0	1	213	1	1.0	portscan
tcp	0.42	58	0.2	1	307	1	1.0	portscan
tcp	0.54	74	0.17	1	82	1	1.0	portscan
tcp	0.51	74	0.5	1	123	1	1.0	portscan
tcp	0.2	74	0.5	1	261	2	1.0	portscan
tcp	0.59	74	1.0	1	226	1	1.0	portscan
udp	0.26	42	0.5	1	87	1	0.0	portscan
tcp	0.7	74	0.25	1	284	2	1.0	portscan
tcp	0.71	74	0.33	1	265	1	1.0	portscan
tcp	0.99	74	1.0	1	192	1	1.0	portscan
tcp	0.69	74	0.33	1	278	1	1.0	portscan
tcp	0.64	74	1.0	1	83	1	1.0	portscan
udp	0.15	42	0.17	1	303	4	0.0	portscan
tcp	0.48	74	0.5	1	171	1	1.0	portscan
tcp	0.35	58	0.5	1	94	1	1.0	portscan
udp	0.92	42	0.5	1	213	1	0.0	portscan
udp	0.93	42	1.0	1	139	1	0.0	portscan
udp	0.16	42	0.5	1	136	6	0.0	portscan
udp	0.92	42	1.0	1	215	2	0.0	portscan
tcp	0.46	74	1.0	1	117	1	1.0	portscan
udp	0.74	42	0.5	1	151	3	0.0	portscan
tcp	0.7	74	1.0	1	166	1	1.0	portscan
tcp	0.49	74	0.5	1	166	1	1.0	portscan
tcp	0.25	74	0.33	1	84	1	1.0	portscan
tcp	0.61	74	0.25	1	147	2	1.0	portscan
tcp	0.09	58	0.2	1	303	1	1.0	portscan
tcp	0.69	74	0.5	1	262	1	1.0	portscan
tcp	0.08	58	0.1	1	162	1	1.0	portscan
tcp	1.0	74	0.2	1	274	1	1.0	portscan
tcp	0.58	74	0.5	1	273	1	1.0	portscan
tcp	1.0	74	1.0	1	151	1	1.0	portscan
tcp	0.17	74	0.33	1	102	1	1.0	portscan
udp	0.35	42	1.0	1	157	3	0.0	portscan
udp	0.25	42	0.17	1	198	5	0.0	portscan
udp	0.3	42	0.25	1	80	3	0.0	portscan
tcp	0.64	74	1.0	1	296	2	1.0	portscan
tcp	0.35	58	1.0	1	259	2	1.0	portscan
tcp	0.3	74	0.5	1	215	2	1.0	portscan
tcp	0.35	74	0.25	1	317	1	1.0	portscan
tcp	0.9	58	1.0	1	199	1	1.0	portscan
tcp	1.08	74	0.5	1	285	1	1.0	portscan
tcp	0.39	74	0.25	1	143	1	1.0	portscan
udp	0.43	42	0.2	1	304	3	0.0	portscan
udp	0.9	42	1.0	1	155	7	0.0	portscan
udp	0.32	42	1.0	1	261	3	0.0	portscan
tcp	0.72	74	0.2	1	317	1	1.0	portscan
tcp	0.85	74	1.0	1	273	1	1.0	portscan
tcp	1.08	74	1.0	1	261	1	1.0	portscan
udp	1.0	42	0.5	1	112	6	0.0	portscan
udp	0.77	42	0.17	1	257	7	0.0	portscan
udp	0.41	42	0.5	1	279	3	0.0	portscan
tcp	0.7	74	0.5	1	100	1	0.1	portscan
tcp	0.68	74	1.0	1	323	2	1.0	portscan
tcp	1.0	74	0.33	1	267	1	1.0	portscan
udp	0.34	42	1.0	1	79	1	0.0	portscan
udp	0.97	42	0.5	1	272	6	0.0	portscan
udp	0.75	42	0.5	1	77	4	0.0	portscan
udp	0.95	42	0.5	1	215	5	0.0	portscan
tcp	1.07	74	0.5	1	111	1	1.0	portscan
udp	0.78	42	0.5	1	248	6	0.0	portscan
tcp	0.38	74	0.5	1	148	1	1.0	portscan
udp	0.63	42	0.5	1	221	6	0.0	portscan
tcp	0.46	58	0.2	1	211	1	1.0	portscan
tcp	1.0	74	1.0	1	243	1	1.0	portscan
tcp	0.55	74	0.25	1	230	1	1.0	portscan
tcp	0.12	58	0.2	1	108	2	0.1	portscan
udp	0.48	42	1.0	1	192	5	0.0	portscan
tcp	0.76	74	1.0	1	191	1	1.0	portscan
tcp	0.72	58	1.0	1	174	1	1.0	portscan
udp	0.45	42	0.2	1	249	6	0.0	portscan
tcp	0.67	58	0.2	1	297	1	1.0	portscan
tcp	0.29	74	0.25	1	282	1	1.0	portscan
udp	0.91	42	0.5	1	129	7	0.0	portscan
udp	0.64	42	0.2	1	221	8	0.0	portscan
tcp	0.89	58	0.5	1	94	1	1.0	portscan
tcp	0.19	74	0.25	1	172	1	1.0	portscan
tcp	0.7	74	0.5	1	112	1	1.0	portscan
udp	0.51	42	1.0	1	273	4	0.0	portscan
tcp	0.15	74	0.2	1	83	1	1.0	portscan
tcp	0.52	74	1.0	1	174	1	1.0	portscan
tcp	0.13	74	0.2	1	234	1	1.0	portscan
udp	0.21	42	0.5	1	167	3	0.0	portscan
tcp	0.97	74	0.2	1	91	1	1.0	portscan
tcp	0.26	74	1.0	1	248	2	1.0	portscan
tcp	1.06	74	1.0	1	169	1	1.0	portscan
tcp	0.57	74	0.2	1	99	1	1.0	portscan
tcp	0.79	58	0.5	1	139	1	1.0	portscan
tcp	0.92	74	0.5	1	213	1	1.0	portscan
tcp	0.59	74	1.0	1	254	2	1.0	portscan
tcp	0.5	74	1.0	1	271	2	1.0	portscan
udp	0.54	42	0.5	1	211	3	0.0	portscan
tcp	1.04	58	0.2	1	147	1	1.0	portscan
tcp	0.21	74	0.5	1	247	2	1.0	portscan
tcp	0.17	74	0.25	1	111	1	1.0	portscan
tcp	0.16	74	0.5	1	126	2	0.5	portscan
udp	0.53	56	0.5	1	287	1	0.0	portscan
udp	0.9	42	1.0	1	145	8	0.0	portscan
tcp	0.65	74	0.5	1	97	1	1.0	portscan
tcp	1.06	58	0.2	1	188	1	1.0	portscan
tcp	0.08	58	1.0	1	201	1	1.0	portscan
tcp	0.12	74	1.0	1	140	1	1.0	portscan
tcp	0.65	74	0.5	1	145	1	1.0	portscan
tcp	0.42	74	1.0	1	161	1	0.5	portscan
tcp	0.34	58	0.1	1	119	1	1.0	portscan
udp	0.31	42	1.0	1	176	6	0.0	portscan
udp	1.07	42	0.5	1	265	7	0.0	portscan
tcp	0.96	74	0.5	1	104	2	1.0	portscan
tcp	1.0	74	0.25	1	155	1	1.0	portscan
tcp	0.16	74	0.17	1	113	2	1.0	portscan
tcp	0.54	74	1.0	1	210	1	1.0	portscan
tcp	0.27	74	1.0	1	114	1	1.0	portscan
udp	0.97	42	1.0	1	276	8	0.0	portscan
udp	0.75	42	0.5	1	280	2	0.0	portscan
tcp	0.79	74	1.0	1	145	1	1.0	portscan
udp	0.12	42	0.5	1	105	4	0.0	portscan
tcp	0.31	58	1.0	1	199	2	0.1	portscan
udp	0.12	42	0.5	1	164	3	0.0	portscan
tcp	0.22	58	0.2	1	303	1	1.0	portscan
tcp	0.21	74	0.33	1	209	1	1.0	portscan
udp	0.27	42	0.5	1	93	3	0.0	portscan
tcp	0.82	74	1.0	1	260	1	1.0	portscan
udp	0.52	42	0.5	1	97	6	0.0	portscan
tcp	0.24	74	0.5	1	152	1	1.0	portscan
tcp	0.76	74	1.0	1	165	2	1.0	portscan
tcp	0.64	74	0.33	1	137	1	1.0	portscan
tcp	0.1	74	0.5	1	142	2	1.0	portscan
tcp	0.26	74	0.5	1	237	1	1.0	portscan
udp	0.1	42	1.0	1	299	4	0.0	portscan
tcp	0.5	58	0.33	1	198	1	1.0	portscan
udp	0.86	42	1.0	1	174	8	0.0	portscan
udp	0.92	42	0.5	1	99	4	0.0	portscan
tcp	1.06	58	0.5	1	174	1	1.0	portscan
udp	0.97	42	0.5	1	237	6	0.0	portscan
tcp	0.53	58	0.17	1	121	2	1.0	portscan
tcp	0.98	74	0.33	1	279	1	0.5	portscan
udp	0.32	42	1.0	1	322	8	0.0	portscan
tcp	0.95	58	0.5	1	77	1	1.0	portscan
tcp	0.81	74	0.33	1	164	1	1.0	portscan
tcp	0.86	74	0.5	1	163	2	1.0	portscan
tcp	0.88	74	0.25	1	95	1	1.0	portscan
tcp	0.3	74	0.2	1	259	1	1.0	portscan
tcp	1.02	74	1.0	1	220	1	1.0	portscan
tcp	0.42	74	0.17	1	170	2	1.0	portscan
tcp	0.68	74	0.25	1	122	1	1.0	portscan
udp	0.47	42	0.5	1	156	3	0.0	portscan
tcp	0.36	74	0.25	1	222	1	1.0	portscan
tcp	0.54	58	1.0	1	291	2	1.0	portscan
tcp	0.6	74	1.0	1	186	1	0.5	portscan
tcp	0.68	74	1.0	1	196	1	1.0	portscan
tcp	0.43	58	0.2	1	534	1	1.0	portscan
tcp	0.23	74	0.2	1	184	1	1.0	portscan
udp	0.74	42	0.5	1	556	8	0.0	portscan
udp	0.79	42	0.5	1	557	4	0.0	portscan
udp	0.78	42	0.5	1	179	3	0.0	portscan
tcp	0.29	58	1.0	1	507	1	1.0	portscan
tcp	0.57	74	0.5	1	525	1	1.0	portscan
udp	0.63	42	0.5	1	399	4	0.0	portscan
udp	0.49	42	0.17	1	366	2	0.0	portscan
udp	0.32	42	0.5	1	382	5	0.0	portscan
tcp	0.41	74	0.5	1	237	1	1.0	portscan
tcp	0.77	74	0.2	1	239	1	1.0	portscan
tcp	0.21	74	1.0	1	191	2	1.0	portscan
tcp	0.25	74	1.0	1	530	1	1.0	portscan
tcp	0.55	58	0.1	1	649	1	1.0	portscan
tcp	0.44	58	0.5	1	577	2	1.0	portscan
tcp	0.38	74	1.0	1	137	1	1.0	portscan
udp	0.72	42	0.5	1	551	1	0.0	portscan
tcp	0.38	58	1.0	1	579	1	1.0	portscan
udp	0.84	42	1.0	1	280	5	0.0	portscan
tcp	0.24	74	1.0	1	404	1	1.0	portscan
udp	0.17	42	1.0	1	105	1	0.0	portscan
tcp	0.2	74	0.33	1	261	1	1.0	portscan
tcp	0.88	74	0.5	1	472	1	1.0	portscan
udp	0.58	42	0.5	1	123	6	0.0	portscan
udp	0.2	42	1.0	1	189	1	0.0	portscan
tcp	0.7	58	1.0	1	84	1	1.0	portscan
tcp	0.36	58	0.5	1	260	1	1.0	portscan
tcp	0.76	58	0.2	1	259	1	1.0	portscan
tcp	0.3	74	1.0	1	258	1	1.0	portscan
tcp	0.46	74	0.5	1	177	1	1.0	portscan
tcp	0.88	74	0.5	1	278	1	1.0	portscan
tcp	0.55	74	0.5	1	76	2	1.0	portscan
tcp	0.14	74	0.2	1	97	1	1.0	portscan
tcp	0.46	58	0.5	1	359	2	1.0	portscan
udp	0.27	42	0.5	1	313	5	0.0	portscan
tcp	0.32	58	1.0	1	555	1	1.0	portscan
udp	0.89	42	1.0	1	354	2	0.0	portscan
udp	0.66	42	0.5	1	248	7	0.0	portscan
tcp	0.45	74	1.0	1	600	1	1.0	portscan
udp	0.26	42	1.0	1	107	3	0.0	portscan
tcp	0.42	74	0.25	1	140	1	1.0	portscan
udp	0.25	42	0.5	1	497	6	0.0	portscan
tcp	0.62	74	0.33	1	563	1	1.0	portscan
udp	0.45	42	0.5	1	481	3	0.0	portscan
tcp	0.72	74	1.0	1	170	2	1.0	portscan
tcp	0.42	74	0.17	1	165	2	1.0	portscan
tcp	0.31	74	0.33	1	104	1	1.0	portscan
udp	0.14	42	1.0	1	520	3	0.0	portscan
tcp	0.75	74	1.0	1	166	1	1.0	portscan
tcp	0.16	74	1.0	1	649	1	1.0	portscan
udp	0.18	42	1.0	1	390	3	0.0	portscan
tcp	0.71	58	1.0	1	315	1	1.0	portscan
tcp	0.47	74	1.0	1	647	1	1.0	portscan
udp	0.41	42	1.0	1	209	8	0.0	portscan
tcp	0.52	74	0.2	1	111	1	1.0	portscan
udp	0.75	42	0.17	1	321	5	0.0	portscan
udp	0.28	42	0.5	1	491	4	0.0	portscan
udp	0.65	56	0.5	1	605	1	0.0	portscan
tcp	0.7	74	0.33	1	420	1	1.0	portscan
udp	0.28	42	0.25	1	630	3	0.0	portscan
tcp	0.18	74	1.0	1	226	2	1.0	portscan
tcp	0.58	74	1.0	1	581	2	1.0	portscan
tcp	0.48	74	0.5	1	443	1	1.0	portscan
tcp	0.53	74	1.0	1	140	1	1.0	portscan
udp	0.66	42	1.0	1	383	4	0.0	portscan
tcp	0.72	74	0.2	1	593	1	1.0	portscan
udp	0.74	42	0.2	1	634	8	0.0	portscan
udp	0.58	42	0.5	1	309	6	0.0	portscan
tcp	0.31	74	1.0	1	522	1	1.0	portscan
tcp	0.47	74	1.0	1	246	1	1.0	portscan
tcp	0.2	58	1.0	1	509	1	1.0	portscan
tcp	0.62	58	1.0	1	175	2	1.0	portscan
udp	0.35	42	1.0	1	644	4	0.0	portscan
tcp	0.26	74	1.0	1	132	2	1.0	portscan
udp	0.65	42	1.0	1	185	3	0.0	portscan
udp	0.26	42	1.0	1	578	3	0.0	portscan
tcp	0.52	74	1.0	1	478	2	1.0	portscan
tcp	0.28	74	1.0	1	495	1	1.0	portscan
tcp	0.86	74	0.5	1	579	2	1.0	portscan
tcp	0.68	74	0.5	1	450	1	1.0	portscan
tcp	0.81	74	0.2	1	127	1	1.0	portscan
tcp	0.4	74	1.0	1	236	1	1.0	portscan
tcp	0.52	74	0.5	1	509	1	1.0	portscan
tcp	0.2	74	1.0	1	341	1	1.0	portscan
tcp	0.4	74	0.25	1	548	2	1.0	portscan
tcp	0.75	74	0.5	1	297	2	0.5	portscan
tcp	0.38	74	0.2	1	435	1	1.0	portscan
tcp	0.71	74	1.0	1	471	2	1.0	portscan
tcp	0.79	74	0.5	1	388	1	1.0	portscan
tcp	0.85	74	0.5	1	136	2	1.0	portscan
tcp	0.43	74	0.5	1	345	1	1.0	portscan
udp	0.62	42	1.0	1	324	5	0.0	portscan
udp	0.41	42	0.5	1	315	4	0.0	portscan
tcp	0.16	74	1.0	1	162	1	1.0	portscan
tcp	0.86	74	0.5	1	607	1	1.0	portscan
tcp	0.76	74	1.0	1	92	1	1.0	portscan
udp	0.37	42	0.5	1	544	1	0.0	portscan
tcp	0.17	74	1.0	1	510	1	1.0	portscan
udp	0.82	42	0.25	1	109	3	0.0	portscan
udp	0.16	42	0.25	1	314	1	0.0	portscan
tcp	0.67	74	0.5	1	295	1	1.0	portscan
tcp	0.4	74	0.2	1	439	1	1.0	portscan
tcp	0.53	58	0.5	1	639	1	1.0	portscan
tcp	0.57	74	1.0	1	596	1	1.0	portscan
tcp	0.16	58	0.2	1	600	1	1.0	portscan
tcp	0.83	74	1.0	1	555	1	1.0	portscan
tcp	0.53	74	1.0	1	522	2	1.0	portscan
udp	0.74	42	0.5	1	629	4	0.0	portscan
tcp	0.47	74	1.0	1	137	2	1.0	portscan
tcp	0.8	58	0.2	1	126	1	1.0	portscan
tcp	0.72	58	1.0	1	258	1	1.0	portscan
tcp	0.8	58	0.16	1	226	1	1.0	portscan
udp	0.73	42	0.5	1	525	4	0.0	portscan
tcp	0.61	74	1.0	1	543	2	1.0	portscan
tcp	0.8	58	1.0	1	510	2	1.0	portscan
tcp	0.85	74	0.25	1	641	1	1.0	portscan
tcp	0.14	74	0.25	1	264	1	1.0	portscan
tcp	0.58	74	1.0	1	621	2	1.0	portscan
tcp	0.79	74	1.0	1	74	1	1.0	portscan
udp	0.23	42	0.17	1	147	5	0.0	portscan
tcp	0.21	74	0.25	1	213	1	1.0	portscan
udp	0.51	42	0.5	1	316	7	0.0	portscan
udp	0.39	42	1.0	1	203	3	0.0	portscan
tcp	0.67	74	0.2	1	167	1	1.0	portscan
tcp	0.26	58	0.2	1	145	1	1.0	portscan
tcp	0.8	74	0.33	1	630	1	1.0	portscan
tcp	0.63	58	0.2	1	304	1	1.0	portscan
udp	0.4	42	0.5	1	528	1	0.0	portscan
tcp	0.23	74	0.17	1	89	2	1.0	portscan
tcp	0.42	74	1.0	1	259	1	1.0	portscan
tcp	0.7	58	1.0	1	560	2	0.1	portscan
tcp	0.27	74	1.0	1	645	1	1.0	portscan
udp	0.27	42	1.0	1	571	2	0.0	portscan
tcp	0.17	74	1.0	1	337	2	1.0	portscan
tcp	0.55	58	0.2	1	136	1	1.0	portscan
tcp	0.39	74	0.5	1	389	1	1.0	portscan
tcp	0.78	74	0.5	1	524	2	1.0	portscan
tcp	0.68	74	1.0	1	584	2	1.0	portscan
tcp	0.68	74	1.0	1	282	1	1.0	portscan
udp	0.64	42	0.17	1	405	4	0.0	portscan
udp	0.83	42	1.0	1	234	4	0.0	portscan
tcp	0.52	74	1.0	1	200	1	1.0	portscan
tcp	0.38	58	0.2	1	108	2	0.1	portscan
udp	0.43	42	1.0	1	522	7	0.0	portscan
udp	0.31	42	0.5	1	624	2	0.0	portscan
udp	0.51	42	0.5	1	389	6	0.0	portscan
tcp	0.4	74	1.0	1	629	1	1.0	portscan
tcp	0.28	58	1.0	1	645	1	1.0	portscan
tcp	0.6	58	0.2	1	308	1	1.0	portscan
tcp	0.22	58	0.2	1	100	1	1.0	portscan
udp	0.84	42	1.0	1	204	8	0.0	portscan
tcp	0.14	74	0.5	1	326	1	1.0	portscan
tcp	0.17	74	0.33	1	601	1	1.0	portscan
tcp	0.24	58	0.33	1	377	1	1.0	portscan
tcp	0.13	74	1.0	1	386	1	1.0	portscan
tcp	0.3	74	1.0	1	96	1	1.0	portscan
udp	0.68	42	1.0	1	435	3	0.0	portscan
udp	0.73	42	0.5	1	220	7	0.0	portscan
tcp	0.37	74	0.2	1	582	1	1.0	portscan
tcp	0.55	74	1.0	1	353	1	1.0	portscan
tcp	0.89	74	0.5	1	226	1	1.0	portscan
tcp	0.88	58	0.1	1	312	1	1.0	portscan
udp	0.34	42	1.0	1	563	4	0.0	portscan
tcp	0.55	74	0.5	1	482	1	1.0	portscan
udp	0.29	42	0.5	1	114	3	0.0	portscan
udp	0.66	42	1.0	1	309	8	0.0	portscan
tcp	0.59	74	0.33	1	158	1	1.0	portscan
tcp	0.49	74	0.17	1	596	1	1.0	portscan
tcp	0.56	74	1.0	1	458	1	1.0	portscan
tcp	0.46	58	1.0	1	352	1	1.0	portscan
tcp	0.6	74	0.2	1	435	1	0.5	portscan
udp	0.37	42	1.0	1	107	6	0.0	portscan
tcp	0.64	58	1.0	1	181	1	1.0	portscan
udp	0.76	42	0.5	1	194	4	0.0	portscan
tcp	0.28	74	1.0	1	342	2	1.0	portscan
tcp	0.63	74	1.0	1	209	1	1.0	portscan
tcp	0.63	74	1.0	1	429	2	1.0	portscan
tcp	0.85	58	1.0	1	599	2	1.0	portscan
tcp	0.73	74	0.2	1	242	1	1.0	portscan
udp	0.42	42	1.0	1	293	6	0.0	portscan
tcp	0.66	74	0.5	1	527	1	0.5	portscan
tcp	0.77	74	0.5	1	621	1	1.0	portscan
tcp	0.9	74	1.0	1	75	1	1.0	portscan
udp	0.29	42	1.0	1	424	1	0.0	portscan
tcp	0.71	74	1.0	1	107	1	1.0	portscan
tcp	0.76	58	1.0	1	516	2	1.0	portscan
tcp	0.78	74	0.5	1	281	1	1.0	portscan
udp	0.57	42	1.0	1	119	3	0.0	portscan
tcp	0.13	74	1.0	1	210	2	1.0	portscan
tcp	0.78	74	0.2	1	448	1	1.0	portscan
udp	0.66	42	0.33	1	295	3	0.0	portscan
tcp	0.22	74	1.0	1	394	1	1.0	portscan
tcp	0.4	74	0.17	1	349	1	1.0	portscan
tcp	0.17	58	1.0	1	183	1	1.0	portscan
udp	0.87	42	1.0	1	444	4	0.0	portscan
tcp	0.59	58	1.0	1	542	1	1.0	portscan
tcp	0.16	74	1.0	1	596	1	1.0	portscan
tcp	0.5	74	0.33	1	247	1	1.0	portscan
udp	0.53	42	0.5	1	400	6	0.0	portscan
tcp	0.12	74	0.25	1	123	1	1.0	portscan
tcp	0.86	74	1.0	1	547	1	1.0	portscan
udp	0.67	42	1.0	1	461	5	0.0	portscan
tcp	0.49	74	1.0	1	185	2	1.0	portscan
tcp	0.15	58	0.5	1	627	1	1.0	portscan
tcp	0.61	74	1.0	1	298	1	1.0	portscan
udp	0.42	42	1.0	1	407	6	0.0	portscan
tcp	0.71	74	0.25	1	113	1	1.0	portscan
udp	0.83	42	0.25	1	148	6	0.0	portscan
tcp	0.82	74	1.0	1	277	1	0.5	portscan
udp	0.61	42	1.0	1	403	5	0.0	portscan
udp	0.87	42	1.0	1	636	7	0.0	portscan
tcp	0.38	74	1.0	1	211	2	1.0	portscan
tcp	0.48	74	0.25	1	440	1	1.0	portscan
udp	0.32	42	0.5	1	313	6	0.0	portscan
tcp	0.86	74	0.25	1	388	1	1.0	portscan
tcp	0.71	74	0.5	1	195	1	1.0	portscan
tcp	0.68	74	1.0	1	598	1	1.0	portscan
tcp	0.14	74	0.5	1	429	2	1.0	portscan
tcp	0.85	74	1.0	1	359	1	1.0	portscan
tcp	0.41	74	0.5	1	557	2	1.0	portscan
udp	0.17	42	0.5	1	211	8	0.0	portscan
tcp	0.7	74	0.5	1	592	2	1.0	portscan
tcp	0.81	74	0.5	1	378	2	0.5	portscan
udp	0.51	42	1.0	1	570	2	0.0	portscan
udp	0.4	42	0.17	1	560	4	0.0	portscan
tcp	0.21	74	1.0	1	211	1	1.0	portscan
udp	0.3	42	1.0	1	531	6	0.0	portscan
tcp	0.5	74	0.33	1	563	1	0.5	portscan
tcp	0.18	74	0.33	1	384	1	1.0	portscan
tcp	0.36	74	0.33	1	468	1	1.0	portscan
tcp	0.49	74	0.25	1	436	2	1.0	portscan
tcp	0.81	74	1.0	1	452	2	1.0	portscan
udp	0.73	42	0.5	1	333	3	0.0	portscan
tcp	0.63	74	1.0	1	343	1	1.0	portscan
tcp	0.2	74	0.25	1	235	1	1.0	portscan
udp	0.64	42	1.0	1	327	4	0.0	portscan
udp	0.41	42	0.5	1	262	5	0.0	portscan
tcp	0.85	74	0.5	1	566	2	1.0	portscan
tcp	0.79	74	1.0	1	393	1	1.0	portscan
tcp	0.6	74	0.5	1	409	2	1.0	portscan
udp	0.55	42	0.25	1	217	4	0.0	portscan
udp	0.63	42	1.0	1	133	5	0.0	portscan
tcp	0.58	74	0.5	1	360	1	1.0	portscan
tcp	0.6	74	0.5	1	356	1	1.0	portscan
tcp	0.44	74	1.0	1	624	2	1.0	portscan
tcp	0.38	74	0.5	1	105	1	1.0	portscan
tcp	0.26	58	1.0	1	392	1	1.0	portscan
tcp	0.17	74	1.0	1	242	2	1.0	portscan
udp	0.26	42	1.0	1	105	1	0.0	portscan
udp	0.54	42	0.5	1	549	3	0.0	portscan
tcp	0.67	74	1.0	1	541	1	1.0	portscan
tcp	0.55	74	1.0	1	74	1	1.0	portscan
tcp	0.19	74	0.33	1	325	1	1.0	portscan
tcp	0.2	74	1.0	1	80	2	1.0	portscan
tcp	0.87	74	0.5	1	101	1	1.0	portscan
udp	0.22	42	0.5	1	503	6	0.0	portscan
udp	0.58	42	1.0	1	193	4	0.0	portscan
udp	0.15	42	1.0	1	314	2	0.0	portscan
tcp	0.73	58	0.5	1	363	1	1.0	portscan
tcp	0.62	74	1.0	1	619	1	1.0	portscan
tcp	0.5	74	0.5	1	122	2	1.0	portscan
tcp	0.23	74	0.5	1	154	1	1.0	portscan
tcp	0.52	74	0.2	1	389	1	1.0	portscan
tcp	0.83	74	1.0	1	301	1	1.0	portscan
tcp	0.69	74	1.0	1	420	1	1.0	portscan
udp	0.36	42	1.0	1	621	2	0.0	portscan
tcp	0.43	74	0.5	1	542	1	1.0	portscan
tcp	0.48	74	0.5	1	206	2	1.0	portscan
tcp	0.3	74	1.0	1	176	2	1.0	portscan
tcp	0.31	74	0.5	1	430	1	1.0	portscan
udp	0.6	42	1.0	1	337	4	0.0	portscan
tcp	0.37	74	1.0	1	76	1	1.0	portscan
tcp	0.31	74	1.0	1	495	1	1.0	portscan
tcp	0.74	58	0.17	1	430	1	1.0	portscan
udp	0.28	42	1.0	1	98	7	0.0	portscan
udp	0.32	42	1.0	1	220	2	0.0	portscan
tcp	0.21	74	1.0	1	389	2	1.0	portscan
udp	0.65	42	1.0	1	611	1	0.0	portscan
tcp	0.46	58	1.0	1	243	1	1.0	portscan
tcp	0.75	58	0.2	1	474	2	0.1	portscan
tcp	0.85	74	0.5	1	304	1	1.0	portscan
tcp	0.17	74	0.5	1	491	1	1.0	portscan
tcp	0.22	74	1.0	1	455	1	1.0	portscan
tcp	0.74	58	1.0	1	147	1	1.0	portscan
tcp	0.82	58	0.25	1	416	1	1.0	portscan
tcp	0.23	74	1.0	1	233	1	1.0	portscan
tcp	0.48	74	0.25	1	229	1	1.0	portscan
tcp	0.69	74	1.0	1	486	1	1.0	portscan
tcp	0.16	58	0.5	1	147	1	1.0	portscan
tcp	0.63	74	0.33	1	298	1	1.0	portscan
tcp	0.75	74	0.5	1	411	1	1.0	portscan
udp	0.22	42	0.5	1	421	1	0.0	portscan
udp	0.86	42	0.5	1	205	6	0.0	portscan
tcp	0.42	74	0.09	1	367	1	1.0	portscan
tcp	0.86	74	0.5	1	484	2	1.0	portscan
tcp	0.54	74	0.25	1	284	1	1.0	portscan
tcp	0.6	74	0.33	1	216	1	1.0	portscan
tcp	0.4	74	0.5	1	631	1	1.0	portscan
tcp	0.3	74	1.0	1	586	1	1.0	portscan
udp	0.19	42	0.5	1	650	3	0.0	portscan
udp	0.51	42	1.0	1	255	1	0.0	portscan
udp	0.73	42	1.0	1	640	4	0.0	portscan
udp	0.87	42	1.0	1	165	3	0.0	portscan
tcp	0.44	58	0.2	1	441	2	0.1	portscan
udp	0.65	42	0.5	1	129	3	0.0	portscan
udp	0.54	42	0.5	1	121	5	0.0	portscan
tcp	0.73	74	1.0	1	147	1	1.0	portscan
tcp	0.83	74	1.0	1	352	1	0.5	portscan
tcp	0.29	74	0.33	1	238	1	1.0	portscan
tcp	0.8	58	0.2	1	504	1	1.0	portscan
tcp	0.22	74	0.5	1	171	1	1.0	portscan
tcp	0.74	74	0.5	1	341	1	1.0	portscan
tcp	0.7	74	1.0	1	136	1	1.0	portscan
tcp	0.45	74	0.5	1	245	2	1.0	portscan
tcp	0.29	58	0.2	1	571	1	1.0	portscan
tcp	0.5	74	0.33	1	283	1	1.0	portscan
tcp	0.14	74	0.5	1	211	1	1.0	portscan
tcp	0.49	74	1.0	1	609	1	1.0	portscan
tcp	0.52	74	0.14	1	595	1	1.0	portscan
tcp	0.62	58	1.0	1	504	2	1.0	portscan
tcp	0.71	74	0.2	1	414	1	1.0	portscan
udp	0.64	42	1.0	1	580	6	0.0	portscan
tcp	0.25	58	1.0	1	551	1	1.0	portscan
tcp	0.38	74	0.5	1	207	1	1.0	portscan
tcp	0.17	74	1.0	1	224	1	1.0	portscan
tcp	0.4	74	1.0	1	530	1	1.0	portscan
tcp	0.51	74	0.5	1	179	1	1.0	portscan
udp	0.16	42	1.0	1	483	8	0.0	portscan
tcp	0.18	74	0.33	1	136	1	1.0	portscan
tcp	0.28	74	0.25	1	523	1	1.0	portscan
udp	0.14	42	0.33	1	587	3	0.0	portscan
udp	0.37	42	0.33	1	639	6	0.0	portscan
tcp	0.67	74	1.0	1	240	2	1.0	portscan
udp	0.44	42	1.0	1	391	3	0.0	portscan
tcp	0.52	74	0.5	1	134	1	1.0	portscan
tcp	0.7	74	0.25	1	589	2	1.0	portscan
tcp	0.22	74	0.5	1	435	1	1.0	portscan
tcp	0.66	74	0.5	1	539	2	1.0	portscan
tcp	0.37	74	0.5	1	215	2	1.0	portscan
tcp	0.72	58	0.5	1	457	1	1.0	portscan
tcp	0.88	74	0.33	1	595	1	1.0	portscan
tcp	0.76	58	0.2	1	221	1	1.0	portscan
udp	0.47	42	0.5	1	378	4	0.0	portscan
tcp	0.14	74	0.5	1	451	2	1.0	portscan
udp	0.46	42	0.5	1	634	3	0.0	portscan
udp	0.58	42	0.2	1	204	8	0.0	portscan
udp	0.43	42	1.0	1	77	1	0.0	portscan
tcp	0.8	74	0.14	1	330	1	1.0	portscan
tcp	0.34	74	0.5	1	636	1	1.0	portscan
tcp	0.5	74	0.5	1	266	1	1.0	portscan
tcp	0.47	58	1.0	1	400	1	1.0	portscan
udp	0.8	42	1.0	1	489	2	0.0	portscan
tcp	0.82	74	1.0	1	422	2	1.0	portscan
tcp	0.74	74	1.0	1	337	1	1.0	portscan
udp	0.69	42	0.5	1	173	6	0.0	portscan
tcp	0.77	74	1.0	1	633	1	1.0	portscan
udp	0.31	42	0.5	1	459	1	0.0	portscan
tcp	0.55	74	0.25	1	471	1	1.0	portscan
tcp	0.87	74	1.0	1	436	1	1.0	portscan
udp	0.69	42	1.0	1	461	5	0.0	portscan
tcp	0.5	74	0.5	1	373	1	1.0	portscan
udp	0.73	42	0.5	1	606	4	0.0	portscan
tcp	0.35	58	1.0	1	307	1	1.0	portscan
tcp	0.48	74	1.0	1	629	1	1.0	portscan
tcp	0.37	58	0.2	1	185	1	1.0	portscan
tcp	0.75	74	1.0	1	162	2	1.0	portscan
udp	0.29	42	1.0	1	408	6	0.0	portscan
tcp	0.38	74	0.2	1	240	1	1.0	portscan
tcp	0.87	74	0.5	1	358	1	1.0	portscan
tcp	0.31	74	1.0	1	631	1	0.5	portscan
tcp	0.73	74	0.2	1	302	1	1.0	portscan
tcp	0.77	74	0.5	1	573	2	1.0	portscan
tcp	0.55	74	0.33	1	112	1	1.0	portscan
tcp	0.47	74	1.0	1	200	1	1.0	portscan
tcp	0.87	58	0.2	1	489	1	1.0	portscan
udp	0.8	42	1.0	1	360	8	0.0	portscan
tcp	0.23	74	0.33	1	562	1	1.0	portscan
tcp	0.76	74	0.2	1	572	1	1.0	portscan
tcp	0.53	74	0.5	1	88	1	1.0	portscan
tcp	0.12	74	1.0	1	563	1	1.0	portscan
udp	0.58	42	1.0	1	594	1	0.0	portscan
udp	0.65	42	1.0	1	74	5	0.0	portscan
tcp	0.27	74	1.0	1	257	1	1.0	portscan
tcp	0.18	74	1.0	1	161	1	1.0	portscan
tcp	0.63	58	1.0	1	144	1	1.0	portscan
tcp	0.42	74	0.5	1	362	1	1.0	portscan
tcp	0.27	58	0.5	1	381	2	1.0	portscan
tcp	0.46	74	0.17	1	358	1	1.0	portscan
udp	0.36	42	0.5	1	638	8	0.0	portscan
tcp	0.42	74	1.0	1	567	1	1.0	portscan
tcp	0.51	74	0.33	1	539	1	1.0	portscan
tcp	0.37	74	0.5	1	571	1	1.0	portscan
udp	0.51	42	0.5	1	128	5	0.0	portscan
udp	0.82	42	0.5	1	524	6	0.0	portscan
tcp	0.82	58	0.5	1	223	2	1.0	portscan
tcp	0.7	74	0.5	1	476	1	1.0	portscan
tcp	0.84	74	1.0	1	352	2	1.0	portscan
udp	0.32	42	0.25	1	440	6	0.0	portscan
udp	0.49	42	1.0	1	235	3	0.0	portscan
tcp	0.9	74	1.0	1	514	1	1.0	portscan
tcp	0.88	74	1.0	1	340	1	1.0	portscan
udp	0.53	42	1.0	1	169	3	0.0	portscan
udp	0.66	42	1.0	1	629	6	0.0	portscan
tcp	0.17	74	1.0	1	122	1	1.0	portscan
tcp	0.69	58	0.2	1	652	1	1.0	portscan
udp	0.3	42	1.0	1	506	4	0.0	portscan
udp	0.88	42	0.5	1	245	6	0.0	portscan
tcp	0.48	74	0.5	1	242	1	1.0	portscan
udp	0.43	42	0.5	1	646	6	0.0	portscan
tcp	0.84	74	1.0	1	497	1	1.0	portscan
udp	0.67	42	0.2	1	157	7	0.0	portscan
tcp	0.12	74	0.25	1	402	1	1.0	portscan
tcp	0.39	74	0.25	1	449	1	1.0	portscan
tcp	0.12	74	1.0	1	294	2	1.0	portscan
tcp	0.8	74	1.0	1	579	1	1.0	portscan
udp	0.64	42	1.0	1	304	1	0.0	portscan
tcp	0.16	74	0.5	1	373	1	1.0	portscan
udp	0.46	42	0.5	1	76	4	0.0	portscan
tcp	0.84	74	1.0	1	500	1	1.0	portscan
tcp	0.88	74	0.5	1	544	1	1.0	portscan
tcp	0.43	74	0.25	1	284	1	1.0	portscan
tcp	0.66	74	1.0	1	225	1	1.0	portscan
udp	0.26	42	1.0	1	163	1	0.0	portscan
tcp	0.8	74	0.5	1	605	1	1.0	portscan
tcp	0.87	74	1.0	1	311	1	1.0	portscan
tcp	0.24	74	1.0	1	417	2	1.0	portscan
udp	0.18	42	0.5	1	527	4	0.0	portscan
udp	0.57	42	0.5	1	96	7	0.0	portscan
tcp	0.88	58	1.0	1	197	1	1.0	portscan
tcp	0.29	74	1.0	1	484	1	0.1	portscan
tcp	0.86	74	0.5	1	114	1	1.0	portscan
tcp	0.73	58	0.2	1	306	1	1.0	portscan
udp	0.82	42	0.5	1	570	6	0.0	portscan
udp	0.49	42	0.33	1	624	5	0.0	portscan
udp	0.68	42	0.2	1	630	8	0.0	portscan
tcp	0.22	74	1.0	1	608	2	1.0	portscan
udp	0.56	42	1.0	1	603	6	0.0	portscan
udp	0.39	42	1.0	1	88	4	0.0	portscan
tcp	0.5	74	0.5	1	269	1	1.0	portscan
tcp	0.27	74	1.0	1	235	1	1.0	portscan
tcp	0.83	74	0.25	1	210	1	1.0	portscan
udp	0.44	42	0.17	1	256	4	0.0	portscan
tcp	0.8	74	0.2	1	241	1	1.0	portscan
udp	0.36	42	0.17	1	158	2	0.0	portscan
udp	0.66	42	0.5	1	239	2	0.0	portscan
udp	0.21	42	0.5	1	280	6	0.0	portscan
udp	0.52	42	1.0	1	172	2	0.0	portscan
tcp	0.33	74	1.0	1	109	1	1.0	portscan
udp	0.7	42	0.33	1	158	2	0.0	portscan
tcp	0.33	58	1.0	1	158	1	1.0	portscan
udp	0.64	42	1.0	1	141	1	0.0	portscan
tcp	0.83	74	1.0	1	110	1	1.0	portscan
tcp	0.28	74	0.2	1	336	1	1.0	portscan
tcp	0.69	74	0.2	1	217	1	1.0	portscan
tcp	0.1	58	1.0	1	341	2	1.0	portscan
tcp	0.77	58	0.2	1	225	1	1.0	portscan
tcp	0.22	74	1.0	1	352	1	1.0	portscan
tcp	0.6	74	1.0	1	215	2	1.0	portscan
tcp	0.33	74	1.0	1	148	1	1.0	portscan
tcp	0.43	74	0.25	1	351	1	1.0	portscan
tcp	0.76	74	1.0	1	115	1	1.0	portscan
tcp	0.32	74	0.5	1	75	2	1.0	portscan
udp	0.23	42	0.5	1	90	2	0.0	portscan
udp	0.77	42	1.0	1	251	1	0.0	portscan
udp	0.69	42	1.0	1	168	3	0.0	portscan
tcp	0.74	74	1.0	1	152	1	0.1	portscan
tcp	0.14	74	1.0	1	74	1	1.0	portscan
tcp	0.75	74	1.0	1	348	1	1.0	portscan
udp	0.23	42	1.0	1	113	1	0.0	portscan
tcp	0.25	58	0.5	1	316	2	1.0	portscan
udp	0.3	42	0.5	1	152	5	0.0	portscan
tcp	0.46	58	0.5	1	170	1	1.0	portscan
tcp	0.12	74	1.0	1	218	1	1.0	portscan
udp	0.35	42	0.5	1	223	1	0.0	portscan
tcp	0.16	74	1.0	1	86	1	1.0	portscan
tcp	0.68	74	1.0	1	168	1	1.0	portscan
tcp	0.75	58	1.0	1	171	2	0.1	portscan
tcp	0.43	74	1.0	1	224	1	1.0	portscan
udp	0.16	42	1.0	1	296	8	0.0	portscan
udp	0.76	42	0.2	1	148	8	0.0	portscan
tcp	0.32	74	1.0	1	265	1	1.0	portscan
tcp	0.33	74	0.33	1	310	1	1.0	portscan
tcp	0.1	74	1.0	1	272	1	1.0	portscan
tcp	0.72	74	1.0	1	270	1	1.0	portscan
tcp	0.19	74	0.2	1	83	1	1.0	portscan
tcp	0.56	74	0.33	1	342	1	1.0	portscan
tcp	0.84	74	0.2	1	338	1	1.0	portscan
tcp	0.11	74	0.5	1	114	1	1.0	portscan
tcp	0.36	74	1.0	1	221	1	1.0	portscan
udp	0.53	42	1.0	1	187	4	0.0	portscan
tcp	0.6	74	1.0	1	349	1	1.0	portscan
udp	0.21	42	1.0	1	157	5	0.0	portscan
tcp	0.21	74	0.5	1	337	1	1.0	portscan
tcp	0.16	74	1.0	1	168	1	1.0	portscan
udp	0.78	42	0.17	1	223	2	0.0	portscan
tcp	0.46	74	1.0	1	106	1	1.0	portscan
tcp	0.3	74	1.0	1	170	1	1.0	portscan
tcp	0.43	74	1.0	1	263	1	1.0	portscan
udp	0.79	42	0.5	1	288	1	0.0	portscan
tcp	0.13	58	0.1	1	180	1	1.0	portscan
tcp	0.73	58	0.2	1	247	2	0.1	portscan
udp	0.83	42	0.5	1	159	4	0.0	portscan
tcp	0.35	74	1.0	1	257	1	1.0	portscan
tcp	0.75	58	0.2	1	236	1	1.0	portscan
tcp	0.55	74	0.33	1	236	1	1.0	portscan
tcp	0.62	74	1.0	1	244	1	1.0	portscan
tcp	0.21	74	0.2	1	241	1	1.0	portscan
udp	0.2	42	1.0	1	339	5	0.0	portscan
tcp	0.57	74	1.0	1	318	1	1.0	portscan
udp	0.61	42	1.0	1	241	3	0.0	portscan
udp	0.18	42	0.5	1	89	6	0.0	portscan
tcp	0.85	58	0.5	1	125	1	1.0	portscan
tcp	0.12	74	1.0	1	215	1	0.5	portscan
tcp	0.3	74	1.0	1	327	1	1.0	portscan
udp	0.56	42	1.0	1	257	6	0.0	portscan
udp	0.51	42	0.5	1	126	6	0.0	portscan
udp	0.73	42	1.0	1	228	5	0.0	portscan
tcp	0.65	74	1.0	1	302	1	0.5	portscan
tcp	0.4	74	1.0	1	110	1	1.0	portscan
tcp	0.27	74	0.33	1	271	1	0.5	portscan
udp	0.63	42	0.33	1	322	6	0.0	portscan
tcp	0.42	74	0.5	1	102	1	1.0	portscan
tcp	0.54	74	0.2	1	277	1	1.0	portscan
tcp	0.19	58	1.0	1	227	1	1.0	portscan
udp	0.5	42	0.5	1	300	8	0.0	portscan
tcp	0.69	74	1.0	1	254	1	1.0	portscan
tcp	0.61	74	1.0	1	137	1	1.0	portscan
tcp	0.48	74	0.5	1	151	2	1.0	portscan
tcp	0.21	58	0.2	1	202	1	1.0	portscan
tcp	0.62	74	0.2	1	314	1	1.0	portscan
[truncated: 614 more rows]
