# Supplementary material for: An intelligent zero trust secure framework for software defined networking
Source: PeerJ Comput Sci. 2023 Nov 17;9:e1674. doi: 10.7717/peerj-cs.1674 (PMC10703060; doi:10.7717/peerj-cs.1674)
Supplement: Supplemental Information 2 [file peerj-cs-09-1674-s002.zip › Code/CALSeq2Seq-master/ml-traning/dataset/tcpsynflood]

protocol	transfer_rate	avg_pkt_size	host_ratio	host_num	diff_port_num	diff_sport_num	opp_ratio	label
tcp	0.6	54	0.17	1	2766	2766	1.0	tcpsynflood
tcp	0.21	54	0.17	1	4380	4380	1.0	tcpsynflood
tcp	0.13	54	0.17	1	4380	4380	1.0	tcpsynflood
tcp	0.1	54	0.17	1	4380	4380	1.0	tcpsynflood
tcp	0.08	54	0.17	1	4380	4380	1.0	tcpsynflood
tcp	0.07	54	0.17	1	4380	4380	1.0	tcpsynflood
tcp	0.06	54	0.17	1	4380	4380	1.0	tcpsynflood
tcp	0.79	54	0.2	1	13	13	1.0	tcpsynflood
tcp	0.55	54	0.2	1	18	18	1.0	tcpsynflood
tcp	0.43	54	0.2	1	22	22	1.0	tcpsynflood
tcp	0.35	54	0.2	1	27	27	1.0	tcpsynflood
tcp	0.29	54	0.2	1	32	32	1.0	tcpsynflood
tcp	0.25	54	0.2	1	35	35	1.0	tcpsynflood
tcp	0.22	54	0.2	1	41	41	1.0	tcpsynflood
tcp	0.2	54	0.2	1	44	44	1.0	tcpsynflood
tcp	0.18	54	0.2	1	49	49	1.0	tcpsynflood
tcp	0.16	54	0.2	1	55	55	1.0	tcpsynflood
tcp	0.15	54	0.2	1	60	60	1.0	tcpsynflood
tcp	0.14	54	0.2	1	66	66	1.0	tcpsynflood
tcp	0.13	54	0.2	1	71	71	1.0	tcpsynflood
tcp	0.12	54	0.2	1	76	76	1.0	tcpsynflood
tcp	0.11	54	0.2	1	81	81	1.0	tcpsynflood
tcp	0.11	54	0.2	1	86	86	1.0	tcpsynflood
tcp	0.1	54	0.2	1	92	92	1.0	tcpsynflood
tcp	0.09	54	0.2	1	97	97	1.0	tcpsynflood
tcp	0.09	54	0.2	1	102	102	1.0	tcpsynflood
tcp	0.09	54	0.2	1	108	108	1.0	tcpsynflood
tcp	0.08	54	0.2	1	114	114	1.0	tcpsynflood
tcp	0.08	54	0.2	1	119	119	1.0	tcpsynflood
tcp	0.07	54	0.2	1	141	141	1.0	tcpsynflood
tcp	0.06	54	0.2	1	146	146	1.0	tcpsynflood
tcp	0.06	54	0.2	1	152	152	1.0	tcpsynflood
tcp	15.36	54	0.33	1	300	300	0.28	tcpsynflood
tcp	11.32	54	0.33	1	300	300	0.28	tcpsynflood
tcp	8.96	54	0.33	1	300	300	0.28	tcpsynflood
tcp	7.41	54	0.33	1	300	300	0.28	tcpsynflood
tcp	6.33	54	0.33	1	300	300	0.28	tcpsynflood
tcp	5.53	54	0.33	1	300	300	0.28	tcpsynflood
tcp	4.9	54	0.33	1	300	300	0.28	tcpsynflood
tcp	4.4	54	0.33	1	300	300	0.28	tcpsynflood
tcp	4.0	54	0.33	1	300	300	0.28	tcpsynflood
tcp	3.66	54	0.33	1	300	300	0.28	tcpsynflood
tcp	3.38	54	0.33	1	300	300	0.28	tcpsynflood
tcp	3.12	54	0.33	1	300	300	0.28	tcpsynflood
tcp	7.05	54	0.5	1	494	494	0.75	tcpsynflood
tcp	4.22	54	0.5	1	600	600	0.75	tcpsynflood
tcp	2.97	54	0.5	1	600	600	0.75	tcpsynflood
tcp	2.29	54	0.5	1	600	600	0.75	tcpsynflood
tcp	1.86	54	0.5	1	600	600	0.75	tcpsynflood
tcp	1.58	54	0.5	1	600	600	0.75	tcpsynflood
tcp	1.36	54	0.5	1	600	600	0.75	tcpsynflood
tcp	1.2	54	0.5	1	600	600	0.75	tcpsynflood
tcp	1.07	54	0.5	1	600	600	0.75	tcpsynflood
tcp	0.97	54	0.5	1	600	600	0.75	tcpsynflood
tcp	0.88	54	0.5	1	600	600	0.75	tcpsynflood
tcp	0.81	54	0.5	1	11	11	1.0	tcpsynflood
tcp	0.57	54	0.5	1	16	16	1.0	tcpsynflood
tcp	0.44	54	0.5	1	22	22	1.0	tcpsynflood
tcp	0.36	54	0.5	1	29	29	1.0	tcpsynflood
tcp	0.3	54	0.5	1	33	33	1.0	tcpsynflood
tcp	0.26	54	0.5	1	40	40	1.0	tcpsynflood
tcp	0.22	54	0.5	1	45	45	1.0	tcpsynflood
tcp	0.2	54	0.5	1	51	51	1.0	tcpsynflood
tcp	0.18	54	0.5	1	56	56	1.0	tcpsynflood
tcp	0.17	54	0.5	1	63	63	1.0	tcpsynflood
tcp	0.15	54	0.5	1	68	68	1.0	tcpsynflood
tcp	0.14	54	0.5	1	74	74	1.0	tcpsynflood
tcp	0.13	54	0.5	1	80	80	1.0	tcpsynflood
tcp	0.12	54	0.5	1	86	86	1.0	tcpsynflood
tcp	0.11	54	0.5	1	93	93	1.0	tcpsynflood
tcp	0.11	54	0.5	1	96	96	1.0	tcpsynflood
tcp	0.1	54	0.5	1	102	102	1.0	tcpsynflood
tcp	0.1	54	0.5	1	109	109	1.0	tcpsynflood
tcp	0.09	54	0.5	1	116	116	1.0	tcpsynflood
tcp	0.09	54	0.5	1	123	123	1.0	tcpsynflood
tcp	0.71	54	0.2	1	19	19	1.0	tcpsynflood
tcp	0.52	54	0.2	1	26	26	1.0	tcpsynflood
tcp	0.41	54	0.2	1	33	33	1.0	tcpsynflood
tcp	0.34	54	0.2	1	40	40	1.0	tcpsynflood
tcp	0.29	54	0.2	1	47	47	1.0	tcpsynflood
tcp	0.25	54	0.2	1	53	53	1.0	tcpsynflood
tcp	0.72	54	0.2	1	65	65	1.0	tcpsynflood
tcp	0.51	54	0.2	1	73	73	1.0	tcpsynflood
tcp	0.38	54	0.2	1	81	81	1.0	tcpsynflood
tcp	0.31	54	0.2	1	91	91	1.0	tcpsynflood
tcp	0.25	54	0.2	1	100	100	1.0	tcpsynflood
tcp	0.21	54	0.2	1	111	111	1.0	tcpsynflood
tcp	0.18	54	0.2	1	122	122	1.0	tcpsynflood
tcp	0.15	54	0.2	1	134	134	1.0	tcpsynflood
tcp	0.13	54	0.2	1	149	149	1.0	tcpsynflood
tcp	0.11	54	0.2	1	165	165	1.0	tcpsynflood
tcp	0.62	54	0.2	1	165	165	1.0	tcpsynflood
tcp	0.1	54	0.2	1	182	182	1.0	tcpsynflood
tcp	0.33	54	0.2	1	182	182	1.0	tcpsynflood
tcp	0.08	54	0.2	1	203	203	1.0	tcpsynflood
tcp	0.22	54	0.2	1	203	203	1.0	tcpsynflood
tcp	0.07	54	0.2	1	226	226	1.0	tcpsynflood
tcp	0.16	54	0.2	1	226	226	1.0	tcpsynflood
tcp	0.12	54	0.2	1	253	253	1.0	tcpsynflood
tcp	0.09	54	0.2	1	257	257	1.0	tcpsynflood
tcp	0.2	54	0.2	1	257	257	1.0	tcpsynflood
tcp	0.07	54	0.2	1	267	267	1.0	tcpsynflood
tcp	0.13	54	0.2	1	267	267	1.0	tcpsynflood
tcp	0.06	54	0.2	1	265	265	1.0	tcpsynflood
tcp	0.09	54	0.2	1	265	265	1.0	tcpsynflood
tcp	0.3	54	0.2	1	265	265	1.0	tcpsynflood
tcp	0.05	54	0.2	1	262	262	1.0	tcpsynflood
tcp	0.07	54	0.2	1	262	262	1.0	tcpsynflood
tcp	0.16	54	0.2	1	262	262	1.0	tcpsynflood
tcp	0.06	54	0.2	1	263	263	1.0	tcpsynflood
tcp	0.11	54	0.2	1	263	263	1.0	tcpsynflood
tcp	0.36	54	0.2	1	263	263	1.0	tcpsynflood
tcp	0.18	54	0.2	1	259	259	1.0	tcpsynflood
tcp	0.97	54	0.14	1	164	164	1.0	tcpsynflood
tcp	0.41	54	0.14	1	298	298	1.0	tcpsynflood
tcp	0.67	54	0.14	1	298	298	1.0	tcpsynflood
tcp	0.17	54	0.14	1	466	466	1.0	tcpsynflood
tcp	0.2	54	0.14	1	466	466	1.0	tcpsynflood
tcp	0.26	54	0.14	1	466	466	1.0	tcpsynflood
tcp	0.07	54	0.14	1	1079	1079	1.0	tcpsynflood
tcp	0.08	54	0.14	1	1079	1079	1.0	tcpsynflood
tcp	0.09	54	0.14	1	1079	1079	1.0	tcpsynflood
tcp	0.48	54	0.33	1	215	215	1.0	tcpsynflood
tcp	0.62	54	0.33	1	215	215	1.0	tcpsynflood
tcp	0.22	54	0.33	1	419	419	1.0	tcpsynflood
tcp	0.25	54	0.33	1	419	419	1.0	tcpsynflood
tcp	0.33	54	0.33	1	419	419	1.0	tcpsynflood
tcp	0.35	54	0.33	1	419	419	1.0	tcpsynflood
tcp	0.42	54	0.33	1	419	419	1.0	tcpsynflood
tcp	0.1	54	0.33	1	955	955	1.0	tcpsynflood
tcp	0.49	54	0.5	1	179	179	1.0	tcpsynflood
tcp	0.53	54	0.5	1	179	179	1.0	tcpsynflood
tcp	0.77	54	0.5	1	183	183	1.0	tcpsynflood
tcp	0.83	54	0.5	1	183	183	1.0	tcpsynflood
tcp	0.92	54	0.5	1	183	183	1.0	tcpsynflood
tcp	0.3	54	0.5	1	394	394	1.0	tcpsynflood
tcp	0.31	54	0.5	1	394	394	1.0	tcpsynflood
tcp	0.32	54	0.5	1	394	394	1.0	tcpsynflood
tcp	0.68	54	0.5	1	394	394	0.5	tcpsynflood
tcp	0.68	54	0.5	1	394	394	1.0	tcpsynflood
tcp	0.35	54	0.5	1	394	394	1.0	tcpsynflood
tcp	0.22	54	0.5	1	1168	1168	0.5	tcpsynflood
tcp	0.22	54	0.5	1	1168	1168	1.0	tcpsynflood
tcp	0.23	54	0.5	1	1168	1168	0.5	tcpsynflood
tcp	0.24	54	0.5	1	1168	1168	0.5	tcpsynflood
tcp	0.12	54	0.5	1	1168	1168	1.0	tcpsynflood
tcp	0.38	54	0.2	1	368	368	1.0	tcpsynflood
tcp	0.4	54	0.2	1	368	368	1.0	tcpsynflood
tcp	0.42	54	0.2	1	368	368	1.0	tcpsynflood
tcp	0.88	54	0.2	1	368	368	0.5	tcpsynflood
tcp	1.45	54	0.2	1	368	368	0.5	tcpsynflood
tcp	1.61	54	0.2	1	368	368	0.5	tcpsynflood
tcp	0.9	54	0.2	1	368	368	1.0	tcpsynflood
tcp	0.24	54	0.2	1	1111	1111	0.5	tcpsynflood
tcp	0.16	54	0.2	1	1111	1111	1.0	tcpsynflood
tcp	0.08	54	0.25	1	5253	5253	1.0	tcpsynflood
tcp	0.62	54	0.33	1	195	195	1.0	tcpsynflood
tcp	0.42	54	0.33	1	283	283	1.0	tcpsynflood
tcp	0.31	54	0.33	1	383	383	1.0	tcpsynflood
tcp	0.25	54	0.33	1	476	476	1.0	tcpsynflood
tcp	0.2	54	0.33	1	584	584	1.0	tcpsynflood
tcp	0.17	54	0.33	1	690	690	1.0	tcpsynflood
tcp	0.14	54	0.33	1	795	795	1.0	tcpsynflood
tcp	0.13	54	0.33	1	911	911	1.0	tcpsynflood
tcp	0.11	54	0.5	1	1025	1025	1.0	tcpsynflood
tcp	0.17	54	0.5	1	4355	4355	1.0	tcpsynflood
tcp	1.44	54	0.5	1	286	286	0.5	tcpsynflood
tcp	0.27	54	0.5	1	752	752	1.0	tcpsynflood
tcp	0.58	54	0.5	1	752	752	0.5	tcpsynflood
tcp	1.0	54	0.5	1	132	132	1.0	tcpsynflood
tcp	0.31	54	0.5	1	452	452	1.0	tcpsynflood
tcp	0.34	54	0.5	1	452	452	1.0	tcpsynflood
tcp	0.1	54	0.5	1	938	938	1.0	tcpsynflood
tcp	0.49	54	0.5	1	347	347	1.0	tcpsynflood
tcp	1.1	54	0.5	1	347	347	0.5	tcpsynflood
tcp	1.11	54	0.5	1	347	347	1.0	tcpsynflood
tcp	0.61	54	0.5	1	347	347	1.0	tcpsynflood
tcp	0.69	54	0.5	1	347	347	1.0	tcpsynflood
tcp	0.15	54	0.5	1	965	965	1.0	tcpsynflood
tcp	0.39	54	0.5	1	965	965	1.0	tcpsynflood
tcp	0.2	54	0.5	1	965	965	1.0	tcpsynflood
tcp	0.42	54	0.5	1	965	965	0.5	tcpsynflood
tcp	0.27	54	0.5	1	35	35	1.0	tcpsynflood
tcp	0.32	54	0.5	1	35	35	1.0	tcpsynflood
tcp	0.88	54	0.5	1	35	35	1.0	tcpsynflood
tcp	0.26	54	0.5	1	42	42	1.0	tcpsynflood
tcp	0.75	54	0.5	1	42	42	1.0	tcpsynflood
tcp	0.65	54	0.5	1	48	48	1.0	tcpsynflood
tcp	0.17	54	0.5	1	55	55	1.0	tcpsynflood
tcp	0.47	54	0.5	1	55	55	1.0	tcpsynflood
tcp	0.15	54	0.5	1	62	62	1.0	tcpsynflood
tcp	0.21	54	0.5	1	62	62	1.0	tcpsynflood
tcp	0.22	54	0.5	1	62	62	1.0	tcpsynflood
tcp	0.27	54	0.5	1	62	62	1.0	tcpsynflood
tcp	0.39	54	0.5	1	62	62	1.0	tcpsynflood
tcp	0.15	54	0.5	1	70	70	1.0	tcpsynflood
tcp	0.2	54	0.5	1	70	70	1.0	tcpsynflood
tcp	0.13	54	0.5	1	77	77	1.0	tcpsynflood
tcp	0.25	54	0.5	1	77	77	1.0	tcpsynflood
tcp	0.86	54	0.25	1	30	30	1.0	tcpsynflood
tcp	0.83	54	0.25	1	44	44	1.0	tcpsynflood
tcp	0.89	54	0.25	1	44	44	1.0	tcpsynflood
tcp	0.52	54	0.25	1	53	53	1.0	tcpsynflood
tcp	0.29	54	0.25	1	67	67	1.0	tcpsynflood
tcp	0.23	54	0.25	1	80	80	1.0	tcpsynflood
tcp	0.3	54	0.25	1	80	80	1.0	tcpsynflood
tcp	0.34	54	0.25	1	80	80	1.0	tcpsynflood
tcp	0.4	54	0.25	1	80	80	1.0	tcpsynflood
tcp	0.19	54	0.25	1	94	94	1.0	tcpsynflood
tcp	0.53	54	0.25	1	94	94	1.0	tcpsynflood
tcp	0.83	54	0.25	1	94	94	1.0	tcpsynflood
tcp	0.88	54	0.25	1	94	94	1.0	tcpsynflood
tcp	0.19	54	0.25	1	114	114	1.0	tcpsynflood
tcp	0.21	54	0.25	1	114	114	1.0	tcpsynflood
tcp	0.81	54	0.25	1	114	114	0.5	tcpsynflood
tcp	0.14	54	0.25	1	137	137	1.0	tcpsynflood
tcp	0.28	54	0.25	1	163	163	1.0	tcpsynflood
tcp	0.33	54	0.25	1	163	163	1.0	tcpsynflood
tcp	0.17	54	0.25	1	196	196	1.0	tcpsynflood
tcp	0.38	54	0.2	1	225	225	1.0	tcpsynflood
tcp	0.41	54	0.2	1	225	225	1.0	tcpsynflood
tcp	0.27	54	0.2	1	415	415	1.0	tcpsynflood
tcp	0.34	54	0.2	1	415	415	1.0	tcpsynflood
tcp	0.38	54	0.2	1	415	415	1.0	tcpsynflood
tcp	0.11	54	0.2	1	908	908	1.0	tcpsynflood
tcp	0.15	54	0.2	1	908	908	1.0	tcpsynflood
tcp	0.53	54	0.14	1	148	148	1.0	tcpsynflood
tcp	0.66	54	0.14	1	148	148	1.0	tcpsynflood
tcp	0.83	54	0.14	1	148	148	1.0	tcpsynflood
tcp	0.92	54	0.14	1	148	148	1.0	tcpsynflood
tcp	0.29	54	0.14	1	260	260	1.0	tcpsynflood
tcp	0.31	54	0.14	1	260	260	1.0	tcpsynflood
tcp	0.17	54	0.14	1	464	464	1.0	tcpsynflood
tcp	0.22	54	0.14	1	464	464	1.0	tcpsynflood
tcp	0.28	54	0.14	1	464	464	1.0	tcpsynflood
tcp	0.29	54	0.14	1	464	464	1.0	tcpsynflood
tcp	0.09	54	0.14	1	949	949	1.0	tcpsynflood
tcp	0.63	54	0.5	1	163	163	1.0	tcpsynflood
tcp	0.99	54	0.5	1	163	163	1.0	tcpsynflood
tcp	0.36	54	0.5	1	284	284	1.0	tcpsynflood
tcp	0.16	54	0.5	1	486	486	1.0	tcpsynflood
tcp	0.17	54	0.5	1	486	486	1.0	tcpsynflood
tcp	0.18	54	0.5	1	486	486	1.0	tcpsynflood
tcp	0.19	54	0.5	1	486	486	1.0	tcpsynflood
tcp	0.25	54	0.5	1	486	486	1.0	tcpsynflood
tcp	0.07	54	0.5	1	1095	1095	1.0	tcpsynflood
tcp	0.11	54	0.5	1	1095	1095	1.0	tcpsynflood
tcp	0.37	54	0.5	1	1617	1617	0.5	tcpsynflood
tcp	0.56	54	0.5	1	1617	1617	0.67	tcpsynflood
tcp	0.58	54	0.5	1	1617	1617	1.0	tcpsynflood
tcp	0.2	54	0.5	1	1617	1617	1.0	tcpsynflood
tcp	0.35	54	0.5	1	868	868	1.0	tcpsynflood
tcp	0.38	54	0.5	1	868	868	1.0	tcpsynflood
tcp	0.4	54	0.5	1	868	868	1.0	tcpsynflood
tcp	0.95	54	0.5	1	134	134	1.0	tcpsynflood
tcp	0.35	54	0.5	1	342	342	1.0	tcpsynflood
tcp	0.38	54	0.5	1	342	342	1.0	tcpsynflood
tcp	0.42	54	0.5	1	342	342	1.0	tcpsynflood
tcp	0.45	54	0.5	1	342	342	1.0	tcpsynflood
tcp	0.46	54	0.5	1	342	342	1.0	tcpsynflood
tcp	0.47	54	0.5	1	342	342	1.0	tcpsynflood
tcp	0.51	54	0.5	1	342	342	1.0	tcpsynflood
tcp	0.83	54	0.5	1	342	342	1.0	tcpsynflood
tcp	0.86	54	0.5	1	342	342	1.0	tcpsynflood
tcp	0.98	54	0.5	1	342	342	1.0	tcpsynflood
tcp	0.87	54	0.5	1	791	791	1.0	tcpsynflood
tcp	0.53	54	0.5	1	129	129	1.0	tcpsynflood
tcp	0.55	54	0.5	1	129	129	1.0	tcpsynflood
tcp	0.58	54	0.5	1	129	129	1.0	tcpsynflood
tcp	0.83	54	0.5	1	129	129	1.0	tcpsynflood
tcp	0.9	54	0.5	1	129	129	1.0	tcpsynflood
tcp	0.24	54	0.5	1	223	223	1.0	tcpsynflood
tcp	0.25	54	0.5	1	223	223	1.0	tcpsynflood
tcp	0.27	54	0.5	1	223	223	1.0	tcpsynflood
tcp	0.28	54	0.5	1	223	223	1.0	tcpsynflood
tcp	3.61	54	0.5	1	223	223	0.45	tcpsynflood
tcp	0.33	54	0.5	1	223	223	1.0	tcpsynflood
tcp	0.4	54	0.5	1	223	223	1.0	tcpsynflood
tcp	0.48	54	0.5	1	223	223	1.0	tcpsynflood
tcp	0.53	54	0.5	1	223	223	1.0	tcpsynflood
tcp	0.84	54	0.5	1	223	223	1.0	tcpsynflood
tcp	0.16	54	0.5	1	375	375	1.0	tcpsynflood
tcp	0.18	54	0.5	1	375	375	1.0	tcpsynflood
tcp	0.84	54	0.5	1	375	375	1.0	tcpsynflood
tcp	0.86	54	0.5	1	375	375	1.0	tcpsynflood
tcp	0.9	54	0.5	1	375	375	1.0	tcpsynflood
tcp	0.09	54	0.5	1	689	689	1.0	tcpsynflood
tcp	0.14	54	0.5	1	689	689	1.0	tcpsynflood
tcp	0.12	54	0.25	1	451	451	1.0	tcpsynflood
tcp	0.06	54	0.25	1	451	451	1.0	tcpsynflood
tcp	0.66	54	0.2	1	74	74	1.0	tcpsynflood
tcp	0.74	54	0.2	1	74	74	1.0	tcpsynflood
tcp	0.78	54	0.2	1	74	74	1.0	tcpsynflood
tcp	0.97	54	0.2	1	74	74	1.0	tcpsynflood
tcp	0.42	54	0.2	1	137	137	1.0	tcpsynflood
tcp	0.48	54	0.2	1	137	137	1.0	tcpsynflood
tcp	0.51	54	0.2	1	137	137	1.0	tcpsynflood
tcp	0.64	54	0.2	1	137	137	1.0	tcpsynflood
tcp	0.83	54	0.2	1	137	137	1.0	tcpsynflood
tcp	0.21	54	0.2	1	219	219	1.0	tcpsynflood
tcp	0.23	54	0.2	1	219	219	1.0	tcpsynflood
tcp	0.24	54	0.2	1	219	219	1.0	tcpsynflood
tcp	0.29	54	0.2	1	219	219	1.0	tcpsynflood
tcp	0.65	54	0.2	1	219	219	0.5	tcpsynflood
tcp	0.36	54	0.2	1	219	219	1.0	tcpsynflood
tcp	0.37	54	0.2	1	219	219	1.0	tcpsynflood
tcp	0.52	54	0.2	1	219	219	1.0	tcpsynflood
tcp	0.83	54	0.2	1	219	219	1.0	tcpsynflood
tcp	0.13	54	0.2	1	336	336	1.0	tcpsynflood
tcp	0.14	54	0.2	1	336	336	1.0	tcpsynflood
tcp	0.3	54	0.2	1	336	336	1.0	tcpsynflood
tcp	0.31	54	0.2	1	336	336	1.0	tcpsynflood
tcp	0.86	54	0.2	1	336	336	1.0	tcpsynflood
tcp	0.69	54	0.5	1	42	42	1.0	tcpsynflood
tcp	0.42	54	0.5	1	76	76	1.0	tcpsynflood
tcp	0.55	54	0.5	1	76	76	1.0	tcpsynflood
tcp	0.6	54	0.5	1	76	76	1.0	tcpsynflood
tcp	0.64	54	0.5	1	76	76	1.0	tcpsynflood
tcp	0.52	54	0.5	1	112	112	1.0	tcpsynflood
tcp	0.53	54	0.5	1	112	112	1.0	tcpsynflood
tcp	0.18	54	0.5	1	155	155	1.0	tcpsynflood
tcp	0.19	54	0.5	1	155	155	1.0	tcpsynflood
tcp	0.21	54	0.5	1	155	155	1.0	tcpsynflood
tcp	0.27	54	0.5	1	155	155	1.0	tcpsynflood
tcp	0.4	54	0.5	1	155	155	1.0	tcpsynflood
tcp	0.5	54	0.5	1	155	155	1.0	tcpsynflood
tcp	0.59	54	0.5	1	155	155	1.0	tcpsynflood
tcp	0.89	54	0.5	1	155	155	1.0	tcpsynflood
tcp	0.81	54	0.5	1	208	208	1.0	tcpsynflood
tcp	0.23	54	0.5	1	208	208	1.0	tcpsynflood
tcp	0.24	54	0.5	1	208	208	1.0	tcpsynflood
tcp	0.26	54	0.5	1	208	208	1.0	tcpsynflood
tcp	0.83	54	0.5	1	208	208	1.0	tcpsynflood
tcp	0.11	54	0.5	1	278	278	1.0	tcpsynflood
tcp	0.13	54	0.5	1	278	278	1.0	tcpsynflood
tcp	0.19	54	0.5	1	278	278	1.0	tcpsynflood
tcp	0.2	54	0.5	1	278	278	1.0	tcpsynflood
tcp	0.3	54	0.5	1	278	278	1.0	tcpsynflood
tcp	0.31	54	0.5	1	278	278	1.0	tcpsynflood
tcp	0.34	54	0.5	1	278	278	1.0	tcpsynflood
tcp	0.35	54	0.5	1	278	278	1.0	tcpsynflood
tcp	0.84	54	0.5	1	278	278	1.0	tcpsynflood
tcp	0.91	54	0.5	1	278	278	1.0	tcpsynflood
tcp	0.25	54	0.5	1	376	376	1.0	tcpsynflood
tcp	0.85	54	0.5	1	376	376	1.0	tcpsynflood
tcp	0.86	54	0.5	1	376	376	1.0	tcpsynflood
tcp	0.05	54	0.5	1	515	515	1.0	tcpsynflood
tcp	0.06	54	0.5	1	515	515	1.0	tcpsynflood
tcp	0.07	54	0.5	1	515	515	1.0	tcpsynflood
tcp	0.09	54	0.5	1	515	515	1.0	tcpsynflood
tcp	0.1	54	0.5	1	515	515	1.0	tcpsynflood
tcp	0.14	54	0.5	1	515	515	1.0	tcpsynflood
tcp	0.16	54	0.5	1	515	515	1.0	tcpsynflood
tcp	0.86	54	0.2	1	43	43	1.0	tcpsynflood
tcp	0.51	54	0.2	1	80	80	1.0	tcpsynflood
tcp	0.53	54	0.2	1	80	80	1.0	tcpsynflood
tcp	0.28	54	0.2	1	124	124	1.0	tcpsynflood
tcp	0.4	54	0.2	1	124	124	1.0	tcpsynflood
tcp	0.5	54	0.2	1	124	124	1.0	tcpsynflood
tcp	0.51	54	0.2	1	124	124	1.0	tcpsynflood
tcp	0.54	54	0.2	1	124	124	1.0	tcpsynflood
tcp	0.64	54	0.2	1	124	124	1.0	tcpsynflood
tcp	0.88	54	0.2	1	124	124	1.0	tcpsynflood
tcp	0.18	54	0.2	1	176	176	1.0	tcpsynflood
tcp	0.24	54	0.2	1	176	176	1.0	tcpsynflood
tcp	0.28	54	0.2	1	176	176	1.0	tcpsynflood
tcp	0.3	54	0.2	1	176	176	1.0	tcpsynflood
tcp	0.42	54	0.2	1	176	176	1.0	tcpsynflood
tcp	0.49	54	0.2	1	176	176	1.0	tcpsynflood
tcp	0.82	54	0.2	1	176	176	1.0	tcpsynflood
tcp	0.14	54	0.2	1	244	244	1.0	tcpsynflood
tcp	0.15	54	0.2	1	244	244	1.0	tcpsynflood
tcp	0.16	54	0.2	1	244	244	1.0	tcpsynflood
tcp	0.19	54	0.2	1	244	244	1.0	tcpsynflood
tcp	0.3	54	0.2	1	244	244	1.0	tcpsynflood
tcp	0.31	54	0.2	1	244	244	1.0	tcpsynflood
tcp	0.33	54	0.2	1	244	244	1.0	tcpsynflood
tcp	0.39	54	0.2	1	244	244	1.0	tcpsynflood
tcp	0.98	54	0.2	1	244	244	1.0	tcpsynflood
tcp	0.11	54	0.2	1	338	338	1.0	tcpsynflood
tcp	0.13	54	0.2	1	338	338	1.0	tcpsynflood
tcp	0.26	54	0.2	1	338	338	1.0	tcpsynflood
tcp	0.83	54	0.2	1	338	338	1.0	tcpsynflood
tcp	0.85	54	0.2	1	338	338	1.0	tcpsynflood
tcp	0.09	54	0.2	1	475	475	1.0	tcpsynflood
tcp	0.12	54	0.2	1	475	475	1.0	tcpsynflood
tcp	0.16	54	0.2	1	475	475	1.0	tcpsynflood
tcp	0.83	54	0.2	1	475	475	1.0	tcpsynflood
tcp	0.84	54	0.2	1	475	475	1.0	tcpsynflood
tcp	0.88	54	0.2	1	552	552	1.0	tcpsynflood
tcp	0.89	54	0.2	1	552	552	1.0	tcpsynflood
tcp	0.86	54	0.5	1	36	36	1.0	tcpsynflood
tcp	0.49	54	0.5	1	74	74	1.0	tcpsynflood
tcp	0.57	54	0.5	1	74	74	1.0	tcpsynflood
tcp	0.59	54	0.5	1	74	74	1.0	tcpsynflood
tcp	0.46	54	0.5	1	75	75	1.0	tcpsynflood
tcp	0.47	54	0.5	1	117	117	1.0	tcpsynflood
tcp	0.24	54	0.5	1	117	117	1.0	tcpsynflood
tcp	0.76	54	0.5	1	117	117	1.0	tcpsynflood
tcp	0.8	54	0.5	1	117	117	1.0	tcpsynflood
tcp	0.2	54	0.5	1	158	158	1.0	tcpsynflood
tcp	0.28	54	0.5	1	158	158	1.0	tcpsynflood
tcp	0.18	54	0.5	1	159	159	1.0	tcpsynflood
tcp	0.13	54	0.5	1	201	201	1.0	tcpsynflood
tcp	0.14	54	0.5	1	201	201	1.0	tcpsynflood
tcp	0.7	54	0.33	1	28	28	1.0	tcpsynflood
tcp	0.51	54	0.33	1	44	44	1.0	tcpsynflood
tcp	0.91	54	0.33	1	44	44	1.0	tcpsynflood
tcp	0.27	54	0.33	1	64	64	1.0	tcpsynflood
tcp	0.31	54	0.33	1	64	64	1.0	tcpsynflood
tcp	0.39	54	0.33	1	64	64	1.0	tcpsynflood
tcp	0.46	54	0.33	1	64	64	1.0	tcpsynflood
tcp	0.18	54	0.33	1	85	85	1.0	tcpsynflood
tcp	0.45	54	0.33	1	85	85	1.0	tcpsynflood
tcp	0.53	54	0.33	1	85	85	1.0	tcpsynflood
tcp	0.17	54	0.33	1	108	108	1.0	tcpsynflood
tcp	0.25	54	0.33	1	108	108	1.0	tcpsynflood
tcp	0.28	54	0.33	1	108	108	1.0	tcpsynflood
tcp	0.41	54	0.33	1	108	108	1.0	tcpsynflood
tcp	0.51	54	0.33	1	108	108	1.0	tcpsynflood
tcp	0.63	54	0.33	1	108	108	1.0	tcpsynflood
tcp	0.82	54	0.33	1	108	108	1.0	tcpsynflood
tcp	0.12	54	0.33	1	128	128	1.0	tcpsynflood
tcp	0.19	54	0.33	1	128	128	1.0	tcpsynflood
tcp	0.21	54	0.33	1	128	128	1.0	tcpsynflood
tcp	0.42	54	0.33	1	128	128	1.0	tcpsynflood
tcp	0.43	54	0.33	1	128	128	1.0	tcpsynflood
tcp	0.09	54	0.33	1	148	148	1.0	tcpsynflood
tcp	0.12	54	0.33	1	148	148	1.0	tcpsynflood
tcp	0.13	54	0.33	1	148	148	1.0	tcpsynflood
tcp	0.15	54	0.33	1	148	148	1.0	tcpsynflood
tcp	0.17	54	0.33	1	148	148	1.0	tcpsynflood
tcp	0.19	54	0.33	1	148	148	1.0	tcpsynflood
tcp	0.2	54	0.33	1	148	148	1.0	tcpsynflood
tcp	0.24	54	0.33	1	148	148	1.0	tcpsynflood
tcp	0.44	54	0.33	1	148	148	1.0	tcpsynflood
tcp	0.11	54	0.33	1	168	168	1.0	tcpsynflood
tcp	0.12	54	0.33	1	168	168	1.0	tcpsynflood
tcp	0.13	54	0.33	1	168	168	1.0	tcpsynflood
tcp	0.15	54	0.33	1	168	168	1.0	tcpsynflood
tcp	0.16	54	0.33	1	168	168	1.0	tcpsynflood
tcp	0.2	54	0.33	1	168	168	1.0	tcpsynflood
tcp	0.25	54	0.33	1	168	168	1.0	tcpsynflood
tcp	0.31	54	0.33	1	168	168	1.0	tcpsynflood
tcp	0.39	54	0.33	1	168	168	1.0	tcpsynflood
tcp	0.83	54	0.33	1	168	168	1.0	tcpsynflood
tcp	0.07	54	0.33	1	194	194	1.0	tcpsynflood
tcp	0.08	54	0.33	1	194	194	1.0	tcpsynflood
tcp	0.09	54	0.33	1	194	194	1.0	tcpsynflood
tcp	0.12	54	0.33	1	194	194	1.0	tcpsynflood
tcp	0.15	54	0.33	1	194	194	1.0	tcpsynflood
tcp	0.21	54	0.33	1	194	194	1.0	tcpsynflood
tcp	0.29	54	0.33	1	194	194	1.0	tcpsynflood
tcp	0.98	54	0.33	1	194	194	1.0	tcpsynflood
tcp	0.06	54	0.33	1	226	226	1.0	tcpsynflood
tcp	0.1	54	0.33	1	226	226	1.0	tcpsynflood
tcp	0.14	54	0.33	1	226	226	1.0	tcpsynflood
tcp	0.17	54	0.33	1	226	226	1.0	tcpsynflood
tcp	0.27	54	0.33	1	226	226	1.0	tcpsynflood
tcp	0.84	54	0.33	1	226	226	1.0	tcpsynflood
tcp	0.1	54	0.33	1	262	262	1.0	tcpsynflood
tcp	0.44	54	0.33	1	262	262	1.0	tcpsynflood
tcp	0.12	54	0.33	1	262	262	1.0	tcpsynflood
tcp	0.15	54	0.33	1	262	262	1.0	tcpsynflood
tcp	0.23	54	0.33	1	262	262	1.0	tcpsynflood
tcp	0.05	54	0.33	1	256	256	1.0	tcpsynflood
tcp	0.1	54	0.5	1	296	296	1.0	tcpsynflood
tcp	0.11	54	0.5	1	296	296	1.0	tcpsynflood
tcp	0.18	54	0.5	1	296	296	1.0	tcpsynflood
tcp	0.19	54	0.5	1	296	296	1.0	tcpsynflood
tcp	0.21	54	0.5	1	340	340	1.0	tcpsynflood
tcp	0.05	54	0.5	1	337	337	1.0	tcpsynflood
tcp	0.06	54	0.5	1	289	289	1.0	tcpsynflood
tcp	0.5	54	0.2	1	20	20	1.0	tcpsynflood
tcp	0.33	54	0.2	1	47	47	1.0	tcpsynflood
tcp	0.38	54	0.2	1	47	47	1.0	tcpsynflood
tcp	0.42	54	0.2	1	47	47	1.0	tcpsynflood
tcp	0.2	54	0.2	1	230	230	1.0	tcpsynflood
tcp	0.68	54	0.2	1	230	230	1.0	tcpsynflood
tcp	0.69	54	0.2	1	230	230	1.0	tcpsynflood
tcp	0.77	54	0.2	1	230	230	1.0	tcpsynflood
tcp	0.89	54	0.2	1	230	230	1.0	tcpsynflood
tcp	0.99	54	0.2	1	230	230	1.0	tcpsynflood
tcp	0.26	54	0.2	1	601	601	1.0	tcpsynflood
tcp	0.29	54	0.2	1	601	601	1.0	tcpsynflood
tcp	0.23	54	0.2	1	601	601	1.0	tcpsynflood
tcp	0.5	54	0.2	1	601	601	0.5	tcpsynflood
tcp	0.55	54	0.2	1	601	601	0.5	tcpsynflood
tcp	0.91	54	0.2	1	601	601	1.0	tcpsynflood
tcp	0.94	54	0.2	1	601	601	1.0	tcpsynflood
tcp	0.95	54	0.2	1	601	601	1.0	tcpsynflood
tcp	0.98	54	0.2	1	601	601	1.0	tcpsynflood
tcp	0.94	54	0.2	1	180	180	1.0	tcpsynflood
tcp	0.95	54	0.2	1	180	180	1.0	tcpsynflood
tcp	0.29	54	0.2	1	236	236	1.0	tcpsynflood
tcp	0.3	54	0.2	1	236	236	1.0	tcpsynflood
tcp	0.33	54	0.2	1	236	236	1.0	tcpsynflood
tcp	0.67	54	0.2	1	236	236	0.5	tcpsynflood
tcp	0.34	54	0.2	1	236	236	1.0	tcpsynflood
tcp	0.68	54	0.2	1	236	236	0.5	tcpsynflood
tcp	0.71	54	0.2	1	236	236	1.0	tcpsynflood
tcp	0.72	54	0.2	1	236	236	0.5	tcpsynflood
tcp	0.36	54	0.2	1	236	236	1.0	tcpsynflood
tcp	0.37	54	0.2	1	236	236	1.0	tcpsynflood
tcp	0.39	54	0.2	1	236	236	1.0	tcpsynflood
tcp	0.4	54	0.2	1	236	236	1.0	tcpsynflood
tcp	0.19	54	0.2	1	322	322	1.0	tcpsynflood
tcp	0.42	54	0.2	1	322	322	0.0	tcpsynflood
tcp	0.22	54	0.2	1	493	493	1.0	tcpsynflood
tcp	0.28	54	0.5	1	2122	2122	1.0	tcpsynflood
tcp	0.58	54	0.25	1	2744	2744	1.0	tcpsynflood
tcp	0.86	54	0.25	1	118	118	1.0	tcpsynflood
tcp	0.35	54	0.25	1	283	283	1.0	tcpsynflood
tcp	0.37	54	0.25	1	283	283	1.0	tcpsynflood
tcp	0.4	54	0.25	1	283	283	1.0	tcpsynflood
tcp	0.41	54	0.25	1	283	283	1.0	tcpsynflood
tcp	0.43	54	0.25	1	283	283	1.0	tcpsynflood
tcp	0.55	54	0.25	1	283	283	1.0	tcpsynflood
tcp	0.56	54	0.25	1	283	283	1.0	tcpsynflood
tcp	0.85	54	0.25	1	283	283	1.0	tcpsynflood
tcp	0.9	54	0.25	1	283	283	1.0	tcpsynflood
tcp	0.94	54	0.25	1	283	283	1.0	tcpsynflood
tcp	0.16	54	0.25	1	650	650	1.0	tcpsynflood
tcp	0.17	54	0.25	1	650	650	1.0	tcpsynflood
tcp	0.34	54	0.25	1	650	650	1.0	tcpsynflood
tcp	0.91	54	0.25	1	650	650	1.0	tcpsynflood
tcp	0.86	54	0.25	1	124	124	1.0	tcpsynflood
tcp	0.87	54	0.25	1	124	124	1.0	tcpsynflood
tcp	0.93	54	0.25	1	124	124	1.0	tcpsynflood
tcp	0.94	54	0.25	1	124	124	1.0	tcpsynflood
tcp	0.96	54	0.25	1	124	124	1.0	tcpsynflood
tcp	0.35	54	0.25	1	306	306	1.0	tcpsynflood
tcp	0.4	54	0.25	1	306	306	1.0	tcpsynflood
tcp	0.41	54	0.25	1	306	306	1.0	tcpsynflood
tcp	0.42	54	0.25	1	306	306	1.0	tcpsynflood
tcp	0.49	54	0.25	1	306	306	1.0	tcpsynflood
tcp	0.54	54	0.25	1	306	306	1.0	tcpsynflood
tcp	0.16	54	0.25	1	315	315	1.0	tcpsynflood
tcp	0.19	54	0.25	1	315	315	1.0	tcpsynflood
tcp	0.26	54	0.25	1	315	315	1.0	tcpsynflood
tcp	0.84	54	0.12	1	155	155	1.0	tcpsynflood
tcp	0.95	54	0.12	1	155	155	1.0	tcpsynflood
tcp	0.3	54	0.12	1	393	393	1.0	tcpsynflood
tcp	0.32	54	0.12	1	393	393	1.0	tcpsynflood
tcp	0.85	54	0.12	1	393	393	1.0	tcpsynflood
tcp	0.87	54	0.12	1	393	393	1.0	tcpsynflood
tcp	0.94	54	0.12	1	393	393	1.0	tcpsynflood
tcp	0.14	54	0.12	1	1088	1088	1.0	tcpsynflood
tcp	0.95	54	0.12	1	1088	1088	1.0	tcpsynflood
tcp	0.98	54	0.12	1	1088	1088	1.0	tcpsynflood
tcp	0.4	54	0.5	1	325	325	1.0	tcpsynflood
tcp	0.84	54	0.5	1	325	325	1.0	tcpsynflood
tcp	0.91	54	0.5	1	325	325	1.0	tcpsynflood
tcp	0.18	54	0.5	1	931	931	1.0	tcpsynflood
tcp	0.19	54	0.5	1	931	931	1.0	tcpsynflood
tcp	0.83	54	0.5	1	931	931	1.0	tcpsynflood
tcp	0.86	54	0.5	1	931	931	1.0	tcpsynflood
tcp	0.84	54	0.5	1	203	203	1.0	tcpsynflood
tcp	0.86	54	0.5	1	203	203	1.0	tcpsynflood
tcp	0.89	54	0.5	1	203	203	1.0	tcpsynflood
tcp	1.95	54	0.5	1	203	203	1.0	tcpsynflood
tcp	0.54	54	0.5	1	534	534	0.5	tcpsynflood
tcp	0.28	54	0.5	1	534	534	1.0	tcpsynflood
tcp	0.31	54	0.5	1	534	534	1.0	tcpsynflood
tcp	0.35	54	0.5	1	534	534	1.0	tcpsynflood
tcp	0.36	54	0.5	1	534	534	1.0	tcpsynflood
tcp	0.84	54	0.5	1	534	534	1.0	tcpsynflood
tcp	0.85	54	0.5	1	534	534	1.0	tcpsynflood
tcp	1.71	54	0.5	1	534	534	1.0	tcpsynflood
tcp	0.9	54	0.5	1	534	534	1.0	tcpsynflood
tcp	0.98	54	0.5	1	151	151	1.0	tcpsynflood
tcp	0.87	54	0.5	1	151	151	1.0	tcpsynflood
tcp	0.97	54	0.5	1	151	151	1.0	tcpsynflood
tcp	0.32	54	0.5	1	300	300	1.0	tcpsynflood
tcp	0.39	54	0.5	1	300	300	1.0	tcpsynflood
tcp	0.43	54	0.5	1	300	300	1.0	tcpsynflood
tcp	0.45	54	0.5	1	300	300	1.0	tcpsynflood
tcp	0.47	54	0.5	1	300	300	1.0	tcpsynflood
tcp	0.17	54	0.5	1	306	306	1.0	tcpsynflood
tcp	0.37	54	0.5	1	306	306	0.5	tcpsynflood
tcp	0.18	54	0.5	1	306	306	1.0	tcpsynflood
tcp	0.32	54	0.5	1	306	306	1.0	tcpsynflood
tcp	0.2	54	0.5	1	660	660	0.0	tcpsynflood
tcp	1.42	54	0.5	1	381	381	1.0	tcpsynflood
tcp	1.47	54	0.5	1	381	381	1.0	tcpsynflood
tcp	2.25	54	0.5	1	381	381	0.67	tcpsynflood
tcp	0.83	54	0.5	1	381	381	1.0	tcpsynflood
tcp	0.87	54	0.5	1	381	381	1.0	tcpsynflood
tcp	0.91	54	0.5	1	381	381	1.0	tcpsynflood
tcp	0.93	54	0.5	1	381	381	1.0	tcpsynflood
tcp	0.98	54	0.5	1	381	381	1.0	tcpsynflood
tcp	0.27	54	0.5	1	1668	1668	1.0	tcpsynflood
tcp	0.13	54	0.5	1	1668	1668	1.0	tcpsynflood
tcp	0.41	54	0.5	1	1668	1668	0.67	tcpsynflood
tcp	0.3	54	0.5	1	1668	1668	0.5	tcpsynflood
tcp	0.38	54	0.2	1	1914	1914	0.75	tcpsynflood
tcp	0.29	54	0.2	1	1914	1914	1.0	tcpsynflood
tcp	0.37	54	0.5	1	349	349	1.0	tcpsynflood
tcp	0.38	54	0.5	1	349	349	1.0	tcpsynflood
tcp	0.47	54	0.5	1	349	349	1.0	tcpsynflood
tcp	0.48	54	0.5	1	349	349	1.0	tcpsynflood
tcp	0.49	54	0.5	1	349	349	1.0	tcpsynflood
tcp	0.5	54	0.5	1	349	349	1.0	tcpsynflood
tcp	0.17	54	0.5	1	1020	1020	1.0	tcpsynflood
tcp	0.73	54	0.2	1	47	47	1.0	tcpsynflood
tcp	0.37	54	0.2	1	146	146	1.0	tcpsynflood
tcp	0.83	54	0.2	1	146	146	1.0	tcpsynflood
tcp	0.3	54	0.2	1	253	253	1.0	tcpsynflood
tcp	0.31	54	0.2	1	253	253	1.0	tcpsynflood
tcp	0.33	54	0.2	1	253	253	1.0	tcpsynflood
tcp	0.35	54	0.2	1	253	253	1.0	tcpsynflood
tcp	0.36	54	0.2	1	253	253	1.0	tcpsynflood
tcp	0.37	54	0.2	1	253	253	1.0	tcpsynflood
tcp	0.77	54	0.2	1	253	253	1.0	tcpsynflood
tcp	0.94	54	0.2	1	253	253	1.0	tcpsynflood
tcp	0.95	54	0.2	1	253	253	1.0	tcpsynflood
tcp	0.15	54	0.2	1	518	518	1.0	tcpsynflood
tcp	0.27	54	0.2	1	518	518	1.0	tcpsynflood
tcp	0.28	54	0.2	1	518	518	1.0	tcpsynflood
tcp	0.29	54	0.2	1	518	518	1.0	tcpsynflood
tcp	0.83	54	0.2	1	518	518	1.0	tcpsynflood
tcp	1.0	54	0.2	1	518	518	1.0	tcpsynflood
tcp	0.88	54	0.5	1	93	93	1.0	tcpsynflood
tcp	0.98	54	0.5	1	94	94	1.0	tcpsynflood
tcp	0.48	54	0.5	1	191	191	1.0	tcpsynflood
tcp	0.5	54	0.5	1	191	191	1.0	tcpsynflood
tcp	0.25	54	0.5	1	194	194	1.0	tcpsynflood
tcp	0.26	54	0.5	1	194	194	1.0	tcpsynflood
tcp	0.3	54	0.5	1	194	194	1.0	tcpsynflood
tcp	0.5	54	0.5	1	194	194	1.0	tcpsynflood
tcp	0.58	54	0.5	1	194	194	1.0	tcpsynflood
tcp	0.63	54	0.5	1	194	194	1.0	tcpsynflood
tcp	0.71	54	0.5	1	194	194	1.0	tcpsynflood
tcp	0.18	54	0.5	1	260	260	1.0	tcpsynflood
tcp	0.12	54	0.5	1	317	317	1.0	tcpsynflood
tcp	0.18	54	0.5	1	416	416	1.0	tcpsynflood
tcp	0.09	54	0.5	1	416	416	1.0	tcpsynflood
tcp	0.41	54	0.5	1	133	133	1.0	tcpsynflood
tcp	0.17	54	0.5	1	192	192	1.0	tcpsynflood
tcp	0.23	54	0.5	1	192	192	1.0	tcpsynflood
tcp	0.28	54	0.5	1	192	192	1.0	tcpsynflood
tcp	0.14	54	0.5	1	270	270	1.0	tcpsynflood
tcp	0.19	54	0.5	1	270	270	1.0	tcpsynflood
tcp	0.21	54	0.5	1	270	270	1.0	tcpsynflood
tcp	0.83	54	0.5	1	270	270	1.0	tcpsynflood
tcp	0.11	54	0.5	1	384	384	1.0	tcpsynflood
tcp	0.14	54	0.5	1	384	384	1.0	tcpsynflood
tcp	0.06	54	0.5	1	582	582	1.0	tcpsynflood
tcp	0.14	54	0.5	1	582	582	1.0	tcpsynflood
tcp	0.83	54	0.5	1	582	582	1.0	tcpsynflood
tcp	0.86	54	0.5	1	582	582	1.0	tcpsynflood
tcp	0.15	54	0.5	1	158	158	1.0	tcpsynflood
tcp	0.22	54	0.5	1	158	158	1.0	tcpsynflood
tcp	0.76	54	0.5	1	158	158	1.0	tcpsynflood
tcp	0.13	54	0.5	1	199	199	1.0	tcpsynflood
tcp	0.16	54	0.5	1	199	199	1.0	tcpsynflood
tcp	0.31	54	0.5	1	199	199	1.0	tcpsynflood
tcp	0.33	54	0.5	1	226	226	1.0	tcpsynflood
tcp	0.08	54	0.5	1	253	253	1.0	tcpsynflood
tcp	0.18	54	0.5	1	253	253	1.0	tcpsynflood
tcp	0.08	54	0.5	1	287	287	1.0	tcpsynflood
tcp	0.11	54	0.5	1	287	287	1.0	tcpsynflood
tcp	0.1	54	0.5	1	330	330	1.0	tcpsynflood
tcp	0.08	54	0.5	1	327	327	1.0	tcpsynflood
tcp	0.06	54	0.5	1	337	337	1.0	tcpsynflood
tcp	0.14	54	0.5	1	337	337	1.0	tcpsynflood
tcp	0.05	54	0.5	1	328	328	1.0	tcpsynflood
tcp	0.06	54	0.5	1	328	328	1.0	tcpsynflood
tcp	0.07	54	0.5	1	328	328	1.0	tcpsynflood
tcp	0.07	54	0.5	1	349	349	1.0	tcpsynflood
tcp	0.09	54	0.5	1	342	342	1.0	tcpsynflood
tcp	0.05	54	0.5	1	367	367	1.0	tcpsynflood
tcp	0.09	54	0.5	1	367	367	1.0	tcpsynflood
tcp	0.26	54	0.5	1	367	367	0.0	tcpsynflood
tcp	0.12	54	0.5	1	374	374	1.0	tcpsynflood
tcp	0.08	54	0.5	1	288	288	1.0	tcpsynflood
tcp	0.08	54	0.5	1	288	288	1.0	tcpsynflood
tcp	0.08	54	0.5	1	288	288	1.0	tcpsynflood
tcp	0.11	54	0.5	1	288	288	1.0	tcpsynflood
tcp	0.06	54	0.5	1	399	399	1.0	tcpsynflood
tcp	0.37	54	0.5	1	124	124	1.0	tcpsynflood
tcp	0.11	54	0.5	1	149	149	1.0	tcpsynflood
tcp	0.16	54	0.5	1	149	149	1.0	tcpsynflood
tcp	0.83	54	0.5	1	249	249	1.0	tcpsynflood
tcp	0.06	54	0.5	1	285	285	1.0	tcpsynflood
tcp	0.11	54	0.5	1	285	285	1.0	tcpsynflood
tcp	0.12	54	0.5	1	285	285	1.0	tcpsynflood
tcp	0.83	54	0.5	1	285	285	1.0	tcpsynflood
tcp	0.2	54	0.5	1	285	285	1.0	tcpsynflood
tcp	0.55	54	0.5	1	108	108	1.0	tcpsynflood
tcp	0.66	54	0.5	1	108	108	1.0	tcpsynflood
tcp	0.34	54	0.5	1	187	187	1.0	tcpsynflood
tcp	0.83	54	0.5	1	187	187	1.0	tcpsynflood
tcp	0.17	54	0.5	1	306	306	1.0	tcpsynflood
tcp	0.2	54	0.5	1	306	306	1.0	tcpsynflood
tcp	0.11	54	0.5	1	513	513	1.0	tcpsynflood
tcp	0.18	54	0.5	1	513	513	1.0	tcpsynflood
tcp	0.22	54	0.5	1	513	513	1.0	tcpsynflood
tcp	0.09	54	0.5	1	974	974	1.0	tcpsynflood
tcp	0.91	54	0.5	1	974	974	1.0	tcpsynflood
tcp	0.97	54	0.5	1	974	974	1.0	tcpsynflood
tcp	0.66	54	0.5	1	162	162	1.0	tcpsynflood
tcp	0.68	54	0.5	1	162	162	1.0	tcpsynflood
tcp	1.92	54	0.5	1	162	162	0.5	tcpsynflood
tcp	0.47	54	0.5	1	366	366	1.0	tcpsynflood
tcp	0.86	54	0.33	1	119	119	1.0	tcpsynflood
tcp	0.16	54	0.33	1	656	656	1.0	tcpsynflood
tcp	0.17	54	0.33	1	656	656	1.0	tcpsynflood
tcp	0.87	54	0.33	1	656	656	1.0	tcpsynflood
tcp	0.94	54	0.33	1	656	656	1.0	tcpsynflood
tcp	0.45	54	0.5	1	70	70	1.0	tcpsynflood
tcp	1.64	54	0.5	1	120	120	1.0	tcpsynflood
tcp	0.11	54	0.5	1	160	160	1.0	tcpsynflood
tcp	0.29	54	0.5	1	126	126	1.0	tcpsynflood
tcp	0.43	54	0.5	1	145	145	1.0	tcpsynflood
tcp	0.27	54	0.5	1	61	61	1.0	tcpsynflood
tcp	0.39	54	0.5	1	61	61	1.0	tcpsynflood
tcp	0.33	54	0.5	1	80	80	1.0	tcpsynflood
tcp	0.67	54	0.5	1	80	80	1.0	tcpsynflood
tcp	0.21	54	0.5	1	100	100	1.0	tcpsynflood
tcp	0.24	54	0.5	1	100	100	1.0	tcpsynflood
tcp	0.32	54	0.5	1	100	100	1.0	tcpsynflood
tcp	0.28	54	0.5	1	122	122	1.0	tcpsynflood
tcp	0.12	54	0.5	1	147	147	1.0	tcpsynflood
tcp	0.34	54	0.5	1	147	147	1.0	tcpsynflood
tcp	0.83	54	0.5	1	174	174	1.0	tcpsynflood
tcp	0.45	54	0.33	1	52	52	1.0	tcpsynflood
tcp	0.34	54	0.33	1	90	90	1.0	tcpsynflood
tcp	0.32	54	0.33	1	112	112	1.0	tcpsynflood
tcp	0.17	54	0.33	1	136	136	1.0	tcpsynflood
tcp	0.19	54	0.33	1	136	136	1.0	tcpsynflood
tcp	0.11	54	0.33	1	162	162	1.0	tcpsynflood
tcp	0.13	54	0.33	1	192	192	1.0	tcpsynflood
tcp	0.15	54	0.33	1	192	192	1.0	tcpsynflood
tcp	0.09	54	0.33	1	226	226	1.0	tcpsynflood
tcp	0.14	54	0.33	1	282	282	1.0	tcpsynflood
tcp	0.2	54	0.33	1	282	282	1.0	tcpsynflood
tcp	0.85	54	0.33	1	282	282	1.0	tcpsynflood
tcp	0.12	54	0.5	1	282	282	1.0	tcpsynflood
tcp	0.81	54	0.5	1	282	282	1.0	tcpsynflood
tcp	0.27	54	0.5	1	152	152	1.0	tcpsynflood
tcp	0.13	54	0.5	1	192	192	1.0	tcpsynflood
tcp	0.18	54	0.5	1	240	240	1.0	tcpsynflood
tcp	0.09	54	0.5	1	301	301	1.0	tcpsynflood
tcp	0.49	54	0.33	1	49	49	1.0	tcpsynflood
tcp	0.15	54	0.33	1	134	134	1.0	tcpsynflood
tcp	0.2	54	0.33	1	134	134	1.0	tcpsynflood
tcp	0.28	54	0.33	1	169	169	1.0	tcpsynflood
tcp	0.55	54	0.33	1	169	169	1.0	tcpsynflood
tcp	0.16	54	0.33	1	213	213	1.0	tcpsynflood
tcp	0.1	54	0.33	1	267	267	1.0	tcpsynflood
tcp	0.16	54	0.33	1	267	267	1.0	tcpsynflood
tcp	0.17	54	0.33	1	267	267	1.0	tcpsynflood
tcp	0.09	54	0.33	1	337	337	1.0	tcpsynflood
tcp	0.11	54	0.33	1	337	337	1.0	tcpsynflood
tcp	0.82	54	0.33	1	337	337	1.0	tcpsynflood
tcp	0.06	54	0.33	1	393	393	1.0	tcpsynflood
tcp	0.84	54	0.33	1	394	394	1.0	tcpsynflood
tcp	0.85	54	0.33	1	394	394	1.0	tcpsynflood
tcp	0.05	54	0.33	1	413	413	1.0	tcpsynflood
tcp	0.13	54	0.33	1	413	413	1.0	tcpsynflood
tcp	0.84	54	0.33	1	413	413	1.0	tcpsynflood
tcp	0.07	54	0.33	1	290	290	1.0	tcpsynflood
tcp	0.23	54	0.5	1	92	92	1.0	tcpsynflood
tcp	0.83	54	0.5	1	92	92	1.0	tcpsynflood
tcp	0.46	54	0.5	1	117	117	1.0	tcpsynflood
tcp	0.96	54	0.5	1	117	117	1.0	tcpsynflood
tcp	0.34	54	0.5	1	146	146	1.0	tcpsynflood
tcp	0.28	54	0.25	1	52	52	1.0	tcpsynflood
tcp	0.51	54	0.25	1	52	52	1.0	tcpsynflood
tcp	0.21	54	0.25	1	97	97	1.0	tcpsynflood
tcp	0.22	54	0.25	1	151	151	1.0	tcpsynflood
tcp	0.82	54	0.25	1	151	151	1.0	tcpsynflood
tcp	0.09	54	0.25	1	184	184	1.0	tcpsynflood
tcp	0.13	54	0.25	1	184	184	1.0	tcpsynflood
tcp	0.38	54	0.25	1	184	184	1.0	tcpsynflood
tcp	0.1	54	0.25	1	223	223	1.0	tcpsynflood
tcp	0.1	54	0.25	1	223	223	1.0	tcpsynflood
tcp	0.14	54	0.25	1	223	223	1.0	tcpsynflood
tcp	0.08	54	0.25	1	271	271	1.0	tcpsynflood
tcp	0.09	54	0.25	1	271	271	1.0	tcpsynflood
tcp	0.24	54	0.25	1	271	271	1.0	tcpsynflood
tcp	0.13	54	0.25	1	320	320	1.0	tcpsynflood
tcp	0.2	54	0.25	1	320	320	1.0	tcpsynflood
tcp	0.17	54	0.25	1	335	335	1.0	tcpsynflood
tcp	0.83	54	0.25	1	335	335	1.0	tcpsynflood
tcp	0.05	54	0.25	1	344	344	1.0	tcpsynflood
tcp	0.06	54	0.25	1	344	344	1.0	tcpsynflood
tcp	0.09	54	0.25	1	251	251	1.0	tcpsynflood
tcp	0.05	54	0.5	1	240	240	1.0	tcpsynflood
tcp	0.18	54	0.25	1	108	108	1.0	tcpsynflood
tcp	0.22	54	0.25	1	134	134	1.0	tcpsynflood
tcp	0.24	54	0.25	1	134	134	1.0	tcpsynflood
tcp	0.11	54	0.25	1	241	241	1.0	tcpsynflood
tcp	0.15	54	0.25	1	241	241	1.0	tcpsynflood
tcp	0.31	54	0.25	1	241	241	1.0	tcpsynflood
tcp	0.9	54	0.25	1	241	241	1.0	tcpsynflood
tcp	0.09	54	0.25	1	292	292	1.0	tcpsynflood
tcp	0.31	54	0.25	1	292	292	1.0	tcpsynflood
tcp	0.06	54	0.25	1	328	328	1.0	tcpsynflood
tcp	0.07	54	0.25	1	328	328	1.0	tcpsynflood
tcp	0.08	54	0.25	1	328	328	1.0	tcpsynflood
tcp	0.1	54	0.25	1	327	327	1.0	tcpsynflood
tcp	0.19	54	0.25	1	327	327	1.0	tcpsynflood
tcp	0.83	54	0.25	1	327	327	1.0	tcpsynflood
tcp	0.17	54	0.25	1	329	329	1.0	tcpsynflood
tcp	0.17	54	0.25	1	329	329	1.0	tcpsynflood
tcp	0.83	54	0.25	1	329	329	1.0	tcpsynflood
tcp	0.05	54	0.25	1	348	348	1.0	tcpsynflood
tcp	0.1	54	0.25	1	348	348	1.0	tcpsynflood
tcp	0.85	54	0.25	1	348	348	1.0	tcpsynflood
tcp	0.06	54	0.25	1	327	327	1.0	tcpsynflood
tcp	0.16	54	0.25	1	327	327	1.0	tcpsynflood
tcp	0.07	54	0.25	1	327	327	1.0	tcpsynflood
tcp	0.09	54	0.25	1	327	327	1.0	tcpsynflood
tcp	0.17	54	0.25	1	327	327	1.0	tcpsynflood
tcp	0.84	54	0.25	1	327	327	1.0	tcpsynflood
tcp	0.17	54	0.25	1	304	304	1.0	tcpsynflood
tcp	0.18	54	0.25	1	288	288	1.0	tcpsynflood
tcp	0.18	54	0.25	1	288	288	1.0	tcpsynflood
tcp	0.18	54	0.25	1	288	288	1.0	tcpsynflood
tcp	0.05	54	0.25	1	211	211	1.0	tcpsynflood
tcp	0.07	54	0.25	1	211	211	1.0	tcpsynflood
tcp	0.11	54	0.25	1	211	211	1.0	tcpsynflood
tcp	0.11	54	0.25	1	211	211	1.0	tcpsynflood
tcp	0.32	54	0.5	1	81	81	1.0	tcpsynflood
tcp	0.53	54	0.5	1	81	81	1.0	tcpsynflood
tcp	0.71	54	0.5	1	81	81	1.0	tcpsynflood
tcp	0.24	54	0.5	1	117	117	1.0	tcpsynflood
tcp	0.43	54	0.5	1	208	208	1.0	tcpsynflood
tcp	0.1	54	0.5	1	274	274	1.0	tcpsynflood
tcp	0.2	54	0.5	1	274	274	1.0	tcpsynflood
tcp	0.28	54	0.5	1	274	274	1.0	tcpsynflood
tcp	0.9	54	0.5	1	274	274	1.0	tcpsynflood
tcp	0.07	54	0.5	1	363	363	1.0	tcpsynflood
tcp	0.11	54	0.5	1	363	363	1.0	tcpsynflood
tcp	0.25	54	0.5	1	363	363	1.0	tcpsynflood
tcp	0.08	54	0.5	1	489	489	1.0	tcpsynflood
tcp	0.1	54	0.5	1	489	489	1.0	tcpsynflood
tcp	0.15	54	0.5	1	489	489	1.0	tcpsynflood
tcp	0.16	54	0.5	1	489	489	1.0	tcpsynflood
tcp	0.86	54	0.5	1	489	489	1.0	tcpsynflood
tcp	0.1	54	0.5	1	509	509	1.0	tcpsynflood
tcp	0.86	54	0.5	1	509	509	1.0	tcpsynflood
tcp	0.88	54	0.5	1	509	509	1.0	tcpsynflood
tcp	0.06	54	0.5	1	257	257	1.0	tcpsynflood
tcp	0.28	54	0.25	1	123	123	1.0	tcpsynflood
tcp	0.59	54	0.25	1	123	123	1.0	tcpsynflood
tcp	0.23	54	0.25	1	179	179	1.0	tcpsynflood
tcp	0.31	54	0.25	1	179	179	1.0	tcpsynflood
tcp	0.16	54	0.25	1	254	254	1.0	tcpsynflood
tcp	0.16	54	0.25	1	254	254	1.0	tcpsynflood
tcp	0.24	54	0.25	1	254	254	1.0	tcpsynflood
tcp	0.3	54	0.25	1	254	254	1.0	tcpsynflood
tcp	0.84	54	0.25	1	254	254	1.0	tcpsynflood
tcp	0.13	54	0.25	1	362	362	1.0	tcpsynflood
tcp	0.17	54	0.25	1	362	362	1.0	tcpsynflood
tcp	0.16	54	0.25	1	539	539	1.0	tcpsynflood
tcp	0.2	54	0.5	1	191	191	1.0	tcpsynflood
tcp	0.4	54	0.5	1	191	191	1.0	tcpsynflood
tcp	0.84	54	0.5	1	191	191	1.0	tcpsynflood
tcp	0.22	54	0.5	1	271	271	1.0	tcpsynflood
tcp	0.6	54	0.25	1	94	94	1.0	tcpsynflood
tcp	0.74	54	0.25	1	94	94	1.0	tcpsynflood
tcp	0.83	54	0.25	1	94	94	1.0	tcpsynflood
tcp	0.93	54	0.25	1	94	94	1.0	tcpsynflood
tcp	0.23	54	0.25	1	206	206	1.0	tcpsynflood
tcp	0.26	54	0.25	1	206	206	1.0	tcpsynflood
tcp	0.12	54	0.25	1	291	291	1.0	tcpsynflood
tcp	0.08	54	0.25	1	419	419	1.0	tcpsynflood
tcp	0.15	54	0.25	1	419	419	1.0	tcpsynflood
tcp	0.85	54	0.25	1	419	419	1.0	tcpsynflood
tcp	0.14	54	0.25	1	638	638	1.0	tcpsynflood
tcp	0.84	54	0.25	1	638	638	1.0	tcpsynflood
tcp	0.9	54	0.25	1	638	638	1.0	tcpsynflood
tcp	0.51	54	0.5	1	109	109	1.0	tcpsynflood
tcp	0.56	54	0.5	1	155	155	1.0	tcpsynflood
tcp	0.22	54	0.2	1	152	152	1.0	tcpsynflood
tcp	0.3	54	0.2	1	152	152	1.0	tcpsynflood
tcp	0.23	54	0.2	1	207	207	1.0	tcpsynflood
tcp	0.11	54	0.2	1	280	280	1.0	tcpsynflood
tcp	0.26	54	0.2	1	280	280	1.0	tcpsynflood
tcp	0.26	54	0.2	1	384	384	1.0	tcpsynflood
tcp	0.07	54	0.2	1	512	512	1.0	tcpsynflood
tcp	0.33	54	0.5	1	127	127	1.0	tcpsynflood
tcp	0.27	54	0.5	1	295	295	1.0	tcpsynflood
tcp	0.83	54	0.5	1	295	295	1.0	tcpsynflood
tcp	0.84	54	0.5	1	295	295	1.0	tcpsynflood
tcp	0.82	54	0.5	1	74	74	1.0	tcpsynflood
tcp	0.93	54	0.5	1	74	74	1.0	tcpsynflood
tcp	0.56	54	0.5	1	130	130	1.0	tcpsynflood
tcp	0.51	54	0.5	1	201	201	1.0	tcpsynflood
tcp	0.36	54	0.5	1	162	162	1.0	tcpsynflood
tcp	0.18	54	0.5	1	244	244	1.0	tcpsynflood
tcp	0.2	54	0.5	1	244	244	1.0	tcpsynflood
tcp	0.84	54	0.5	1	244	244	1.0	tcpsynflood
tcp	0.87	54	0.2	1	54	54	1.0	tcpsynflood
tcp	0.57	54	0.2	1	107	107	1.0	tcpsynflood
tcp	0.41	54	0.2	1	257	257	1.0	tcpsynflood
tcp	0.15	54	0.2	1	390	390	1.0	tcpsynflood
tcp	0.29	54	0.2	1	390	390	1.0	tcpsynflood
tcp	0.84	54	0.2	1	390	390	1.0	tcpsynflood
tcp	0.85	54	0.2	1	390	390	1.0	tcpsynflood
tcp	0.06	54	0.2	1	633	633	1.0	tcpsynflood
tcp	0.14	54	0.2	1	633	633	1.0	tcpsynflood
tcp	0.9	54	0.2	1	633	633	1.0	tcpsynflood
tcp	1.0	54	0.2	1	633	633	1.0	tcpsynflood
tcp	0.28	54	0.2	1	101	101	1.0	tcpsynflood
tcp	0.25	54	0.2	1	143	143	1.0	tcpsynflood
tcp	0.41	54	0.2	1	143	143	1.0	tcpsynflood
tcp	0.36	54	0.2	1	193	193	1.0	tcpsynflood
tcp	0.11	54	0.2	1	259	259	1.0	tcpsynflood
tcp	0.13	54	0.2	1	259	259	1.0	tcpsynflood
tcp	0.08	54	0.2	1	349	349	1.0	tcpsynflood
tcp	0.14	54	0.2	1	349	349	1.0	tcpsynflood
tcp	0.84	54	0.2	1	349	349	1.0	tcpsynflood
tcp	0.17	54	0.2	1	486	486	1.0	tcpsynflood
tcp	0.18	54	0.2	1	486	486	1.0	tcpsynflood
tcp	0.66	54	0.2	1	73	73	1.0	tcpsynflood
tcp	0.26	54	0.2	1	88	88	1.0	tcpsynflood
tcp	0.12	54	0.2	1	135	135	1.0	tcpsynflood
tcp	0.08	54	0.2	1	174	174	1.0	tcpsynflood
tcp	0.09	54	0.2	1	174	174	1.0	tcpsynflood
tcp	0.15	54	0.2	1	196	196	1.0	tcpsynflood
tcp	0.05	54	0.2	1	198	198	1.0	tcpsynflood
tcp	0.09	54	0.2	1	198	198	1.0	tcpsynflood
tcp	0.26	54	0.2	1	200	200	1.0	tcpsynflood
tcp	0.27	54	0.2	1	199	199	1.0	tcpsynflood
tcp	0.83	54	0.2	1	199	199	1.0	tcpsynflood
tcp	0.05	54	0.5	1	203	203	1.0	tcpsynflood
tcp	0.83	54	0.5	1	204	204	1.0	tcpsynflood
tcp	0.39	54	0.33	1	52	52	1.0	tcpsynflood
tcp	0.51	54	0.5	1	35	35	1.0	tcpsynflood
tcp	0.3	54	0.5	1	92	92	1.0	tcpsynflood
tcp	0.15	54	0.5	1	138	138	1.0	tcpsynflood
tcp	1.0	54	0.5	1	138	138	1.0	tcpsynflood
tcp	0.21	54	0.5	1	164	164	1.0	tcpsynflood
tcp	0.35	54	0.5	1	164	164	1.0	tcpsynflood
tcp	0.08	54	0.5	1	194	194	1.0	tcpsynflood
tcp	0.09	54	0.5	1	194	194	1.0	tcpsynflood
tcp	0.15	54	0.5	1	194	194	1.0	tcpsynflood
tcp	0.56	54	0.33	1	68	68	1.0	tcpsynflood
tcp	0.18	54	0.33	1	88	88	1.0	tcpsynflood
tcp	0.54	54	0.33	1	88	88	1.0	tcpsynflood
tcp	0.15	54	0.33	1	110	110	1.0	tcpsynflood
tcp	0.28	54	0.33	1	133	133	1.0	tcpsynflood
tcp	0.17	54	0.33	1	160	160	1.0	tcpsynflood
tcp	0.11	54	0.33	1	190	190	1.0	tcpsynflood
tcp	0.15	54	0.33	1	190	190	1.0	tcpsynflood
tcp	0.14	54	0.33	1	225	225	1.0	tcpsynflood
tcp	0.15	54	0.33	1	225	225	1.0	tcpsynflood
tcp	0.06	54	0.33	1	266	266	1.0	tcpsynflood
tcp	0.08	54	0.33	1	266	266	1.0	tcpsynflood
tcp	0.05	54	0.33	1	287	287	1.0	tcpsynflood
tcp	0.08	54	0.33	1	287	287	1.0	tcpsynflood
tcp	0.06	54	0.33	1	294	294	1.0	tcpsynflood
tcp	0.06	54	0.33	1	294	294	1.0	tcpsynflood
tcp	0.2	54	0.33	1	294	294	1.0	tcpsynflood
tcp	0.05	54	0.33	1	296	296	1.0	tcpsynflood
tcp	0.06	54	0.33	1	296	296	1.0	tcpsynflood
tcp	0.11	54	0.33	1	296	296	1.0	tcpsynflood
tcp	0.19	54	0.33	1	296	296	1.0	tcpsynflood
tcp	0.48	54	0.33	1	190	190	1.0	tcpsynflood
tcp	0.83	54	0.33	1	190	190	1.0	tcpsynflood
tcp	0.09	54	0.33	1	393	393	1.0	tcpsynflood
tcp	0.23	54	0.33	1	393	393	1.0	tcpsynflood
tcp	0.16	54	0.33	1	599	599	1.0	tcpsynflood
tcp	0.87	54	0.33	1	599	599	1.0	tcpsynflood
tcp	0.67	54	0.5	1	115	115	1.0	tcpsynflood
tcp	0.2	54	0.5	1	147	147	1.0	tcpsynflood
tcp	0.22	54	0.5	1	147	147	1.0	tcpsynflood
tcp	0.26	54	0.5	1	147	147	1.0	tcpsynflood
tcp	0.56	54	0.5	1	147	147	1.0	tcpsynflood
tcp	0.15	54	0.5	1	236	236	1.0	tcpsynflood
tcp	0.38	54	0.5	1	236	236	1.0	tcpsynflood
tcp	0.46	54	0.5	1	236	236	1.0	tcpsynflood
tcp	0.12	54	0.5	1	304	304	1.0	tcpsynflood
tcp	0.19	54	0.5	1	304	304	1.0	tcpsynflood
tcp	0.07	54	0.5	1	400	400	1.0	tcpsynflood
tcp	0.06	54	0.5	1	501	501	1.0	tcpsynflood
tcp	0.07	54	0.5	1	501	501	1.0	tcpsynflood
tcp	0.09	54	0.5	1	501	501	1.0	tcpsynflood
tcp	0.15	54	0.5	1	501	501	1.0	tcpsynflood
tcp	0.1	54	0.5	1	538	538	1.0	tcpsynflood
tcp	0.11	54	0.5	1	538	538	1.0	tcpsynflood
tcp	0.37	54	0.5	1	169	169	1.0	tcpsynflood
tcp	0.99	54	0.5	1	169	169	1.0	tcpsynflood
tcp	0.22	54	0.5	1	259	259	1.0	tcpsynflood
tcp	0.43	54	0.5	1	259	259	1.0	tcpsynflood
tcp	0.18	54	0.5	1	412	412	1.0	tcpsynflood
tcp	0.31	54	0.5	1	412	412	1.0	tcpsynflood
tcp	0.08	54	0.5	1	728	728	1.0	tcpsynflood
tcp	0.14	54	0.5	1	728	728	1.0	tcpsynflood
tcp	0.13	54	0.5	1	2102	2102	0.0	tcpsynflood
tcp	0.27	54	0.5	1	91	91	1.0	tcpsynflood
tcp	0.31	54	0.5	1	102	102	1.0	tcpsynflood
tcp	0.34	54	0.5	1	123	123	1.0	tcpsynflood
tcp	0.07	54	0.5	1	170	170	1.0	tcpsynflood
tcp	0.1	54	0.5	1	170	170	1.0	tcpsynflood
tcp	0.11	54	0.5	1	170	170	1.0	tcpsynflood
tcp	0.16	54	0.5	1	79	79	1.0	tcpsynflood
tcp	0.77	54	0.5	1	79	79	1.0	tcpsynflood
tcp	0.44	54	0.5	1	93	93	1.0	tcpsynflood
tcp	0.25	54	0.5	1	109	109	1.0	tcpsynflood
tcp	0.14	54	0.5	1	124	124	1.0	tcpsynflood
tcp	0.38	54	0.5	1	124	124	0.5	tcpsynflood
tcp	0.1	54	0.5	1	166	166	1.0	tcpsynflood
tcp	0.2	54	0.5	1	166	166	1.0	tcpsynflood
tcp	0.11	54	0.5	1	192	192	1.0	tcpsynflood
tcp	0.13	54	0.5	1	223	223	1.0	tcpsynflood
tcp	0.16	54	0.5	1	223	223	1.0	tcpsynflood
tcp	0.06	54	0.5	1	260	260	1.0	tcpsynflood
tcp	0.11	54	0.5	1	278	278	0.5	tcpsynflood
tcp	0.06	54	0.5	1	278	278	1.0	tcpsynflood
tcp	0.06	54	0.5	1	286	286	1.0	tcpsynflood
tcp	0.08	54	0.5	1	286	286	1.0	tcpsynflood
tcp	0.23	54	0.5	1	290	290	1.0	tcpsynflood
tcp	0.09	54	0.5	1	294	294	1.0	tcpsynflood
tcp	0.12	54	0.5	1	294	294	1.0	tcpsynflood
tcp	0.25	54	0.5	1	294	294	1.0	tcpsynflood
tcp	0.08	54	0.5	1	311	311	1.0	tcpsynflood
tcp	0.22	54	0.5	1	311	311	1.0	tcpsynflood
tcp	0.22	54	0.5	1	311	311	1.0	tcpsynflood
tcp	0.09	54	0.5	1	172	172	1.0	tcpsynflood
tcp	0.16	54	0.33	1	77	77	1.0	tcpsynflood
tcp	0.14	54	0.33	1	95	95	1.0	tcpsynflood
tcp	0.14	54	0.33	1	95	95	1.0	tcpsynflood
tcp	0.25	54	0.33	1	191	191	1.0	tcpsynflood
tcp	0.15	54	0.33	1	226	226	1.0	tcpsynflood
tcp	0.22	54	0.33	1	226	226	1.0	tcpsynflood
tcp	0.56	54	0.33	1	270	270	0.33	tcpsynflood
tcp	0.24	54	0.33	1	293	293	1.0	tcpsynflood
tcp	0.1	54	0.33	1	326	326	1.0	tcpsynflood
tcp	0.13	54	0.33	1	326	326	1.0	tcpsynflood
tcp	0.22	54	0.33	1	326	326	1.0	tcpsynflood
tcp	0.08	54	0.33	1	140	140	1.0	tcpsynflood
tcp	0.87	54	0.33	1	84	84	1.0	tcpsynflood
tcp	0.48	54	0.33	1	140	140	1.0	tcpsynflood
tcp	0.18	54	0.33	1	178	178	1.0	tcpsynflood
tcp	0.3	54	0.33	1	178	178	1.0	tcpsynflood
tcp	0.15	54	0.33	1	292	292	1.0	tcpsynflood
tcp	0.31	54	0.33	1	292	292	1.0	tcpsynflood
tcp	0.09	54	0.33	1	387	387	1.0	tcpsynflood
tcp	0.1	54	0.33	1	387	387	1.0	tcpsynflood
tcp	0.14	54	0.33	1	387	387	1.0	tcpsynflood
tcp	0.05	54	0.33	1	508	508	1.0	tcpsynflood
tcp	0.05	54	0.33	1	508	508	1.0	tcpsynflood
tcp	0.06	54	0.33	1	519	519	1.0	tcpsynflood
tcp	0.1	54	0.33	1	519	519	1.0	tcpsynflood
tcp	0.1	54	0.33	1	519	519	1.0	tcpsynflood
tcp	0.05	54	0.5	1	359	359	1.0	tcpsynflood
tcp	0.1	54	0.5	1	359	359	1.0	tcpsynflood
tcp	0.06	54	0.33	1	207	207	1.0	tcpsynflood
tcp	0.26	54	0.5	1	346	346	1.0	tcpsynflood
tcp	0.08	54	0.5	1	205	205	1.0	tcpsynflood
tcp	0.05	54	0.5	1	190	190	1.0	tcpsynflood
tcp	0.05	54	0.5	1	190	190	1.0	tcpsynflood
tcp	0.23	54	0.5	1	423	423	1.0	tcpsynflood
tcp	0.86	54	0.33	1	79	79	1.0	tcpsynflood
tcp	0.41	54	0.33	1	117	117	1.0	tcpsynflood
tcp	0.22	54	0.33	1	228	228	1.0	tcpsynflood
tcp	0.72	54	0.5	1	84	84	1.0	tcpsynflood
tcp	0.44	54	0.5	1	114	114	1.0	tcpsynflood
tcp	0.55	54	0.5	1	114	114	1.0	tcpsynflood
tcp	0.28	54	0.5	1	150	150	1.0	tcpsynflood
tcp	0.32	54	0.5	1	150	150	1.0	tcpsynflood
tcp	0.54	54	0.5	1	150	150	1.0	tcpsynflood
tcp	0.2	54	0.5	1	195	195	1.0	tcpsynflood
tcp	0.68	54	0.25	1	45	45	1.0	tcpsynflood
tcp	0.45	54	0.25	1	170	170	1.0	tcpsynflood
tcp	0.29	54	0.25	1	170	170	1.0	tcpsynflood
tcp	0.14	54	0.25	1	221	221	1.0	tcpsynflood
tcp	0.21	54	0.25	1	221	221	1.0	tcpsynflood
tcp	0.38	54	0.25	1	221	221	1.0	tcpsynflood
tcp	0.1	54	0.25	1	289	289	1.0	tcpsynflood
tcp	0.23	54	0.25	1	389	389	1.0	tcpsynflood
tcp	0.23	54	0.25	1	389	389	1.0	tcpsynflood
tcp	0.16	54	0.25	1	553	553	1.0	tcpsynflood
tcp	0.82	54	0.2	1	99	99	1.0	tcpsynflood
tcp	0.62	54	0.2	1	100	100	1.0	tcpsynflood
tcp	0.52	54	0.2	1	133	133	1.0	tcpsynflood
tcp	0.19	54	0.2	1	133	133	1.0	tcpsynflood
tcp	0.34	54	0.2	1	133	133	1.0	tcpsynflood
tcp	0.26	54	0.2	1	174	174	1.0	tcpsynflood
tcp	0.14	54	0.2	1	175	175	1.0	tcpsynflood
tcp	0.19	54	0.2	1	175	175	1.0	tcpsynflood
tcp	0.9	54	0.2	1	175	175	1.0	tcpsynflood
tcp	0.18	54	0.2	1	205	205	1.0	tcpsynflood
tcp	0.91	54	0.2	1	205	205	1.0	tcpsynflood
tcp	0.11	54	0.2	1	237	237	1.0	tcpsynflood
tcp	0.26	54	0.2	1	237	237	1.0	tcpsynflood
tcp	0.39	54	0.2	1	237	237	1.0	tcpsynflood
tcp	0.52	54	0.2	1	278	278	1.0	tcpsynflood
tcp	0.63	54	0.5	1	107	107	1.0	tcpsynflood
tcp	0.41	54	0.5	1	186	186	1.0	tcpsynflood
tcp	0.26	54	0.5	1	310	310	1.0	tcpsynflood
tcp	0.3	54	0.5	1	310	310	1.0	tcpsynflood
tcp	0.31	54	0.5	1	310	310	1.0	tcpsynflood
tcp	0.38	54	0.5	1	310	310	1.0	tcpsynflood
tcp	0.42	54	0.5	1	310	310	1.0	tcpsynflood
tcp	0.16	54	0.5	1	565	565	1.0	tcpsynflood
tcp	0.21	54	0.5	1	565	565	1.0	tcpsynflood
tcp	0.68	54	0.5	1	116	116	1.0	tcpsynflood
tcp	0.33	54	0.5	1	198	198	1.0	tcpsynflood
tcp	0.18	54	0.5	1	279	279	1.0	tcpsynflood
tcp	0.2	54	0.5	1	279	279	1.0	tcpsynflood
tcp	0.24	54	0.5	1	279	279	1.0	tcpsynflood
tcp	0.14	54	0.5	1	369	369	1.0	tcpsynflood
tcp	0.25	54	0.5	1	369	369	1.0	tcpsynflood
tcp	0.25	54	0.5	1	369	369	1.0	tcpsynflood
tcp	0.55	54	0.5	1	196	196	1.0	tcpsynflood
tcp	0.17	54	0.5	1	293	293	1.0	tcpsynflood
tcp	0.24	54	0.5	1	293	293	1.0	tcpsynflood
tcp	0.26	54	0.5	1	293	293	1.0	tcpsynflood
tcp	0.1	54	0.5	1	478	478	1.0	tcpsynflood
tcp	0.12	54	0.5	1	478	478	1.0	tcpsynflood
tcp	0.15	54	0.5	1	478	478	1.0	tcpsynflood
tcp	0.78	54	0.5	1	478	478	0.67	tcpsynflood
tcp	0.06	54	0.5	1	897	897	1.0	tcpsynflood
tcp	0.11	54	0.5	1	897	897	1.0	tcpsynflood
tcp	0.36	54	0.5	1	115	115	1.0	tcpsynflood
tcp	0.47	54	0.5	1	162	162	1.0	tcpsynflood
tcp	0.15	54	0.5	1	320	320	1.0	tcpsynflood
tcp	0.09	54	0.5	1	471	471	1.0	tcpsynflood
tcp	0.13	54	0.5	1	471	471	1.0	tcpsynflood
tcp	0.52	54	0.5	1	83	83	1.0	tcpsynflood
tcp	0.2	54	0.5	1	163	163	1.0	tcpsynflood
tcp	0.42	54	0.5	1	163	163	1.0	tcpsynflood
tcp	0.3	54	0.33	1	245	245	1.0	tcpsynflood
tcp	0.39	54	0.33	1	245	245	1.0	tcpsynflood
tcp	0.14	54	0.33	1	368	368	1.0	tcpsynflood
tcp	0.15	54	0.33	1	368	368	1.0	tcpsynflood
tcp	0.27	54	0.33	1	368	368	1.0	tcpsynflood
tcp	0.3	54	0.33	1	368	368	1.0	tcpsynflood
tcp	0.33	54	0.33	1	368	368	1.0	tcpsynflood
tcp	0.23	54	0.33	1	590	590	1.0	tcpsynflood
tcp	0.16	54	0.33	1	590	590	1.0	tcpsynflood
tcp	0.17	54	0.33	1	590	590	1.0	tcpsynflood
tcp	1.72	54	0.33	1	82	82	0.33	tcpsynflood
tcp	0.69	54	0.33	1	131	131	1.0	tcpsynflood
tcp	0.87	54	0.33	1	131	131	1.0	tcpsynflood
tcp	0.3	54	0.33	1	132	132	1.0	tcpsynflood
tcp	0.43	54	0.33	1	132	132	1.0	tcpsynflood
tcp	0.41	54	0.33	1	195	195	1.0	tcpsynflood
tcp	0.18	54	0.33	1	197	197	1.0	tcpsynflood
tcp	0.68	54	0.33	1	197	197	1.0	tcpsynflood
tcp	0.75	54	0.33	1	256	256	0.0	tcpsynflood
tcp	0.28	54	0.33	1	320	320	1.0	tcpsynflood
tcp	0.45	54	0.33	1	320	320	0.0	tcpsynflood
tcp	0.45	54	0.33	1	320	320	0.0	tcpsynflood
tcp	0.3	54	0.33	1	423	423	0.0	tcpsynflood
tcp	0.64	54	1.0	1	124	124	1.0	tcpsynflood
tcp	0.33	54	1.0	1	182	182	1.0	tcpsynflood
tcp	0.41	54	1.0	1	195	195	1.0	tcpsynflood
tcp	0.47	54	1.0	1	117	117	1.0	tcpsynflood
tcp	0.11	54	1.0	1	211	211	1.0	tcpsynflood
tcp	0.23	54	1.0	1	206	206	1.0	tcpsynflood
tcp	0.86	54	1.0	1	582	582	1.0	tcpsynflood
tcp	0.15	54	1.0	1	192	192	1.0	tcpsynflood
tcp	0.65	54	1.0	1	219	219	0.5	tcpsynflood
tcp	0.16	54	1.0	1	599	599	1.0	tcpsynflood
tcp	1.95	54	1.0	1	203	203	1.0	tcpsynflood
tcp	0.36	54	1.0	1	253	253	1.0	tcpsynflood
tcp	0.95	54	1.0	1	180	180	1.0	tcpsynflood
tcp	0.29	54	1.0	1	67	67	1.0	tcpsynflood
tcp	0.58	54	1.0	1	194	194	1.0	tcpsynflood
tcp	0.25	54	1.0	1	100	100	1.0	tcpsynflood
tcp	0.86	54	1.0	1	30	30	1.0	tcpsynflood
tcp	0.46	54	1.0	1	117	117	1.0	tcpsynflood
tcp	0.09	54	1.0	1	301	301	1.0	tcpsynflood
tcp	0.77	54	1.0	1	183	183	1.0	tcpsynflood
tcp	0.09	54	1.0	1	416	416	1.0	tcpsynflood
tcp	0.14	54	1.0	1	225	225	1.0	tcpsynflood
tcp	0.31	54	1.0	1	179	179	1.0	tcpsynflood
tcp	0.39	54	1.0	1	61	61	1.0	tcpsynflood
tcp	0.57	54	1.0	1	107	107	1.0	tcpsynflood
tcp	0.42	54	1.0	1	419	419	1.0	tcpsynflood
tcp	0.2	54	1.0	1	279	279	1.0	tcpsynflood
tcp	0.86	54	1.0	1	124	124	1.0	tcpsynflood
tcp	0.17	54	1.0	1	55	55	1.0	tcpsynflood
tcp	0.96	54	1.0	1	117	117	1.0	tcpsynflood
tcp	1.72	54	1.0	1	82	82	0.33	tcpsynflood
tcp	0.86	54	1.0	1	118	118	1.0	tcpsynflood
tcp	0.16	54	1.0	1	486	486	1.0	tcpsynflood
tcp	0.2	54	1.0	1	44	44	1.0	tcpsynflood
tcp	0.5	54	1.0	1	124	124	1.0	tcpsynflood
tcp	0.05	54	1.0	1	211	211	1.0	tcpsynflood
tcp	0.83	54	1.0	1	285	285	1.0	tcpsynflood
tcp	0.45	54	1.0	1	320	320	0.0	tcpsynflood
tcp	0.95	54	1.0	1	1088	1088	1.0	tcpsynflood
tcp	0.22	54	1.0	1	1168	1168	0.5	tcpsynflood
tcp	0.11	54	1.0	1	296	296	1.0	tcpsynflood
tcp	0.19	54	1.0	1	148	148	1.0	tcpsynflood
tcp	0.4	54	1.0	1	325	325	1.0	tcpsynflood
tcp	0.29	54	1.0	1	518	518	1.0	tcpsynflood
tcp	0.3	54	1.0	1	368	368	1.0	tcpsynflood
tcp	0.36	54	1.0	1	219	219	1.0	tcpsynflood
tcp	0.31	54	1.0	1	394	394	1.0	tcpsynflood
tcp	0.31	54	1.0	1	292	292	1.0	tcpsynflood
tcp	0.51	54	1.0	1	109	109	1.0	tcpsynflood
tcp	0.44	54	1.0	1	148	148	1.0	tcpsynflood
tcp	0.91	54	1.0	1	650	650	1.0	tcpsynflood
tcp	0.77	54	1.0	1	253	253	1.0	tcpsynflood
tcp	0.08	54	1.0	1	287	287	1.0	tcpsynflood
tcp	0.08	54	1.0	1	194	194	1.0	tcpsynflood
tcp	0.53	54	1.0	1	94	94	1.0	tcpsynflood
tcp	0.23	54	1.0	1	208	208	1.0	tcpsynflood
tcp	0.29	54	1.0	1	194	194	1.0	tcpsynflood
tcp	0.69	54	1.0	1	131	131	1.0	tcpsynflood
tcp	0.84	54	1.0	1	413	413	1.0	tcpsynflood
tcp	0.26	54	1.0	1	147	147	1.0	tcpsynflood
tcp	0.08	54	1.0	1	349	349	1.0	tcpsynflood
tcp	0.11	54	1.0	1	1025	1025	1.0	tcpsynflood
tcp	0.11	54	1.0	1	337	337	1.0	tcpsynflood
tcp	0.17	54	1.0	1	656	656	1.0	tcpsynflood
tcp	0.23	54	1.0	1	179	179	1.0	tcpsynflood
tcp	0.3	54	1.0	1	278	278	1.0	tcpsynflood
tcp	0.08	54	1.0	1	288	288	1.0	tcpsynflood
tcp	0.46	54	1.0	1	236	236	1.0	tcpsynflood
tcp	0.9	54	1.0	1	368	368	1.0	tcpsynflood
tcp	0.14	54	1.0	1	384	384	1.0	tcpsynflood
tcp	0.16	54	1.0	1	565	565	1.0	tcpsynflood
tcp	0.89	54	1.0	1	552	552	1.0	tcpsynflood
tcp	0.38	54	1.0	1	310	310	1.0	tcpsynflood
tcp	0.42	54	1.0	1	310	310	1.0	tcpsynflood
tcp	1.58	54	1.0	1	600	600	0.75	tcpsynflood
tcp	0.6	54	1.0	1	2766	2766	1.0	tcpsynflood
tcp	0.12	54	1.0	1	76	76	1.0	tcpsynflood
tcp	0.83	54	1.0	1	582	582	1.0	tcpsynflood
tcp	0.18	54	1.0	1	88	88	1.0	tcpsynflood
tcp	0.17	54	1.0	1	136	136	1.0	tcpsynflood
tcp	0.05	54	1.0	1	508	508	1.0	tcpsynflood
tcp	0.23	54	1.0	1	601	601	1.0	tcpsynflood
tcp	0.36	54	1.0	1	263	263	1.0	tcpsynflood
tcp	0.29	54	1.0	1	47	47	1.0	tcpsynflood
tcp	0.09	54	1.0	1	393	393	1.0	tcpsynflood
tcp	0.07	54	1.0	1	515	515	1.0	tcpsynflood
tcp	0.82	54	1.0	1	337	337	1.0	tcpsynflood
tcp	0.09	54	1.0	1	108	108	1.0	tcpsynflood
tcp	0.18	54	1.0	1	416	416	1.0	tcpsynflood
tcp	0.86	54	1.0	1	203	203	1.0	tcpsynflood
tcp	0.31	54	1.0	1	91	91	1.0	tcpsynflood
tcp	0.3	54	1.0	1	132	132	1.0	tcpsynflood
tcp	0.14	54	1.0	1	728	728	1.0	tcpsynflood
tcp	0.21	54	1.0	1	565	565	1.0	tcpsynflood
tcp	0.49	54	1.0	1	306	306	1.0	tcpsynflood
tcp	0.11	54	1.0	1	1095	1095	1.0	tcpsynflood
tcp	0.07	54	1.0	1	363	363	1.0	tcpsynflood
tcp	0.16	54	1.0	1	475	475	1.0	tcpsynflood
tcp	0.15	54	1.0	1	419	419	1.0	tcpsynflood
tcp	0.26	54	1.0	1	384	384	1.0	tcpsynflood
tcp	0.23	54	1.0	1	389	389	1.0	tcpsynflood
tcp	0.31	54	1.0	1	452	452	1.0	tcpsynflood
tcp	0.23	54	1.0	1	1168	1168	0.5	tcpsynflood
tcp	0.08	54	1.0	1	205	205	1.0	tcpsynflood
tcp	0.43	54	1.0	1	22	22	1.0	tcpsynflood
tcp	0.42	54	1.0	1	163	163	1.0	tcpsynflood
tcp	0.13	54	1.0	1	362	362	1.0	tcpsynflood
tcp	0.16	54	1.0	1	315	315	1.0	tcpsynflood
tcp	0.85	54	1.0	1	282	282	1.0	tcpsynflood
tcp	0.2	54	1.0	1	278	278	1.0	tcpsynflood
tcp	0.14	54	1.0	1	282	282	1.0	tcpsynflood
tcp	0.38	54	1.0	1	415	415	1.0	tcpsynflood
tcp	3.38	54	1.0	1	300	300	0.28	tcpsynflood
tcp	0.06	54	1.0	1	260	260	1.0	tcpsynflood
tcp	0.14	54	1.0	1	137	137	1.0	tcpsynflood
tcp	0.07	54	1.0	1	328	328	1.0	tcpsynflood
tcp	0.31	54	1.0	1	383	383	1.0	tcpsynflood
tcp	0.62	54	1.0	1	165	165	1.0	tcpsynflood
tcp	0.11	54	1.0	1	168	168	1.0	tcpsynflood
tcp	0.29	54	1.0	1	1914	1914	1.0	tcpsynflood
tcp	0.31	54	1.0	1	310	310	1.0	tcpsynflood
tcp	0.1	54	1.0	1	4380	4380	1.0	tcpsynflood
tcp	0.34	54	1.0	1	415	415	1.0	tcpsynflood
tcp	0.16	54	1.0	1	375	375	1.0	tcpsynflood
tcp	0.11	54	1.0	1	263	263	1.0	tcpsynflood
tcp	0.21	54	1.0	1	97	97	1.0	tcpsynflood
tcp	0.1	54	1.0	1	102	102	1.0	tcpsynflood
tcp	0.54	54	1.0	1	124	124	1.0	tcpsynflood
tcp	0.84	54	1.0	1	203	203	1.0	tcpsynflood
tcp	0.93	54	1.0	1	124	124	1.0	tcpsynflood
tcp	0.23	54	1.0	1	393	393	1.0	tcpsynflood
tcp	0.12	54	1.0	1	194	194	1.0	tcpsynflood
tcp	0.51	54	1.0	1	137	137	1.0	tcpsynflood
tcp	0.86	54	1.0	1	376	376	1.0	tcpsynflood
tcp	0.13	54	1.0	1	338	338	1.0	tcpsynflood
tcp	0.15	54	1.0	1	196	196	1.0	tcpsynflood
tcp	0.08	54	1.0	1	728	728	1.0	tcpsynflood
tcp	0.81	54	1.0	1	208	208	1.0	tcpsynflood
tcp	0.31	54	1.0	1	199	199	1.0	tcpsynflood
tcp	0.4	54	1.0	1	223	223	1.0	tcpsynflood
tcp	0.21	54	1.0	1	111	111	1.0	tcpsynflood
tcp	0.06	54	1.0	1	257	257	1.0	tcpsynflood
tcp	0.11	54	1.0	1	338	338	1.0	tcpsynflood
tcp	0.34	54	1.0	1	236	236	1.0	tcpsynflood
tcp	0.14	54	1.0	1	387	387	1.0	tcpsynflood
tcp	0.25	54	1.0	1	376	376	1.0	tcpsynflood
tcp	0.83	54	1.0	1	129	129	1.0	tcpsynflood
tcp	0.57	54	1.0	1	74	74	1.0	tcpsynflood
tcp	0.5	54	1.0	1	349	349	1.0	tcpsynflood
tcp	0.16	54	1.0	1	553	553	1.0	tcpsynflood
tcp	0.24	54	1.0	1	254	254	1.0	tcpsynflood
tcp	0.68	54	1.0	1	230	230	1.0	tcpsynflood
tcp	0.85	54	1.0	1	283	283	1.0	tcpsynflood
tcp	0.18	54	1.0	1	176	176	1.0	tcpsynflood
tcp	0.34	54	1.0	1	123	123	1.0	tcpsynflood
tcp	0.27	54	1.0	1	152	152	1.0	tcpsynflood
tcp	0.18	54	1.0	1	259	259	1.0	tcpsynflood
tcp	0.45	54	1.0	1	52	52	1.0	tcpsynflood
tcp	0.27	54	1.0	1	64	64	1.0	tcpsynflood
tcp	0.09	54	1.0	1	949	949	1.0	tcpsynflood
tcp	0.42	54	1.0	1	965	965	0.5	tcpsynflood
tcp	0.32	54	1.0	1	100	100	1.0	tcpsynflood
tcp	0.83	54	1.0	1	168	168	1.0	tcpsynflood
tcp	0.09	54	1.0	1	367	367	1.0	tcpsynflood
tcp	0.52	54	1.0	1	133	133	1.0	tcpsynflood
tcp	0.38	54	1.0	1	342	342	1.0	tcpsynflood
tcp	0.3	54	1.0	1	394	394	1.0	tcpsynflood
tcp	0.34	54	1.0	1	146	146	1.0	tcpsynflood
tcp	0.49	54	1.0	1	176	176	1.0	tcpsynflood
tcp	0.12	54	1.0	1	1168	1168	1.0	tcpsynflood
tcp	0.66	54	1.0	1	73	73	1.0	tcpsynflood
tcp	0.13	54	1.0	1	4380	4380	1.0	tcpsynflood
tcp	0.06	54	1.0	1	327	327	1.0	tcpsynflood
tcp	0.1	54	1.0	1	478	478	1.0	tcpsynflood
tcp	0.84	54	1.0	1	226	226	1.0	tcpsynflood
tcp	0.05	54	1.0	1	287	287	1.0	tcpsynflood
tcp	0.31	54	1.0	1	292	292	1.0	tcpsynflood
tcp	0.16	54	1.0	1	656	656	1.0	tcpsynflood
tcp	0.13	54	1.0	1	911	911	1.0	tcpsynflood
tcp	1.42	54	1.0	1	381	381	1.0	tcpsynflood
tcp	0.14	54	1.0	1	368	368	1.0	tcpsynflood
tcp	0.72	54	1.0	1	236	236	0.5	tcpsynflood
tcp	0.1	54	1.0	1	166	166	1.0	tcpsynflood
tcp	0.06	54	1.0	1	152	152	1.0	tcpsynflood
tcp	0.31	54	1.0	1	534	534	1.0	tcpsynflood
tcp	0.22	54	1.0	1	62	62	1.0	tcpsynflood
tcp	0.14	54	1.0	1	244	244	1.0	tcpsynflood
tcp	0.25	54	1.0	1	363	363	1.0	tcpsynflood
tcp	0.83	54	1.0	1	204	204	1.0	tcpsynflood
tcp	0.06	54	1.0	1	278	278	1.0	tcpsynflood
tcp	0.9	54	1.0	1	175	175	1.0	tcpsynflood
tcp	0.86	54	1.0	1	375	375	1.0	tcpsynflood
tcp	0.15	54	1.0	1	134	134	1.0	tcpsynflood
tcp	0.22	54	1.0	1	151	151	1.0	tcpsynflood
tcp	0.39	54	1.0	1	62	62	1.0	tcpsynflood
tcp	0.15	54	1.0	1	138	138	1.0	tcpsynflood
tcp	0.05	54	1.0	1	262	262	1.0	tcpsynflood
tcp	0.3	54	1.0	1	244	244	1.0	tcpsynflood
tcp	0.09	54	1.0	1	342	342	1.0	tcpsynflood
tcp	0.07	54	1.0	1	328	328	1.0	tcpsynflood
tcp	0.12	54	1.0	1	253	253	1.0	tcpsynflood
tcp	0.27	54	1.0	1	155	155	1.0	tcpsynflood
tcp	0.27	54	1.0	1	62	62	1.0	tcpsynflood
tcp	0.41	54	1.0	1	257	257	1.0	tcpsynflood
tcp	0.34	54	1.0	1	278	278	1.0	tcpsynflood
tcp	0.56	54	1.0	1	270	270	0.33	tcpsynflood
tcp	0.28	54	1.0	1	52	52	1.0	tcpsynflood
tcp	0.38	54	1.0	1	184	184	1.0	tcpsynflood
tcp	3.12	54	1.0	1	300	300	0.28	tcpsynflood
tcp	0.47	54	1.0	1	349	349	1.0	tcpsynflood
tcp	0.87	54	1.0	1	131	131	1.0	tcpsynflood
tcp	0.29	54	1.0	1	126	126	1.0	tcpsynflood
tcp	0.22	54	1.0	1	203	203	1.0	tcpsynflood
tcp	0.28	54	1.0	1	192	192	1.0	tcpsynflood
tcp	0.17	54	1.0	1	63	63	1.0	tcpsynflood
tcp	0.75	54	1.0	1	256	256	0.0	tcpsynflood
tcp	0.07	54	1.0	1	194	194	1.0	tcpsynflood
tcp	0.17	54	1.0	1	329	329	1.0	tcpsynflood
tcp	0.84	54	1.0	1	244	244	1.0	tcpsynflood
tcp	0.4	54	1.0	1	306	306	1.0	tcpsynflood
tcp	0.53	54	1.0	1	129	129	1.0	tcpsynflood
tcp	0.19	54	1.0	1	128	128	1.0	tcpsynflood
tcp	0.32	54	1.0	1	394	394	1.0	tcpsynflood
tcp	3.61	54	1.0	1	223	223	0.45	tcpsynflood
tcp	0.08	54	1.0	1	489	489	1.0	tcpsynflood
tcp	0.83	54	1.0	1	219	219	1.0	tcpsynflood
tcp	0.42	54	1.0	1	306	306	1.0	tcpsynflood
tcp	0.55	54	1.0	1	108	108	1.0	tcpsynflood
tcp	0.24	54	1.0	1	293	293	1.0	tcpsynflood
tcp	0.27	54	1.0	1	91	91	1.0	tcpsynflood
tcp	0.83	54	1.0	1	92	92	1.0	tcpsynflood
tcp	0.83	54	1.0	1	342	342	1.0	tcpsynflood
tcp	0.84	54	1.0	1	375	375	1.0	tcpsynflood
tcp	0.61	54	1.0	1	347	347	1.0	tcpsynflood
tcp	0.28	54	1.0	1	169	169	1.0	tcpsynflood
tcp	0.71	54	1.0	1	81	81	1.0	tcpsynflood
tcp	0.42	54	1.0	1	47	47	1.0	tcpsynflood
tcp	0.22	54	1.0	1	152	152	1.0	tcpsynflood
tcp	0.37	54	1.0	1	124	124	1.0	tcpsynflood
tcp	0.06	54	1.0	1	146	146	1.0	tcpsynflood
tcp	0.5	54	1.0	1	601	601	0.5	tcpsynflood
tcp	0.22	54	1.0	1	226	226	1.0	tcpsynflood
tcp	0.85	54	1.0	1	390	390	1.0	tcpsynflood
tcp	0.41	54	1.0	1	108	108	1.0	tcpsynflood
tcp	0.17	54	1.0	1	108	108	1.0	tcpsynflood
tcp	0.39	54	1.0	1	236	236	1.0	tcpsynflood
tcp	0.19	54	1.0	1	278	278	1.0	tcpsynflood
tcp	0.05	54	1.0	1	344	344	1.0	tcpsynflood
tcp	0.09	54	1.0	1	327	327	1.0	tcpsynflood
tcp	0.05	54	1.0	1	515	515	1.0	tcpsynflood
tcp	0.11	54	1.0	1	162	162	1.0	tcpsynflood
tcp	0.05	54	1.0	1	328	328	1.0	tcpsynflood
tcp	0.08	54	1.0	1	119	119	1.0	tcpsynflood
tcp	0.7	54	0.33	1	354	354	0.0	tcpsynflood
tcp	0.76	54	0.5	1	319	319	1.0	tcpsynflood
tcp	0.69	54	0.2	1	224	224	1.0	tcpsynflood
tcp	0.93	54	1.0	1	492	492	1.0	tcpsynflood
tcp	0.88	54	0.5	1	761	761	1.0	tcpsynflood
tcp	0.28	54	0.25	1	653	653	1.0	tcpsynflood
tcp	0.88	54	1.0	1	150	150	1.0	tcpsynflood
tcp	0.64	54	0.2	1	607	607	1.0	tcpsynflood
tcp	0.88	54	0.25	1	761	761	1.0	tcpsynflood
tcp	0.9	54	0.25	1	67	67	1.0	tcpsynflood
tcp	0.23	54	0.33	1	242	242	1.0	tcpsynflood
tcp	0.44	54	1.0	1	688	688	0.5	tcpsynflood
tcp	0.38	54	0.5	1	552	552	1.0	tcpsynflood
tcp	0.63	54	0.2	1	746	746	1.0	tcpsynflood
tcp	0.28	54	0.2	1	644	644	1.0	tcpsynflood
tcp	0.25	54	0.2	1	334	334	1.0	tcpsynflood
tcp	0.41	54	0.5	1	628	628	1.0	tcpsynflood
tcp	0.88	54	0.33	1	387	387	1.0	tcpsynflood
tcp	0.43	54	0.25	1	332	332	1.0	tcpsynflood
tcp	0.28	54	1.0	1	100	100	1.0	tcpsynflood
tcp	0.72	54	0.2	1	245	245	1.0	tcpsynflood
tcp	0.32	54	1.0	1	619	619	1.0	tcpsynflood
tcp	0.45	54	0.5	1	668	668	1.0	tcpsynflood
tcp	0.22	54	0.33	1	258	258	1.0	tcpsynflood
tcp	0.64	54	0.5	1	749	749	1.0	tcpsynflood
tcp	0.42	54	1.0	1	698	698	1.0	tcpsynflood
tcp	0.42	54	0.25	1	757	757	1.0	tcpsynflood
tcp	0.71	54	0.25	1	81	81	1.0	tcpsynflood
tcp	0.39	54	0.33	1	293	293	1.0	tcpsynflood
tcp	0.53	54	0.5	1	424	424	0.75	tcpsynflood
tcp	0.7	54	1.0	1	419	419	1.0	tcpsynflood
tcp	0.73	54	0.2	1	613	613	1.0	tcpsynflood
tcp	0.23	54	1.0	1	252	252	1.0	tcpsynflood
tcp	0.37	54	0.5	1	605	605	1.0	tcpsynflood
tcp	0.33	54	0.5	1	333	333	1.0	tcpsynflood
tcp	0.81	54	0.2	1	122	122	1.0	tcpsynflood
tcp	0.82	54	0.5	1	488	488	1.0	tcpsynflood
tcp	0.8	54	0.5	1	394	394	1.0	tcpsynflood
tcp	0.71	54	0.5	1	305	305	1.0	tcpsynflood
tcp	0.65	54	1.0	1	80	80	1.0	tcpsynflood
tcp	0.34	54	1.0	1	310	310	1.0	tcpsynflood
tcp	0.55	54	0.2	1	676	676	1.0	tcpsynflood
tcp	0.83	54	0.5	1	559	559	0.75	tcpsynflood
tcp	0.92	54	0.2	1	733	733	1.0	tcpsynflood
tcp	0.35	54	0.5	1	378	378	1.0	tcpsynflood
tcp	0.32	54	1.0	1	110	110	1.0	tcpsynflood
tcp	0.81	54	1.0	1	590	590	1.0	tcpsynflood
tcp	0.65	54	0.5	1	377	377	1.0	tcpsynflood
tcp	0.8	54	0.25	1	638	638	1.0	tcpsynflood
tcp	0.68	54	0.33	1	757	757	1.0	tcpsynflood
tcp	0.41	54	1.0	1	239	239	1.0	tcpsynflood
tcp	0.85	54	1.0	1	341	341	1.0	tcpsynflood
tcp	0.62	54	0.2	1	761	761	1.0	tcpsynflood
tcp	0.21	54	1.0	1	254	254	1.0	tcpsynflood
tcp	0.66	54	0.25	1	727	727	1.0	tcpsynflood
tcp	0.76	54	0.5	1	55	55	1.0	tcpsynflood
tcp	0.6	54	1.0	1	477	477	1.0	tcpsynflood
tcp	0.56	54	0.33	1	239	239	1.0	tcpsynflood
tcp	0.59	54	1.0	1	538	538	1.0	tcpsynflood
tcp	0.31	54	0.25	1	78	78	1.0	tcpsynflood
tcp	0.27	54	0.33	1	147	147	0.28	tcpsynflood
tcp	0.47	54	1.0	1	465	465	1.0	tcpsynflood
tcp	0.33	54	0.2	1	324	324	1.0	tcpsynflood
tcp	0.73	54	0.25	1	60	60	1.0	tcpsynflood
tcp	0.31	54	1.0	1	356	356	1.0	tcpsynflood
tcp	0.34	54	1.0	1	219	219	1.0	tcpsynflood
tcp	0.58	54	1.0	1	673	673	1.0	tcpsynflood
tcp	0.68	54	0.5	1	582	582	1.0	tcpsynflood
tcp	0.52	54	0.17	1	548	548	1.0	tcpsynflood
tcp	0.34	54	1.0	1	276	276	1.0	tcpsynflood
tcp	0.42	54	1.0	1	339	339	1.0	tcpsynflood
tcp	0.56	54	1.0	1	63	63	1.0	tcpsynflood
tcp	0.22	54	1.0	1	664	664	1.0	tcpsynflood
tcp	0.55	54	0.2	1	597	597	1.0	tcpsynflood
tcp	0.25	54	0.5	1	309	309	1.0	tcpsynflood
tcp	0.82	54	1.0	1	141	141	1.0	tcpsynflood
tcp	0.42	54	0.25	1	116	116	1.0	tcpsynflood
tcp	0.39	54	0.33	1	753	753	1.0	tcpsynflood
tcp	0.84	54	1.0	1	135	135	1.0	tcpsynflood
tcp	0.93	54	1.0	1	580	580	1.0	tcpsynflood
tcp	0.58	54	1.0	1	486	486	1.0	tcpsynflood
tcp	0.78	54	1.0	1	505	505	1.0	tcpsynflood
tcp	0.4	54	0.5	1	244	244	0.67	tcpsynflood
tcp	0.83	54	0.5	1	219	219	1.0	tcpsynflood
tcp	0.66	54	0.5	1	347	347	1.0	tcpsynflood
tcp	0.87	54	0.5	1	110	110	1.0	tcpsynflood
tcp	0.89	54	1.0	1	353	353	1.0	tcpsynflood
tcp	0.68	54	1.0	1	522	522	1.0	tcpsynflood
tcp	0.77	54	0.5	1	462	462	0.5	tcpsynflood
tcp	0.26	54	1.0	1	239	239	1.0	tcpsynflood
tcp	0.51	54	0.2	1	290	290	1.0	tcpsynflood
tcp	0.4	54	0.33	1	423	423	1.0	tcpsynflood
tcp	0.85	54	0.5	1	103	103	0.5	tcpsynflood
tcp	0.29	54	1.0	1	633	633	1.0	tcpsynflood
tcp	0.63	54	0.5	1	291	291	1.0	tcpsynflood
tcp	0.54	54	0.33	1	458	458	1.0	tcpsynflood
tcp	0.26	54	0.2	1	302	302	1.0	tcpsynflood
tcp	0.79	54	1.0	1	85	85	1.0	tcpsynflood
tcp	0.32	54	0.5	1	161	161	1.0	tcpsynflood
tcp	0.7	54	0.5	1	468	468	1.0	tcpsynflood
tcp	0.86	54	0.5	1	612	612	1.0	tcpsynflood
tcp	0.93	54	1.0	1	124	124	1.0	tcpsynflood
tcp	0.22	54	1.0	1	766	766	1.0	tcpsynflood
tcp	0.85	54	0.2	1	508	508	1.0	tcpsynflood
tcp	0.44	54	0.2	1	278	278	1.0	tcpsynflood
tcp	0.88	54	1.0	1	410	410	1.0	tcpsynflood
tcp	0.57	54	1.0	1	171	171	1.0	tcpsynflood
tcp	0.45	54	0.33	1	297	297	1.0	tcpsynflood
tcp	0.36	54	0.5	1	460	460	1.0	tcpsynflood
tcp	0.28	54	0.33	1	242	242	1.0	tcpsynflood
tcp	0.68	54	0.5	1	208	208	1.0	tcpsynflood
tcp	0.29	54	0.25	1	546	546	1.0	tcpsynflood
tcp	0.74	54	0.33	1	185	185	1.0	tcpsynflood
tcp	0.68	54	0.33	1	166	166	1.0	tcpsynflood
tcp	0.41	54	0.2	1	326	326	1.0	tcpsynflood
tcp	0.43	54	1.0	1	755	755	1.0	tcpsynflood
tcp	0.68	54	1.0	1	626	626	1.0	tcpsynflood
tcp	0.34	54	0.5	1	194	194	1.0	tcpsynflood
tcp	0.74	54	0.25	1	555	555	1.0	tcpsynflood
tcp	0.78	54	1.0	1	498	498	1.0	tcpsynflood
tcp	0.6	54	1.0	1	384	384	1.0	tcpsynflood
tcp	0.67	54	0.5	1	571	571	1.0	tcpsynflood
tcp	0.34	54	1.0	1	539	539	1.0	tcpsynflood
tcp	0.72	54	0.33	1	258	258	1.0	tcpsynflood
tcp	0.23	54	1.0	1	82	82	1.0	tcpsynflood
tcp	0.5	54	1.0	1	275	275	1.0	tcpsynflood
tcp	0.33	54	1.0	1	764	764	1.0	tcpsynflood
tcp	0.37	54	0.2	1	434	434	1.0	tcpsynflood
tcp	0.51	54	0.5	1	205	205	1.0	tcpsynflood
tcp	0.49	54	0.5	1	678	678	1.0	tcpsynflood
tcp	0.74	54	1.0	1	567	567	1.0	tcpsynflood
tcp	0.63	54	0.2	1	748	748	1.0	tcpsynflood
tcp	0.55	54	0.5	1	496	496	1.0	tcpsynflood
tcp	0.24	54	1.0	1	597	597	1.0	tcpsynflood
tcp	0.35	54	0.33	1	361	361	1.0	tcpsynflood
tcp	0.35	54	0.2	1	466	466	1.0	tcpsynflood
tcp	0.54	54	1.0	1	473	473	1.0	tcpsynflood
tcp	0.47	54	0.5	1	312	312	0.5	tcpsynflood
tcp	0.31	54	0.2	1	502	502	1.0	tcpsynflood
tcp	0.51	54	0.33	1	497	497	1.0	tcpsynflood
tcp	0.8	54	0.5	1	114	114	1.0	tcpsynflood
tcp	0.73	54	0.5	1	575	575	1.0	tcpsynflood
tcp	0.25	54	0.5	1	227	227	1.0	tcpsynflood
tcp	0.68	54	0.5	1	485	485	1.0	tcpsynflood
tcp	0.8	54	0.5	1	342	342	1.0	tcpsynflood
tcp	0.68	54	0.33	1	439	439	0.28	tcpsynflood
tcp	0.54	54	1.0	1	690	690	1.0	tcpsynflood
tcp	0.62	54	1.0	1	179	179	1.0	tcpsynflood
tcp	0.34	54	0.33	1	269	269	1.0	tcpsynflood
tcp	0.53	54	1.0	1	500	500	1.0	tcpsynflood
tcp	0.93	54	0.2	1	688	688	1.0	tcpsynflood
tcp	0.79	54	0.25	1	243	243	1.0	tcpsynflood
tcp	0.41	54	1.0	1	253	253	0.0	tcpsynflood
tcp	0.41	54	0.33	1	601	601	1.0	tcpsynflood
tcp	0.3	54	0.5	1	183	183	1.0	tcpsynflood
tcp	0.5	54	1.0	1	430	430	1.0	tcpsynflood
tcp	0.77	54	1.0	1	156	156	1.0	tcpsynflood
tcp	0.8	54	0.5	1	166	166	1.0	tcpsynflood
tcp	0.63	54	0.5	1	133	133	1.0	tcpsynflood
tcp	0.45	54	0.2	1	737	737	1.0	tcpsynflood
tcp	0.69	54	0.5	1	691	691	1.0	tcpsynflood
tcp	0.78	54	0.33	1	747	747	1.0	tcpsynflood
tcp	0.33	54	0.5	1	149	149	1.0	tcpsynflood
tcp	0.39	54	1.0	1	548	548	1.0	tcpsynflood
tcp	0.83	54	1.0	1	163	163	1.0	tcpsynflood
tcp	0.49	54	0.33	1	274	274	1.0	tcpsynflood
tcp	0.73	54	0.5	1	369	369	1.0	tcpsynflood
tcp	0.45	54	0.5	1	288	288	1.0	tcpsynflood
tcp	0.36	54	1.0	1	614	614	1.0	tcpsynflood
tcp	0.48	54	1.0	1	268	268	1.0	tcpsynflood
tcp	0.51	54	0.2	1	579	579	1.0	tcpsynflood
tcp	0.43	54	1.0	1	219	219	1.0	tcpsynflood
tcp	0.74	54	1.0	1	352	352	1.0	tcpsynflood
tcp	0.82	54	0.33	1	494	494	1.0	tcpsynflood
tcp	0.9	54	0.25	1	190	190	1.0	tcpsynflood
tcp	0.58	54	0.5	1	183	183	1.0	tcpsynflood
tcp	0.38	54	0.5	1	350	350	1.0	tcpsynflood
tcp	0.91	54	0.33	1	117	117	1.0	tcpsynflood
tcp	0.74	54	1.0	1	599	599	1.0	tcpsynflood
tcp	0.41	54	1.0	1	312	312	1.0	tcpsynflood
tcp	0.55	54	0.5	1	288	288	1.0	tcpsynflood
tcp	0.57	54	0.5	1	436	436	1.0	tcpsynflood
tcp	0.24	54	1.0	1	407	407	1.0	tcpsynflood
tcp	0.49	54	0.33	1	631	631	1.0	tcpsynflood
tcp	0.67	54	1.0	1	442	442	1.0	tcpsynflood
tcp	0.33	54	0.2	1	394	394	1.0	tcpsynflood
tcp	0.52	54	1.0	1	131	131	1.0	tcpsynflood
tcp	0.54	54	0.2	1	605	605	1.0	tcpsynflood
tcp	0.9	54	1.0	1	106	106	1.0	tcpsynflood
tcp	0.73	54	1.0	1	724	724	1.0	tcpsynflood
tcp	0.33	54	1.0	1	171	171	1.0	tcpsynflood
tcp	0.71	54	0.25	1	192	192	1.0	tcpsynflood
tcp	0.94	54	0.33	1	581	581	1.0	tcpsynflood
tcp	0.45	54	1.0	1	748	748	1.0	tcpsynflood
tcp	0.59	54	1.0	1	308	308	1.0	tcpsynflood
tcp	0.88	54	0.25	1	660	660	1.0	tcpsynflood
tcp	0.32	54	0.33	1	347	347	1.0	tcpsynflood
tcp	0.23	54	0.25	1	193	193	1.0	tcpsynflood
tcp	0.72	54	0.5	1	458	458	1.0	tcpsynflood
tcp	0.23	54	1.0	1	184	184	1.0	tcpsynflood
tcp	0.24	54	1.0	1	143	143	1.0	tcpsynflood
tcp	0.44	54	1.0	1	408	408	1.0	tcpsynflood
tcp	0.4	54	0.2	1	371	371	1.0	tcpsynflood
tcp	0.9	54	0.5	1	141	141	1.0	tcpsynflood
tcp	0.92	54	0.33	1	203	203	1.0	tcpsynflood
tcp	0.79	54	1.0	1	318	318	1.0	tcpsynflood
tcp	0.24	54	0.5	1	688	688	1.0	tcpsynflood
tcp	0.34	54	1.0	1	700	700	1.0	tcpsynflood
tcp	0.33	54	1.0	1	306	306	1.0	tcpsynflood
tcp	0.25	54	0.5	1	148	148	1.0	tcpsynflood
tcp	0.3	54	0.5	1	591	591	1.0	tcpsynflood
tcp	0.47	54	0.2	1	499	499	1.0	tcpsynflood
tcp	0.48	54	0.33	1	309	309	1.0	tcpsynflood
tcp	0.89	54	1.0	1	657	657	1.0	tcpsynflood
tcp	0.26	54	0.5	1	683	683	1.0	tcpsynflood
tcp	0.56	54	1.0	1	445	445	1.0	tcpsynflood
tcp	0.65	54	1.0	1	401	401	1.0	tcpsynflood
tcp	0.87	54	1.0	1	526	526	1.0	tcpsynflood
tcp	0.4	54	0.33	1	690	690	1.0	tcpsynflood
tcp	0.5	54	0.5	1	471	471	0.45	tcpsynflood
tcp	0.86	54	0.33	1	444	444	1.0	tcpsynflood
tcp	0.58	54	1.0	1	493	493	1.0	tcpsynflood
tcp	0.82	54	0.5	1	166	166	1.0	tcpsynflood
tcp	0.34	54	1.0	1	172	172	1.0	tcpsynflood
tcp	0.29	54	1.0	1	287	287	1.0	tcpsynflood
tcp	0.43	54	1.0	1	349	349	1.0	tcpsynflood
tcp	0.52	54	0.33	1	767	767	1.0	tcpsynflood
tcp	0.9	54	0.5	1	741	741	1.0	tcpsynflood
tcp	0.52	54	0.5	1	497	497	0.5	tcpsynflood
tcp	0.37	54	0.5	1	616	616	1.0	tcpsynflood
tcp	0.91	54	0.5	1	332	332	1.0	tcpsynflood
tcp	0.82	54	0.33	1	206	206	1.0	tcpsynflood
tcp	0.77	54	1.0	1	177	177	1.0	tcpsynflood
tcp	0.24	54	0.14	1	535	535	1.0	tcpsynflood
tcp	0.55	54	0.5	1	63	63	1.0	tcpsynflood
tcp	0.29	54	0.2	1	427	427	1.0	tcpsynflood
tcp	0.49	54	0.25	1	708	708	1.0	tcpsynflood
tcp	0.41	54	1.0	1	287	287	1.0	tcpsynflood
tcp	0.45	54	0.33	1	194	194	0.0	tcpsynflood
tcp	0.5	54	1.0	1	366	366	1.0	tcpsynflood
tcp	0.83	54	0.25	1	420	420	1.0	tcpsynflood
tcp	0.81	54	0.33	1	163	163	1.0	tcpsynflood
tcp	0.53	54	0.25	1	233	233	1.0	tcpsynflood
tcp	0.77	54	0.2	1	718	718	1.0	tcpsynflood
tcp	0.91	54	0.33	1	594	594	1.0	tcpsynflood
tcp	0.54	54	0.5	1	90	90	0.5	tcpsynflood
tcp	0.76	54	0.2	1	652	652	1.0	tcpsynflood
tcp	0.95	54	1.0	1	578	578	1.0	tcpsynflood
tcp	0.65	54	1.0	1	61	61	0.5	tcpsynflood
tcp	0.23	54	1.0	1	147	147	1.0	tcpsynflood
tcp	0.92	54	0.17	1	638	638	1.0	tcpsynflood
tcp	0.33	54	1.0	1	511	511	1.0	tcpsynflood
tcp	0.55	54	0.5	1	94	94	1.0	tcpsynflood
tcp	0.78	54	0.33	1	359	359	1.0	tcpsynflood
tcp	0.46	54	0.2	1	239	239	1.0	tcpsynflood
tcp	0.82	54	1.0	1	394	394	1.0	tcpsynflood
tcp	0.64	54	1.0	1	92	92	1.0	tcpsynflood
tcp	0.22	54	0.33	1	269	269	0.28	tcpsynflood
tcp	0.3	54	1.0	1	512	512	1.0	tcpsynflood
tcp	0.22	54	0.2	1	663	663	1.0	tcpsynflood
tcp	0.94	54	0.33	1	156	156	1.0	tcpsynflood
tcp	0.58	54	1.0	1	209	209	1.0	tcpsynflood
tcp	0.7	54	0.5	1	727	727	1.0	tcpsynflood
tcp	0.71	54	1.0	1	666	666	1.0	tcpsynflood
tcp	0.64	54	1.0	1	502	502	1.0	tcpsynflood
tcp	0.63	54	1.0	1	321	321	1.0	tcpsynflood
tcp	0.57	54	1.0	1	361	361	1.0	tcpsynflood
tcp	0.23	54	0.5	1	687	687	1.0	tcpsynflood
tcp	0.37	54	0.33	1	442	442	1.0	tcpsynflood
tcp	0.67	54	0.33	1	702	702	1.0	tcpsynflood
tcp	0.29	54	0.5	1	722	722	1.0	tcpsynflood
tcp	0.48	54	1.0	1	578	578	1.0	tcpsynflood
tcp	0.3	54	0.25	1	320	320	1.0	tcpsynflood
tcp	0.57	54	0.5	1	455	455	1.0	tcpsynflood
tcp	0.24	54	1.0	1	430	430	1.0	tcpsynflood
tcp	0.48	54	0.33	1	300	300	1.0	tcpsynflood
tcp	0.24	54	0.5	1	691	691	1.0	tcpsynflood
tcp	0.77	54	1.0	1	213	213	1.0	tcpsynflood
tcp	0.78	54	0.5	1	77	77	1.0	tcpsynflood
tcp	0.37	54	1.0	1	671	671	1.0	tcpsynflood
tcp	0.47	54	0.2	1	689	689	0.5	tcpsynflood
tcp	0.7	54	1.0	1	114	114	1.0	tcpsynflood
tcp	0.21	54	0.2	1	454	454	1.0	tcpsynflood
tcp	0.63	54	0.5	1	163	163	1.0	tcpsynflood
tcp	0.56	54	1.0	1	201	201	1.0	tcpsynflood
tcp	0.71	54	1.0	1	237	237	1.0	tcpsynflood
tcp	0.48	54	0.33	1	160	160	1.0	tcpsynflood
tcp	0.6	54	0.2	1	89	89	1.0	tcpsynflood
tcp	0.85	54	1.0	1	381	381	1.0	tcpsynflood
tcp	0.74	54	0.2	1	511	511	1.0	tcpsynflood
tcp	0.34	54	0.5	1	259	259	1.0	tcpsynflood
tcp	0.67	54	0.33	1	353	353	1.0	tcpsynflood
tcp	0.85	54	0.5	1	689	689	1.0	tcpsynflood
tcp	0.53	54	0.25	1	122	122	1.0	tcpsynflood
tcp	0.44	54	0.5	1	466	466	1.0	tcpsynflood
tcp	0.78	54	1.0	1	513	513	0.5	tcpsynflood
tcp	0.35	54	1.0	1	489	489	1.0	tcpsynflood
tcp	0.77	54	1.0	1	85	85	1.0	tcpsynflood
tcp	0.91	54	1.0	1	531	531	1.0	tcpsynflood
tcp	0.38	54	0.2	1	535	535	1.0	tcpsynflood
tcp	0.56	54	0.33	1	413	413	1.0	tcpsynflood
tcp	0.65	54	0.5	1	221	221	1.0	tcpsynflood
tcp	0.71	54	0.25	1	156	156	1.0	tcpsynflood
tcp	0.39	54	1.0	1	569	569	1.0	tcpsynflood
tcp	0.57	54	0.2	1	425	425	1.0	tcpsynflood
tcp	0.43	54	1.0	1	276	276	0.28	tcpsynflood
tcp	0.37	54	0.33	1	614	614	1.0	tcpsynflood
tcp	0.88	54	0.2	1	438	438	1.0	tcpsynflood
tcp	0.51	54	1.0	1	621	621	1.0	tcpsynflood
tcp	0.23	54	0.5	1	581	581	1.0	tcpsynflood
tcp	0.37	54	0.2	1	531	531	1.0	tcpsynflood
tcp	0.95	54	1.0	1	250	250	1.0	tcpsynflood
tcp	0.76	54	1.0	1	256	256	0.28	tcpsynflood
tcp	0.69	54	1.0	1	382	382	1.0	tcpsynflood
tcp	0.56	54	0.25	1	142	142	1.0	tcpsynflood
tcp	0.55	54	0.33	1	275	275	1.0	tcpsynflood
tcp	0.68	54	0.25	1	312	312	1.0	tcpsynflood
tcp	0.91	54	0.2	1	724	724	1.0	tcpsynflood
tcp	0.23	54	0.2	1	176	176	1.0	tcpsynflood
tcp	0.36	54	0.25	1	160	160	1.0	tcpsynflood
tcp	0.73	54	1.0	1	692	692	1.0	tcpsynflood
tcp	0.82	54	1.0	1	475	475	1.0	tcpsynflood
tcp	0.89	54	0.5	1	257	257	1.0	tcpsynflood
tcp	0.88	54	1.0	1	213	213	1.0	tcpsynflood
tcp	0.91	54	0.5	1	482	482	1.0	tcpsynflood
tcp	0.64	54	1.0	1	491	491	1.0	tcpsynflood
tcp	0.46	54	0.2	1	329	329	1.0	tcpsynflood
tcp	0.45	54	0.33	1	83	83	1.0	tcpsynflood
tcp	0.77	54	1.0	1	696	696	1.0	tcpsynflood
tcp	0.82	54	1.0	1	180	180	1.0	tcpsynflood
tcp	0.39	54	0.25	1	534	534	1.0	tcpsynflood
tcp	0.95	54	0.2	1	596	596	1.0	tcpsynflood
tcp	0.29	54	0.2	1	547	547	1.0	tcpsynflood
tcp	0.46	54	0.5	1	600	600	1.0	tcpsynflood
tcp	0.91	54	1.0	1	487	487	1.0	tcpsynflood
tcp	0.36	54	0.25	1	337	337	1.0	tcpsynflood
tcp	0.89	54	0.33	1	218	218	1.0	tcpsynflood
tcp	0.27	54	1.0	1	219	219	1.0	tcpsynflood
tcp	0.43	54	0.5	1	235	235	0.5	tcpsynflood
tcp	0.52	54	0.2	1	495	495	1.0	tcpsynflood
tcp	0.84	54	0.33	1	239	239	1.0	tcpsynflood
tcp	0.51	54	0.5	1	662	662	1.0	tcpsynflood
tcp	0.46	54	1.0	1	274	274	1.0	tcpsynflood
tcp	0.48	54	0.25	1	275	275	1.0	tcpsynflood
tcp	0.76	54	0.33	1	241	241	1.0	tcpsynflood
tcp	0.9	54	1.0	1	585	585	1.0	tcpsynflood
tcp	0.3	54	0.5	1	725	725	1.0	tcpsynflood
tcp	0.38	54	0.33	1	530	530	1.0	tcpsynflood
tcp	0.47	54	0.17	1	766	766	1.0	tcpsynflood
tcp	0.45	54	1.0	1	436	436	1.0	tcpsynflood
tcp	0.55	54	0.25	1	753	753	1.0	tcpsynflood
tcp	0.53	54	0.5	1	111	111	1.0	tcpsynflood
tcp	0.39	54	0.5	1	192	192	1.0	tcpsynflood
tcp	0.32	54	0.5	1	650	650	1.0	tcpsynflood
tcp	0.9	54	0.5	1	531	531	1.0	tcpsynflood
tcp	0.49	54	0.5	1	181	181	1.0	tcpsynflood
tcp	0.23	54	0.2	1	521	521	1.0	tcpsynflood
tcp	0.63	54	0.2	1	294	294	1.0	tcpsynflood
tcp	0.55	54	0.5	1	379	379	1.0	tcpsynflood
tcp	0.28	54	0.33	1	625	625	1.0	tcpsynflood
tcp	0.4	54	1.0	1	194	194	1.0	tcpsynflood
tcp	0.72	54	0.5	1	531	531	1.0	tcpsynflood
tcp	0.61	54	0.5	1	73	73	1.0	tcpsynflood
tcp	0.72	54	0.33	1	208	208	1.0	tcpsynflood
tcp	0.54	54	0.33	1	401	401	1.0	tcpsynflood
tcp	0.52	54	0.5	1	260	260	1.0	tcpsynflood
tcp	0.48	54	1.0	1	391	391	1.0	tcpsynflood
tcp	0.63	54	0.5	1	751	751	1.0	tcpsynflood
tcp	0.24	54	0.33	1	531	531	1.0	tcpsynflood
tcp	0.35	54	0.5	1	565	565	1.0	tcpsynflood
tcp	0.74	54	0.2	1	405	405	1.0	tcpsynflood
tcp	0.83	54	1.0	1	461	461	1.0	tcpsynflood
tcp	0.55	54	0.5	1	175	175	1.0	tcpsynflood
tcp	0.34	54	0.2	1	487	487	1.0	tcpsynflood
tcp	0.63	54	1.0	1	95	95	1.0	tcpsynflood
tcp	0.23	54	0.33	1	575	575	1.0	tcpsynflood
tcp	0.22	54	1.0	1	193	193	1.0	tcpsynflood
tcp	0.44	54	0.5	1	707	707	0.67	tcpsynflood
tcp	0.69	54	0.33	1	388	388	1.0	tcpsynflood
tcp	0.26	54	1.0	1	380	380	1.0	tcpsynflood
tcp	0.93	54	0.5	1	343	343	1.0	tcpsynflood
tcp	0.45	54	1.0	1	90	90	1.0	tcpsynflood
tcp	0.29	54	0.33	1	346	346	1.0	tcpsynflood
tcp	0.35	54	0.2	1	555	555	1.0	tcpsynflood
tcp	0.63	54	0.2	1	217	217	1.0	tcpsynflood
tcp	0.82	54	1.0	1	671	671	1.0	tcpsynflood
tcp	0.78	54	0.33	1	258	258	1.0	tcpsynflood
tcp	0.68	54	0.5	1	692	692	1.0	tcpsynflood
tcp	0.39	54	1.0	1	115	115	1.0	tcpsynflood
tcp	0.65	54	0.33	1	275	275	1.0	tcpsynflood
tcp	0.93	54	0.5	1	702	702	1.0	tcpsynflood
tcp	0.54	54	1.0	1	551	551	1.0	tcpsynflood
tcp	0.93	54	0.5	1	543	543	1.0	tcpsynflood
tcp	0.86	54	1.0	1	679	679	1.0	tcpsynflood
tcp	0.42	54	1.0	1	62	62	1.0	tcpsynflood
tcp	0.57	54	1.0	1	740	740	1.0	tcpsynflood
tcp	0.63	54	0.5	1	678	678	1.0	tcpsynflood
tcp	0.46	54	1.0	1	249	249	1.0	tcpsynflood
tcp	0.44	54	0.5	1	330	330	1.0	tcpsynflood
tcp	0.24	54	0.33	1	565	565	1.0	tcpsynflood
tcp	0.89	54	1.0	1	489	489	1.0	tcpsynflood
tcp	0.69	54	0.5	1	694	694	1.0	tcpsynflood
tcp	0.91	54	1.0	1	697	697	1.0	tcpsynflood
tcp	0.82	54	0.2	1	98	98	0.5	tcpsynflood
tcp	0.72	54	0.5	1	111	111	1.0	tcpsynflood
tcp	0.29	54	1.0	1	153	153	1.0	tcpsynflood
tcp	0.73	54	0.33	1	383	383	1.0	tcpsynflood
tcp	0.35	54	1.0	1	178	178	1.0	tcpsynflood
tcp	0.7	54	1.0	1	586	586	1.0	tcpsynflood
tcp	0.82	54	0.2	1	352	352	1.0	tcpsynflood
tcp	0.38	54	1.0	1	417	417	1.0	tcpsynflood
tcp	0.91	54	0.5	1	155	155	1.0	tcpsynflood
tcp	0.49	54	0.2	1	331	331	1.0	tcpsynflood
tcp	0.26	54	1.0	1	681	681	1.0	tcpsynflood
tcp	0.6	54	0.25	1	77	77	1.0	tcpsynflood
tcp	0.75	54	1.0	1	678	678	1.0	tcpsynflood
tcp	0.52	54	0.5	1	646	646	1.0	tcpsynflood
tcp	0.82	54	1.0	1	532	532	1.0	tcpsynflood
tcp	0.35	54	1.0	1	584	584	1.0	tcpsynflood
tcp	0.85	54	1.0	1	221	221	1.0	tcpsynflood
tcp	0.22	54	0.5	1	553	553	1.0	tcpsynflood
tcp	0.53	54	1.0	1	427	427	1.0	tcpsynflood
tcp	0.7	54	0.5	1	634	634	1.0	tcpsynflood
tcp	0.32	54	0.2	1	451	451	1.0	tcpsynflood
tcp	0.32	54	0.25	1	227	227	1.0	tcpsynflood
tcp	0.66	54	1.0	1	330	330	1.0	tcpsynflood
tcp	0.31	54	0.5	1	649	649	1.0	tcpsynflood
tcp	0.93	54	0.2	1	489	489	1.0	tcpsynflood
tcp	0.49	54	0.2	1	318	318	1.0	tcpsynflood
tcp	0.95	54	0.2	1	210	210	1.0	tcpsynflood
tcp	0.29	54	0.5	1	378	378	1.0	tcpsynflood
tcp	0.77	54	1.0	1	66	66	1.0	tcpsynflood
tcp	0.53	54	1.0	1	680	680	1.0	tcpsynflood
tcp	0.5	54	0.2	1	727	727	1.0	tcpsynflood
tcp	0.2	54	0.5	1	629	629	1.0	tcpsynflood
tcp	0.74	54	1.0	1	728	728	1.0	tcpsynflood
tcp	0.92	54	0.25	1	71	71	1.0	tcpsynflood
tcp	0.55	54	0.2	1	389	389	1.0	tcpsynflood
tcp	0.39	54	0.2	1	662	662	0.5	tcpsynflood
tcp	0.78	54	0.2	1	421	421	1.0	tcpsynflood
tcp	0.4	54	0.33	1	280	280	1.0	tcpsynflood
tcp	0.66	54	0.5	1	63	63	1.0	tcpsynflood
tcp	0.25	54	0.5	1	491	491	1.0	tcpsynflood
tcp	0.73	54	0.2	1	501	501	1.0	tcpsynflood
tcp	0.75	54	0.5	1	130	130	1.0	tcpsynflood
tcp	0.78	54	0.25	1	686	686	1.0	tcpsynflood
tcp	0.84	54	0.5	1	281	281	1.0	tcpsynflood
tcp	0.32	54	0.33	1	730	730	1.0	tcpsynflood
tcp	0.74	54	1.0	1	382	382	1.0	tcpsynflood
tcp	0.37	54	0.5	1	268	268	1.0	tcpsynflood
tcp	0.33	54	0.5	1	55	55	1.0	tcpsynflood
tcp	0.79	54	0.5	1	187	187	1.0	tcpsynflood
tcp	0.38	54	0.5	1	258	258	1.0	tcpsynflood
tcp	0.69	54	0.5	1	449	449	1.0	tcpsynflood
tcp	0.78	54	0.33	1	243	243	1.0	tcpsynflood
tcp	0.74	54	0.2	1	56	56	1.0	tcpsynflood
tcp	0.64	54	1.0	1	542	542	0.33	tcpsynflood
tcp	0.25	54	0.25	1	768	768	1.0	tcpsynflood
tcp	0.53	54	0.5	1	497	497	1.0	tcpsynflood
tcp	0.41	54	1.0	1	744	744	1.0	tcpsynflood
tcp	0.67	54	1.0	1	537	537	1.0	tcpsynflood
tcp	0.52	54	0.2	1	140	140	1.0	tcpsynflood
tcp	0.91	54	1.0	1	594	594	1.0	tcpsynflood
tcp	0.45	54	0.5	1	174	174	1.0	tcpsynflood
tcp	0.67	54	1.0	1	252	252	1.0	tcpsynflood
tcp	0.64	54	0.33	1	624	624	1.0	tcpsynflood
tcp	0.92	54	1.0	1	271	271	1.0	tcpsynflood
tcp	0.59	54	1.0	1	515	515	1.0	tcpsynflood
tcp	0.46	54	1.0	1	172	172	1.0	tcpsynflood
tcp	0.43	54	0.33	1	678	678	1.0	tcpsynflood
tcp	0.39	54	1.0	1	477	477	1.0	tcpsynflood
tcp	0.67	54	1.0	1	518	518	1.0	tcpsynflood
tcp	0.87	54	1.0	1	347	347	1.0	tcpsynflood
tcp	0.52	54	0.25	1	550	550	1.0	tcpsynflood
tcp	0.79	54	1.0	1	236	236	1.0	tcpsynflood
tcp	0.29	54	0.2	1	154	154	1.0	tcpsynflood
tcp	0.61	54	0.2	1	253	253	1.0	tcpsynflood
tcp	0.72	54	1.0	1	551	551	1.0	tcpsynflood
tcp	0.65	54	0.5	1	468	468	1.0	tcpsynflood
tcp	0.44	54	0.5	1	747	747	1.0	tcpsynflood
tcp	0.33	54	0.5	1	409	409	1.0	tcpsynflood
tcp	0.59	54	0.2	1	558	558	1.0	tcpsynflood
tcp	0.34	54	0.2	1	192	192	1.0	tcpsynflood
tcp	0.53	54	1.0	1	644	644	1.0	tcpsynflood
tcp	0.53	54	0.5	1	222	222	1.0	tcpsynflood
tcp	0.92	54	0.33	1	118	118	1.0	tcpsynflood
tcp	0.41	54	1.0	1	445	445	1.0	tcpsynflood
tcp	0.37	54	1.0	1	189	189	1.0	tcpsynflood
tcp	0.61	54	1.0	1	511	511	1.0	tcpsynflood
tcp	0.81	54	0.2	1	388	388	0.5	tcpsynflood
tcp	0.4	54	0.33	1	167	167	1.0	tcpsynflood
tcp	0.34	54	1.0	1	676	676	1.0	tcpsynflood
tcp	0.67	54	0.33	1	436	436	1.0	tcpsynflood
tcp	0.71	54	1.0	1	203	203	1.0	tcpsynflood
tcp	0.78	54	0.5	1	664	664	1.0	tcpsynflood
tcp	0.33	54	1.0	1	479	479	1.0	tcpsynflood
tcp	0.58	54	0.5	1	261	261	0.67	tcpsynflood
tcp	0.5	54	0.5	1	48	48	1.0	tcpsynflood
tcp	0.86	54	1.0	1	181	181	1.0	tcpsynflood
tcp	0.89	54	0.5	1	557	557	1.0	tcpsynflood
tcp	0.63	54	1.0	1	241	241	1.0	tcpsynflood
tcp	0.81	54	0.25	1	316	316	1.0	tcpsynflood
tcp	0.76	54	0.5	1	705	705	0.5	tcpsynflood
tcp	0.94	54	1.0	1	725	725	1.0	tcpsynflood
tcp	0.81	54	0.17	1	728	728	1.0	tcpsynflood
tcp	0.47	54	0.5	1	663	663	1.0	tcpsynflood
tcp	0.24	54	1.0	1	459	459	1.0	tcpsynflood
tcp	0.3	54	1.0	1	178	178	0.5	tcpsynflood
tcp	0.47	54	1.0	1	354	354	1.0	tcpsynflood
tcp	0.62	54	1.0	1	228	228	1.0	tcpsynflood
tcp	0.33	54	0.2	1	208	208	1.0	tcpsynflood
tcp	0.39	54	0.5	1	412	412	1.0	tcpsynflood
tcp	0.85	54	1.0	1	412	412	1.0	tcpsynflood
tcp	0.46	54	0.5	1	299	299	1.0	tcpsynflood
tcp	0.68	54	1.0	1	333	333	1.0	tcpsynflood
tcp	0.52	54	0.2	1	200	200	1.0	tcpsynflood
tcp	0.26	54	0.2	1	558	558	1.0	tcpsynflood
tcp	0.37	54	1.0	1	185	185	1.0	tcpsynflood
tcp	0.74	54	0.33	1	583	583	0.28	tcpsynflood
tcp	0.78	54	0.33	1	72	72	1.0	tcpsynflood
tcp	0.91	54	0.25	1	752	752	1.0	tcpsynflood
tcp	0.83	54	1.0	1	639	639	1.0	tcpsynflood
tcp	0.56	54	1.0	1	282	282	0.28	tcpsynflood
tcp	0.49	54	0.5	1	88	88	1.0	tcpsynflood
tcp	0.83	54	0.5	1	335	335	1.0	tcpsynflood
tcp	0.78	54	0.2	1	260	260	1.0	tcpsynflood
tcp	0.69	54	0.33	1	369	369	1.0	tcpsynflood
tcp	0.26	54	0.25	1	443	443	1.0	tcpsynflood
tcp	0.76	54	1.0	1	248	248	1.0	tcpsynflood
tcp	0.84	54	0.33	1	631	631	1.0	tcpsynflood
tcp	0.35	54	0.5	1	278	278	1.0	tcpsynflood
tcp	0.49	54	1.0	1	164	164	1.0	tcpsynflood
tcp	0.6	54	0.25	1	645	645	1.0	tcpsynflood
tcp	0.65	54	1.0	1	253	253	1.0	tcpsynflood
tcp	0.94	54	1.0	1	437	437	1.0	tcpsynflood
tcp	0.92	54	1.0	1	325	325	1.0	tcpsynflood
tcp	0.3	54	1.0	1	462	462	1.0	tcpsynflood
tcp	0.81	54	1.0	1	526	526	1.0	tcpsynflood
tcp	0.86	54	0.5	1	732	732	1.0	tcpsynflood
tcp	0.72	54	1.0	1	101	101	1.0	tcpsynflood
tcp	0.7	54	0.5	1	584	584	1.0	tcpsynflood
tcp	0.5	54	0.5	1	484	484	1.0	tcpsynflood
tcp	0.76	54	1.0	1	690	690	1.0	tcpsynflood
tcp	0.69	54	1.0	1	229	229	1.0	tcpsynflood
tcp	0.65	54	1.0	1	756	756	1.0	tcpsynflood
tcp	0.86	54	1.0	1	506	506	1.0	tcpsynflood
tcp	0.87	54	0.2	1	358	358	1.0	tcpsynflood
tcp	0.77	54	0.5	1	521	521	1.0	tcpsynflood
tcp	0.93	54	1.0	1	90	90	1.0	tcpsynflood
tcp	0.58	54	0.5	1	269	269	1.0	tcpsynflood
tcp	0.47	54	0.5	1	740	740	1.0	tcpsynflood
tcp	0.45	54	1.0	1	639	639	1.0	tcpsynflood
tcp	0.46	54	0.33	1	202	202	1.0	tcpsynflood
tcp	0.57	54	0.2	1	250	250	1.0	tcpsynflood
tcp	0.49	54	0.33	1	615	615	1.0	tcpsynflood
tcp	0.47	54	0.2	1	396	396	1.0	tcpsynflood
tcp	0.34	54	0.5	1	166	166	1.0	tcpsynflood
tcp	0.78	54	0.5	1	577	577	1.0	tcpsynflood
tcp	0.72	54	0.2	1	567	567	1.0	tcpsynflood
tcp	0.66	54	0.5	1	707	707	1.0	tcpsynflood
tcp	0.89	54	0.5	1	321	321	1.0	tcpsynflood
tcp	0.56	54	0.33	1	281	281	1.0	tcpsynflood
tcp	0.8	54	0.5	1	98	98	1.0	tcpsynflood
tcp	0.56	54	0.14	1	110	110	1.0	tcpsynflood
tcp	0.86	54	1.0	1	371	371	1.0	tcpsynflood
tcp	0.21	54	1.0	1	655	655	1.0	tcpsynflood
tcp	0.53	54	0.33	1	640	640	1.0	tcpsynflood
tcp	0.75	54	1.0	1	274	274	1.0	tcpsynflood
tcp	0.79	54	1.0	1	610	610	1.0	tcpsynflood
tcp	0.33	54	0.2	1	635	635	1.0	tcpsynflood
tcp	0.37	54	1.0	1	415	415	1.0	tcpsynflood
tcp	0.49	54	0.25	1	453	453	1.0	tcpsynflood
tcp	0.2	54	0.2	1	559	559	1.0	tcpsynflood
tcp	0.28	54	0.5	1	132	132	1.0	tcpsynflood
tcp	0.86	54	0.14	1	638	638	1.0	tcpsynflood
tcp	0.21	54	0.5	1	469	469	1.0	tcpsynflood
tcp	0.22	54	0.5	1	271	271	1.0	tcpsynflood
tcp	0.65	54	1.0	1	491	491	1.0	tcpsynflood
tcp	0.78	54	0.2	1	82	82	1.0	tcpsynflood
tcp	0.61	54	1.0	1	478	478	1.0	tcpsynflood
tcp	0.67	54	0.25	1	596	596	1.0	tcpsynflood
tcp	0.77	54	1.0	1	242	242	1.0	tcpsynflood
tcp	0.93	54	1.0	1	335	335	1.0	tcpsynflood
tcp	0.67	54	0.5	1	123	123	1.0	tcpsynflood
tcp	0.77	54	0.25	1	155	155	1.0	tcpsynflood
tcp	0.74	54	0.5	1	90	90	1.0	tcpsynflood
tcp	0.28	54	0.25	1	456	456	1.0	tcpsynflood
tcp	0.23	54	0.5	1	55	55	1.0	tcpsynflood
tcp	0.75	54	1.0	1	507	507	1.0	tcpsynflood
tcp	0.75	54	0.5	1	722	722	1.0	tcpsynflood
tcp	0.86	54	1.0	1	283	283	1.0	tcpsynflood
tcp	0.89	54	1.0	1	575	575	1.0	tcpsynflood
tcp	0.69	54	1.0	1	696	696	1.0	tcpsynflood
tcp	0.3	54	0.5	1	394	394	0.75	tcpsynflood
tcp	0.76	54	1.0	1	414	414	1.0	tcpsynflood
[truncated: 1,233 more rows]
