# Supplementary material for: An intelligent zero trust secure framework for software defined networking
Source: PeerJ Comput Sci. 2023 Nov 17;9:e1674. doi: 10.7717/peerj-cs.1674 (PMC10703060; doi:10.7717/peerj-cs.1674)
Supplement: Supplemental Information 2 [file peerj-cs-09-1674-s002.zip › Code/CALSeq2Seq-master/ml-traning/dataset/udpflood]

protocol	transfer_rate	avg_pkt_size	host_ratio	host_num	diff_port_num	diff_sport_num	opp_ratio	label
udp	332.75	42	0.5	1	1	1	0.0	udpflood
udp	345.27	42	0.5	1	1	1	0.0	udpflood
udp	334.48	42	0.5	1	1	1	0.0	udpflood
udp	328.22	42	0.5	1	1	1	0.0	udpflood
udp	320.1	42	0.25	1	1	1	0.0	udpflood
udp	325.19	42	0.25	1	1	1	0.0	udpflood
udp	331.48	42	0.25	1	1	1	0.0	udpflood
udp	327.22	42	0.25	1	1	1	0.0	udpflood
udp	422.93	42	0.5	1	1	1	0.0	udpflood
udp	501.07	42	0.5	1	1	1	0.0	udpflood
udp	470.04	42	0.5	1	1	1	0.0	udpflood
udp	489.44	42	0.5	1	1	1	0.0	udpflood
udp	513.13	42	0.33	1	1	1	0.0	udpflood
udp	497.64	42	0.33	1	1	1	0.0	udpflood
udp	487.16	42	0.33	1	1	1	0.0	udpflood
udp	497.86	42	0.33	1	1	1	0.0	udpflood
udp	482.68	42	0.33	1	1	1	0.0	udpflood
udp	493.6	42	0.33	1	1	1	0.0	udpflood
udp	508.1	42	0.33	1	1	1	0.0	udpflood
udp	489.3	42	0.33	1	1	1	0.0	udpflood
udp	512.41	42	0.33	1	1	1	0.0	udpflood
udp	520.56	42	0.33	1	1	1	0.0	udpflood
udp	499.44	42	0.33	1	1	1	0.0	udpflood
udp	473.59	42	0.33	1	1	1	0.0	udpflood
udp	230.96	42	0.5	1	1	1	0.0	udpflood
udp	244.94	42	0.5	1	1	1	0.0	udpflood
udp	297.4	42	0.5	1	1	1	0.0	udpflood
udp	349.61	42	0.5	1	1	1	0.0	udpflood
udp	347.89	42	0.33	1	1	1	0.0	udpflood
udp	387.7	42	0.33	1	1	1	0.0	udpflood
udp	374.87	42	0.33	1	1	1	0.0	udpflood
udp	395.15	42	0.33	1	1	1	0.0	udpflood
udp	408.48	42	0.33	1	1	1	0.0	udpflood
udp	411.64	42	0.33	1	1	1	0.0	udpflood
udp	399.68	42	0.33	1	1	1	0.0	udpflood
udp	407.84	42	0.33	1	1	1	0.0	udpflood
udp	391.91	42	0.33	1	1	1	0.0	udpflood
udp	399.34	42	0.33	1	1	1	0.0	udpflood
udp	406.45	42	0.33	1	1	1	0.0	udpflood
udp	396.57	42	0.33	1	1	1	0.0	udpflood
udp	401.97	42	0.33	1	1	1	0.0	udpflood
udp	409.24	42	0.33	1	1	1	0.0	udpflood
udp	404.05	42	0.25	1	1	1	0.0	udpflood
udp	409.09	42	0.25	1	1	1	0.0	udpflood
udp	401.17	42	0.25	1	1	1	0.0	udpflood
udp	399.93	42	0.25	1	1	1	0.0	udpflood
udp	402.74	42	0.25	1	1	1	0.0	udpflood
udp	386.63	42	0.25	1	1	1	0.0	udpflood
udp	372.06	42	0.25	1	1	1	0.0	udpflood
udp	358.63	42	0.2	1	1	1	0.0	udpflood
udp	346.21	42	0.2	1	1	1	0.0	udpflood
udp	334.27	42	0.2	1	1	1	0.0	udpflood
udp	323.21	42	0.2	1	1	1	0.0	udpflood
udp	312.79	42	0.2	1	1	1	0.0	udpflood
udp	302.86	42	0.2	1	1	1	0.0	udpflood
udp	293.97	42	0.2	1	1	1	0.0	udpflood
udp	285.07	42	0.2	1	1	1	0.0	udpflood
udp	276.89	42	0.2	1	1	1	0.0	udpflood
udp	135.83	42	0.25	1	1	1	0.0	udpflood
udp	161.42	42	0.25	1	1	1	0.0	udpflood
udp	155.33	42	0.25	1	1	1	0.0	udpflood
udp	161.49	42	0.25	1	1	1	0.0	udpflood
udp	389.72	42	0.5	1	1	1	0.0	udpflood
udp	584.65	42	0.5	1	1	1	0.0	udpflood
udp	554.49	42	0.5	1	1	1	0.0	udpflood
udp	476.65	42	0.5	1	1	1	0.0	udpflood
udp	550.16	42	0.5	1	1	1	0.0	udpflood
udp	562.24	42	0.5	1	1	1	0.0	udpflood
udp	657.06	42	0.5	1	1	1	0.0	udpflood
udp	729.13	42	0.5	1	1	1	0.0	udpflood
udp	719.84	42	0.5	1	1	1	0.0	udpflood
udp	775.05	42	0.5	1	1	1	0.0	udpflood
udp	768.22	42	0.5	1	1	1	0.0	udpflood
udp	810.92	42	0.33	1	1	1	0.0	udpflood
udp	779.38	42	0.33	1	1	1	0.0	udpflood
udp	809.85	42	0.33	1	1	1	0.0	udpflood
udp	813.01	42	0.33	1	1	1	0.0	udpflood
udp	792.3	42	0.33	1	1	1	0.0	udpflood
udp	810.27	42	0.33	1	1	1	0.0	udpflood
udp	814.9	42	0.33	1	1	1	0.0	udpflood
udp	834.69	42	0.33	1	1	1	0.0	udpflood
udp	853.44	42	0.33	1	1	1	0.0	udpflood
udp	845.82	42	0.33	1	1	1	0.0	udpflood
udp	865.36	42	0.33	1	1	1	0.0	udpflood
udp	877.11	42	0.33	1	1	1	0.0	udpflood
udp	876.63	42	0.25	1	1	1	0.0	udpflood
udp	886.19	42	0.25	1	1	1	0.0	udpflood
udp	862.95	42	0.25	1	1	1	0.0	udpflood
udp	876.15	42	0.25	1	1	1	0.0	udpflood
udp	868.2	42	0.25	1	1	1	0.0	udpflood
udp	871.63	42	0.2	1	1	1	0.0	udpflood
udp	867.28	42	0.2	1	1	1	0.0	udpflood
udp	851.82	42	0.2	1	1	1	0.0	udpflood
udp	859.82	42	0.2	1	1	1	0.0	udpflood
udp	869.23	42	0.17	1	1	1	0.0	udpflood
udp	860.21	42	0.17	1	1	1	0.0	udpflood
udp	874.85	42	0.17	1	1	1	0.0	udpflood
udp	872.99	42	0.17	1	1	1	0.0	udpflood
udp	866.03	42	0.17	1	1	1	0.0	udpflood
udp	875.21	42	0.17	1	1	1	0.0	udpflood
udp	866.73	42	0.17	1	1	1	0.0	udpflood
udp	869.99	42	0.14	1	1	1	0.0	udpflood
udp	873.65	42	0.14	1	1	1	0.0	udpflood
udp	882.43	42	0.14	1	1	1	0.0	udpflood
udp	864.08	42	0.14	1	1	1	0.0	udpflood
udp	844.74	42	0.14	1	1	1	0.0	udpflood
udp	825.84	42	0.14	1	1	1	0.0	udpflood
udp	807.97	42	0.14	1	1	1	0.0	udpflood
udp	791.0	42	0.14	1	1	1	0.0	udpflood
udp	788.27	42	0.5	1	1	1	0.0	udpflood
udp	685.39	42	0.5	1	1	1	0.0	udpflood
udp	668.43	42	0.5	1	1	1	0.0	udpflood
udp	529.53	42	0.5	1	1	1	0.0	udpflood
udp	438.51	42	0.5	1	1	1	0.0	udpflood
udp	368.97	42	0.5	1	1	1	0.0	udpflood
udp	311.85	42	0.5	1	1	1	0.0	udpflood
udp	278.24	42	0.5	1	1	1	0.0	udpflood
udp	250.53	42	0.5	1	1	1	0.0	udpflood
udp	228.29	42	0.5	1	1	1	0.0	udpflood
udp	209.65	42	0.5	1	1	1	0.0	udpflood
udp	836.38	42	0.5	1	1	1	0.0	udpflood
udp	806.44	42	0.5	1	1	1	0.0	udpflood
udp	965.94	42	0.5	1	1	1	0.0	udpflood
udp	918.24	42	0.5	1	1	1	0.0	udpflood
udp	991.04	42	0.5	1	1	1	0.0	udpflood
udp	950.17	42	0.5	1	1	1	0.0	udpflood
udp	1067.92	42	0.5	1	1	1	0.0	udpflood
udp	1098.9	42	0.5	1	1	1	0.0	udpflood
udp	1084.38	42	0.5	1	1	1	0.0	udpflood
udp	1120.94	42	0.5	1	1	1	0.0	udpflood
udp	1095.08	42	0.5	1	1	1	0.0	udpflood
udp	1130.26	42	0.5	1	1	1	0.0	udpflood
udp	1137.21	42	0.5	1	1	1	0.0	udpflood
udp	1065.87	42	0.5	1	1	1	0.0	udpflood
udp	1084.39	42	0.5	1	1	1	0.0	udpflood
udp	1149.35	42	0.5	1	1	1	0.0	udpflood
udp	1005.27	42	0.5	1	1	1	0.0	udpflood
udp	1016.45	42	0.5	1	1	1	0.0	udpflood
udp	947.66	42	0.5	1	1	1	0.0	udpflood
udp	861.91	42	0.5	1	1	1	0.0	udpflood
udp	764.95	42	0.5	1	1	1	0.0	udpflood
udp	688.51	42	0.5	1	1	1	0.0	udpflood
udp	627.13	42	0.5	1	1	1	0.0	udpflood
udp	575.33	42	0.5	1	1	1	0.0	udpflood
udp	531.93	42	0.5	1	1	1	0.0	udpflood
udp	938.27	42	0.5	1	1	1	0.0	udpflood
udp	976.96	42	0.5	1	1	1	0.0	udpflood
udp	1101.53	42	0.5	1	1	1	0.0	udpflood
udp	1013.28	42	0.5	1	1	1	0.0	udpflood
udp	1084.42	42	0.5	1	1	1	0.0	udpflood
udp	1117.63	42	0.5	1	1	1	0.0	udpflood
udp	1153.94	42	0.5	1	1	1	0.0	udpflood
udp	1118.5	42	0.33	1	1	1	0.0	udpflood
udp	1085.16	42	0.33	1	1	1	0.0	udpflood
udp	1038.94	42	0.33	1	1	1	0.0	udpflood
udp	1143.05	42	0.33	1	1	1	0.0	udpflood
udp	1247.72	42	0.33	1	1	1	0.0	udpflood
udp	1282.71	42	0.33	1	1	1	0.0	udpflood
udp	1443.11	42	0.33	1	1	1	0.0	udpflood
udp	1587.08	42	0.33	1	1	1	0.0	udpflood
udp	1583.17	42	0.33	1	1	1	0.0	udpflood
udp	1637.4	42	0.33	1	1	1	0.0	udpflood
udp	1707.64	42	0.33	1	1	1	0.0	udpflood
udp	1619.95	42	0.33	1	1	1	0.0	udpflood
udp	1542.95	42	0.33	1	1	1	0.0	udpflood
udp	1472.3	42	0.33	1	1	1	0.0	udpflood
udp	1407.91	42	0.33	1	1	1	0.0	udpflood
udp	1348.57	42	0.33	1	1	1	0.0	udpflood
udp	1294.79	42	0.33	1	1	1	0.0	udpflood
udp	1243.62	42	0.33	1	1	1	0.0	udpflood
udp	1198.28	42	0.25	1	1	1	0.0	udpflood
udp	1155.27	42	0.25	1	1	1	0.0	udpflood
udp	1114.0	42	0.25	1	1	1	0.0	udpflood
udp	1066.88	42	0.25	1	1	1	0.0	udpflood
udp	1031.31	42	0.25	1	1	1	0.0	udpflood
udp	998.62	42	0.25	1	1	1	0.0	udpflood
udp	960.87	42	0.25	1	1	1	0.0	udpflood
udp	931.63	42	0.25	1	1	1	0.0	udpflood
udp	905.15	42	0.25	1	1	1	0.0	udpflood
udp	880.88	42	0.2	1	1	1	0.0	udpflood
udp	857.39	42	0.2	1	1	1	0.0	udpflood
udp	834.58	42	0.2	1	1	1	0.0	udpflood
udp	4816.27	42	0.5	1	1	1	0.0	udpflood
udp	3756.07	42	0.5	1	1	1	0.0	udpflood
udp	3665.25	42	0.5	1	1	1	0.0	udpflood
udp	3756.6	42	0.5	1	1	1	0.0	udpflood
udp	3628.44	42	0.5	1	1	1	0.0	udpflood
udp	3151.28	42	0.5	1	1	1	0.0	udpflood
udp	2935.6	42	0.5	1	1	1	0.0	udpflood
udp	2611.46	42	0.5	1	1	1	0.0	udpflood
udp	2362.03	42	0.5	1	1	1	0.0	udpflood
udp	2154.47	42	0.5	1	1	1	0.0	udpflood
udp	1974.21	42	0.5	1	1	1	0.0	udpflood
udp	1823.11	42	0.5	1	1	1	0.0	udpflood
udp	1693.78	42	0.5	1	1	1	0.0	udpflood
udp	1543.96	42	0.5	1	1	1	0.0	udpflood
udp	1447.36	42	0.5	1	1	1	0.0	udpflood
udp	1363.06	42	0.5	1	1	1	0.0	udpflood
udp	1288.37	42	0.5	1	1	1	0.0	udpflood
udp	1222.55	42	0.5	1	1	1	0.0	udpflood
udp	1163.48	42	0.5	1	1	1	0.0	udpflood
udp	1109.41	42	0.5	1	1	1	0.0	udpflood
udp	1059.82	42	0.5	1	1	1	0.0	udpflood
udp	1014.31	42	0.5	1	1	1	0.0	udpflood
udp	974.3	42	0.5	1	1	1	0.0	udpflood
udp	1147.01	42	0.5	1	1	1	0.0	udpflood
udp	1332.53	42	0.5	1	1	1	0.0	udpflood
udp	1420.84	42	0.5	1	1	1	0.0	udpflood
udp	1854.71	42	0.5	1	1	1	0.0	udpflood
udp	2016.41	42	0.5	1	1	1	0.0	udpflood
udp	1835.86	42	0.5	1	1	1	0.0	udpflood
udp	1799.78	42	0.5	1	1	1	0.0	udpflood
udp	1697.15	42	0.5	1	1	1	0.0	udpflood
udp	1615.31	42	0.5	1	1	1	0.0	udpflood
udp	1521.19	42	0.33	1	1	1	0.0	udpflood
udp	1664.81	42	0.33	1	1	1	0.0	udpflood
udp	1684.9	42	0.33	1	1	1	0.0	udpflood
udp	1879.54	42	0.33	1	1	1	0.0	udpflood
udp	1829.52	42	0.33	1	1	1	0.0	udpflood
udp	1775.4	42	0.33	1	1	1	0.0	udpflood
udp	1793.11	42	0.33	1	1	1	0.0	udpflood
udp	1845.03	42	0.33	1	1	1	0.0	udpflood
udp	1911.03	42	0.33	1	1	1	0.0	udpflood
udp	2040.61	42	0.33	1	1	1	0.0	udpflood
udp	1180.78	42	0.5	1	1	1	0.0	udpflood
udp	1295.72	42	0.5	1	1	1	0.0	udpflood
udp	1065.87	42	0.5	1	1	1	0.0	udpflood
udp	2011.01	42	0.5	1	1	1	0.0	udpflood
udp	4449.24	42	0.5	1	1	1	0.0	udpflood
udp	5094.15	42	0.5	1	1	1	0.0	udpflood
udp	6354.89	42	0.5	1	1	1	0.0	udpflood
udp	7691.27	42	0.5	1	1	1	0.0	udpflood
udp	8653.47	42	0.5	1	1	1	0.0	udpflood
udp	8610.92	42	0.5	1	1	1	0.0	udpflood
udp	9363.79	42	0.5	1	1	1	0.0	udpflood
udp	9743.08	42	0.5	1	1	1	0.0	udpflood
udp	9120.32	42	0.5	1	1	1	0.0	udpflood
udp	9029.8	42	0.5	1	1	1	0.0	udpflood
udp	8709.96	42	0.5	1	1	1	0.0	udpflood
udp	8129.5	42	0.5	1	1	1	0.0	udpflood
udp	8061.28	42	0.5	1	1	1	0.0	udpflood
udp	8040.18	42	0.5	1	1	1	0.0	udpflood
udp	7656.56	42	0.5	1	1	1	0.0	udpflood
udp	7323.61	42	0.5	1	1	1	0.0	udpflood
udp	7003.96	42	0.5	1	1	1	0.0	udpflood
udp	6715.36	42	0.5	1	1	1	0.0	udpflood
udp	6444.4	42	0.5	1	1	1	0.0	udpflood
udp	6199.54	42	0.5	1	1	1	0.0	udpflood
udp	5977.07	42	0.5	1	1	1	0.0	udpflood
udp	5770.99	42	0.5	1	1	1	0.0	udpflood
udp	5574.54	42	0.5	1	1	1	0.0	udpflood
udp	5388.45	42	0.5	1	1	1	0.0	udpflood
udp	579.45	42	0.33	1	1	1	0.0	udpflood
udp	4744.2	42	0.33	1	1	1	0.0	udpflood
udp	5771.52	42	0.33	1	1	1	0.0	udpflood
udp	6975.66	42	0.33	1	1	1	0.0	udpflood
udp	6891.5	42	0.33	1	1	1	0.0	udpflood
udp	6059.01	42	0.33	1	1	1	0.0	udpflood
udp	7417.85	42	0.33	1	1	1	0.0	udpflood
udp	8604.91	42	0.33	1	1	1	0.0	udpflood
udp	8163.43	42	0.33	1	1	1	0.0	udpflood
udp	7914.33	42	0.33	1	1	1	0.0	udpflood
udp	8336.29	42	0.33	1	1	1	0.0	udpflood
udp	8289.51	42	0.33	1	1	1	0.0	udpflood
udp	8350.16	42	0.33	1	1	1	0.0	udpflood
udp	8729.93	42	0.33	1	1	1	0.0	udpflood
udp	8769.98	42	0.33	1	1	1	0.0	udpflood
udp	9347.52	42	0.33	1	1	1	0.0	udpflood
udp	9848.63	42	0.33	1	1	1	0.0	udpflood
udp	9622.37	42	0.33	1	1	1	0.0	udpflood
udp	9126.84	42	0.33	1	1	1	0.0	udpflood
udp	8688.85	42	0.33	1	1	1	0.0	udpflood
udp	8284.14	42	0.33	1	1	1	0.0	udpflood
udp	7918.78	42	0.33	1	1	1	0.0	udpflood
udp	7586.95	42	0.25	1	1	1	0.0	udpflood
udp	7284.98	42	0.25	1	1	1	0.0	udpflood
udp	6997.68	42	0.25	1	1	1	0.0	udpflood
udp	6734.28	42	0.25	1	1	1	0.0	udpflood
udp	6489.44	42	0.25	1	1	1	0.0	udpflood
udp	6260.73	42	0.2	1	1	1	0.0	udpflood
udp	6049.54	42	0.2	1	1	1	0.0	udpflood
udp	5854.63	42	0.2	1	1	1	0.0	udpflood
udp	5669.32	42	0.2	1	1	1	0.0	udpflood
udp	5498.4	42	0.2	1	1	1	0.0	udpflood
udp	5332.57	42	0.2	1	1	1	0.0	udpflood
udp	5181.78	42	0.2	1	1	1	0.0	udpflood
udp	5033.24	42	0.2	1	1	1	0.0	udpflood
udp	4895.2	42	0.2	1	1	1	0.0	udpflood
udp	4765.58	42	0.2	1	1	1	0.0	udpflood
udp	4638.93	42	0.2	1	1	1	0.0	udpflood
udp	4518.98	42	0.2	1	1	1	0.0	udpflood
udp	4410.87	42	0.2	1	1	1	0.0	udpflood
udp	1793.54	42	0.5	1	1	1	0.0	udpflood
udp	1933.33	42	0.5	1	1	1	0.0	udpflood
udp	6577.97	42	0.5	1	1	1	0.0	udpflood
udp	8451.21	42	0.5	1	1	1	0.0	udpflood
udp	7489.01	42	0.5	1	1	1	0.0	udpflood
udp	9240.49	42	0.5	1	1	1	0.0	udpflood
udp	10004.39	42	0.5	1	1	1	0.0	udpflood
udp	11526.11	42	0.5	1	1	1	0.0	udpflood
udp	11381.9	42	0.5	1	1	1	0.0	udpflood
udp	12301.35	42	0.5	1	1	1	0.0	udpflood
udp	12227.5	42	0.5	1	1	1	0.0	udpflood
udp	12997.5	42	0.5	1	1	1	0.0	udpflood
udp	13661.53	42	0.5	1	1	1	0.0	udpflood
udp	13514.12	42	0.5	1	1	1	0.0	udpflood
udp	14067.61	42	0.5	1	1	1	0.0	udpflood
udp	14539.81	42	0.5	1	1	1	0.0	udpflood
udp	14373.04	42	0.5	1	1	1	0.0	udpflood
udp	14770.45	42	0.5	1	1	1	0.0	udpflood
udp	15116.44	42	0.5	1	1	1	0.0	udpflood
udp	14928.07	42	0.5	1	1	1	0.0	udpflood
udp	15275.7	42	0.5	1	1	1	0.0	udpflood
udp	15110.79	42	0.5	1	1	1	0.0	udpflood
udp	15215.76	42	0.5	1	1	1	0.0	udpflood
udp	15235.29	42	0.5	1	1	1	0.0	udpflood
udp	14725.01	42	0.5	1	1	1	0.0	udpflood
udp	14244.53	42	0.5	1	1	1	0.0	udpflood
udp	13932.56	42	0.5	1	1	1	0.0	udpflood
udp	13516.21	42	0.5	1	1	1	0.0	udpflood
udp	13070.49	42	0.5	1	1	1	0.0	udpflood
udp	12651.94	42	0.5	1	1	1	0.0	udpflood
udp	12256.17	42	0.5	1	1	1	0.0	udpflood
udp	11887.83	42	0.5	1	1	1	0.0	udpflood
udp	11548.68	42	0.5	1	1	1	0.0	udpflood
udp	11227.2	42	0.5	1	1	1	0.0	udpflood
udp	10911.91	42	0.5	1	1	1	0.0	udpflood
udp	10618.64	42	0.5	1	1	1	0.0	udpflood
udp	10343.32	42	0.5	1	1	1	0.0	udpflood
udp	10076.05	42	0.5	1	1	1	0.0	udpflood
udp	9829.57	42	0.5	1	1	1	0.0	udpflood
udp	9594.87	42	0.5	1	1	1	0.0	udpflood
udp	9361.53	42	0.5	1	1	1	0.0	udpflood
udp	9144.08	42	0.5	1	1	1	0.0	udpflood
udp	8941.6	42	0.5	1	1	1	0.0	udpflood
udp	8744.65	42	0.5	1	1	1	0.0	udpflood
udp	8555.51	42	0.5	1	1	1	0.0	udpflood
udp	8371.62	42	0.5	1	1	1	0.0	udpflood
udp	11750.45	42	0.5	1	1	1	0.0	udpflood
udp	11571.77	42	0.5	1	1	1	0.0	udpflood
udp	14352.36	42	0.5	1	1	1	0.0	udpflood
udp	14465.09	42	0.33	1	1	1	0.0	udpflood
udp	15659.34	42	0.33	1	1	1	0.0	udpflood
udp	16516.95	42	0.33	1	1	1	0.0	udpflood
udp	15771.5	42	0.33	1	1	1	0.0	udpflood
udp	16371.9	42	0.33	1	1	1	0.0	udpflood
udp	16849.34	42	0.33	1	1	1	0.0	udpflood
udp	16529.16	42	0.33	1	1	1	0.0	udpflood
udp	16363.3	42	0.33	1	1	1	0.0	udpflood
udp	16837.51	42	0.33	1	1	1	0.0	udpflood
udp	17241.95	42	0.33	1	1	1	0.0	udpflood
udp	16428.83	42	0.33	1	1	1	0.0	udpflood
udp	15505.65	42	0.33	1	1	1	0.0	udpflood
udp	15419.21	42	0.33	1	1	1	0.0	udpflood
udp	15190.58	42	0.33	1	1	1	0.0	udpflood
udp	15549.4	42	0.25	1	1	1	0.0	udpflood
udp	15667.28	42	0.25	1	1	1	0.0	udpflood
udp	15074.72	42	0.25	1	1	1	0.0	udpflood
udp	14908.53	42	0.25	1	1	1	0.0	udpflood
udp	15216.23	42	0.25	1	1	1	0.0	udpflood
udp	15445.33	42	0.25	1	1	1	0.0	udpflood
udp	14889.07	42	0.25	1	1	1	0.0	udpflood
udp	15014.57	42	0.25	1	1	1	0.0	udpflood
udp	15273.5	42	0.25	1	1	1	0.0	udpflood
udp	15130.48	42	0.25	1	1	1	0.0	udpflood
udp	15389.4	42	0.25	1	1	1	0.0	udpflood
udp	15612.11	42	0.25	1	1	1	0.0	udpflood
udp	15475.94	42	0.25	1	1	1	0.0	udpflood
udp	15698.66	42	0.25	1	1	1	0.0	udpflood
udp	15847.72	42	0.2	1	1	1	0.0	udpflood
udp	15697.24	42	0.2	1	1	1	0.0	udpflood
udp	15892.65	42	0.2	1	1	1	0.0	udpflood
udp	16069.63	42	0.2	1	1	1	0.0	udpflood
udp	15941.4	42	0.2	1	1	1	0.0	udpflood
udp	16113.38	42	0.2	1	1	1	0.0	udpflood
udp	16310.58	42	0.2	1	1	1	0.0	udpflood
udp	16186.68	42	0.2	1	1	1	0.0	udpflood
udp	16338.96	42	0.2	1	1	1	0.0	udpflood
udp	16216.7	42	0.2	1	1	1	0.0	udpflood
udp	16365.41	42	0.2	1	1	1	0.0	udpflood
udp	16504.71	42	0.2	1	1	1	0.0	udpflood
udp	16385.79	42	0.2	1	1	1	0.0	udpflood
udp	16090.02	42	0.2	1	1	1	0.0	udpflood
udp	16015.11	42	0.2	1	1	1	0.0	udpflood
udp	15742.72	42	0.2	1	1	1	0.0	udpflood
udp	12580.31	42	0.5	1	1	1	0.0	udpflood
udp	6461.87	42	0.5	1	1	1	0.0	udpflood
udp	6418.49	42	0.5	1	1	1	0.0	udpflood
udp	7722.41	42	0.5	1	1	1	0.0	udpflood
udp	8172.55	42	0.5	1	1	1	0.0	udpflood
udp	7892.51	42	0.5	1	1	1	0.0	udpflood
udp	7510.54	42	0.5	1	1	1	0.0	udpflood
udp	11079.28	42	0.5	1	1	1	0.0	udpflood
udp	9815.38	42	0.5	1	1	1	0.0	udpflood
udp	9084.71	42	0.5	1	1	1	0.0	udpflood
udp	8446.01	42	0.5	1	1	1	0.0	udpflood
udp	8053.76	42	0.5	1	1	1	0.0	udpflood
udp	7707.6	42	0.5	1	1	1	0.0	udpflood
udp	7843.91	42	0.5	1	1	1	0.0	udpflood
udp	8980.53	42	0.5	1	1	1	0.0	udpflood
udp	9915.83	42	0.33	1	1	1	0.0	udpflood
udp	9997.14	42	0.33	1	1	1	0.0	udpflood
udp	10791.84	42	0.33	1	1	1	0.0	udpflood
udp	11502.81	42	0.33	1	1	1	0.0	udpflood
udp	10919.76	42	0.33	1	1	1	0.0	udpflood
udp	11288.5	42	0.33	1	1	1	0.0	udpflood
udp	11456.49	42	0.33	1	1	1	0.0	udpflood
udp	11984.48	42	0.33	1	1	1	0.0	udpflood
udp	12492.62	42	0.33	1	1	1	0.0	udpflood
udp	12453.31	42	0.33	1	1	1	0.0	udpflood
udp	12894.75	42	0.33	1	1	1	0.0	udpflood
udp	12840.53	42	0.33	1	1	1	0.0	udpflood
udp	13296.45	42	0.25	1	1	1	0.0	udpflood
udp	13378.07	42	0.25	1	1	1	0.0	udpflood
udp	13055.74	42	0.25	1	1	1	0.0	udpflood
udp	12679.32	42	0.25	1	1	1	0.0	udpflood
udp	12707.82	42	0.25	1	1	1	0.0	udpflood
udp	12673.64	42	0.25	1	1	1	0.0	udpflood
udp	13079.82	42	0.2	1	1	1	0.0	udpflood
udp	13107.11	42	0.2	1	1	1	0.0	udpflood
udp	13382.87	42	0.2	1	1	1	0.0	udpflood
udp	13329.63	42	0.2	1	1	1	0.0	udpflood
udp	13586.92	42	0.2	1	1	1	0.0	udpflood
udp	13527.43	42	0.2	1	1	1	0.0	udpflood
udp	13871.88	42	0.17	1	1	1	0.0	udpflood
udp	14070.19	42	0.17	1	1	1	0.0	udpflood
udp	13987.52	42	0.17	1	1	1	0.0	udpflood
udp	14175.87	42	0.17	1	1	1	0.0	udpflood
udp	14367.59	42	0.17	1	1	1	0.0	udpflood
udp	14153.04	42	0.17	1	1	1	0.0	udpflood
udp	1317.85	52	0.5	1	1	1	0.0	udpflood
udp	4095.6	52	0.5	1	1	1	0.0	udpflood
udp	8786.91	52	0.5	1	1	1	0.0	udpflood
udp	11555.47	52	0.5	1	1	1	0.0	udpflood
udp	11804.48	52	0.25	1	1	1	0.0	udpflood
udp	13279.18	52	0.25	1	1	1	0.0	udpflood
udp	12913.71	52	0.25	1	1	1	0.0	udpflood
udp	13781.09	52	0.25	1	1	1	0.0	udpflood
udp	14532.6	52	0.25	1	1	1	0.0	udpflood
udp	14251.13	52	0.25	1	1	1	0.0	udpflood
udp	14616.9	52	0.25	1	1	1	0.0	udpflood
udp	15176.92	52	0.25	1	1	1	0.0	udpflood
udp	14868.51	52	0.25	1	1	1	0.0	udpflood
udp	15691.05	52	0.25	1	1	1	0.0	udpflood
udp	2626.99	62	0.5	1	1	1	0.0	udpflood
udp	2246.55	62	0.5	1	1	1	0.0	udpflood
udp	5000.3	62	0.25	1	1	1	0.0	udpflood
udp	5557.33	62	0.25	1	1	1	0.0	udpflood
udp	5029.02	62	0.25	1	1	1	0.0	udpflood
udp	15276.43	62	0.5	1	1	1	0.0	udpflood
udp	17478.16	62	0.5	1	1	1	0.0	udpflood
udp	15639.25	62	0.5	1	1	1	0.0	udpflood
udp	16979.02	62	0.5	1	1	1	0.0	udpflood
udp	15955.17	62	0.5	1	1	1	0.0	udpflood
udp	16824.65	62	0.5	1	1	1	0.0	udpflood
udp	17516.65	62	0.5	1	1	1	0.0	udpflood
udp	16750.7	62	0.5	1	1	1	0.0	udpflood
udp	17287.8	62	0.5	1	1	1	0.0	udpflood
udp	17732.43	62	0.5	1	1	1	0.0	udpflood
udp	17192.65	62	0.5	1	1	1	0.0	udpflood
udp	17635.8	62	0.5	1	1	1	0.0	udpflood
udp	17955.82	62	0.5	1	1	1	0.0	udpflood
udp	17522.53	62	0.5	1	1	1	0.0	udpflood
udp	17517.1	62	0.5	1	1	1	0.0	udpflood
udp	17151.64	62	0.5	1	1	1	0.0	udpflood
udp	15975.09	62	0.33	1	1	1	0.0	udpflood
udp	15721.98	62	0.33	1	1	1	0.0	udpflood
udp	15508.02	62	0.33	1	1	1	0.0	udpflood
udp	15825.37	62	0.33	1	1	1	0.0	udpflood
udp	15614.7	62	0.33	1	1	1	0.0	udpflood
udp	16111.79	62	0.33	1	1	1	0.0	udpflood
udp	15913.06	62	0.33	1	1	1	0.0	udpflood
udp	16189.72	62	0.33	1	1	1	0.0	udpflood
udp	16175.7	62	0.25	1	1	1	0.0	udpflood
udp	16419.94	62	0.25	1	1	1	0.0	udpflood
udp	16228.97	62	0.25	1	1	1	0.0	udpflood
udp	16318.27	62	0.25	1	1	1	0.0	udpflood
udp	16442.83	62	0.25	1	1	1	0.0	udpflood
udp	16277.52	62	0.25	1	1	1	0.0	udpflood
udp	16581.24	62	0.25	1	1	1	0.0	udpflood
udp	16421.7	62	0.25	1	1	1	0.0	udpflood
udp	16599.0	62	0.25	1	1	1	0.0	udpflood
udp	16744.0	62	0.2	1	1	1	0.0	udpflood
udp	16595.99	62	0.2	1	1	1	0.0	udpflood
udp	16702.51	62	0.2	1	1	1	0.0	udpflood
udp	16842.46	62	0.2	1	1	1	0.0	udpflood
udp	16700.83	62	0.2	1	1	1	0.0	udpflood
udp	16845.34	62	0.2	1	1	1	0.0	udpflood
udp	16959.09	62	0.2	1	1	1	0.0	udpflood
udp	17095.66	62	0.17	1	1	1	0.0	udpflood
udp	16929.2	62	0.17	1	1	1	0.0	udpflood
udp	16913.13	62	0.17	1	1	1	0.0	udpflood
udp	17029.67	62	0.17	1	1	1	0.0	udpflood
udp	15788.6	62	0.5	1	1	1	0.0	udpflood
udp	16855.36	62	0.5	1	1	1	0.0	udpflood
udp	17151.24	62	0.5	1	1	1	0.0	udpflood
udp	13881.05	62	0.5	1	1	1	0.0	udpflood
udp	11648.09	62	0.5	1	1	1	0.0	udpflood
udp	10063.24	62	0.5	1	1	1	0.0	udpflood
udp	9418.2	62	0.5	1	1	1	0.0	udpflood
udp	8836.63	62	0.5	1	1	1	0.0	udpflood
udp	8319.83	62	0.5	1	1	1	0.0	udpflood
udp	7875.01	62	0.5	1	1	1	0.0	udpflood
udp	7103.39	62	0.5	1	1	1	0.0	udpflood
udp	6762.54	62	0.5	1	1	1	0.0	udpflood
udp	6458.77	62	0.5	1	1	1	0.0	udpflood
udp	6174.16	62	0.5	1	1	1	0.0	udpflood
udp	5925.19	62	0.5	1	1	1	0.0	udpflood
udp	5470.81	62	0.5	1	1	1	0.0	udpflood
udp	5276.73	62	0.5	1	1	1	0.0	udpflood
udp	5096.38	62	0.5	1	1	1	0.0	udpflood
udp	4920.32	62	0.5	1	1	1	0.0	udpflood
udp	4759.01	62	0.5	1	1	1	0.0	udpflood
udp	4607.95	62	0.5	1	1	1	0.0	udpflood
udp	5596.21	62	0.5	1	1	1	0.0	udpflood
udp	3833.59	62	0.5	1	1	1	0.0	udpflood
udp	2912.73	62	0.5	1	1	1	0.0	udpflood
udp	2347.49	62	0.5	1	1	1	0.0	udpflood
udp	2665.37	62	0.5	1	1	1	0.0	udpflood
udp	2878.96	62	0.5	1	1	1	0.0	udpflood
udp	2759.68	62	0.5	1	1	1	0.0	udpflood
udp	4722.66	62	0.5	1	1	1	0.0	udpflood
udp	4474.4	62	0.5	1	1	1	0.0	udpflood
udp	4772.93	62	0.5	1	1	1	0.0	udpflood
udp	4745.11	62	0.5	1	1	1	0.0	udpflood
udp	5018.46	62	0.5	1	1	1	0.0	udpflood
udp	5979.86	62	0.5	1	1	1	0.0	udpflood
udp	7058.07	62	0.5	1	1	1	0.0	udpflood
udp	6775.82	62	0.5	1	1	1	0.0	udpflood
udp	6585.98	62	0.5	1	1	1	0.0	udpflood
udp	7089.74	62	0.5	1	1	1	0.0	udpflood
udp	7280.44	62	0.5	1	1	1	0.0	udpflood
udp	7830.78	62	0.5	1	1	1	0.0	udpflood
udp	8005.74	62	0.5	1	1	1	0.0	udpflood
udp	8443.46	62	0.5	1	1	1	0.0	udpflood
udp	8385.23	62	0.5	1	1	1	0.0	udpflood
udp	8091.37	62	0.5	1	1	1	0.0	udpflood
udp	7859.22	62	0.5	1	1	1	0.0	udpflood
udp	7645.99	62	0.5	1	1	1	0.0	udpflood
udp	7783.5	62	0.5	1	1	1	0.0	udpflood
udp	8324.5	62	0.5	1	1	1	0.0	udpflood
udp	8813.64	62	0.5	1	1	1	0.0	udpflood
udp	8888.31	62	0.5	1	1	1	0.0	udpflood
udp	9340.46	62	0.5	1	1	1	0.0	udpflood
udp	9759.8	62	0.5	1	1	1	0.0	udpflood
udp	9806.63	62	0.5	1	1	1	0.0	udpflood
udp	10189.63	62	0.5	1	1	1	0.0	udpflood
udp	10222.01	62	0.5	1	1	1	0.0	udpflood
udp	10568.3	62	0.5	1	1	1	0.0	udpflood
udp	10886.75	62	0.5	1	1	1	0.0	udpflood
udp	10899.84	62	0.5	1	1	1	0.0	udpflood
udp	11195.68	62	0.5	1	1	1	0.0	udpflood
udp	11464.49	62	0.5	1	1	1	0.0	udpflood
udp	11453.48	62	0.5	1	1	1	0.0	udpflood
udp	11698.59	62	0.5	1	1	1	0.0	udpflood
udp	11934.82	62	0.5	1	1	1	0.0	udpflood
udp	11909.54	62	0.5	1	1	1	0.0	udpflood
udp	11876.43	62	0.5	1	1	1	0.0	udpflood
udp	11641.98	62	0.5	1	1	1	0.0	udpflood
udp	11622.67	62	0.5	1	1	1	0.0	udpflood
udp	11840.87	62	0.5	1	1	1	0.0	udpflood
udp	16608.59	62	0.5	1	1	1	0.0	udpflood
udp	14539.83	62	0.5	1	1	1	0.0	udpflood
udp	16392.16	62	0.5	1	1	1	0.0	udpflood
udp	16682.32	62	0.5	1	1	1	0.0	udpflood
udp	17501.62	62	0.5	1	1	1	0.0	udpflood
udp	16566.2	62	0.5	1	1	1	0.0	udpflood
udp	17158.63	62	0.5	1	1	1	0.0	udpflood
udp	17726.62	62	0.33	1	1	1	0.0	udpflood
udp	17044.95	62	0.33	1	1	1	0.0	udpflood
udp	17413.87	62	0.33	1	1	1	0.0	udpflood
udp	17787.75	62	0.33	1	1	1	0.0	udpflood
udp	17267.36	62	0.33	1	1	1	0.0	udpflood
udp	17646.5	62	0.33	1	1	1	0.0	udpflood
udp	17427.99	62	0.33	1	1	1	0.0	udpflood
udp	17299.83	62	0.33	1	1	1	0.0	udpflood
udp	16299.51	62	0.33	1	1	1	0.0	udpflood
udp	15399.22	62	0.33	1	1	1	0.0	udpflood
udp	14565.32	62	0.25	1	1	1	0.0	udpflood
udp	13822.1	62	0.25	1	1	1	0.0	udpflood
udp	13172.24	62	0.25	1	1	1	0.0	udpflood
udp	12557.96	62	0.25	1	1	1	0.0	udpflood
udp	12002.2	62	0.25	1	1	1	0.0	udpflood
udp	11497.01	62	0.25	1	1	1	0.0	udpflood
udp	11035.29	62	0.2	1	1	1	0.0	udpflood
udp	10596.45	62	0.2	1	1	1	0.0	udpflood
udp	10203.91	62	0.2	1	1	1	0.0	udpflood
udp	9830.11	62	0.2	1	1	1	0.0	udpflood
udp	9490.59	62	0.2	1	1	1	0.0	udpflood
udp	9178.15	62	0.17	1	1	1	0.0	udpflood
udp	8887.71	62	0.17	1	1	1	0.0	udpflood
udp	8605.04	62	0.17	1	1	1	0.0	udpflood
udp	8337.36	62	0.17	1	1	1	0.0	udpflood
udp	8093.27	62	0.17	1	1	1	0.0	udpflood
udp	7865.5	62	0.17	1	1	1	0.0	udpflood
udp	7649.69	62	0.17	1	1	1	0.0	udpflood
udp	7440.56	62	0.14	1	1	1	0.0	udpflood
udp	7244.63	62	0.14	1	1	1	0.0	udpflood
udp	7068.18	62	0.14	1	1	1	0.0	udpflood
udp	6938.31	62	0.14	1	1	1	0.0	udpflood
udp	6764.99	62	0.14	1	1	1	0.0	udpflood
udp	6634.17	62	0.14	1	1	1	0.0	udpflood
udp	6740.59	62	0.14	1	1	1	0.0	udpflood
udp	6713.88	62	0.14	1	1	1	0.0	udpflood
udp	6615.17	62	0.14	1	1	1	0.0	udpflood
udp	6928.17	62	0.17	1	1	1	0.0	udpflood
udp	7237.98	62	0.17	1	1	1	0.0	udpflood
udp	7309.19	62	0.17	1	1	1	0.0	udpflood
udp	17024.52	62	0.5	1	1	1	0.0	udpflood
udp	14888.89	62	0.5	1	1	1	0.0	udpflood
udp	16057.67	62	0.5	1	1	1	0.0	udpflood
udp	17158.07	62	0.5	1	1	1	0.0	udpflood
udp	16173.84	62	0.5	1	1	1	0.0	udpflood
udp	16938.8	62	0.5	1	1	1	0.0	udpflood
udp	17636.72	62	0.5	1	1	1	0.0	udpflood
udp	16956.21	62	0.5	1	1	1	0.0	udpflood
udp	17560.19	62	0.5	1	1	1	0.0	udpflood
udp	18030.05	62	0.5	1	1	1	0.0	udpflood
udp	17455.03	62	0.5	1	1	1	0.0	udpflood
udp	17811.24	62	0.5	1	1	1	0.0	udpflood
udp	18131.2	62	0.5	1	1	1	0.0	udpflood
udp	17500.16	62	0.5	1	1	1	0.0	udpflood
udp	17836.42	62	0.5	1	1	1	0.0	udpflood
udp	17478.88	62	0.5	1	1	1	0.0	udpflood
udp	17759.53	62	0.5	1	1	1	0.0	udpflood
udp	18009.48	62	0.5	1	1	1	0.0	udpflood
udp	17684.31	62	0.5	1	1	1	0.0	udpflood
udp	17896.38	62	0.5	1	1	1	0.0	udpflood
udp	17627.5	62	0.5	1	1	1	0.0	udpflood
udp	17840.01	62	0.5	1	1	1	0.0	udpflood
udp	17523.41	62	0.5	1	1	1	0.0	udpflood
udp	16871.11	62	0.5	1	1	1	0.0	udpflood
udp	16301.61	62	0.5	1	1	1	0.0	udpflood
udp	16274.49	62	0.5	1	1	1	0.0	udpflood
udp	16067.3	62	0.5	1	1	1	0.0	udpflood
udp	16249.65	62	0.5	1	1	1	0.0	udpflood
udp	16423.83	62	0.5	1	1	1	0.0	udpflood
udp	16247.19	62	0.5	1	1	1	0.0	udpflood
udp	16418.76	62	0.17	1	1	1	0.0	udpflood
udp	16392.95	62	0.17	1	1	1	0.0	udpflood
udp	16222.8	62	0.17	1	1	1	0.0	udpflood
udp	15803.96	62	0.17	1	1	1	0.0	udpflood
udp	15660.72	62	0.17	1	1	1	0.0	udpflood
udp	15302.08	62	0.17	1	1	1	0.0	udpflood
udp	14903.88	62	0.17	1	1	1	0.0	udpflood
udp	14515.88	62	0.17	1	1	1	0.0	udpflood
udp	14142.08	62	0.17	1	1	1	0.0	udpflood
udp	13789.86	62	0.17	1	1	1	0.0	udpflood
udp	13448.25	62	0.17	1	1	1	0.0	udpflood
udp	13143.21	62	0.17	1	1	1	0.0	udpflood
udp	12831.14	62	0.17	1	1	1	0.0	udpflood
udp	12531.89	62	0.17	1	1	1	0.0	udpflood
udp	12258.64	62	0.17	1	1	1	0.0	udpflood
udp	11989.77	62	0.17	1	1	1	0.0	udpflood
udp	10465.24	62	0.5	1	1	1	0.0	udpflood
udp	12624.55	62	0.5	1	1	1	0.0	udpflood
udp	12163.36	62	0.5	1	1	1	0.0	udpflood
udp	14929.45	62	0.5	1	1	1	0.0	udpflood
udp	14306.92	62	0.5	1	1	1	0.0	udpflood
udp	15439.35	62	0.5	1	1	1	0.0	udpflood
udp	14965.07	62	0.5	1	1	1	0.0	udpflood
udp	15418.13	62	0.2	1	1	1	0.0	udpflood
udp	15978.15	62	0.2	1	1	1	0.0	udpflood
udp	16487.27	62	0.2	1	1	1	0.0	udpflood
udp	16045.57	62	0.2	1	1	1	0.0	udpflood
udp	16441.38	62	0.2	1	1	1	0.0	udpflood
udp	16833.18	62	0.2	1	1	1	0.0	udpflood
udp	16434.88	62	0.2	1	1	1	0.0	udpflood
udp	16785.64	62	0.2	1	1	1	0.0	udpflood
udp	17071.85	62	0.2	1	1	1	0.0	udpflood
udp	16768.6	62	0.2	1	1	1	0.0	udpflood
udp	17077.08	62	0.2	1	1	1	0.0	udpflood
udp	16625.12	62	0.2	1	1	1	0.0	udpflood
udp	15847.95	62	0.2	1	1	1	0.0	udpflood
udp	15157.38	62	0.2	1	1	1	0.0	udpflood
udp	14507.19	62	0.2	1	1	1	0.0	udpflood
udp	13916.71	62	0.2	1	1	1	0.0	udpflood
udp	13360.94	62	0.2	1	1	1	0.0	udpflood
udp	12854.34	62	0.2	1	1	1	0.0	udpflood
udp	12389.13	62	0.2	1	1	1	0.0	udpflood
udp	11941.65	62	0.2	1	1	1	0.0	udpflood
udp	11536.27	62	0.2	1	1	1	0.0	udpflood
udp	11145.09	62	0.2	1	1	1	0.0	udpflood
udp	10785.8	62	0.2	1	1	1	0.0	udpflood
udp	10446.61	62	0.2	1	1	1	0.0	udpflood
udp	10132.12	62	0.2	1	1	1	0.0	udpflood
udp	9826.03	62	0.2	1	1	1	0.0	udpflood
udp	9534.31	62	0.2	1	1	1	0.0	udpflood
udp	9269.83	62	0.2	1	1	1	0.0	udpflood
udp	182026.85	62	0.5	1	1	1	0.0	udpflood
udp	160380.88	62	0.5	1	1	1	0.0	udpflood
udp	178105.63	62	0.5	1	1	1	0.0	udpflood
udp	189012.71	62	0.5	1	1	1	0.0	udpflood
udp	175623.58	62	0.5	1	1	1	0.0	udpflood
udp	183223.19	62	0.5	1	1	1	0.0	udpflood
udp	188455.62	62	0.5	1	1	1	0.0	udpflood
udp	180708.73	62	0.5	1	1	1	0.0	udpflood
udp	186164.32	62	0.5	1	1	1	0.0	udpflood
udp	190879.35	62	0.5	1	1	1	0.0	udpflood
udp	185007.92	62	0.5	1	1	1	0.0	udpflood
udp	188851.09	62	0.5	1	1	1	0.0	udpflood
udp	191590.94	62	0.5	1	1	1	0.0	udpflood
udp	189623.59	62	0.5	1	1	1	0.0	udpflood
udp	184532.16	62	0.5	1	1	1	0.0	udpflood
udp	186794.53	62	0.5	1	1	1	0.0	udpflood
udp	188606.47	62	0.33	1	1	1	0.0	udpflood
udp	184802.11	62	0.33	1	1	1	0.0	udpflood
udp	187169.63	62	0.33	1	1	1	0.0	udpflood
udp	189094.17	62	0.33	1	1	1	0.0	udpflood
udp	185388.91	62	0.33	1	1	1	0.0	udpflood
udp	187386.97	62	0.33	1	1	1	0.0	udpflood
udp	188504.51	62	0.33	1	1	1	0.0	udpflood
udp	185523.83	62	0.33	1	1	1	0.0	udpflood
udp	186800.84	62	0.33	1	1	1	0.0	udpflood
udp	187853.43	62	0.33	1	1	1	0.0	udpflood
udp	185223.96	62	0.33	1	1	1	0.0	udpflood
udp	186929.37	62	0.33	1	1	1	0.0	udpflood
udp	185436.77	62	0.25	1	1	1	0.0	udpflood
udp	186587.07	62	0.25	1	1	1	0.0	udpflood
udp	187758.08	62	0.25	1	1	1	0.0	udpflood
udp	185098.31	62	0.25	1	1	1	0.0	udpflood
udp	186003.67	62	0.25	1	1	1	0.0	udpflood
udp	187089.76	62	0.25	1	1	1	0.0	udpflood
udp	185805.0	62	0.25	1	1	1	0.0	udpflood
udp	186864.92	62	0.25	1	1	1	0.0	udpflood
udp	186280.44	62	0.25	1	1	1	0.0	udpflood
udp	187003.63	62	0.25	1	1	1	0.0	udpflood
udp	185037.91	62	0.25	1	1	1	0.0	udpflood
udp	186083.55	62	0.25	1	1	1	0.0	udpflood
udp	187017.21	62	0.25	1	1	1	0.0	udpflood
udp	186115.28	62	0.2	1	1	1	0.0	udpflood
udp	186586.63	62	0.2	1	1	1	0.0	udpflood
udp	184853.94	62	0.2	1	1	1	0.0	udpflood
udp	185736.7	62	0.2	1	1	1	0.0	udpflood
udp	186667.36	62	0.2	1	1	1	0.0	udpflood
udp	185224.44	62	0.2	1	1	1	0.0	udpflood
udp	172975.27	62	0.5	1	1	1	0.0	udpflood
udp	91090.29	62	0.5	1	1	1	0.0	udpflood
udp	86748.2	62	0.5	1	1	1	0.0	udpflood
udp	82769.71	62	0.5	1	1	1	0.0	udpflood
udp	78414.08	62	0.5	1	1	1	0.0	udpflood
udp	75048.84	62	0.5	1	1	1	0.0	udpflood
udp	72182.47	62	0.5	1	1	1	0.0	udpflood
udp	69428.65	62	0.5	1	1	1	0.0	udpflood
udp	66927.24	62	0.5	1	1	1	0.0	udpflood
udp	62265.29	62	0.5	1	1	1	0.0	udpflood
udp	60186.33	62	0.5	1	1	1	0.0	udpflood
udp	58241.71	62	0.25	1	1	1	0.0	udpflood
udp	56404.18	62	0.25	1	1	1	0.0	udpflood
udp	54563.35	62	0.25	1	1	1	0.0	udpflood
udp	149267.59	62	0.33	1	1	1	0.0	udpflood
udp	175260.37	62	0.33	1	1	1	0.0	udpflood
udp	157494.01	62	0.33	1	1	1	0.0	udpflood
udp	127640.06	62	0.33	1	1	1	0.0	udpflood
udp	111432.71	62	0.33	1	1	1	0.0	udpflood
udp	99443.68	62	0.33	1	1	1	0.0	udpflood
udp	89396.94	62	0.33	1	1	1	0.0	udpflood
udp	81397.49	62	0.33	1	1	1	0.0	udpflood
udp	74600.14	62	0.33	1	1	1	0.0	udpflood
udp	68818.84	62	0.33	1	1	1	0.0	udpflood
udp	63967.62	62	0.33	1	1	1	0.0	udpflood
udp	59688.46	62	0.33	1	1	1	0.0	udpflood
udp	55874.76	62	0.33	1	1	1	0.0	udpflood
udp	52615.33	62	0.33	1	1	1	0.0	udpflood
udp	49672.23	62	0.33	1	1	1	0.0	udpflood
udp	47067.62	62	0.33	1	1	1	0.0	udpflood
udp	44669.06	62	0.33	1	1	1	0.0	udpflood
udp	42396.93	62	0.33	1	1	1	0.0	udpflood
udp	40443.08	62	0.33	1	1	1	0.0	udpflood
udp	38665.39	62	0.33	1	1	1	0.0	udpflood
udp	37090.74	62	0.33	1	1	1	0.0	udpflood
udp	35608.74	62	0.33	1	1	1	0.0	udpflood
udp	34226.49	62	0.33	1	1	1	0.0	udpflood
udp	32995.58	62	0.33	1	1	1	0.0	udpflood
udp	31858.29	62	0.33	1	1	1	0.0	udpflood
udp	157382.53	62	0.5	1	1	1	0.0	udpflood
udp	177384.21	62	0.5	1	1	1	0.0	udpflood
udp	185387.88	62	0.5	1	1	1	0.0	udpflood
udp	174832.46	62	0.5	1	1	1	0.0	udpflood
udp	179035.94	62	0.5	1	1	1	0.0	udpflood
udp	187694.69	62	0.5	1	1	1	0.0	udpflood
udp	184518.47	62	0.5	1	1	1	0.0	udpflood
udp	190297.32	62	0.2	1	1	1	0.0	udpflood
udp	189085.78	62	0.2	1	1	1	0.0	udpflood
udp	188702.25	62	0.2	1	1	1	0.0	udpflood
udp	48766.27	62	0.5	1	1	1	0.0	udpflood
udp	61044.82	62	0.5	1	1	1	0.0	udpflood
udp	89982.51	62	0.5	1	1	1	0.0	udpflood
udp	111224.96	62	0.25	1	1	1	0.0	udpflood
udp	116094.91	62	0.25	1	1	1	0.0	udpflood
udp	131633.92	62	0.25	1	1	1	0.0	udpflood
udp	129715.5	62	0.25	1	1	1	0.0	udpflood
udp	138042.71	62	0.25	1	1	1	0.0	udpflood
udp	144947.38	62	0.25	1	1	1	0.0	udpflood
udp	142368.82	62	0.25	1	1	1	0.0	udpflood
udp	146441.05	62	0.25	1	1	1	0.0	udpflood
udp	137029.32	62	0.25	1	1	1	0.0	udpflood
udp	128988.09	62	0.25	1	1	1	0.0	udpflood
udp	121746.44	62	0.25	1	1	1	0.0	udpflood
udp	114864.64	62	0.25	1	1	1	0.0	udpflood
udp	108646.05	62	0.25	1	1	1	0.0	udpflood
udp	103269.97	62	0.25	1	1	1	0.0	udpflood
udp	98449.94	62	0.25	1	1	1	0.0	udpflood
udp	94054.81	62	0.25	1	1	1	0.0	udpflood
udp	89962.36	62	0.25	1	1	1	0.0	udpflood
udp	86223.76	62	0.25	1	1	1	0.0	udpflood
udp	82984.63	62	0.25	1	1	1	0.0	udpflood
udp	79868.55	62	0.25	1	1	1	0.0	udpflood
udp	76994.71	62	0.25	1	1	1	0.0	udpflood
udp	74388.98	62	0.25	1	1	1	0.0	udpflood
udp	71889.78	62	0.25	1	1	1	0.0	udpflood
udp	69485.02	62	0.25	1	1	1	0.0	udpflood
udp	67182.52	62	0.25	1	1	1	0.0	udpflood
udp	65104.0	62	0.25	1	1	1	0.0	udpflood
udp	63141.25	62	0.25	1	1	1	0.0	udpflood
udp	61297.61	62	0.25	1	1	1	0.0	udpflood
udp	59622.57	62	0.2	1	1	1	0.0	udpflood
udp	58015.78	62	0.2	1	1	1	0.0	udpflood
udp	56491.52	62	0.2	1	1	1	0.0	udpflood
udp	7550.47	62	0.5	1	1	1	0.0	udpflood
udp	56001.89	62	0.5	1	1	1	0.0	udpflood
udp	64123.42	62	0.5	1	1	1	0.0	udpflood
udp	83934.91	62	0.5	1	1	1	0.0	udpflood
udp	99838.14	62	0.5	1	1	1	0.0	udpflood
udp	110244.84	62	0.2	1	1	1	0.0	udpflood
udp	110184.76	62	0.2	1	1	1	0.0	udpflood
udp	118837.58	62	0.2	1	1	1	0.0	udpflood
udp	126641.62	62	0.2	1	1	1	0.0	udpflood
udp	125570.26	62	0.2	1	1	1	0.0	udpflood
udp	132201.14	62	0.2	1	1	1	0.0	udpflood
udp	139016.91	62	0.2	1	1	1	0.0	udpflood
udp	137538.7	62	0.2	1	1	1	0.0	udpflood
udp	142376.7	62	0.2	1	1	1	0.0	udpflood
udp	143486.43	62	0.17	1	1	1	0.0	udpflood
udp	142093.94	62	0.17	1	1	1	0.0	udpflood
udp	135924.82	62	0.17	1	1	1	0.0	udpflood
udp	130149.63	62	0.17	1	1	1	0.0	udpflood
udp	124546.95	62	0.17	1	1	1	0.0	udpflood
udp	119574.4	62	0.17	1	1	1	0.0	udpflood
udp	115019.9	62	0.17	1	1	1	0.0	udpflood
udp	110756.39	62	0.17	1	1	1	0.0	udpflood
udp	107007.92	62	0.17	1	1	1	0.0	udpflood
udp	103316.5	62	0.17	1	1	1	0.0	udpflood
udp	99941.59	62	0.17	1	1	1	0.0	udpflood
udp	96761.87	62	0.17	1	1	1	0.0	udpflood
udp	93809.24	62	0.17	1	1	1	0.0	udpflood
udp	91060.67	62	0.17	1	1	1	0.0	udpflood
udp	87990.18	62	0.17	1	1	1	0.0	udpflood
udp	85487.45	62	0.17	1	1	1	0.0	udpflood
udp	83185.41	62	0.17	1	1	1	0.0	udpflood
udp	80996.39	62	0.17	1	1	1	0.0	udpflood
udp	78914.74	62	0.17	1	1	1	0.0	udpflood
udp	76923.52	62	0.17	1	1	1	0.0	udpflood
udp	74964.26	62	0.17	1	1	1	0.0	udpflood
udp	73075.14	62	0.17	1	1	1	0.0	udpflood
udp	71400.42	62	0.17	1	1	1	0.0	udpflood
udp	69755.0	62	0.17	1	1	1	0.0	udpflood
udp	860.37	62	0.5	1	1	1	0.0	udpflood
udp	1651.62	62	0.5	1	1	1	0.0	udpflood
udp	2084.9	62	0.5	1	1	1	0.0	udpflood
udp	2414.44	62	0.5	1	1	1	0.0	udpflood
udp	3858.13	62	0.5	1	1	1	0.0	udpflood
udp	5112.82	62	0.5	1	1	1	0.0	udpflood
udp	5490.99	62	0.5	1	1	1	0.0	udpflood
udp	6482.65	62	0.5	1	1	1	0.0	udpflood
udp	7293.68	62	0.5	1	1	1	0.0	udpflood
udp	7473.68	62	0.5	1	1	1	0.0	udpflood
udp	8173.44	62	0.5	1	1	1	0.0	udpflood
udp	8811.02	62	0.5	1	1	1	0.0	udpflood
udp	8913.67	62	0.5	1	1	1	0.0	udpflood
udp	9450.03	62	0.5	1	1	1	0.0	udpflood
udp	9964.85	62	0.5	1	1	1	0.0	udpflood
udp	9993.11	62	0.5	1	1	1	0.0	udpflood
udp	10453.6	62	0.5	1	1	1	0.0	udpflood
udp	10461.1	62	0.5	1	1	1	0.0	udpflood
udp	10846.28	62	0.5	1	1	1	0.0	udpflood
udp	11206.2	62	0.5	1	1	1	0.0	udpflood
udp	11176.49	62	0.5	1	1	1	0.0	udpflood
udp	11501.71	62	0.5	1	1	1	0.0	udpflood
udp	11280.41	62	0.5	1	1	1	0.0	udpflood
udp	11014.65	62	0.5	1	1	1	0.0	udpflood
udp	10756.78	62	0.5	1	1	1	0.0	udpflood
udp	10446.85	62	0.5	1	1	1	0.0	udpflood
udp	10145.87	62	0.5	1	1	1	0.0	udpflood
udp	9872.34	62	0.5	1	1	1	0.0	udpflood
udp	9638.94	62	0.5	1	1	1	0.0	udpflood
udp	9073.14	62	0.33	1	1	1	0.0	udpflood
udp	9630.15	62	0.33	1	1	1	0.0	udpflood
udp	10156.72	62	0.25	1	1	1	0.0	udpflood
udp	16634.71	62	0.5	1	1	1	0.0	udpflood
udp	12968.26	62	0.5	1	1	1	0.0	udpflood
udp	12837.76	62	0.5	1	1	1	0.0	udpflood
udp	12975.77	62	0.5	1	1	1	0.0	udpflood
udp	10446.85	62	1.0	1	1	1	0.0	udpflood
udp	11497.01	62	1.0	1	1	1	0.0	udpflood
udp	17029.67	62	1.0	1	1	1	0.0	udpflood
udp	1793.11	42	1.0	1	1	1	0.0	udpflood
udp	960.87	42	1.0	1	1	1	0.0	udpflood
udp	2040.61	42	1.0	1	1	1	0.0	udpflood
udp	40443.08	62	1.0	1	1	1	0.0	udpflood
udp	13079.82	42	1.0	1	1	1	0.0	udpflood
udp	185523.83	62	1.0	1	1	1	0.0	udpflood
udp	11526.11	42	1.0	1	1	1	0.0	udpflood
udp	404.05	42	1.0	1	1	1	0.0	udpflood
udp	11206.2	62	1.0	1	1	1	0.0	udpflood
udp	297.4	42	1.0	1	1	1	0.0	udpflood
udp	13789.86	62	1.0	1	1	1	0.0	udpflood
udp	10343.32	42	1.0	1	1	1	0.0	udpflood
udp	17516.65	62	1.0	1	1	1	0.0	udpflood
udp	1222.55	42	1.0	1	1	1	0.0	udpflood
udp	15389.4	42	1.0	1	1	1	0.0	udpflood
udp	17024.52	62	1.0	1	1	1	0.0	udpflood
udp	334.27	42	1.0	1	1	1	0.0	udpflood
udp	16566.2	62	1.0	1	1	1	0.0	udpflood
udp	8053.76	42	1.0	1	1	1	0.0	udpflood
udp	859.82	42	1.0	1	1	1	0.0	udpflood
udp	12840.53	42	1.0	1	1	1	0.0	udpflood
udp	16247.19	62	1.0	1	1	1	0.0	udpflood
udp	14352.36	42	1.0	1	1	1	0.0	udpflood
udp	8786.91	52	1.0	1	1	1	0.0	udpflood
udp	8129.5	42	1.0	1	1	1	0.0	udpflood
udp	60186.33	62	1.0	1	1	1	0.0	udpflood
udp	186667.36	62	1.0	1	1	1	0.0	udpflood
udp	16045.57	62	1.0	1	1	1	0.0	udpflood
udp	851.82	42	1.0	1	1	1	0.0	udpflood
udp	91060.67	62	1.0	1	1	1	0.0	udpflood
udp	5596.21	62	1.0	1	1	1	0.0	udpflood
udp	1084.38	42	1.0	1	1	1	0.0	udpflood
udp	15847.95	62	1.0	1	1	1	0.0	udpflood
udp	114864.64	62	1.0	1	1	1	0.0	udpflood
udp	189623.59	62	1.0	1	1	1	0.0	udpflood
udp	4722.66	62	1.0	1	1	1	0.0	udpflood
udp	10596.45	62	1.0	1	1	1	0.0	udpflood
udp	14532.6	52	1.0	1	1	1	0.0	udpflood
udp	138042.71	62	1.0	1	1	1	0.0	udpflood
udp	125570.26	62	1.0	1	1	1	0.0	udpflood
udp	12624.55	62	1.0	1	1	1	0.0	udpflood
udp	16277.52	62	1.0	1	1	1	0.0	udpflood
udp	9594.87	42	1.0	1	1	1	0.0	udpflood
udp	332.75	42	1.0	1	1	1	0.0	udpflood
udp	6482.65	62	1.0	1	1	1	0.0	udpflood
udp	16385.79	42	1.0	1	1	1	0.0	udpflood
udp	554.49	42	1.0	1	1	1	0.0	udpflood
udp	7859.22	62	1.0	1	1	1	0.0	udpflood
udp	834.58	42	1.0	1	1	1	0.0	udpflood
udp	13360.94	62	1.0	1	1	1	0.0	udpflood
udp	8913.67	62	1.0	1	1	1	0.0	udpflood
udp	6734.28	42	1.0	1	1	1	0.0	udpflood
udp	17955.82	62	1.0	1	1	1	0.0	udpflood
udp	8709.96	42	1.0	1	1	1	0.0	udpflood
udp	11941.65	62	1.0	1	1	1	0.0	udpflood
udp	17151.64	62	1.0	1	1	1	0.0	udpflood
udp	860.21	42	1.0	1	1	1	0.0	udpflood
udp	10465.24	62	1.0	1	1	1	0.0	udpflood
udp	3833.59	62	1.0	1	1	1	0.0	udpflood
udp	1198.28	42	1.0	1	1	1	0.0	udpflood
udp	8284.14	42	1.0	1	1	1	0.0	udpflood
udp	814.9	42	1.0	1	1	1	0.0	udpflood
udp	187694.69	62	1.0	1	1	1	0.0	udpflood
udp	15941.4	42	1.0	1	1	1	0.0	udpflood
udp	775.05	42	1.0	1	1	1	0.0	udpflood
udp	15176.92	52	1.0	1	1	1	0.0	udpflood
udp	409.09	42	1.0	1	1	1	0.0	udpflood
udp	864.08	42	1.0	1	1	1	0.0	udpflood
udp	2935.6	42	1.0	1	1	1	0.0	udpflood
udp	8744.65	42	1.0	1	1	1	0.0	udpflood
udp	17241.95	42	1.0	1	1	1	0.0	udpflood
udp	395.15	42	1.0	1	1	1	0.0	udpflood
udp	825.84	42	1.0	1	1	1	0.0	udpflood
udp	16849.34	42	1.0	1	1	1	0.0	udpflood
udp	16189.72	62	1.0	1	1	1	0.0	udpflood
udp	185388.91	62	1.0	1	1	1	0.0	udpflood
udp	56001.89	62	1.0	1	1	1	0.0	udpflood
udp	15612.11	42	1.0	1	1	1	0.0	udpflood
udp	4895.2	42	1.0	1	1	1	0.0	udpflood
udp	688.51	42	1.0	1	1	1	0.0	udpflood
udp	13516.21	42	1.0	1	1	1	0.0	udpflood
udp	64123.42	62	1.0	1	1	1	0.0	udpflood
udp	31858.29	62	1.0	1	1	1	0.0	udpflood
udp	512.41	42	1.0	1	1	1	0.0	udpflood
udp	86223.76	62	1.0	1	1	1	0.0	udpflood
udp	16682.32	62	1.0	1	1	1	0.0	udpflood
udp	16186.68	42	1.0	1	1	1	0.0	udpflood
udp	14142.08	62	1.0	1	1	1	0.0	udpflood
udp	13932.56	42	1.0	1	1	1	0.0	udpflood
udp	178105.63	62	1.0	1	1	1	0.0	udpflood
udp	10222.01	62	1.0	1	1	1	0.0	udpflood
udp	7058.07	62	1.0	1	1	1	0.0	udpflood
udp	8769.98	42	1.0	1	1	1	0.0	udpflood
udp	1879.54	42	1.0	1	1	1	0.0	udpflood
udp	4744.2	42	1.0	1	1	1	0.0	udpflood
udp	497.86	42	1.0	1	1	1	0.0	udpflood
udp	14465.09	42	1.0	1	1	1	0.0	udpflood
udp	110756.39	62	1.0	1	1	1	0.0	udpflood
udp	82769.71	62	1.0	1	1	1	0.0	udpflood
udp	174832.46	62	1.0	1	1	1	0.0	udpflood
udp	1118.5	42	1.0	1	1	1	0.0	udpflood
udp	5000.3	62	1.0	1	1	1	0.0	udpflood
udp	685.39	42	1.0	1	1	1	0.0	udpflood
udp	12997.5	42	1.0	1	1	1	0.0	udpflood
udp	5854.63	42	1.0	1	1	1	0.0	udpflood
udp	16702.51	62	1.0	1	1	1	0.0	udpflood
udp	285.07	42	1.0	1	1	1	0.0	udpflood
udp	11698.59	62	1.0	1	1	1	0.0	udpflood
udp	6740.59	62	1.0	1	1	1	0.0	udpflood
udp	9120.32	42	1.0	1	1	1	0.0	udpflood
udp	13661.53	42	1.0	1	1	1	0.0	udpflood
udp	11571.77	42	1.0	1	1	1	0.0	udpflood
udp	13378.07	42	1.0	1	1	1	0.0	udpflood
udp	1005.27	42	1.0	1	1	1	0.0	udpflood
udp	16418.76	62	1.0	1	1	1	0.0	udpflood
udp	399.68	42	1.0	1	1	1	0.0	udpflood
udp	34226.49	62	1.0	1	1	1	0.0	udpflood
udp	14306.92	62	1.0	1	1	1	0.0	udpflood
udp	1615.31	42	1.0	1	1	1	0.0	udpflood
udp	15892.65	42	1.0	1	1	1	0.0	udpflood
udp	11176.49	62	1.0	1	1	1	0.0	udpflood
udp	190297.32	62	1.0	1	1	1	0.0	udpflood
udp	1443.11	42	1.0	1	1	1	0.0	udpflood
udp	1974.21	42	1.0	1	1	1	0.0	udpflood
udp	128988.09	62	1.0	1	1	1	0.0	udpflood
udp	16824.65	62	1.0	1	1	1	0.0	udpflood
udp	9993.11	62	1.0	1	1	1	0.0	udpflood
udp	1693.78	42	1.0	1	1	1	0.0	udpflood
udp	8324.5	62	1.0	1	1	1	0.0	udpflood
udp	1137.21	42	1.0	1	1	1	0.0	udpflood
udp	4745.11	62	1.0	1	1	1	0.0	udpflood
udp	16855.36	62	1.0	1	1	1	0.0	udpflood
udp	12679.32	42	1.0	1	1	1	0.0	udpflood
udp	15419.21	42	1.0	1	1	1	0.0	udpflood
udp	1016.45	42	1.0	1	1	1	0.0	udpflood
udp	845.82	42	1.0	1	1	1	0.0	udpflood
udp	42396.93	62	1.0	1	1	1	0.0	udpflood
udp	188851.09	62	1.0	1	1	1	0.0	udpflood
udp	11501.71	62	1.0	1	1	1	0.0	udpflood
udp	8091.37	62	1.0	1	1	1	0.0	udpflood
udp	99443.68	62	1.0	1	1	1	0.0	udpflood
udp	17478.16	62	1.0	1	1	1	0.0	udpflood
udp	1065.87	42	1.0	1	1	1	0.0	udpflood
udp	6461.87	42	1.0	1	1	1	0.0	udpflood
udp	9815.38	42	1.0	1	1	1	0.0	udpflood
udp	861.91	42	1.0	1	1	1	0.0	udpflood
udp	17732.43	62	1.0	1	1	1	0.0	udpflood
udp	12831.14	62	1.0	1	1	1	0.0	udpflood
udp	668.43	42	1.0	1	1	1	0.0	udpflood
udp	188455.62	62	1.0	1	1	1	0.0	udpflood
udp	7284.98	42	1.0	1	1	1	0.0	udpflood
udp	17287.8	62	1.0	1	1	1	0.0	udpflood
udp	974.3	42	1.0	1	1	1	0.0	udpflood
udp	185736.7	62	1.0	1	1	1	0.0	udpflood
udp	186003.67	62	1.0	1	1	1	0.0	udpflood
udp	513.13	42	1.0	1	1	1	0.0	udpflood
udp	877.11	42	1.0	1	1	1	0.0	udpflood
udp	2016.41	42	1.0	1	1	1	0.0	udpflood
udp	719.84	42	1.0	1	1	1	0.0	udpflood
udp	185224.44	62	1.0	1	1	1	0.0	udpflood
udp	9806.63	62	1.0	1	1	1	0.0	udpflood
udp	12389.13	62	1.0	1	1	1	0.0	udpflood
udp	17787.75	62	1.0	1	1	1	0.0	udpflood
udp	1447.36	42	1.0	1	1	1	0.0	udpflood
udp	14565.32	62	1.0	1	1	1	0.0	udpflood
udp	16318.27	62	1.0	1	1	1	0.0	udpflood
udp	8443.46	62	1.0	1	1	1	0.0	udpflood
udp	1651.62	62	1.0	1	1	1	0.0	udpflood
udp	16015.11	42	1.0	1	1	1	0.0	udpflood
udp	1101.53	42	1.0	1	1	1	0.0	udpflood
udp	44669.06	62	1.0	1	1	1	0.0	udpflood
udp	7293.68	62	1.0	1	1	1	0.0	udpflood
udp	143486.43	62	1.0	1	1	1	0.0	udpflood
udp	82984.63	62	1.0	1	1	1	0.0	udpflood
udp	7722.41	42	1.0	1	1	1	0.0	udpflood
udp	69485.02	62	1.0	1	1	1	0.0	udpflood
udp	11536.27	62	1.0	1	1	1	0.0	udpflood
udp	16504.71	42	1.0	1	1	1	0.0	udpflood
udp	184532.16	62	1.0	1	1	1	0.0	udpflood
udp	142376.7	62	1.0	1	1	1	0.0	udpflood
udp	6764.99	62	1.0	1	1	1	0.0	udpflood
udp	5979.86	62	1.0	1	1	1	0.0	udpflood
udp	10846.28	62	1.0	1	1	1	0.0	udpflood
udp	15978.15	62	1.0	1	1	1	0.0	udpflood
udp	6891.5	42	1.0	1	1	1	0.0	udpflood
udp	14903.88	62	1.0	1	1	1	0.0	udpflood
udp	531.93	42	1.0	1	1	1	0.0	udpflood
udp	15660.72	62	1.0	1	1	1	0.0	udpflood
udp	11145.09	62	1.0	1	1	1	0.0	udpflood
udp	111432.71	62	1.0	1	1	1	0.0	udpflood
udp	10446.61	62	1.0	1	1	1	0.0	udpflood
udp	2246.55	62	1.0	1	1	1	0.0	udpflood
udp	7875.01	62	1.0	1	1	1	0.0	udpflood
udp	2046.94	62	1.0	1	1	1	0.0	udpflood
udp	1012.24	62	0.5	1	1	1	0.0	udpflood
udp	1884.05	62	0.5	1	1	1	0.0	udpflood
udp	579.33	42	1.0	1	1	1	0.0	udpflood
udp	1148.97	62	1.0	1	1	1	0.0	udpflood
udp	2051.26	42	0.25	1	1	1	0.0	udpflood
udp	1843.04	42	0.5	1	1	1	0.0	udpflood
udp	2014.09	62	0.5	1	1	1	0.0	udpflood
udp	1052.3	62	1.0	1	1	1	0.0	udpflood
udp	816.42	62	1.0	1	1	1	0.0	udpflood
udp	551.23	42	1.0	1	1	1	0.0	udpflood
udp	1299.15	62	0.5	1	1	1	0.0	udpflood
udp	750.46	62	1.0	1	1	1	0.0	udpflood
udp	1968.79	42	1.0	1	1	1	0.0	udpflood
udp	651.16	42	1.0	1	1	1	0.0	udpflood
udp	1717.5	42	0.2	1	1	1	0.0	udpflood
udp	1586.73	62	0.25	1	1	1	0.0	udpflood
udp	2094.68	42	1.0	1	1	1	0.0	udpflood
udp	1089.24	62	0.2	1	1	1	0.0	udpflood
udp	1437.43	42	0.33	1	1	1	0.0	udpflood
udp	924.69	42	0.33	1	1	1	0.0	udpflood
udp	1141.07	42	0.5	1	1	1	0.0	udpflood
udp	1095.01	62	1.0	1	1	1	0.0	udpflood
udp	662.49	62	1.0	1	1	1	0.0	udpflood
udp	655.52	42	0.5	1	1	1	0.0	udpflood
udp	1124.32	62	0.5	1	1	1	0.0	udpflood
udp	1099.96	42	0.5	1	1	1	0.0	udpflood
udp	1318.2	62	1.0	1	1	1	0.0	udpflood
udp	769.97	42	1.0	1	1	1	0.0	udpflood
udp	1400.01	42	0.2	1	1	1	0.0	udpflood
udp	1990.59	42	1.0	1	1	1	0.0	udpflood
udp	944.39	42	0.2	1	1	1	0.0	udpflood
udp	2189.9	62	1.0	1	1	1	0.0	udpflood
udp	2135.54	62	0.33	1	1	1	0.0	udpflood
udp	985.94	42	1.0	1	1	1	0.0	udpflood
udp	402.25	42	1.0	1	1	1	0.0	udpflood
udp	1996.47	62	0.25	1	1	1	0.0	udpflood
udp	721.22	42	0.5	1	1	1	0.0	udpflood
udp	1073.4	62	0.33	1	1	1	0.0	udpflood
udp	1003.9	42	0.2	1	1	1	0.0	udpflood
udp	1844.55	42	0.5	1	1	1	0.0	udpflood
udp	2117.16	42	0.5	1	1	1	0.0	udpflood
udp	1687.4	62	0.33	1	1	1	0.0	udpflood
udp	1183.45	42	1.0	1	1	1	0.0	udpflood
udp	784.67	42	0.25	1	1	1	0.0	udpflood
udp	627.46	42	1.0	1	1	1	0.0	udpflood
udp	1097.28	62	0.5	1	1	1	0.0	udpflood
udp	1935.36	62	0.25	1	1	1	0.0	udpflood
udp	2249.16	62	1.0	1	1	1	0.0	udpflood
udp	2051.32	62	1.0	1	1	1	0.0	udpflood
udp	520.33	62	1.0	1	1	1	0.0	udpflood
udp	1270.99	42	1.0	1	1	1	0.0	udpflood
udp	566.22	42	0.5	1	1	1	0.0	udpflood
udp	1059.05	62	0.33	1	1	1	0.0	udpflood
udp	2149.67	42	0.33	1	1	1	0.0	udpflood
udp	2197.3	42	1.0	1	1	1	0.0	udpflood
udp	999.21	62	1.0	1	1	1	0.0	udpflood
udp	1414.81	62	0.5	1	1	1	0.0	udpflood
udp	2145.25	42	1.0	1	1	1	0.0	udpflood
udp	1188.14	62	1.0	1	1	1	0.0	udpflood
udp	1933.19	62	1.0	1	1	1	0.0	udpflood
udp	1403.6	62	0.33	1	1	1	0.0	udpflood
udp	1988.78	42	0.5	1	1	1	0.0	udpflood
udp	2187.0	42	1.0	1	1	1	0.0	udpflood
udp	605.45	62	1.0	1	1	1	0.0	udpflood
udp	2187.54	42	0.33	1	1	1	0.0	udpflood
udp	1424.22	62	0.5	1	1	1	0.0	udpflood
udp	395.62	42	0.5	1	1	1	0.0	udpflood
udp	1956.0	62	0.5	1	1	1	0.0	udpflood
udp	2001.38	62	0.25	1	1	1	0.0	udpflood
udp	639.97	62	1.0	1	1	1	0.0	udpflood
udp	569.66	62	1.0	1	1	1	0.0	udpflood
udp	1117.57	62	1.0	1	1	1	0.0	udpflood
udp	2044.07	42	0.2	1	1	1	0.0	udpflood
udp	561.48	62	1.0	1	1	1	0.0	udpflood
udp	1590.39	42	1.0	1	1	1	0.0	udpflood
udp	527.54	62	0.25	1	1	1	0.0	udpflood
udp	1392.21	62	0.17	1	1	1	0.0	udpflood
udp	1969.12	62	0.33	1	1	1	0.0	udpflood
udp	715.66	42	0.25	1	1	1	0.0	udpflood
udp	1208.1	42	0.33	1	1	1	0.0	udpflood
udp	1320.79	62	0.5	1	1	1	0.0	udpflood
udp	1456.86	52	1.0	1	1	1	0.0	udpflood
udp	1944.16	62	0.2	1	1	1	0.0	udpflood
udp	889.42	42	1.0	1	1	1	0.0	udpflood
udp	1220.82	62	1.0	1	1	1	0.0	udpflood
udp	1960.13	62	1.0	1	1	1	0.0	udpflood
udp	1976.66	62	1.0	1	1	1	0.0	udpflood
udp	1625.83	42	1.0	1	1	1	0.0	udpflood
udp	2021.45	42	1.0	1	1	1	0.0	udpflood
udp	563.7	62	1.0	1	1	1	0.0	udpflood
udp	1491.85	42	1.0	1	1	1	0.0	udpflood
udp	2213.22	42	0.5	1	1	1	0.0	udpflood
udp	2085.4	62	0.14	1	1	1	0.0	udpflood
udp	971.59	42	1.0	1	1	1	0.0	udpflood
udp	2217.19	42	1.0	1	1	1	0.0	udpflood
udp	665.25	62	0.5	1	1	1	0.0	udpflood
udp	404.1	42	1.0	1	1	1	0.0	udpflood
udp	1384.95	62	1.0	1	1	1	0.0	udpflood
udp	1887.02	42	0.5	1	1	1	0.0	udpflood
udp	470.73	42	0.25	1	1	1	0.0	udpflood
udp	1305.73	42	0.25	1	1	1	0.0	udpflood
udp	867.8	62	0.33	1	1	1	0.0	udpflood
udp	2113.74	42	0.2	1	1	1	0.0	udpflood
udp	653.43	62	1.0	1	1	1	0.0	udpflood
udp	842.93	42	0.5	1	1	1	0.0	udpflood
udp	835.2	42	0.5	1	1	1	0.0	udpflood
udp	1673.45	62	0.5	1	1	1	0.0	udpflood
udp	1726.02	62	0.2	1	1	1	0.0	udpflood
udp	1443.55	42	1.0	1	1	1	0.0	udpflood
udp	1503.05	42	1.0	1	1	1	0.0	udpflood
udp	2003.0	42	0.5	1	1	1	0.0	udpflood
udp	2053.3	62	0.5	1	1	1	0.0	udpflood
udp	2045.68	42	0.2	1	1	1	0.0	udpflood
udp	1173.15	42	0.2	1	1	1	0.0	udpflood
udp	728.84	42	1.0	1	1	1	0.0	udpflood
udp	1945.26	62	1.0	1	1	1	0.0	udpflood
udp	1257.58	42	1.0	1	1	1	0.0	udpflood
udp	1148.6	62	0.5	1	1	1	0.0	udpflood
udp	1189.71	62	0.33	1	1	1	0.0	udpflood
udp	2036.23	42	0.2	1	1	1	0.0	udpflood
udp	757.63	62	0.25	1	1	1	0.0	udpflood
udp	1920.37	62	0.2	1	1	1	0.0	udpflood
udp	2192.1	42	1.0	1	1	1	0.0	udpflood
udp	2022.05	42	0.2	1	1	1	0.0	udpflood
udp	965.44	42	0.5	1	1	1	0.0	udpflood
udp	1263.93	42	1.0	1	1	1	0.0	udpflood
udp	1605.59	42	0.33	1	1	1	0.0	udpflood
udp	443.09	42	0.33	1	1	1	0.0	udpflood
udp	1230.13	62	1.0	1	1	1	0.0	udpflood
udp	2123.04	42	0.14	1	1	1	0.0	udpflood
udp	1621.86	62	0.17	1	1	1	0.0	udpflood
udp	1142.44	42	1.0	1	1	1	0.0	udpflood
udp	1341.8	62	0.25	1	1	1	0.0	udpflood
udp	2204.65	42	0.17	1	1	1	0.0	udpflood
udp	681.36	62	0.5	1	1	1	0.0	udpflood
udp	760.65	42	1.0	1	1	1	0.0	udpflood
udp	1391.77	42	0.5	1	1	1	0.0	udpflood
udp	1313.2	42	1.0	1	1	1	0.0	udpflood
udp	877.22	62	0.17	1	1	1	0.0	udpflood
udp	1384.73	62	0.5	1	1	1	0.0	udpflood
udp	719.79	62	0.2	1	1	1	0.0	udpflood
udp	1078.19	42	1.0	1	1	1	0.0	udpflood
udp	522.18	62	0.33	1	1	1	0.0	udpflood
udp	1866.57	42	1.0	1	1	1	0.0	udpflood
udp	1608.12	42	0.25	1	1	1	0.0	udpflood
udp	1746.57	62	1.0	1	1	1	0.0	udpflood
udp	997.44	62	1.0	1	1	1	0.0	udpflood
udp	1727.63	62	0.5	1	1	1	0.0	udpflood
udp	1651.16	62	1.0	1	1	1	0.0	udpflood
udp	2109.39	42	0.5	1	1	1	0.0	udpflood
udp	1829.25	42	1.0	1	1	1	0.0	udpflood
udp	1843.26	62	0.33	1	1	1	0.0	udpflood
udp	1849.33	42	1.0	1	1	1	0.0	udpflood
udp	782.05	52	1.0	1	1	1	0.0	udpflood
udp	1533.35	42	1.0	1	1	1	0.0	udpflood
udp	900.75	62	0.33	1	1	1	0.0	udpflood
udp	1515.43	62	1.0	1	1	1	0.0	udpflood
udp	1011.41	42	1.0	1	1	1	0.0	udpflood
udp	937.07	42	1.0	1	1	1	0.0	udpflood
udp	919.97	62	1.0	1	1	1	0.0	udpflood
udp	1309.74	42	0.33	1	1	1	0.0	udpflood
udp	1528.62	62	1.0	1	1	1	0.0	udpflood
udp	1866.98	62	0.33	1	1	1	0.0	udpflood
udp	1619.81	42	1.0	1	1	1	0.0	udpflood
udp	776.81	62	0.25	1	1	1	0.0	udpflood
udp	1976.23	42	0.33	1	1	1	0.0	udpflood
udp	1211.98	42	0.33	1	1	1	0.0	udpflood
udp	1314.45	42	1.0	1	1	1	0.0	udpflood
udp	575.83	62	1.0	1	1	1	0.0	udpflood
udp	1861.05	62	0.5	1	1	1	0.0	udpflood
udp	500.19	62	0.2	1	1	1	0.0	udpflood
udp	930.13	62	1.0	1	1	1	0.0	udpflood
udp	1401.36	62	1.0	1	1	1	0.0	udpflood
udp	2003.51	42	0.33	1	1	1	0.0	udpflood
udp	1834.44	62	1.0	1	1	1	0.0	udpflood
udp	1596.62	62	0.33	1	1	1	0.0	udpflood
udp	458.06	62	1.0	1	1	1	0.0	udpflood
udp	1961.52	42	0.33	1	1	1	0.0	udpflood
udp	2161.65	62	1.0	1	1	1	0.0	udpflood
udp	770.83	62	0.5	1	1	1	0.0	udpflood
udp	1186.13	62	0.25	1	1	1	0.0	udpflood
udp	638.01	42	1.0	1	1	1	0.0	udpflood
udp	880.48	62	0.25	1	1	1	0.0	udpflood
udp	1846.32	42	0.5	1	1	1	0.0	udpflood
udp	1798.87	62	1.0	1	1	1	0.0	udpflood
udp	1400.83	62	1.0	1	1	1	0.0	udpflood
udp	1294.81	42	0.33	1	1	1	0.0	udpflood
udp	1614.1	42	0.2	1	1	1	0.0	udpflood
udp	508.34	62	1.0	1	1	1	0.0	udpflood
udp	988.68	42	0.2	1	1	1	0.0	udpflood
udp	1152.18	62	1.0	1	1	1	0.0	udpflood
udp	665.4	62	0.25	1	1	1	0.0	udpflood
udp	2116.3	62	0.5	1	1	1	0.0	udpflood
udp	1726.77	42	1.0	1	1	1	0.0	udpflood
udp	369.59	42	1.0	1	1	1	0.0	udpflood
udp	852.96	42	1.0	1	1	1	0.0	udpflood
udp	987.23	62	1.0	1	1	1	0.0	udpflood
udp	457.26	42	1.0	1	1	1	0.0	udpflood
udp	1746.63	42	1.0	1	1	1	0.0	udpflood
udp	415.33	62	0.17	1	1	1	0.0	udpflood
udp	1070.38	42	1.0	1	1	1	0.0	udpflood
udp	2125.47	62	1.0	1	1	1	0.0	udpflood
udp	2019.68	42	1.0	1	1	1	0.0	udpflood
udp	1418.77	42	1.0	1	1	1	0.0	udpflood
udp	1090.74	62	1.0	1	1	1	0.0	udpflood
udp	1295.18	42	0.5	1	1	1	0.0	udpflood
udp	1798.86	42	0.25	1	1	1	0.0	udpflood
udp	381.32	62	0.25	1	1	1	0.0	udpflood
udp	1043.12	42	1.0	1	1	1	0.0	udpflood
udp	1262.57	62	0.5	1	1	1	0.0	udpflood
udp	433.09	42	1.0	1	1	1	0.0	udpflood
udp	1614.96	62	0.5	1	1	1	0.0	udpflood
udp	1964.45	42	1.0	1	1	1	0.0	udpflood
udp	904.11	42	0.25	1	1	1	0.0	udpflood
udp	1139.89	62	1.0	1	1	1	0.0	udpflood
udp	860.95	62	0.5	1	1	1	0.0	udpflood
udp	1104.44	62	0.5	1	1	1	0.0	udpflood
udp	2111.95	42	1.0	1	1	1	0.0	udpflood
udp	1566.55	42	0.5	1	1	1	0.0	udpflood
udp	2033.27	42	1.0	1	1	1	0.0	udpflood
udp	502.5	42	1.0	1	1	1	0.0	udpflood
udp	773.71	62	0.33	1	1	1	0.0	udpflood
udp	2044.03	42	0.2	1	1	1	0.0	udpflood
udp	1682.41	42	1.0	1	1	1	0.0	udpflood
udp	1699.23	62	1.0	1	1	1	0.0	udpflood
udp	460.21	42	1.0	1	1	1	0.0	udpflood
udp	1211.12	42	1.0	1	1	1	0.0	udpflood
udp	2100.71	42	0.33	1	1	1	0.0	udpflood
udp	2108.34	62	1.0	1	1	1	0.0	udpflood
udp	2162.11	62	0.5	1	1	1	0.0	udpflood
udp	1302.36	62	0.17	1	1	1	0.0	udpflood
udp	621.19	42	0.2	1	1	1	0.0	udpflood
udp	900.59	62	1.0	1	1	1	0.0	udpflood
udp	1510.4	62	1.0	1	1	1	0.0	udpflood
udp	575.13	42	1.0	1	1	1	0.0	udpflood
udp	2230.68	62	0.25	1	1	1	0.0	udpflood
udp	962.91	62	0.5	1	1	1	0.0	udpflood
udp	861.73	42	1.0	1	1	1	0.0	udpflood
udp	764.57	62	1.0	1	1	1	0.0	udpflood
udp	2063.46	62	1.0	1	1	1	0.0	udpflood
udp	1412.73	62	0.5	1	1	1	0.0	udpflood
udp	1937.32	42	1.0	1	1	1	0.0	udpflood
udp	1430.81	62	0.5	1	1	1	0.0	udpflood
udp	2111.83	42	0.33	1	1	1	0.0	udpflood
udp	771.33	62	0.2	1	1	1	0.0	udpflood
udp	1795.19	62	0.5	1	1	1	0.0	udpflood
udp	373.34	52	1.0	1	1	1	0.0	udpflood
udp	810.06	62	1.0	1	1	1	0.0	udpflood
udp	1391.13	62	0.5	1	1	1	0.0	udpflood
udp	1530.2	62	1.0	1	1	1	0.0	udpflood
udp	2202.56	62	1.0	1	1	1	0.0	udpflood
udp	1479.6	62	0.5	1	1	1	0.0	udpflood
udp	1861.55	42	1.0	1	1	1	0.0	udpflood
udp	504.59	62	1.0	1	1	1	0.0	udpflood
udp	2162.29	42	0.2	1	1	1	0.0	udpflood
udp	1775.58	62	1.0	1	1	1	0.0	udpflood
udp	768.37	42	0.5	1	1	1	0.0	udpflood
udp	1380.95	42	0.5	1	1	1	0.0	udpflood
udp	1923.91	62	0.5	1	1	1	0.0	udpflood
udp	437.03	42	0.5	1	1	1	0.0	udpflood
udp	2119.34	42	0.2	1	1	1	0.0	udpflood
udp	375.27	42	0.2	1	1	1	0.0	udpflood
udp	1523.34	62	0.5	1	1	1	0.0	udpflood
udp	1889.21	62	1.0	1	1	1	0.0	udpflood
udp	808.72	62	1.0	1	1	1	0.0	udpflood
udp	1151.83	62	1.0	1	1	1	0.0	udpflood
udp	2228.11	62	0.2	1	1	1	0.0	udpflood
udp	563.64	42	1.0	1	1	1	0.0	udpflood
udp	453.63	62	0.5	1	1	1	0.0	udpflood
udp	1166.01	52	1.0	1	1	1	0.0	udpflood
udp	749.58	42	0.33	1	1	1	0.0	udpflood
udp	1434.45	62	0.25	1	1	1	0.0	udpflood
udp	1074.82	62	1.0	1	1	1	0.0	udpflood
udp	727.42	42	1.0	1	1	1	0.0	udpflood
udp	923.41	62	0.5	1	1	1	0.0	udpflood
udp	1075.6	42	0.5	1	1	1	0.0	udpflood
udp	462.26	42	0.33	1	1	1	0.0	udpflood
udp	381.69	62	1.0	1	1	1	0.0	udpflood
udp	1412.02	42	1.0	1	1	1	0.0	udpflood
udp	1837.68	42	1.0	1	1	1	0.0	udpflood
udp	1454.46	62	1.0	1	1	1	0.0	udpflood
udp	981.78	62	0.5	1	1	1	0.0	udpflood
udp	918.44	62	0.5	1	1	1	0.0	udpflood
udp	1600.27	42	0.33	1	1	1	0.0	udpflood
udp	429.76	42	1.0	1	1	1	0.0	udpflood
udp	1468.0	42	0.2	1	1	1	0.0	udpflood
udp	2214.91	62	0.17	1	1	1	0.0	udpflood
udp	717.73	62	0.2	1	1	1	0.0	udpflood
udp	376.67	42	0.25	1	1	1	0.0	udpflood
udp	908.34	62	0.5	1	1	1	0.0	udpflood
udp	1667.65	42	0.33	1	1	1	0.0	udpflood
udp	925.34	62	1.0	1	1	1	0.0	udpflood
udp	1386.94	42	1.0	1	1	1	0.0	udpflood
udp	1721.87	62	1.0	1	1	1	0.0	udpflood
udp	1083.3	62	1.0	1	1	1	0.0	udpflood
udp	2105.04	42	0.33	1	1	1	0.0	udpflood
udp	1511.55	42	0.5	1	1	1	0.0	udpflood
udp	832.05	42	1.0	1	1	1	0.0	udpflood
udp	871.03	62	0.5	1	1	1	0.0	udpflood
udp	779.7	42	1.0	1	1	1	0.0	udpflood
udp	566.42	42	1.0	1	1	1	0.0	udpflood
udp	1155.04	42	0.5	1	1	1	0.0	udpflood
udp	533.17	42	0.5	1	1	1	0.0	udpflood
udp	1250.42	62	1.0	1	1	1	0.0	udpflood
udp	2021.4	52	0.25	1	1	1	0.0	udpflood
udp	1711.62	62	0.5	1	1	1	0.0	udpflood
udp	654.41	42	0.5	1	1	1	0.0	udpflood
udp	1957.7	42	0.5	1	1	1	0.0	udpflood
udp	1673.49	42	0.25	1	1	1	0.0	udpflood
udp	757.86	62	1.0	1	1	1	0.0	udpflood
udp	1739.55	62	0.5	1	1	1	0.0	udpflood
udp	2039.93	42	0.33	1	1	1	0.0	udpflood
udp	471.94	42	0.5	1	1	1	0.0	udpflood
udp	627.75	62	0.5	1	1	1	0.0	udpflood
udp	2209.06	62	0.5	1	1	1	0.0	udpflood
udp	2071.32	42	0.25	1	1	1	0.0	udpflood
udp	1845.53	62	0.5	1	1	1	0.0	udpflood
udp	360.63	42	0.5	1	1	1	0.0	udpflood
udp	1087.2	42	0.5	1	1	1	0.0	udpflood
udp	812.81	62	0.2	1	1	1	0.0	udpflood
udp	1481.42	42	0.33	1	1	1	0.0	udpflood
udp	1328.77	62	1.0	1	1	1	0.0	udpflood
udp	978.95	42	0.5	1	1	1	0.0	udpflood
udp	506.82	62	0.17	1	1	1	0.0	udpflood
udp	1087.79	42	1.0	1	1	1	0.0	udpflood
udp	1093.86	62	0.5	1	1	1	0.0	udpflood
udp	1427.24	62	0.2	1	1	1	0.0	udpflood
udp	2160.85	42	0.5	1	1	1	0.0	udpflood
udp	2038.08	62	0.17	1	1	1	0.0	udpflood
udp	588.44	62	0.5	1	1	1	0.0	udpflood
udp	1171.03	42	0.5	1	1	1	0.0	udpflood
udp	1704.78	42	1.0	1	1	1	0.0	udpflood
udp	1695.01	62	1.0	1	1	1	0.0	udpflood
udp	1252.36	42	1.0	1	1	1	0.0	udpflood
udp	1548.72	42	0.5	1	1	1	0.0	udpflood
udp	1251.9	62	0.25	1	1	1	0.0	udpflood
udp	1730.19	62	1.0	1	1	1	0.0	udpflood
udp	1232.54	62	1.0	1	1	1	0.0	udpflood
udp	761.1	62	0.2	1	1	1	0.0	udpflood
udp	1026.73	42	0.33	1	1	1	0.0	udpflood
udp	1023.32	62	0.5	1	1	1	0.0	udpflood
udp	407.88	42	0.25	1	1	1	0.0	udpflood
udp	1572.96	42	0.5	1	1	1	0.0	udpflood
udp	2147.97	62	1.0	1	1	1	0.0	udpflood
udp	1928.79	42	0.5	1	1	1	0.0	udpflood
udp	504.22	62	0.5	1	1	1	0.0	udpflood
udp	1972.92	62	1.0	1	1	1	0.0	udpflood
udp	2206.3	42	0.33	1	1	1	0.0	udpflood
udp	779.35	42	1.0	1	1	1	0.0	udpflood
udp	2208.94	42	0.33	1	1	1	0.0	udpflood
udp	1427.59	42	0.14	1	1	1	0.0	udpflood
udp	1755.56	62	1.0	1	1	1	0.0	udpflood
udp	2030.12	62	1.0	1	1	1	0.0	udpflood
udp	356.82	62	1.0	1	1	1	0.0	udpflood
udp	1147.48	42	1.0	1	1	1	0.0	udpflood
udp	2075.91	42	0.2	1	1	1	0.0	udpflood
udp	1245.34	62	0.17	1	1	1	0.0	udpflood
udp	1216.54	42	1.0	1	1	1	0.0	udpflood
udp	478.44	62	0.2	1	1	1	0.0	udpflood
udp	797.63	62	1.0	1	1	1	0.0	udpflood
udp	1219.06	42	0.5	1	1	1	0.0	udpflood
udp	2133.55	42	0.33	1	1	1	0.0	udpflood
udp	1831.89	62	0.5	1	1	1	0.0	udpflood
udp	2020.49	42	1.0	1	1	1	0.0	udpflood
udp	2074.87	62	0.5	1	1	1	0.0	udpflood
udp	1363.43	42	0.5	1	1	1	0.0	udpflood
udp	1554.39	62	1.0	1	1	1	0.0	udpflood
udp	720.92	42	1.0	1	1	1	0.0	udpflood
udp	766.95	42	0.5	1	1	1	0.0	udpflood
udp	2173.07	52	1.0	1	1	1	0.0	udpflood
udp	1635.26	62	1.0	1	1	1	0.0	udpflood
udp	1015.87	62	1.0	1	1	1	0.0	udpflood
udp	1050.18	42	0.5	1	1	1	0.0	udpflood
udp	1786.84	42	1.0	1	1	1	0.0	udpflood
udp	1711.68	62	0.2	1	1	1	0.0	udpflood
udp	1602.37	42	1.0	1	1	1	0.0	udpflood
udp	1067.97	52	0.25	1	1	1	0.0	udpflood
udp	1042.72	62	1.0	1	1	1	0.0	udpflood
udp	771.51	62	0.25	1	1	1	0.0	udpflood
udp	403.23	42	1.0	1	1	1	0.0	udpflood
udp	1781.86	62	0.5	1	1	1	0.0	udpflood
udp	1681.38	42	1.0	1	1	1	0.0	udpflood
udp	759.09	62	0.2	1	1	1	0.0	udpflood
udp	1006.24	42	0.33	1	1	1	0.0	udpflood
udp	1993.23	42	0.5	1	1	1	0.0	udpflood
udp	1496.84	62	0.5	1	1	1	0.0	udpflood
udp	785.8	42	0.5	1	1	1	0.0	udpflood
udp	756.5	62	0.14	1	1	1	0.0	udpflood
udp	410.41	42	0.33	1	1	1	0.0	udpflood
udp	1832.18	42	1.0	1	1	1	0.0	udpflood
udp	1725.18	42	0.17	1	1	1	0.0	udpflood
udp	752.04	62	1.0	1	1	1	0.0	udpflood
udp	1092.44	42	1.0	1	1	1	0.0	udpflood
udp	481.01	62	0.25	1	1	1	0.0	udpflood
udp	617.41	42	0.25	1	1	1	0.0	udpflood
udp	965.66	42	1.0	1	1	1	0.0	udpflood
udp	842.82	42	0.5	1	1	1	0.0	udpflood
udp	374.33	42	0.5	1	1	1	0.0	udpflood
udp	1443.97	42	1.0	1	1	1	0.0	udpflood
udp	1510.42	62	1.0	1	1	1	0.0	udpflood
udp	1032.03	42	0.2	1	1	1	0.0	udpflood
udp	1241.32	42	0.5	1	1	1	0.0	udpflood
udp	1238.51	62	0.17	1	1	1	0.0	udpflood
udp	659.78	62	1.0	1	1	1	0.0	udpflood
udp	736.83	42	0.2	1	1	1	0.0	udpflood
udp	1722.28	42	0.33	1	1	1	0.0	udpflood
udp	1190.71	42	1.0	1	1	1	0.0	udpflood
udp	674.58	42	0.2	1	1	1	0.0	udpflood
udp	2053.41	62	1.0	1	1	1	0.0	udpflood
udp	618.75	42	0.5	1	1	1	0.0	udpflood
udp	747.39	52	1.0	1	1	1	0.0	udpflood
udp	1791.81	62	1.0	1	1	1	0.0	udpflood
udp	1946.11	42	1.0	1	1	1	0.0	udpflood
udp	525.01	62	0.5	1	1	1	0.0	udpflood
udp	751.57	42	1.0	1	1	1	0.0	udpflood
udp	1117.04	62	0.5	1	1	1	0.0	udpflood
udp	1657.91	62	1.0	1	1	1	0.0	udpflood
udp	1391.52	42	1.0	1	1	1	0.0	udpflood
udp	1553.38	42	0.25	1	1	1	0.0	udpflood
udp	490.45	62	0.17	1	1	1	0.0	udpflood
udp	2228.54	62	1.0	1	1	1	0.0	udpflood
udp	1633.78	42	0.5	1	1	1	0.0	udpflood
udp	1393.3	42	0.17	1	1	1	0.0	udpflood
udp	966.02	62	0.5	1	1	1	0.0	udpflood
udp	1702.68	62	1.0	1	1	1	0.0	udpflood
udp	1973.9	42	0.33	1	1	1	0.0	udpflood
udp	1067.82	62	1.0	1	1	1	0.0	udpflood
udp	2097.91	62	1.0	1	1	1	0.0	udpflood
udp	2244.68	62	0.17	1	1	1	0.0	udpflood
udp	1826.79	62	0.25	1	1	1	0.0	udpflood
udp	1653.04	42	0.5	1	1	1	0.0	udpflood
udp	1147.73	62	0.33	1	1	1	0.0	udpflood
udp	618.52	62	0.5	1	1	1	0.0	udpflood
udp	1414.9	62	0.5	1	1	1	0.0	udpflood
udp	1516.36	42	1.0	1	1	1	0.0	udpflood
udp	534.1	42	0.5	1	1	1	0.0	udpflood
udp	1173.04	42	1.0	1	1	1	0.0	udpflood
udp	1090.08	42	1.0	1	1	1	0.0	udpflood
udp	487.5	62	0.33	1	1	1	0.0	udpflood
udp	1566.96	42	0.33	1	1	1	0.0	udpflood
udp	1002.25	42	0.5	1	1	1	0.0	udpflood
udp	772.09	42	1.0	1	1	1	0.0	udpflood
udp	1708.29	62	1.0	1	1	1	0.0	udpflood
udp	1835.97	42	0.33	1	1	1	0.0	udpflood
udp	1904.39	62	1.0	1	1	1	0.0	udpflood
udp	921.04	62	0.5	1	1	1	0.0	udpflood
udp	790.43	42	0.25	1	1	1	0.0	udpflood
udp	844.27	62	0.33	1	1	1	0.0	udpflood
udp	1326.49	42	0.5	1	1	1	0.0	udpflood
udp	1346.34	42	0.25	1	1	1	0.0	udpflood
udp	1720.04	42	0.2	1	1	1	0.0	udpflood
udp	1777.91	62	1.0	1	1	1	0.0	udpflood
udp	1834.53	62	1.0	1	1	1	0.0	udpflood
udp	1412.12	42	0.5	1	1	1	0.0	udpflood
udp	424.89	42	0.5	1	1	1	0.0	udpflood
udp	700.6	62	1.0	1	1	1	0.0	udpflood
udp	832.76	62	0.5	1	1	1	0.0	udpflood
udp	994.85	62	1.0	1	1	1	0.0	udpflood
udp	1168.5	42	1.0	1	1	1	0.0	udpflood
udp	1896.52	42	1.0	1	1	1	0.0	udpflood
udp	822.63	62	0.5	1	1	1	0.0	udpflood
udp	1769.12	42	0.14	1	1	1	0.0	udpflood
udp	1829.31	42	1.0	1	1	1	0.0	udpflood
udp	1617.8	42	1.0	1	1	1	0.0	udpflood
udp	684.17	42	1.0	1	1	1	0.0	udpflood
udp	1826.18	62	0.17	1	1	1	0.0	udpflood
udp	1426.53	62	0.5	1	1	1	0.0	udpflood
udp	1867.13	62	1.0	1	1	1	0.0	udpflood
udp	685.53	42	0.25	1	1	1	0.0	udpflood
udp	1744.42	42	1.0	1	1	1	0.0	udpflood
udp	782.65	62	1.0	1	1	1	0.0	udpflood
udp	566.66	62	1.0	1	1	1	0.0	udpflood
udp	1793.86	42	0.33	1	1	1	0.0	udpflood
udp	807.98	62	1.0	1	1	1	0.0	udpflood
udp	1509.3	62	1.0	1	1	1	0.0	udpflood
udp	545.56	42	1.0	1	1	1	0.0	udpflood
udp	639.7	62	0.5	1	1	1	0.0	udpflood
udp	1036.81	42	0.5	1	1	1	0.0	udpflood
udp	712.71	42	1.0	1	1	1	0.0	udpflood
udp	459.1	42	0.2	1	1	1	0.0	udpflood
udp	1179.88	42	1.0	1	1	1	0.0	udpflood
udp	534.47	62	1.0	1	1	1	0.0	udpflood
udp	618.78	42	1.0	1	1	1	0.0	udpflood
udp	1221.78	62	1.0	1	1	1	0.0	udpflood
udp	651.36	42	0.5	1	1	1	0.0	udpflood
udp	1704.8	62	0.33	1	1	1	0.0	udpflood
udp	614.76	42	1.0	1	1	1	0.0	udpflood
udp	1200.88	42	1.0	1	1	1	0.0	udpflood
udp	1611.17	62	1.0	1	1	1	0.0	udpflood
udp	1365.42	42	0.33	1	1	1	0.0	udpflood
udp	903.33	62	0.5	1	1	1	0.0	udpflood
udp	906.96	42	1.0	1	1	1	0.0	udpflood
udp	900.77	62	0.2	1	1	1	0.0	udpflood
udp	447.49	62	1.0	1	1	1	0.0	udpflood
udp	1399.35	62	0.14	1	1	1	0.0	udpflood
udp	1736.93	42	0.5	1	1	1	0.0	udpflood
udp	1185.58	42	0.5	1	1	1	0.0	udpflood
udp	1639.33	62	0.33	1	1	1	0.0	udpflood
udp	1152.31	42	0.33	1	1	1	0.0	udpflood
udp	1049.4	42	0.25	1	1	1	0.0	udpflood
udp	1480.6	42	1.0	1	1	1	0.0	udpflood
udp	1125.24	42	1.0	1	1	1	0.0	udpflood
udp	760.32	62	1.0	1	1	1	0.0	udpflood
udp	713.17	62	0.5	1	1	1	0.0	udpflood
udp	1172.99	42	1.0	1	1	1	0.0	udpflood
udp	953.4	62	0.5	1	1	1	0.0	udpflood
udp	661.71	62	1.0	1	1	1	0.0	udpflood
udp	995.38	62	0.5	1	1	1	0.0	udpflood
udp	1373.34	42	0.33	1	1	1	0.0	udpflood
udp	1742.32	42	1.0	1	1	1	0.0	udpflood
udp	1081.81	62	1.0	1	1	1	0.0	udpflood
udp	767.98	42	0.33	1	1	1	0.0	udpflood
udp	494.03	42	0.33	1	1	1	0.0	udpflood
udp	460.1	62	1.0	1	1	1	0.0	udpflood
udp	486.16	62	1.0	1	1	1	0.0	udpflood
udp	1274.54	62	1.0	1	1	1	0.0	udpflood
udp	1886.68	62	0.5	1	1	1	0.0	udpflood
udp	615.08	62	0.2	1	1	1	0.0	udpflood
udp	646.87	42	1.0	1	1	1	0.0	udpflood
udp	1005.59	62	0.5	1	1	1	0.0	udpflood
udp	977.97	42	1.0	1	1	1	0.0	udpflood
udp	669.35	42	0.5	1	1	1	0.0	udpflood
udp	1703.13	42	0.5	1	1	1	0.0	udpflood
udp	545.14	42	1.0	1	1	1	0.0	udpflood
udp	1555.81	42	1.0	1	1	1	0.0	udpflood
udp	1679.04	42	1.0	1	1	1	0.0	udpflood
udp	665.52	42	0.2	1	1	1	0.0	udpflood
udp	1747.4	62	0.17	1	1	1	0.0	udpflood
udp	1061.08	62	1.0	1	1	1	0.0	udpflood
udp	912.33	42	1.0	1	1	1	0.0	udpflood
udp	1255.0	62	0.33	1	1	1	0.0	udpflood
udp	892.67	42	0.5	1	1	1	0.0	udpflood
udp	952.02	62	1.0	1	1	1	0.0	udpflood
udp	1471.09	42	1.0	1	1	1	0.0	udpflood
udp	1509.23	62	0.5	1	1	1	0.0	udpflood
udp	1137.82	42	1.0	1	1	1	0.0	udpflood
udp	1763.05	62	0.5	1	1	1	0.0	udpflood
udp	1541.93	62	1.0	1	1	1	0.0	udpflood
udp	515.96	42	1.0	1	1	1	0.0	udpflood
udp	946.91	62	0.5	1	1	1	0.0	udpflood
udp	657.03	42	0.2	1	1	1	0.0	udpflood
udp	755.63	62	0.5	1	1	1	0.0	udpflood
udp	1397.82	42	1.0	1	1	1	0.0	udpflood
udp	1196.4	62	1.0	1	1	1	0.0	udpflood
udp	1363.84	42	1.0	1	1	1	0.0	udpflood
udp	1307.81	62	1.0	1	1	1	0.0	udpflood
udp	999.33	62	1.0	1	1	1	0.0	udpflood
udp	1368.61	42	0.33	1	1	1	0.0	udpflood
udp	1688.09	42	0.2	1	1	1	0.0	udpflood
udp	1914.62	62	0.5	1	1	1	0.0	udpflood
udp	1546.63	42	0.5	1	1	1	0.0	udpflood
udp	888.44	42	1.0	1	1	1	0.0	udpflood
udp	1521.3	42	0.5	1	1	1	0.0	udpflood
udp	537.31	42	0.5	1	1	1	0.0	udpflood
udp	869.81	42	1.0	1	1	1	0.0	udpflood
udp	881.57	42	0.5	1	1	1	0.0	udpflood
udp	888.96	42	0.2	1	1	1	0.0	udpflood
udp	1486.67	62	0.2	1	1	1	0.0	udpflood
udp	1487.03	62	0.2	1	1	1	0.0	udpflood
udp	1740.42	62	0.2	1	1	1	0.0	udpflood
udp	1761.45	42	1.0	1	1	1	0.0	udpflood
udp	1109.96	62	1.0	1	1	1	0.0	udpflood
udp	940.63	42	0.5	1	1	1	0.0	udpflood
udp	1530.73	62	0.5	1	1	1	0.0	udpflood
udp	995.86	42	1.0	1	1	1	0.0	udpflood
udp	1469.03	42	0.2	1	1	1	0.0	udpflood
udp	1048.41	42	1.0	1	1	1	0.0	udpflood
udp	1204.79	62	1.0	1	1	1	0.0	udpflood
udp	1095.82	62	1.0	1	1	1	0.0	udpflood
udp	992.27	62	1.0	1	1	1	0.0	udpflood
udp	998.08	42	0.33	1	1	1	0.0	udpflood
udp	1239.09	42	0.5	1	1	1	0.0	udpflood
udp	1332.19	42	0.25	1	1	1	0.0	udpflood
udp	1001.74	62	1.0	1	1	1	0.0	udpflood
udp	1864.85	62	1.0	1	1	1	0.0	udpflood
udp	1073.41	42	1.0	1	1	1	0.0	udpflood
udp	1222.85	62	0.2	1	1	1	0.0	udpflood
udp	590.36	42	1.0	1	1	1	0.0	udpflood
udp	1480.92	42	0.5	1	1	1	0.0	udpflood
udp	1156.52	42	0.5	1	1	1	0.0	udpflood
udp	1745.83	62	1.0	1	1	1	0.0	udpflood
udp	1030.08	62	1.0	1	1	1	0.0	udpflood
udp	1115.1	52	0.25	1	1	1	0.0	udpflood
udp	1348.05	62	1.0	1	1	1	0.0	udpflood
udp	841.18	52	0.25	1	1	1	0.0	udpflood
udp	671.48	42	0.25	1	1	1	0.0	udpflood
udp	700.62	62	0.5	1	1	1	0.0	udpflood
udp	1245.24	42	1.0	1	1	1	0.0	udpflood
udp	1406.09	62	0.33	1	1	1	0.0	udpflood
udp	978.97	42	0.17	1	1	1	0.0	udpflood
udp	1775.5	62	0.2	1	1	1	0.0	udpflood
udp	1180.65	62	1.0	1	1	1	0.0	udpflood
udp	1523.58	62	0.33	1	1	1	0.0	udpflood
udp	741.51	42	0.2	1	1	1	0.0	udpflood
udp	828.65	62	0.5	1	1	1	0.0	udpflood
udp	539.64	62	1.0	1	1	1	0.0	udpflood
udp	487.6	62	0.2	1	1	1	0.0	udpflood
udp	1293.54	42	1.0	1	1	1	0.0	udpflood
udp	1040.54	42	0.33	1	1	1	0.0	udpflood
udp	991.75	42	0.5	1	1	1	0.0	udpflood
udp	1591.35	42	1.0	1	1	1	0.0	udpflood
udp	1358.8	42	0.2	1	1	1	0.0	udpflood
udp	1705.84	42	1.0	1	1	1	0.0	udpflood
udp	1595.72	42	0.5	1	1	1	0.0	udpflood
udp	1380.29	42	0.5	1	1	1	0.0	udpflood
udp	1442.88	42	0.17	1	1	1	0.0	udpflood
udp	1033.51	62	0.25	1	1	1	0.0	udpflood
udp	1739.79	42	1.0	1	1	1	0.0	udpflood
udp	1524.41	62	0.5	1	1	1	0.0	udpflood
udp	423.11	62	1.0	1	1	1	0.0	udpflood
udp	642.93	62	1.0	1	1	1	0.0	udpflood
udp	1146.63	42	1.0	1	1	1	0.0	udpflood
udp	528.18	42	1.0	1	1	1	0.0	udpflood
udp	1519.22	62	0.17	1	1	1	0.0	udpflood
udp	1149.66	62	1.0	1	1	1	0.0	udpflood
udp	492.79	62	0.2	1	1	1	0.0	udpflood
udp	1415.47	42	1.0	1	1	1	0.0	udpflood
udp	612.25	42	0.25	1	1	1	0.0	udpflood
udp	723.86	62	1.0	1	1	1	0.0	udpflood
udp	1124.96	62	0.2	1	1	1	0.0	udpflood
udp	966.79	42	1.0	1	1	1	0.0	udpflood
udp	971.19	42	1.0	1	1	1	0.0	udpflood
udp	1167.56	42	0.17	1	1	1	0.0	udpflood
udp	1324.48	62	1.0	1	1	1	0.0	udpflood
udp	849.86	62	0.25	1	1	1	0.0	udpflood
udp	420.26	62	0.2	1	1	1	0.0	udpflood
udp	1922.66	62	1.0	1	1	1	0.0	udpflood
udp	858.41	42	1.0	1	1	1	0.0	udpflood
udp	1328.27	62	0.25	1	1	1	0.0	udpflood
udp	961.37	42	1.0	1	1	1	0.0	udpflood
udp	807.76	42	1.0	1	1	1	0.0	udpflood
udp	1117.63	42	0.33	1	1	1	0.0	udpflood
udp	1784.57	42	1.0	1	1	1	0.0	udpflood
udp	1296.38	62	0.25	1	1	1	0.0	udpflood
udp	1676.76	52	1.0	1	1	1	0.0	udpflood
udp	977.65	42	0.33	1	1	1	0.0	udpflood
udp	1730.64	62	0.5	1	1	1	0.0	udpflood
udp	1079.68	42	1.0	1	1	1	0.0	udpflood
udp	774.94	62	1.0	1	1	1	0.0	udpflood
udp	874.9	84	1.0	1	1	1	0.0	udpflood
udp	1626.56	69	0.5	1	1	1	0.0	udpflood
udp	561.67	71	1.0	1	1	1	0.0	udpflood
udp	732.32	63	0.5	1	1	1	0.0	udpflood
udp	1506.53	64	1.0	1	1	1	0.0	udpflood
udp	640.54	120	0.17	1	1	1	0.0	udpflood
udp	877.52	57	0.2	1	1	1	0.0	udpflood
udp	940.52	80	1.0	1	1	1	0.0	udpflood
udp	1262.46	88	1.0	1	1	1	0.0	udpflood
udp	719.01	106	0.5	1	1	1	0.0	udpflood
udp	589.36	76	0.5	1	1	1	0.0	udpflood
udp	2028.91	75	0.5	1	1	1	0.0	udpflood
udp	530.28	71	0.25	1	1	1	0.0	udpflood
udp	1991.08	80	1.0	1	1	1	0.0	udpflood
udp	556.69	57	1.0	1	1	1	0.0	udpflood
udp	2134.72	116	1.0	1	1	1	0.0	udpflood
udp	770.09	55	1.0	1	1	1	0.0	udpflood
udp	780.75	126	1.0	1	1	1	0.0	udpflood
udp	284.89	68	0.5	1	1	1	0.0	udpflood
udp	1250.69	99	0.33	1	1	1	0.0	udpflood
udp	1729.15	61	1.0	1	1	1	0.0	udpflood
udp	2238.84	126	0.2	1	1	1	0.0	udpflood
udp	640.3	52	0.17	1	1	1	0.0	udpflood
udp	1774.93	85	0.25	1	1	1	0.0	udpflood
udp	910.75	125	1.0	1	1	1	0.0	udpflood
udp	1468.75	98	1.0	1	1	1	0.0	udpflood
udp	1537.46	94	0.5	1	1	1	0.0	udpflood
udp	659.34	100	0.2	1	1	1	0.0	udpflood
udp	348.52	124	0.2	1	1	1	0.0	udpflood
udp	1141.56	116	0.2	1	1	1	0.0	udpflood
udp	1760.85	115	1.0	1	1	1	0.0	udpflood
udp	1092.73	72	0.5	1	1	1	0.0	udpflood
udp	777.93	56	0.33	1	1	1	0.0	udpflood
udp	1896.35	90	1.0	1	1	1	0.0	udpflood
udp	1095.11	125	1.0	1	1	1	0.0	udpflood
udp	2228.86	76	1.0	1	1	1	0.0	udpflood
udp	668.12	102	1.0	1	1	1	0.0	udpflood
udp	1639.61	78	1.0	1	1	1	0.0	udpflood
udp	1609.55	89	0.2	1	1	1	0.0	udpflood
udp	1906.18	106	1.0	1	1	1	0.0	udpflood
udp	2135.42	54	1.0	1	1	1	0.0	udpflood
udp	1927.6	68	0.25	1	1	1	0.0	udpflood
udp	679.79	74	1.0	1	1	1	0.0	udpflood
udp	1648.1	70	1.0	1	1	1	0.0	udpflood
udp	1881.85	69	0.17	1	1	1	0.0	udpflood
udp	1941.79	67	1.0	1	1	1	0.0	udpflood
udp	1026.58	106	1.0	1	1	1	0.0	udpflood
udp	1756.48	71	1.0	1	1	1	0.0	udpflood
udp	1462.45	123	1.0	1	1	1	0.0	udpflood
udp	904.83	110	1.0	1	1	1	0.0	udpflood
udp	1486.42	68	1.0	1	1	1	0.0	udpflood
udp	1909.35	121	0.5	1	1	1	0.0	udpflood
udp	809.51	90	0.33	1	1	1	0.0	udpflood
udp	2356.64	123	1.0	1	1	1	0.0	udpflood
udp	234.5	60	1.0	1	1	1	0.0	udpflood
udp	2252.21	82	1.0	1	1	1	0.0	udpflood
udp	1458.84	89	1.0	1	1	1	0.0	udpflood
udp	243.05	58	1.0	1	1	1	0.0	udpflood
udp	2182.68	117	1.0	1	1	1	0.0	udpflood
udp	1563.78	120	1.0	1	1	1	0.0	udpflood
udp	1913.83	118	1.0	1	1	1	0.0	udpflood
udp	530.46	77	0.5	1	1	1	0.0	udpflood
udp	1036.89	100	0.5	1	1	1	0.0	udpflood
udp	372.72	87	0.33	1	1	1	0.0	udpflood
udp	1103.89	123	0.33	1	1	1	0.0	udpflood
udp	1421.44	84	1.0	1	1	1	0.0	udpflood
udp	2059.92	101	1.0	1	1	1	0.0	udpflood
udp	1734.59	62	1.0	1	1	1	0.0	udpflood
udp	671.93	116	1.0	1	1	1	0.0	udpflood
udp	621.73	98	1.0	1	1	1	0.0	udpflood
udp	1972.13	94	1.0	1	1	1	0.0	udpflood
udp	485.15	127	0.33	1	1	1	0.0	udpflood
udp	1835.99	121	1.0	1	1	1	0.0	udpflood
udp	346.41	120	1.0	1	1	1	0.0	udpflood
udp	2239.42	64	1.0	1	1	1	0.0	udpflood
udp	1835.0	96	0.33	1	1	1	0.0	udpflood
udp	679.72	100	0.33	1	1	1	0.0	udpflood
udp	1601.22	125	0.25	1	1	1	0.0	udpflood
udp	2113.32	94	1.0	1	1	1	0.0	udpflood
udp	1786.75	110	1.0	1	1	1	0.0	udpflood
udp	622.49	97	1.0	1	1	1	0.0	udpflood
udp	539.96	66	0.2	1	1	1	0.0	udpflood
udp	1052.36	93	1.0	1	1	1	0.0	udpflood
udp	1080.32	98	0.5	1	1	1	0.0	udpflood
udp	1986.42	73	0.25	1	1	1	0.0	udpflood
udp	1212.13	76	0.2	1	1	1	0.0	udpflood
udp	1914.91	52	1.0	1	1	1	0.0	udpflood
udp	2104.33	72	0.5	1	1	1	0.0	udpflood
udp	914.57	124	0.2	1	1	1	0.0	udpflood
udp	2185.48	79	0.17	1	1	1	0.0	udpflood
udp	2200.67	61	0.5	1	1	1	0.0	udpflood
udp	1482.11	63	1.0	1	1	1	0.0	udpflood
udp	2315.68	92	0.2	1	1	1	0.0	udpflood
udp	1459.26	64	1.0	1	1	1	0.0	udpflood
udp	514.82	99	1.0	1	1	1	0.0	udpflood
udp	498.06	107	1.0	1	1	1	0.0	udpflood
udp	1719.61	93	0.5	1	1	1	0.0	udpflood
udp	1152.49	87	1.0	1	1	1	0.0	udpflood
udp	1026.92	62	0.33	1	1	1	0.0	udpflood
udp	1817.61	62	1.0	1	1	1	0.0	udpflood
udp	530.91	111	1.0	1	1	1	0.0	udpflood
udp	891.44	80	1.0	1	1	1	0.0	udpflood
udp	1526.59	83	1.0	1	1	1	0.0	udpflood
udp	1871.6	52	0.33	1	1	1	0.0	udpflood
udp	1152.77	112	1.0	1	1	1	0.0	udpflood
udp	265.91	78	1.0	1	1	1	0.0	udpflood
udp	1853.87	120	1.0	1	1	1	0.0	udpflood
udp	2188.27	117	1.0	1	1	1	0.0	udpflood
udp	1284.95	55	1.0	1	1	1	0.0	udpflood
udp	812.69	76	0.33	1	1	1	0.0	udpflood
udp	1319.48	106	0.17	1	1	1	0.0	udpflood
udp	1324.58	119	1.0	1	1	1	0.0	udpflood
udp	2304.68	71	1.0	1	1	1	0.0	udpflood
udp	1907.18	110	1.0	1	1	1	0.0	udpflood
udp	507.02	128	1.0	1	1	1	0.0	udpflood
udp	496.76	90	1.0	1	1	1	0.0	udpflood
udp	1411.85	69	0.5	1	1	1	0.0	udpflood
udp	984.96	94	1.0	1	1	1	0.0	udpflood
udp	1341.65	117	1.0	1	1	1	0.0	udpflood
udp	643.27	123	0.2	1	1	1	0.0	udpflood
udp	276.58	128	0.33	1	1	1	0.0	udpflood
udp	2163.54	107	0.25	1	1	1	0.0	udpflood
udp	532.61	112	0.33	1	1	1	0.0	udpflood
udp	323.76	119	0.25	1	1	1	0.0	udpflood
udp	1521.64	70	0.5	1	1	1	0.0	udpflood
udp	2251.6	109	1.0	1	1	1	0.0	udpflood
udp	263.24	72	0.2	1	1	1	0.0	udpflood
udp	1940.15	65	0.5	1	1	1	0.0	udpflood
udp	424.91	95	0.25	1	1	1	0.0	udpflood
udp	1828.62	92	0.25	1	1	1	0.0	udpflood
udp	1102.49	61	1.0	1	1	1	0.0	udpflood
udp	1091.0	67	1.0	1	1	1	0.0	udpflood
udp	1386.66	95	1.0	1	1	1	0.0	udpflood
udp	2101.57	128	1.0	1	1	1	0.0	udpflood
udp	823.03	115	1.0	1	1	1	0.0	udpflood
udp	2168.57	123	0.17	1	1	1	0.0	udpflood
udp	1444.94	110	1.0	1	1	1	0.0	udpflood
udp	1896.65	85	1.0	1	1	1	0.0	udpflood
udp	1116.11	59	0.33	1	1	1	0.0	udpflood
udp	1715.13	82	0.5	1	1	1	0.0	udpflood
udp	1467.76	120	1.0	1	1	1	0.0	udpflood
udp	1836.99	127	0.5	1	1	1	0.0	udpflood
udp	1364.71	85	0.5	1	1	1	0.0	udpflood
udp	1029.67	125	0.17	1	1	1	0.0	udpflood
udp	2253.48	117	0.2	1	1	1	0.0	udpflood
udp	1032.24	72	1.0	1	1	1	0.0	udpflood
udp	511.17	74	0.5	1	1	1	0.0	udpflood
udp	691.55	84	1.0	1	1	1	0.0	udpflood
udp	2129.98	117	0.33	1	1	1	0.0	udpflood
udp	509.01	122	1.0	1	1	1	0.0	udpflood
udp	858.26	83	0.25	1	1	1	0.0	udpflood
udp	1435.24	84	1.0	1	1	1	0.0	udpflood
udp	2147.29	94	0.5	1	1	1	0.0	udpflood
udp	1069.57	58	0.33	1	1	1	0.0	udpflood
udp	2164.88	101	0.17	1	1	1	0.0	udpflood
udp	1257.58	103	1.0	1	1	1	0.0	udpflood
udp	422.54	128	1.0	1	1	1	0.0	udpflood
udp	1664.32	69	0.2	1	1	1	0.0	udpflood
udp	247.54	107	1.0	1	1	1	0.0	udpflood
udp	1397.29	125	0.33	1	1	1	0.0	udpflood
udp	2316.13	55	1.0	1	1	1	0.0	udpflood
udp	233.88	92	0.5	1	1	1	0.0	udpflood
udp	2093.35	61	1.0	1	1	1	0.0	udpflood
udp	1638.34	106	1.0	1	1	1	0.0	udpflood
udp	337.1	92	0.17	1	1	1	0.0	udpflood
udp	776.08	117	1.0	1	1	1	0.0	udpflood
udp	372.48	122	1.0	1	1	1	0.0	udpflood
udp	1477.02	93	0.25	1	1	1	0.0	udpflood
udp	895.11	120	1.0	1	1	1	0.0	udpflood
udp	878.31	78	1.0	1	1	1	0.0	udpflood
udp	353.92	59	0.5	1	1	1	0.0	udpflood
udp	334.61	112	1.0	1	1	1	0.0	udpflood
udp	465.85	112	0.25	1	1	1	0.0	udpflood
udp	644.25	97	0.5	1	1	1	0.0	udpflood
udp	2170.61	71	0.5	1	1	1	0.0	udpflood
udp	1528.4	52	1.0	1	1	1	0.0	udpflood
udp	2250.06	65	1.0	1	1	1	0.0	udpflood
udp	1082.0	124	0.33	1	1	1	0.0	udpflood
udp	1628.32	70	0.25	1	1	1	0.0	udpflood
udp	1683.58	59	0.5	1	1	1	0.0	udpflood
udp	1351.93	70	0.5	1	1	1	0.0	udpflood
udp	902.22	57	0.25	1	1	1	0.0	udpflood
udp	859.68	84	1.0	1	1	1	0.0	udpflood
udp	313.51	99	0.5	1	1	1	0.0	udpflood
udp	768.94	89	0.17	1	1	1	0.0	udpflood
udp	860.87	60	0.33	1	1	1	0.0	udpflood
udp	1885.65	78	1.0	1	1	1	0.0	udpflood
udp	510.87	109	0.33	1	1	1	0.0	udpflood
udp	873.44	69	1.0	1	1	1	0.0	udpflood
udp	556.55	126	1.0	1	1	1	0.0	udpflood
udp	262.98	127	1.0	1	1	1	0.0	udpflood
udp	594.58	78	1.0	1	1	1	0.0	udpflood
udp	361.72	90	1.0	1	1	1	0.0	udpflood
udp	517.5	93	1.0	1	1	1	0.0	udpflood
udp	1029.41	82	0.25	1	1	1	0.0	udpflood
udp	844.3	76	1.0	1	1	1	0.0	udpflood
udp	1077.26	58	1.0	1	1	1	0.0	udpflood
udp	1313.41	75	1.0	1	1	1	0.0	udpflood
udp	566.15	93	1.0	1	1	1	0.0	udpflood
udp	1651.17	99	1.0	1	1	1	0.0	udpflood
udp	1793.2	107	1.0	1	1	1	0.0	udpflood
udp	1009.95	69	1.0	1	1	1	0.0	udpflood
udp	678.65	101	0.17	1	1	1	0.0	udpflood
udp	2310.68	93	0.5	1	1	1	0.0	udpflood
udp	851.33	96	1.0	1	1	1	0.0	udpflood
udp	2036.5	100	0.25	1	1	1	0.0	udpflood
udp	1761.17	78	1.0	1	1	1	0.0	udpflood
udp	967.21	101	0.5	1	1	1	0.0	udpflood
udp	536.88	55	1.0	1	1	1	0.0	udpflood
udp	1841.7	126	1.0	1	1	1	0.0	udpflood
udp	2113.22	83	1.0	1	1	1	0.0	udpflood
udp	378.12	105	0.5	1	1	1	0.0	udpflood
udp	2266.52	69	0.5	1	1	1	0.0	udpflood
udp	1602.14	87	1.0	1	1	1	0.0	udpflood
udp	655.06	55	1.0	1	1	1	0.0	udpflood
udp	796.1	55	1.0	1	1	1	0.0	udpflood
udp	1800.93	87	0.5	1	1	1	0.0	udpflood
udp	762.95	89	1.0	1	1	1	0.0	udpflood
udp	1826.79	89	1.0	1	1	1	0.0	udpflood
udp	1430.97	110	0.5	1	1	1	0.0	udpflood
udp	1569.37	103	0.33	1	1	1	0.0	udpflood
udp	2210.39	102	0.5	1	1	1	0.0	udpflood
udp	509.63	106	0.5	1	1	1	0.0	udpflood
udp	523.03	127	1.0	1	1	1	0.0	udpflood
udp	452.35	121	0.5	1	1	1	0.0	udpflood
udp	1764.2	62	1.0	1	1	1	0.0	udpflood
udp	529.37	122	1.0	1	1	1	0.0	udpflood
udp	1522.65	80	1.0	1	1	1	0.0	udpflood
udp	1017.2	73	0.5	1	1	1	0.0	udpflood
udp	1977.48	115	0.25	1	1	1	0.0	udpflood
udp	376.42	95	1.0	1	1	1	0.0	udpflood
udp	1144.16	97	0.5	1	1	1	0.0	udpflood
udp	1308.74	126	0.5	1	1	1	0.0	udpflood
udp	1549.92	116	0.2	1	1	1	0.0	udpflood
udp	1817.18	116	0.5	1	1	1	0.0	udpflood
udp	1791.97	88	0.5	1	1	1	0.0	udpflood
udp	438.25	56	0.2	1	1	1	0.0	udpflood
udp	483.13	80	0.25	1	1	1	0.0	udpflood
udp	884.91	93	0.25	1	1	1	0.0	udpflood
udp	445.37	103	1.0	1	1	1	0.0	udpflood
udp	1069.36	127	1.0	1	1	1	0.0	udpflood
udp	270.94	124	1.0	1	1	1	0.0	udpflood
udp	911.66	83	0.5	1	1	1	0.0	udpflood
udp	2297.21	85	1.0	1	1	1	0.0	udpflood
udp	1594.38	121	1.0	1	1	1	0.0	udpflood
udp	1106.62	66	0.5	1	1	1	0.0	udpflood
udp	1362.85	108	1.0	1	1	1	0.0	udpflood
udp	2107.81	63	0.33	1	1	1	0.0	udpflood
udp	1561.64	104	1.0	1	1	1	0.0	udpflood
udp	1812.41	116	0.2	1	1	1	0.0	udpflood
udp	1246.31	108	0.5	1	1	1	0.0	udpflood
udp	1554.08	61	1.0	1	1	1	0.0	udpflood
udp	1740.07	105	0.5	1	1	1	0.0	udpflood
udp	2139.63	124	1.0	1	1	1	0.0	udpflood
udp	440.75	83	0.2	1	1	1	0.0	udpflood
udp	2141.7	103	0.33	1	1	1	0.0	udpflood
udp	969.14	80	0.25	1	1	1	0.0	udpflood
udp	610.72	123	1.0	1	1	1	0.0	udpflood
udp	2134.87	63	0.2	1	1	1	0.0	udpflood
udp	656.7	100	1.0	1	1	1	0.0	udpflood
udp	1121.99	104	0.5	1	1	1	0.0	udpflood
udp	1273.36	53	1.0	1	1	1	0.0	udpflood
udp	2055.0	93	1.0	1	1	1	0.0	udpflood
udp	1233.96	89	1.0	1	1	1	0.0	udpflood
udp	2184.6	79	0.14	1	1	1	0.0	udpflood
udp	554.21	65	1.0	1	1	1	0.0	udpflood
udp	292.33	53	0.5	1	1	1	0.0	udpflood
udp	879.21	120	1.0	1	1	1	0.0	udpflood
udp	2041.1	112	0.5	1	1	1	0.0	udpflood
udp	346.98	124	0.33	1	1	1	0.0	udpflood
[truncated: 464 more rows]
