# Supplementary material for: An intelligent zero trust secure framework for software defined networking
Source: PeerJ Comput Sci. 2023 Nov 17;9:e1674. doi: 10.7717/peerj-cs.1674 (PMC10703060; doi:10.7717/peerj-cs.1674)
Supplement: Supplemental Information 2 [file peerj-cs-09-1674-s002.zip › Code/CALSeq2Seq-master/ml-traning/datatest/datatest]

protocol	transfer_rate	avg_pkt_size	host_ratio	host_num	diff_port_num	diff_sport_num	opp_ratio	label
tcp	0.28	54	1.0	1	353	353	1.0	tcpsynflood
icmp	22.35	1458	1.0	1	1	1	1.0	pingofdeath
icmp	0.35	98	0.8	8	1	1	1.0	ipsweep
tcp	0.1	74	1.0	1	568	1	1.0	portscan
udp	1.02	42	0.2	1	1089	3	0.0	portscan
udp	7240.82	42	1.0	1	1	1	0.0	udpflood
tcp	1.19	483	1.0	1	1	1	0.81	normal
tcp	3.0	200	1.0	1	1	1	1.0	normal
tcp	0.6	54	0.5	1	269	269	1.0	tcpsynflood
icmp	0.27	75	1.0	8	1	1	1.0	ipsweep
tcp	0.81	102	0.5	1	98	1	1.0	portscan
tcp	1.35	943	0.33	1	2	1	1.0	normal
udp	0.65	212	1.0	1	46	1	1.0	normal
udp	3776.91	78	0.2	1	1	1	0.0	udpflood
icmp	0.87	52	0.83	5	1	1	1.0	ipsweep
tcp	9.29	2126	1.0	1	2	1	0.92	normal
udp	2305.5	67	1.0	1	1	1	0.0	udpflood
tcp	0.64	54	1.0	1	1201	1201	1.0	tcpsynflood
tcp	5.22	9158	1.0	1	2	1	1.0	normal
icmp	0.53	57	0.73	8	1	1	1.0	ipsweep
udp	0.23	42	0.5	1	783	3	0.0	portscan
tcp	0.78	54	0.5	1	63	63	1.0	tcpsynflood
udp	0.15	135	1.0	1	46	1	1.0	normal
tcp	0.45	54	1.0	1	76	76	1.0	tcpsynflood
udp	0.42	139	1.0	2	22	1	1.0	normal
udp	4438.39	62	1.0	1	1	1	0.0	udpflood
icmp	0.59	98	0.78	12	1	1	1.0	ipsweep
tcp	0.26	414	1.0	1	1	1	1.0	normal
udp	0.83	42	1.0	1	525	6	0.0	portscan
udp	0.06	239	1.0	1	27	1	1.0	normal
tcp	1.56	85	1.0	1	12	1	1.0	normal
tcp	1.06	58	0.5	1	428	2	1.0	portscan
tcp	0.17	54	0.5	1	558	558	1.0	tcpsynflood
udp	0.74	42	0.5	1	641	5	0.0	portscan
icmp	2350.54	42	1.0	1	1	1	1.0	icmpflood
tcp	0.17	54	0.33	1	1263	1263	0.0	tcpsynflood
tcp	1.06	58	1.0	1	79	1	1.0	portscan
tcp	0.85	74	1.0	1	626	1	1.0	portscan
tcp	0.7	100	1.0	1	46	2	1.0	portscan
udp	0.08	113	0.33	1	67	1	1.0	normal
tcp	0.79	54	0.2	1	156	156	1.0	tcpsynflood
tcp	0.1	54	1.0	1	421	421	1.0	tcpsynflood
udp	0.21	42	0.5	1	222	7	0.0	portscan
tcp	0.87	54	1.0	1	428	428	0.5	tcpsynflood
icmp	736.94	98	0.33	1	1	1	1.0	icmpflood
tcp	0.31	54	1.0	1	3	1	1.0	normal
tcp	0.77	54	0.33	1	851	851	1.0	tcpsynflood
icmp	0.73	85	0.8	7	1	1	1.0	ipsweep
icmp	3922.4	42	0.25	1	1	1	1.0	icmpflood
icmp	135.85	1397	1.0	1	1	1	1.0	pingofdeath
tcp	1.05	74	1.0	1	452	1	1.0	portscan
tcp	0.66	54	1.0	1	158	158	1.0	tcpsynflood
icmp	10.95	98	0.5	1	1	1	1.0	normal
tcp	1.01	54	0.25	1	591	591	1.0	tcpsynflood
icmp	0.32	98	0.4	2	1	1	1.0	normal
udp	15897.81	42	0.25	1	1	1	0.0	udpflood
icmp	11089.98	42	0.25	1	1	1	0.99	icmpflood
icmp	0.26	62	0.93	15	1	1	1.0	ipsweep
udp	0.05	175	1.0	1	49	1	1.0	normal
icmp	4308.29	42	1.0	1	1	1	1.0	icmpflood
icmp	0.3	75	0.67	16	1	1	1.0	ipsweep
icmp	2368.68	42	0.33	1	1	1	0.91	icmpflood
tcp	0.57	54	0.5	1	371	371	1.0	tcpsynflood
tcp	0.21	74	1.0	1	349	1	1.0	portscan
icmp	17.06	98	0.5	1	1	1	1.0	normal
icmp	187.95	1437	0.33	1	1	1	0.99	pingofdeath
tcp	10.22	1848	1.0	1	1	1	1.0	normal
icmp	370.24	42	0.17	1	1	1	0.89	icmpflood
tcp	0.4	74	0.5	1	429	1	1.0	portscan
icmp	0.53	75	0.89	8	1	1	1.0	ipsweep
tcp	14.43	924	1.0	1	1	1	0.68	normal
udp	1900.03	62	0.5	1	1	1	0.0	udpflood
icmp	0.86	98	0.8	8	1	1	1.0	ipsweep
icmp	120.93	1403	1.0	1	1	1	1.0	pingofdeath
tcp	0.24	74	1.0	1	488	1	1.0	portscan
tcp	14.68	5725	1.0	1	3	1	0.97	normal
tcp	0.87	403	0.33	1	1	1	1.0	normal
tcp	1.05	54	1.0	1	1024	1024	1.0	tcpsynflood
tcp	2.31	753	0.33	1	2	1	0.95	normal
icmp	1.06	98	0.85	7	1	1	1.0	ipsweep
tcp	0.59	54	0.5	1	107	107	1.0	tcpsynflood
icmp	2023.55	42	0.25	1	1	1	1.0	icmpflood
icmp	0.69	98	0.83	14	1	1	0.67	ipsweep
tcp	17.28	1990	0.33	1	7	1	0.6	normal
icmp	23.34	1576	0.14	1	1	1	1.0	pingofdeath
icmp	1229.42	42	1.0	1	1	1	1.0	icmpflood
icmp	258.52	1504	1.0	1	1	1	1.0	pingofdeath
udp	0.46	42	0.5	1	997	5	0.0	portscan
tcp	1.51	351	1.0	1	1	1	0.73	normal
tcp	0.64	54	1.0	1	96	96	1.0	tcpsynflood
tcp	1.81	95	0.33	1	1	1	0.67	normal
tcp	0.23	74	1.0	1	117	1	1.0	portscan
udp	13941.79	62	0.5	1	1	1	0.0	udpflood
icmp	14545.47	42	0.33	1	1	1	0.85	icmpflood
icmp	87431.48	42	0.5	1	1	1	1.0	icmpflood
icmp	134.15	1475	1.0	1	1	1	0.99	pingofdeath
icmp	0.34	75	0.89	14	1	1	1.0	ipsweep
icmp	8013.81	106	0.5	1	1	1	0.98	icmpflood
icmp	0.49	98	0.78	14	1	1	1.0	ipsweep
tcp	0.89	58	1.0	2	339	2	1.0	portscan
udp	0.4	145	0.33	1	67	1	1.0	normal
tcp	0.96	563	0.33	1	1	1	1.0	normal
udp	0.15	115	1.0	1	46	1	1.0	normal
tcp	0.84	54	0.2	1	1037	1037	1.0	tcpsynflood
icmp	0.65	98	0.85	10	1	1	1.0	ipsweep
tcp	0.77	415	1.0	1	2	1	1.0	normal
tcp	0.17	54	1.0	1	518	518	1.0	tcpsynflood
tcp	0.83	54	0.5	1	189	189	1.0	tcpsynflood
icmp	0.63	98	1.0	13	1	1	0.91	ipsweep
udp	1871.77	113	0.17	1	1	1	0.0	udpflood
udp	1545.53	42	0.33	1	1	1	0.0	udpflood
udp	4416.63	62	1.0	1	1	1	0.0	udpflood
tcp	0.21	74	0.5	1	600	2	1.0	portscan
udp	0.3	42	1.0	1	160	1	0.0	portscan
tcp	1.19	939	0.33	1	2	1	1.0	normal
icmp	5000.32	106	0.33	1	1	1	1.0	icmpflood
udp	2607.85	42	1.0	1	1	1	0.0	udpflood
tcp	0.21	54	0.2	1	77	77	1.0	tcpsynflood
icmp	1.02	78	0.94	9	1	1	1.0	ipsweep
icmp	2176.92	82	0.5	2	1	1	1.0	icmpflood
tcp	0.44	460	0.33	1	4	1	1.0	normal
icmp	778.22	106	0.2	1	1	1	0.98	icmpflood
icmp	1254.55	78	0.25	1	1	1	1.0	icmpflood
tcp	0.81	74	0.5	1	89	1	1.0	portscan
udp	0.6	86	1.0	1	30	8	0.0	portscan
udp	0.1	166	1.0	2	2	1	1.0	normal
icmp	0.21	98	1.0	7	1	1	1.0	ipsweep
icmp	0.39	98	1.0	14	1	1	1.0	ipsweep
tcp	0.1	54	1.0	1	1164	1164	0.28	tcpsynflood
udp	1845.8	62	1.0	1	1	1	0.0	udpflood
tcp	0.54	74	1.0	1	639	1	1.0	portscan
icmp	498.14	42	0.25	1	1	1	0.99	icmpflood
udp	0.16	146	0.33	1	67	1	1.0	normal
tcp	0.87	58	1.0	1	249	1	1.0	portscan
tcp	1.06	54	0.25	1	198	198	1.0	tcpsynflood
icmp	1.0	98	1.0	8	1	1	1.0	ipsweep
tcp	1.05	54	0.33	1	402	402	1.0	tcpsynflood
tcp	0.49	74	1.0	1	739	1	1.0	portscan
tcp	0.26	627	1.0	1	7	1	1.0	normal
icmp	44.28	1432	1.0	1	1	1	1.0	pingofdeath
tcp	0.34	54	0.5	1	520	520	1.0	tcpsynflood
udp	157.68	42	0.25	1	1	1	0.0	udpflood
icmp	1531.56	106	0.33	1	1	1	1.0	icmpflood
tcp	0.49	74	1.0	1	217	1	1.0	portscan
udp	0.44	42	0.2	1	726	6	0.0	portscan
icmp	103.66	1531	1.0	1	1	1	1.0	pingofdeath
icmp	12289.2	106	0.5	1	1	1	0.98	icmpflood
tcp	6.04	319	1.0	1	1	1	1.0	normal
tcp	0.0	557	1.0	1	2	1	0.93	normal
tcp	1.59	753	0.33	1	2	1	0.95	normal
tcp	0.21	54	0.33	1	98	98	1.0	tcpsynflood
icmp	0.51	79	0.94	19	1	1	1.0	ipsweep
icmp	1738.1	42	1.0	1	1	1	1.0	icmpflood
icmp	1659.83	82	0.5	2	1	1	1.0	icmpflood
tcp	0.17	54	0.5	1	999	999	1.0	tcpsynflood
icmp	1485.01	42	1.0	1	1	1	0.83	icmpflood
udp	0.19	102	1.0	1	3	1	1.0	normal
tcp	0.96	58	0.2	1	463	1	1.0	portscan
udp	0.07	111	0.33	1	67	1	1.0	normal
udp	1547.91	42	0.25	1	1	1	0.0	udpflood
tcp	0.52	54	1.0	1	1	1	1.0	normal
icmp	2648.12	42	0.5	1	1	1	1.0	icmpflood
tcp	1.32	409	1.0	1	2	1	1.0	normal
udp	2782.51	62	1.0	1	1	1	0.0	udpflood
udp	4486.86	62	1.0	1	1	1	0.0	udpflood
icmp	1.08	78	0.94	16	1	1	1.0	ipsweep
udp	15567.68	42	0.25	1	1	1	0.0	udpflood
icmp	0.19	98	0.2	1	1	1	1.0	normal
tcp	0.19	85	1.0	1	2	1	1.0	normal
udp	4227.37	42	0.5	1	1	1	0.0	udpflood
tcp	0.0	1111	1.0	1	2	1	1.0	normal
tcp	1.05	74	1.0	1	1043	1	1.0	portscan
icmp	0.51	98	0.86	18	1	1	1.0	ipsweep
tcp	4.03	274	0.33	1	2	1	0.82	normal
icmp	7076.94	42	0.25	1	1	1	1.0	icmpflood
tcp	0.2	68	1.0	1	1	1	0.5	normal
icmp	605.21	42	0.2	1	1	1	1.0	icmpflood
tcp	0.8	74	1.0	1	642	1	1.0	portscan
tcp	0.68	74	1.0	1	476	2	1.0	portscan
icmp	673.35	42	0.5	1	1	1	1.0	icmpflood
tcp	1.2	54	0.5	1	1043	1043	1.0	tcpsynflood
icmp	0.29	98	0.67	4	1	1	1.0	ipsweep
udp	7380.81	62	1.0	1	1	1	0.0	udpflood
icmp	0.74	78	0.94	13	1	1	1.0	ipsweep
icmp	7215.68	42	0.12	1	1	1	0.99	icmpflood
icmp	1.01	98	1.0	12	1	1	1.0	ipsweep
icmp	186.1	1302	0.11	1	1	1	1.0	pingofdeath
tcp	0.48	58	0.2	1	893	1	1.0	portscan
udp	8164.15	62	1.0	1	1	1	0.0	udpflood
udp	0.97	141	1.0	1	127	3	0.0	portscan
udp	1.14	42	0.17	1	306	2	0.0	portscan
tcp	0.91	74	0.17	1	770	2	1.0	portscan
icmp	1368.84	79	0.33	1	1	1	1.0	icmpflood
icmp	919.22	42	0.5	1	1	1	1.0	icmpflood
tcp	2.53	695	1.0	1	1	1	0.91	normal
udp	0.34	42	1.0	1	594	3	0.0	portscan
icmp	5894.45	106	0.25	1	1	1	1.0	icmpflood
tcp	0.6	60	0.25	1	548	548	1.0	tcpsynflood
udp	9865.0	62	0.5	1	1	1	0.0	udpflood
tcp	0.74	54	0.33	1	770	770	0.28	tcpsynflood
udp	12143.52	42	0.17	1	1	1	0.0	udpflood
icmp	1710.19	42	0.33	1	1	1	0.99	icmpflood
tcp	0.48	54	0.5	1	227	227	1.0	tcpsynflood
tcp	0.17	54	0.5	1	474	474	1.0	tcpsynflood
icmp	1127.97	42	1.0	1	1	1	0.6	icmpflood
tcp	0.45	54	1.0	1	1068	1068	1.0	tcpsynflood
icmp	0.15	98	0.82	13	1	1	1.0	ipsweep
icmp	0.83	78	0.88	15	1	1	1.0	ipsweep
udp	0.06	350	1.0	1	42	1	1.0	normal
icmp	1718.84	42	0.2	1	1	1	1.0	icmpflood
icmp	53.94	1443	0.25	1	1	1	1.0	pingofdeath
icmp	0.2	85	0.8	21	1	1	1.0	ipsweep
udp	12970.53	42	1.0	1	1	1	0.0	udpflood
icmp	0.75	52	1.0	20	1	1	1.0	ipsweep
icmp	8932.56	42	0.5	1	1	1	1.0	icmpflood
udp	3566.89	42	0.5	1	1	1	0.0	udpflood
tcp	1.71	632	1.0	1	3	1	1.0	normal
tcp	1.76	509	1.0	1	1	1	1.0	normal
udp	2230.07	42	1.0	1	1	1	0.0	udpflood
icmp	142.09	1340	0.25	1	1	1	1.0	pingofdeath
icmp	12785.68	106	0.33	1	1	1	1.0	icmpflood
icmp	0.64	75	0.89	16	1	1	1.0	ipsweep
icmp	1618.56	74	0.33	1	1	1	1.0	icmpflood
udp	1217.78	52	1.0	1	1	1	0.0	udpflood
tcp	0.06	54	1.0	1	2	1	1.0	normal
udp	3956.38	62	0.17	1	1	1	0.0	udpflood
icmp	610.75	98	1.0	1	1	1	0.99	icmpflood
icmp	149.71	1374	0.17	1	1	1	1.0	pingofdeath
tcp	0.07	54	1.0	1	3	1	1.0	normal
tcp	0.6	54	1.0	1	104	104	1.0	tcpsynflood
tcp	0.0	56	1.0	1	1	1	1.0	normal
icmp	291.38	98	0.25	2	1	1	1.0	icmpflood
udp	11293.91	62	0.5	1	1	1	0.0	udpflood
icmp	12358.47	106	0.25	1	1	1	1.0	icmpflood
icmp	1.34	98	0.5	1	1	1	1.0	normal
icmp	10.57	98	0.5	1	1	1	1.0	normal
tcp	0.19	54	0.33	1	457	457	1.0	tcpsynflood
tcp	0.6	74	0.33	1	688	1	1.0	portscan
udp	0.09	126	0.33	1	63	1	1.0	normal
udp	2047.44	42	0.5	1	1	1	0.0	udpflood
udp	1605.89	42	1.0	1	1	1	0.0	udpflood
tcp	0.33	137	0.2	1	29	1	1.0	portscan
icmp	2650.22	106	0.25	1	1	1	1.0	icmpflood
icmp	103.14	1322	0.33	1	1	1	0.99	pingofdeath
icmp	0.27	98	0.82	19	1	1	1.0	ipsweep
udp	0.39	42	1.0	1	544	3	0.0	portscan
icmp	12584.9	106	0.33	1	1	1	1.0	icmpflood
udp	2871.36	42	1.0	1	1	1	0.0	udpflood
icmp	2438.44	74	1.0	1	1	1	1.0	icmpflood
udp	0.1	135	1.0	1	67	1	1.0	normal
icmp	1030.38	106	0.5	1	1	1	0.98	icmpflood
icmp	71.67	1320	0.25	1	1	1	1.0	pingofdeath
tcp	0.53	54	0.5	1	637	637	1.0	tcpsynflood
tcp	0.09	74	1.0	1	672	1	1.0	portscan
icmp	0.84	98	0.85	8	1	1	1.0	ipsweep
icmp	0.35	98	1.0	8	1	1	1.0	ipsweep
icmp	435.58	98	0.5	1	1	1	0.98	icmpflood
icmp	1044.33	90	1.0	1	1	1	1.0	icmpflood
tcp	1.09	391	0.33	1	1	1	0.92	normal
icmp	12399.94	106	0.25	1	1	1	1.0	icmpflood
icmp	78.41	1474	0.33	1	1	1	0.99	pingofdeath
tcp	0.28	54	0.25	1	472	472	1.0	tcpsynflood
tcp	0.65	200	1.0	1	1	1	1.0	normal
icmp	2563.57	42	0.33	1	1	1	1.0	icmpflood
icmp	75.36	42	0.2	1	1	1	1.0	icmpflood
tcp	1.15	54	1.0	1	1303	1303	1.0	tcpsynflood
icmp	20.35	1397	0.5	1	1	1	1.0	pingofdeath
icmp	206.01	1545	1.0	1	1	1	1.0	pingofdeath
icmp	0.58	79	0.94	16	1	1	1.0	ipsweep
udp	17318.19	62	1.0	1	1	1	0.0	udpflood
icmp	127.72	1446	1.0	1	1	1	1.0	pingofdeath
icmp	0.65	75	1.0	15	1	1	1.0	ipsweep
icmp	1233.0	42	1.0	1	1	1	0.85	icmpflood
icmp	0.31	98	0.25	1	1	1	1.0	normal
udp	0.5	120	1.0	1	46	1	1.0	normal
icmp	0.48	75	1.0	20	1	1	1.0	ipsweep
udp	9518.91	62	0.33	1	1	1	0.0	udpflood
icmp	0.63	85	1.0	8	1	1	1.0	ipsweep
udp	3110.06	42	0.5	1	1	1	0.0	udpflood
tcp	0.19	68	1.0	1	1	1	0.75	normal
udp	3909.86	62	0.17	1	1	1	0.0	udpflood
udp	5023.28	62	0.5	1	1	1	0.0	udpflood
tcp	0.55	54	0.2	1	386	386	1.0	tcpsynflood
tcp	0.32	74	0.5	1	604	1	1.0	portscan
tcp	0.84	74	1.0	1	1208	1	1.0	portscan
icmp	6760.79	106	0.33	1	1	1	1.0	icmpflood
icmp	0.22	98	0.85	8	1	1	1.0	ipsweep
icmp	129.22	42	0.2	1	1	1	1.0	icmpflood
icmp	1429.8	106	1.0	1	1	1	1.0	icmpflood
tcp	0.48	54	1.0	1	518	518	1.0	tcpsynflood
tcp	0.78	54	0.2	1	440	440	1.0	tcpsynflood
tcp	6.59	2071	1.0	1	2	1	0.93	normal
tcp	0.65	54	0.25	1	51	51	1.0	tcpsynflood
udp	617.89	62	1.0	1	1	1	0.0	udpflood
icmp	12515.77	106	0.25	1	1	1	1.0	icmpflood
tcp	0.47	54	1.0	1	173	173	1.0	tcpsynflood
tcp	1.9	939	1.0	1	2	1	1.0	normal
udp	2142.61	62	1.0	1	1	1	0.0	udpflood
icmp	68582.5	42	0.17	1	1	1	1.0	icmpflood
icmp	0.58	98	0.86	12	1	1	1.0	ipsweep
udp	15126.44	42	1.0	1	1	1	0.0	udpflood
tcp	0.8	99	1.0	1	104	1	1.0	portscan
udp	4195.67	93	1.0	1	1	1	0.0	udpflood
icmp	100.92	1298	0.25	1	1	1	1.0	pingofdeath
tcp	0.24	54	1.0	1	1	1	1.0	normal
icmp	0.54	98	0.8	8	1	1	1.0	ipsweep
tcp	0.66	54	0.5	1	222	222	1.0	tcpsynflood
icmp	21.69	1488	0.33	1	1	1	1.0	pingofdeath
icmp	836.26	98	0.11	1	1	1	0.6	icmpflood
udp	125.48	42	0.5	1	1	1	0.0	udpflood
icmp	52.85	1323	1.0	1	1	1	1.0	pingofdeath
tcp	0.48	54	1.0	1	1146	1146	1.0	tcpsynflood
tcp	0.48	473	1.0	1	2	1	1.0	normal
tcp	0.61	54	1.0	1	985	985	1.0	tcpsynflood
tcp	0.84	54	1.0	1	807	807	1.0	tcpsynflood
tcp	14.25	2412	0.33	1	1	1	0.7	normal
icmp	0.8	79	0.94	9	1	1	1.0	ipsweep
icmp	0.16	98	0.78	14	1	1	1.0	ipsweep
icmp	1.12	98	0.83	9	1	1	1.0	ipsweep
tcp	0.66	74	0.5	1	497	2	1.0	portscan
udp	0.96	122	1.0	1	14	1	1.0	normal
tcp	0.29	54	0.5	1	461	461	1.0	tcpsynflood
tcp	1.2	54	0.5	1	568	568	1.0	tcpsynflood
tcp	0.56	54	0.2	1	762	762	1.0	tcpsynflood
udp	17607.87	62	0.5	1	1	1	0.0	udpflood
icmp	11226.79	42	0.25	1	1	1	0.99	icmpflood
icmp	0.65	98	0.5	1	1	1	1.0	normal
udp	0.17	106	1.0	1	14	1	1.0	normal
tcp	0.36	74	0.2	1	470	1	1.0	portscan
icmp	0.54	98	0.82	9	1	1	1.0	ipsweep
tcp	0.39	58	1.0	1	516	1	1.0	portscan
tcp	0.58	54	0.33	1	338	338	1.0	tcpsynflood
udp	12399.05	42	0.14	1	1	1	0.0	udpflood
udp	18407.16	62	0.2	1	1	1	0.0	udpflood
icmp	264.95	1422	0.2	1	1	1	1.0	pingofdeath
icmp	0.57	98	0.73	6	1	1	1.0	ipsweep
udp	0.35	118	1.0	1	132	8	0.0	portscan
tcp	0.36	63	0.2	1	475	475	1.0	tcpsynflood
udp	9588.01	62	0.5	1	1	1	0.0	udpflood
tcp	0.83	54	0.5	1	371	371	1.0	tcpsynflood
icmp	1.18	98	0.25	1	1	1	1.0	normal
icmp	440.49	42	0.25	1	1	1	1.0	icmpflood
tcp	0.5	54	1.0	1	1031	1031	1.0	tcpsynflood
icmp	0.68	98	0.67	6	1	1	1.0	ipsweep
udp	17504.65	62	1.0	1	1	1	0.0	udpflood
icmp	0.78	98	0.73	15	1	1	1.0	ipsweep
tcp	1.13	54	0.5	1	319	319	1.0	tcpsynflood
tcp	0.08	58	1.0	1	2	1	1.0	normal
udp	14181.31	62	0.25	1	1	1	0.0	udpflood
udp	0.84	42	1.0	1	165	3	0.0	portscan
udp	8204.45	42	1.0	1	1	1	0.0	udpflood
tcp	0.37	54	0.2	1	476	476	1.0	tcpsynflood
icmp	15688.27	42	0.17	1	1	1	0.82	icmpflood
udp	10041.88	62	0.5	1	1	1	0.0	udpflood
udp	0.17	231	0.33	1	67	1	1.0	normal
udp	2246.15	42	1.0	1	1	1	0.0	udpflood
udp	0.15	130	1.0	1	29	1	1.0	normal
tcp	0.56	74	0.25	1	188	2	1.0	portscan
udp	7156.49	42	0.5	1	1	1	0.0	udpflood
udp	3607.26	67	0.33	1	1	1	0.0	udpflood
tcp	0.11	54	1.0	1	1	1	1.0	normal
tcp	0.2	73	1.0	1	1128	1128	1.0	tcpsynflood
udp	2611.71	62	1.0	1	1	1	0.0	udpflood
tcp	0.82	74	1.0	1	550	1	1.0	portscan
tcp	0.14	68	1.0	1	1	1	0.5	normal
udp	0.0	150	1.0	1	46	1	1.0	normal
udp	4239.99	42	1.0	1	1	1	0.0	udpflood
tcp	5.02	520	1.0	1	2	1	1.0	normal
tcp	0.53	74	0.5	1	161	1	1.0	portscan
tcp	0.09	74	0.2	1	342	1	1.0	portscan
tcp	0.83	74	0.5	1	217	2	1.0	portscan
tcp	1.08	74	0.5	1	199	1	1.0	portscan
tcp	6.28	3182	1.0	1	12	1	0.97	normal
udp	0.12	150	1.0	1	23	1	1.0	normal
icmp	0.81	54	0.73	19	1	1	1.0	ipsweep
tcp	0.86	54	0.2	1	386	386	1.0	tcpsynflood
icmp	905.04	98	0.33	1	1	1	0.92	icmpflood
tcp	0.5	372	1.0	1	3	1	1.0	normal
icmp	5876.73	42	1.0	1	1	1	1.0	icmpflood
icmp	725.09	42	0.33	1	1	1	1.0	icmpflood
udp	0.58	42	0.17	1	529	4	0.0	portscan
udp	703.79	62	1.0	1	1	1	0.0	udpflood
udp	9417.07	62	0.17	1	1	1	0.0	udpflood
tcp	0.8	74	1.0	1	260	2	1.0	portscan
tcp	0.41	74	0.5	1	1137	1	1.0	portscan
udp	0.52	278	1.0	1	46	1	1.0	normal
udp	3755.42	42	0.33	1	1	1	0.0	udpflood
udp	1844.1	62	0.5	1	1	1	0.0	udpflood
tcp	0.29	54	1.0	1	478	478	0.5	tcpsynflood
udp	0.29	113	1.0	1	46	1	1.0	normal
tcp	0.32	74	0.5	1	543	2	1.0	portscan
tcp	0.13	54	1.0	1	624	624	1.0	tcpsynflood
icmp	0.22	98	0.2	1	1	1	1.0	normal
icmp	14883.84	42	0.2	1	1	1	0.96	icmpflood
udp	363.14	62	0.5	1	1	1	0.0	udpflood
udp	0.14	132	1.0	1	23	1	1.0	normal
udp	0.07	134	1.0	1	17	1	1.0	normal
tcp	0.27	54	0.5	1	171	171	1.0	tcpsynflood
icmp	0.14	98	0.88	6	1	1	1.0	ipsweep
udp	0.16	312	0.33	1	67	1	1.0	normal
tcp	0.94	58	0.2	1	91	1	1.0	portscan
udp	11838.78	42	1.0	1	1	1	0.0	udpflood
udp	9907.32	62	1.0	1	1	1	0.0	udpflood
tcp	0.7	54	1.0	1	1030	1030	1.0	tcpsynflood
udp	820.05	89	0.33	1	1	1	0.0	udpflood
tcp	0.6	74	0.2	1	262	1	1.0	portscan
tcp	0.57	54	0.5	1	583	583	1.0	tcpsynflood
udp	2048.63	42	0.5	1	1	1	0.0	udpflood
tcp	0.24	74	0.5	1	441	2	1.0	portscan
tcp	0.31	73	1.0	1	906	906	1.0	tcpsynflood
udp	0.08	115	1.0	1	67	1	1.0	normal
udp	9189.26	42	0.2	1	1	1	0.0	udpflood
icmp	1388.53	55	1.0	1	1	1	0.63	icmpflood
tcp	0.3	105	1.0	1	461	461	1.0	tcpsynflood
tcp	0.85	74	0.17	1	1183	1	1.0	portscan
tcp	0.27	54	0.25	1	87	87	1.0	tcpsynflood
udp	3134.78	42	1.0	1	1	1	0.0	udpflood
icmp	1611.1	42	0.33	1	1	1	1.0	icmpflood
icmp	610.28	55	0.5	1	1	1	0.53	icmpflood
udp	14374.78	62	1.0	1	1	1	0.0	udpflood
tcp	1.39	397	0.33	1	1	1	0.71	normal
tcp	2.37	2103	1.0	1	1	1	1.0	normal
tcp	235.77	2761	1.0	1	1	1	0.58	normal
tcp	0.12	54	1.0	1	1	1	1.0	normal
icmp	5262.31	42	0.25	1	1	1	1.0	icmpflood
udp	5309.08	42	1.0	1	1	1	0.0	udpflood
tcp	0.6	54	0.2	1	1235	1235	1.0	tcpsynflood
tcp	0.49	54	1.0	1	773	773	1.0	tcpsynflood
tcp	0.2	54	1.0	1	1010	1010	0.5	tcpsynflood
tcp	0.19	54	0.25	1	165	165	1.0	tcpsynflood
tcp	0.77	121	1.0	1	541	541	1.0	tcpsynflood
udp	2084.31	42	1.0	1	1	1	0.0	udpflood
icmp	1.05	98	0.78	7	1	1	1.0	ipsweep
tcp	0.52	159	1.0	1	155	2	1.0	portscan
tcp	0.26	54	0.2	1	540	540	1.0	tcpsynflood
icmp	4213.56	42	0.17	1	1	1	0.89	icmpflood
udp	9978.37	42	1.0	1	1	1	0.0	udpflood
tcp	0.62	54	0.5	1	29	29	1.0	tcpsynflood
icmp	150.09	1527	1.0	1	1	1	1.0	pingofdeath
icmp	2542.16	42	0.12	1	1	1	0.93	icmpflood
icmp	23.21	1399	1.0	1	1	1	1.0	pingofdeath
udp	0.07	133	0.33	1	63	1	1.0	normal
tcp	0.28	54	0.33	1	239	239	0.28	tcpsynflood
icmp	59.1	1485	1.0	1	1	1	1.0	pingofdeath
udp	0.06	160	1.0	2	22	1	1.0	normal
icmp	0.34	98	0.88	22	1	1	0.62	ipsweep
udp	508.27	62	1.0	1	1	1	0.0	udpflood
icmp	1.08	98	1.0	8	1	1	1.0	ipsweep
tcp	0.15	54	0.2	1	1031	1031	1.0	tcpsynflood
tcp	0.69	74	1.0	1	801	1	1.0	portscan
tcp	0.24	58	0.2	1	447	1	1.0	portscan
icmp	55.82	1463	0.25	1	1	1	1.0	pingofdeath
icmp	434.28	98	1.0	1	1	1	0.55	icmpflood
icmp	557.62	79	0.25	1	1	1	1.0	icmpflood
tcp	0.54	54	1.0	1	79	79	1.0	tcpsynflood
tcp	0.39	74	0.5	1	488	1	1.0	portscan
tcp	1.41	454	1.0	1	3	1	1.0	normal
icmp	118.93	1406	1.0	1	1	1	1.0	pingofdeath
udp	1.1	42	1.0	1	454	7	0.0	portscan
tcp	1.1	85	0.5	1	843	843	1.0	tcpsynflood
icmp	1482.09	42	0.5	1	1	1	1.0	icmpflood
udp	4198.76	62	1.0	1	1	1	0.0	udpflood
tcp	0.83	519	0.5	1	2	1	1.0	normal
tcp	1.17	517	0.33	1	1	1	0.88	normal
icmp	62.58	1313	1.0	1	1	1	1.0	pingofdeath
udp	0.31	180	1.0	1	46	1	1.0	normal
tcp	2.22	468	0.33	1	2	1	0.82	normal
tcp	0.34	54	1.0	1	968	968	1.0	tcpsynflood
icmp	12782.36	106	0.33	1	1	1	1.0	icmpflood
udp	0.96	123	1.0	1	14	1	1.0	normal
icmp	0.28	67	0.67	16	1	1	1.0	ipsweep
tcp	0.7	983	0.33	1	2	1	1.0	normal
tcp	0.61	54	0.5	1	279	279	1.0	tcpsynflood
icmp	1.02	78	0.88	19	1	1	1.0	ipsweep
icmp	23.19	1566	1.0	1	1	1	1.0	pingofdeath
icmp	950.67	42	0.5	1	1	1	0.99	icmpflood
tcp	0.26	74	1.0	1	625	1	1.0	portscan
icmp	1.1	98	0.5	1	1	1	1.0	normal
icmp	1.07	98	0.8	19	1	1	1.0	ipsweep
icmp	136.89	1549	0.11	1	1	1	1.0	pingofdeath
icmp	0.63	98	0.86	8	1	1	1.0	ipsweep
tcp	0.21	54	0.17	1	198	198	1.0	tcpsynflood
tcp	0.33	54	1.0	1	1240	1240	1.0	tcpsynflood
icmp	0.8	98	1.0	8	1	1	1.0	ipsweep
udp	484.24	62	0.2	1	1	1	0.0	udpflood
icmp	12904.77	106	0.2	1	1	1	1.0	icmpflood
tcp	23.37	426	0.5	1	1	1	0.63	normal
icmp	1.37	98	0.33	1	1	1	1.0	normal
icmp	0.96	98	0.67	15	1	1	1.0	ipsweep
icmp	2595.83	42	0.5	1	1	1	1.0	icmpflood
icmp	1194.75	98	0.33	1	1	1	1.0	icmpflood
tcp	0.27	58	1.0	1	751	1	1.0	portscan
udp	0.14	136	0.33	1	67	1	1.0	normal
tcp	0.14	54	1.0	1	549	549	0.5	tcpsynflood
icmp	2647.75	42	1.0	1	1	1	1.0	icmpflood
udp	671.89	62	1.0	1	1	1	0.0	udpflood
tcp	0.59	54	0.5	1	191	191	1.0	tcpsynflood
udp	0.07	115	0.33	1	67	1	1.0	normal
tcp	0.96	54	1.0	1	267	267	1.0	tcpsynflood
tcp	0.69	71	0.33	1	583	583	1.0	tcpsynflood
udp	1372.13	42	1.0	1	1	1	0.0	udpflood
tcp	0.62	54	0.25	1	372	372	1.0	tcpsynflood
tcp	4.26	2071	1.0	1	2	1	0.93	normal
icmp	95.55	98	0.67	2	1	1	1.0	icmpflood
udp	2300.92	121	1.0	1	1	1	0.0	udpflood
icmp	503.98	42	1.0	1	1	1	1.0	icmpflood
icmp	164.78	1454	1.0	1	1	1	1.0	pingofdeath
icmp	2053.52	42	1.0	1	1	1	0.95	icmpflood
icmp	91437.98	42	0.5	1	1	1	1.0	icmpflood
icmp	0.22	98	1.0	17	1	1	0.8	ipsweep
udp	0.45	42	1.0	1	217	3	0.0	portscan
tcp	1.6	314	1.0	1	1	1	0.93	normal
udp	0.38	102	1.0	1	172	4	0.0	portscan
tcp	0.64	74	1.0	1	676	2	1.0	portscan
icmp	204.04	1419	0.25	1	1	1	1.0	pingofdeath
tcp	0.43	74	0.5	1	1237	2	1.0	portscan
udp	0.51	260	1.0	1	46	1	1.0	normal
icmp	721.84	98	1.0	1	1	1	0.86	icmpflood
icmp	1204.02	106	1.0	1	1	1	1.0	icmpflood
tcp	0.59	74	0.5	1	326	1	1.0	portscan
tcp	0.67	54	0.14	1	265	265	1.0	tcpsynflood
tcp	0.19	54	1.0	1	2	1	1.0	normal
tcp	3.04	1078	1.0	1	1	1	0.78	normal
tcp	0.1	77	0.5	1	93	93	1.0	tcpsynflood
tcp	0.42	54	0.25	1	996	996	1.0	tcpsynflood
icmp	1113.6	54	0.25	1	1	1	0.68	icmpflood
tcp	0.71	54	1.0	1	397	397	1.0	tcpsynflood
icmp	0.4	98	0.85	20	1	1	1.0	ipsweep
tcp	0.37	54	1.0	1	90	90	1.0	tcpsynflood
icmp	223.98	1406	1.0	1	1	1	0.96	pingofdeath
tcp	0.65	54	0.5	1	389	389	1.0	tcpsynflood
tcp	0.0	393	1.0	1	2	1	0.92	normal
tcp	0.32	74	0.5	1	286	2	1.0	portscan
udp	0.12	150	0.33	1	67	1	1.0	normal
udp	10118.19	62	1.0	1	1	1	0.0	udpflood
udp	0.12	152	0.33	1	67	1	1.0	normal
icmp	0.34	98	1.0	7	1	1	0.62	ipsweep
udp	2144.19	42	0.33	1	1	1	0.0	udpflood
icmp	57.06	1320	1.0	1	1	1	1.0	pingofdeath
icmp	0.54	98	0.88	7	1	1	1.0	ipsweep
tcp	0.6	54	0.5	1	199	199	1.0	tcpsynflood
icmp	1193.5	42	0.33	1	1	1	0.92	icmpflood
udp	0.4	163	1.0	1	46	1	1.0	normal
tcp	0.63	54	0.5	1	1216	1216	1.0	tcpsynflood
tcp	0.27	54	0.2	1	199	199	1.0	tcpsynflood
udp	0.63	42	0.5	1	73	8	0.0	portscan
udp	2165.38	42	1.0	1	1	1	0.0	udpflood
udp	10600.84	42	1.0	1	1	1	0.0	udpflood
tcp	0.89	54	1.0	1	133	133	1.0	tcpsynflood
tcp	0.3	58	1.0	1	75	2	1.0	portscan
udp	17384.32	42	1.0	1	1	1	0.0	udpflood
icmp	77.96	1535	1.0	1	1	1	1.0	pingofdeath
tcp	0.61	58	1.0	1	930	1	1.0	portscan
icmp	0.57	98	0.88	21	1	1	1.0	ipsweep
udp	915.19	42	0.5	1	1	1	0.0	udpflood
tcp	0.28	54	0.2	1	424	424	1.0	tcpsynflood
tcp	0.76	74	0.5	1	1048	1	1.0	portscan
icmp	0.31	98	1.0	9	1	1	1.0	ipsweep
tcp	0.23	54	0.5	1	153	153	1.0	tcpsynflood
udp	0.05	97	1.0	1	49	1	1.0	normal
icmp	2359.88	42	0.33	1	1	1	1.0	icmpflood
icmp	352.71	98	1.0	1	1	1	1.0	icmpflood
tcp	0.4	54	0.33	1	119	119	1.0	tcpsynflood
tcp	0.05	54	1.0	1	1	1	1.0	normal
udp	0.16	158	1.0	2	15	1	1.0	normal
udp	0.87	42	1.0	1	753	1	0.0	portscan
tcp	1.03	54	1.0	1	1077	1077	1.0	tcpsynflood
tcp	0.61	54	0.5	1	62	62	1.0	tcpsynflood
udp	14415.27	62	1.0	1	1	1	0.0	udpflood
udp	8649.04	42	0.5	1	1	1	0.0	udpflood
udp	3806.92	62	0.5	1	1	1	0.0	udpflood
tcp	0.28	58	1.0	1	215	1	1.0	portscan
tcp	0.07	54	1.0	1	1	1	1.0	normal
icmp	0.79	98	0.78	7	1	1	1.0	ipsweep
udp	1695.08	42	0.2	1	1	1	0.0	udpflood
tcp	0.86	74	0.5	1	1049	1	1.0	portscan
tcp	2.17	990	1.0	1	2	1	1.0	normal
tcp	0.46	54	1.0	1	1	1	1.0	normal
icmp	1525.81	42	0.5	1	1	1	1.0	icmpflood
udp	0.27	42	0.5	1	528	2	0.0	portscan
udp	0.26	120	1.0	1	67	1	1.0	normal
icmp	121.86	1525	0.11	1	1	1	1.0	pingofdeath
tcp	0.44	98	1.0	1	572	572	1.0	tcpsynflood
tcp	0.61	54	1.0	1	1356	1356	1.0	tcpsynflood
tcp	5.86	1123	0.33	1	1	1	0.69	normal
tcp	37.95	2131	1.0	1	7	1	0.52	normal
udp	172.81	62	0.5	1	1	1	0.0	udpflood
icmp	1.08	98	0.88	7	1	1	1.0	ipsweep
icmp	0.77	98	1.0	7	1	1	1.0	ipsweep
icmp	94.51	1529	1.0	1	1	1	0.99	pingofdeath
tcp	0.75	54	0.5	1	461	461	1.0	tcpsynflood
icmp	95.79	1490	0.33	1	1	1	0.99	pingofdeath
tcp	1.12	54	0.2	1	156	156	1.0	tcpsynflood
udp	3074.02	42	1.0	1	1	1	0.0	udpflood
tcp	0.29	74	0.33	1	505	1	1.0	portscan
icmp	1.18	98	0.8	12	1	1	1.0	ipsweep
tcp	0.67	54	0.5	1	345	345	0.75	tcpsynflood
icmp	683.56	42	0.33	1	1	1	1.0	icmpflood
tcp	0.55	54	1.0	1	223	223	1.0	tcpsynflood
tcp	0.91	54	1.0	1	1342	1342	1.0	tcpsynflood
icmp	14842.68	42	0.5	1	1	1	1.0	icmpflood
tcp	0.38	58	1.0	1	498	1	1.0	portscan
udp	3965.67	42	0.5	1	1	1	0.0	udpflood
tcp	0.47	74	0.33	1	516	1	0.5	portscan
udp	7835.18	42	0.33	1	1	1	0.0	udpflood
tcp	0.82	74	1.0	1	117	1	1.0	portscan
udp	5928.75	62	0.5	1	1	1	0.0	udpflood
icmp	262.88	1538	0.2	1	1	1	1.0	pingofdeath
udp	14522.84	62	0.25	1	1	1	0.0	udpflood
tcp	0.83	58	1.0	1	740	1	1.0	portscan
udp	16078.78	42	1.0	1	1	1	0.0	udpflood
tcp	1.08	179	0.5	1	206	1	1.0	portscan
icmp	11.78	98	1.0	1	1	1	1.0	normal
tcp	0.99	74	0.5	1	1193	1	1.0	portscan
udp	15893.96	62	1.0	1	1	1	0.0	udpflood
tcp	0.27	54	1.0	1	307	307	1.0	tcpsynflood
icmp	1673.79	42	1.0	1	1	1	0.75	icmpflood
tcp	0.38	54	0.5	1	986	986	1.0	tcpsynflood
tcp	0.8	54	1.0	1	437	437	1.0	tcpsynflood
tcp	0.95	101	0.5	1	1344	1344	1.0	tcpsynflood
icmp	415.06	90	1.0	1	1	1	1.0	icmpflood
udp	0.05	231	0.33	1	63	1	1.0	normal
udp	0.73	42	1.0	1	395	7	0.0	portscan
icmp	14259.06	42	0.33	1	1	1	1.0	icmpflood
icmp	1223.49	79	0.33	1	1	1	1.0	icmpflood
icmp	2361.27	42	1.0	1	1	1	0.82	icmpflood
udp	13588.91	42	1.0	1	1	1	0.0	udpflood
tcp	0.05	54	1.0	1	2	1	1.0	normal
icmp	0.2	98	1.0	13	1	1	1.0	ipsweep
udp	2288.39	42	0.5	1	1	1	0.0	udpflood
tcp	0.6	58	0.2	1	309	1	1.0	portscan
tcp	0.69	54	0.2	1	176	176	1.0	tcpsynflood
icmp	182.34	1400	0.14	1	1	1	1.0	pingofdeath
udp	663.18	42	1.0	1	1	1	0.0	udpflood
tcp	0.18	54	1.0	1	201	201	1.0	tcpsynflood
tcp	0.33	54	1.0	1	515	515	1.0	tcpsynflood
udp	0.26	42	1.0	1	132	6	0.0	portscan
udp	3692.21	94	1.0	1	1	1	0.0	udpflood
icmp	0.86	79	0.94	6	1	1	1.0	ipsweep
tcp	0.21	54	1.0	1	2	1	1.0	normal
tcp	0.18	266	0.33	1	2	1	1.0	normal
tcp	0.58	54	0.5	1	1141	1141	1.0	tcpsynflood
icmp	1.05	98	1.0	6	1	1	0.5	ipsweep
icmp	282.2	98	0.33	1	1	1	0.98	icmpflood
tcp	0.23	58	0.5	1	7	1	1.0	normal
tcp	0.76	74	1.0	1	1083	1	1.0	portscan
icmp	0.55	98	1.0	8	1	1	1.0	ipsweep
tcp	0.95	54	0.5	1	782	782	1.0	tcpsynflood
tcp	0.14	54	1.0	1	521	521	1.0	tcpsynflood
icmp	76.78	1561	0.14	1	1	1	1.0	pingofdeath
icmp	0.85	98	0.88	13	1	1	1.0	ipsweep
icmp	0.84	98	1.0	11	1	1	1.0	ipsweep
tcp	0.41	54	0.5	1	1340	1340	1.0	tcpsynflood
icmp	0.46	78	0.94	16	1	1	1.0	ipsweep
icmp	2578.88	42	0.2	1	1	1	0.26	icmpflood
tcp	0.55	74	1.0	1	560	1	1.0	portscan
icmp	3.26	98	0.25	1	1	1	1.0	normal
icmp	1.05	98	0.92	12	1	1	1.0	ipsweep
udp	0.51	164	1.0	1	46	1	1.0	normal
tcp	4.31	2189	0.5	1	4	1	0.68	normal
icmp	470.12	42	0.33	1	1	1	1.0	icmpflood
udp	2623.56	42	1.0	1	1	1	0.0	udpflood
tcp	1.0	792	1.0	1	2	1	1.0	normal
tcp	5.65	2286	1.0	1	2	1	0.88	normal
icmp	0.67	78	1.0	13	1	1	1.0	ipsweep
tcp	0.68	54	0.2	1	378	378	1.0	tcpsynflood
udp	4132.2	62	0.5	1	1	1	0.0	udpflood
udp	11894.93	62	1.0	1	1	1	0.0	udpflood
icmp	0.29	98	0.82	22	1	1	1.0	ipsweep
icmp	144.01	1424	1.0	1	1	1	1.0	pingofdeath
udp	13037.99	62	1.0	1	1	1	0.0	udpflood
udp	0.53	42	0.5	1	883	3	0.0	portscan
tcp	0.62	54	0.25	1	154	154	1.0	tcpsynflood
tcp	0.79	54	0.5	1	488	488	1.0	tcpsynflood
udp	618.41	42	0.2	1	1	1	0.0	udpflood
tcp	1.0	74	1.0	1	738	1	1.0	portscan
tcp	1.05	54	1.0	1	1255	1255	1.0	tcpsynflood
udp	1.01	42	1.0	1	905	6	0.0	portscan
icmp	2629.98	42	1.0	1	1	1	1.0	icmpflood
udp	0.34	42	1.0	1	532	6	0.0	portscan
udp	0.17	233	1.0	1	46	1	1.0	normal
icmp	0.88	98	1.0	12	1	1	1.0	ipsweep
tcp	0.44	54	0.5	1	746	746	0.75	tcpsynflood
tcp	0.57	460	0.33	1	4	1	1.0	normal
icmp	21.33	1491	1.0	1	1	1	1.0	pingofdeath
udp	11752.98	42	1.0	1	1	1	0.0	udpflood
tcp	0.45	74	1.0	1	158	1	1.0	portscan
icmp	0.83	98	0.85	16	1	1	1.0	ipsweep
udp	0.06	167	1.0	2	22	1	1.0	normal
icmp	0.57	98	1.0	15	1	1	1.0	ipsweep
icmp	0.34	98	0.89	16	1	1	0.75	ipsweep
tcp	0.19	54	0.5	1	319	319	1.0	tcpsynflood
udp	0.06	172	1.0	2	22	1	1.0	normal
icmp	0.96	98	0.78	7	1	1	1.0	ipsweep
icmp	68.22	1365	1.0	1	1	1	1.0	pingofdeath
tcp	0.41	58	0.2	1	182	1	1.0	portscan
icmp	153.17	1451	1.0	1	1	1	1.0	pingofdeath
udp	0.76	158	0.5	1	108	7	0.0	portscan
icmp	0.97	98	0.82	9	1	1	1.0	ipsweep
icmp	1768.67	55	0.25	1	1	1	0.63	icmpflood
icmp	171.85	1495	1.0	1	1	1	1.0	pingofdeath
icmp	118.63	1521	1.0	1	1	1	1.0	pingofdeath
tcp	0.54	74	1.0	1	1008	2	1.0	portscan
icmp	1.17	78	1.0	22	1	1	1.0	ipsweep
tcp	0.56	93	1.0	1	1	1	0.8	normal
tcp	0.77	54	0.5	1	430	430	1.0	tcpsynflood
icmp	1.15	98	0.8	11	1	1	1.0	ipsweep
tcp	2.04	95	1.0	1	1	1	0.66	normal
tcp	16.22	396	0.33	1	1	1	0.63	normal
tcp	100.0	2481	1.0	1	1	1	0.78	normal
udp	866.27	62	0.33	1	1	1	0.0	udpflood
udp	0.07	111	0.33	1	63	1	1.0	normal
icmp	385.07	98	1.0	1	1	1	0.85	icmpflood
icmp	39.72	1565	1.0	1	1	1	1.0	pingofdeath
icmp	205.63	1531	0.11	1	1	1	1.0	pingofdeath
icmp	0.63	75	0.89	11	1	1	1.0	ipsweep
tcp	0.3	81	1.0	1	136	1	1.0	portscan
icmp	71.49	1330	1.0	1	1	1	0.99	pingofdeath
tcp	0.35	54	0.5	1	513	513	1.0	tcpsynflood
tcp	0.5	58	1.0	1	481	1	1.0	portscan
tcp	0.84	54	0.5	1	738	738	1.0	tcpsynflood
udp	6461.26	62	0.5	1	1	1	0.0	udpflood
tcp	2.2	1786	1.0	1	2	1	1.0	normal
tcp	0.13	74	1.0	1	128	2	1.0	portscan
icmp	16429.84	42	1.0	1	1	1	1.0	icmpflood
udp	0.72	127	1.0	1	1	1	1.0	normal
tcp	0.43	54	1.0	1	422	422	1.0	tcpsynflood
udp	0.1	133	1.0	1	46	1	1.0	normal
udp	4989.95	62	1.0	1	1	1	0.0	udpflood
icmp	1223.06	42	0.33	1	1	1	0.95	icmpflood
tcp	0.15	54	1.0	1	2	1	1.0	normal
tcp	0.0	58	0.5	1	7	1	1.0	normal
icmp	81.0	1402	0.33	1	1	1	1.0	pingofdeath
tcp	0.83	54	1.0	1	116	116	1.0	tcpsynflood
udp	10307.74	42	1.0	1	1	1	0.0	udpflood
tcp	0.81	54	0.5	1	483	483	1.0	tcpsynflood
tcp	0.31	54	0.5	1	128	128	1.0	tcpsynflood
udp	0.88	42	0.5	1	891	6	0.0	portscan
icmp	0.45	98	1.0	13	1	1	1.0	ipsweep
tcp	0.79	54	0.5	1	383	383	1.0	tcpsynflood
icmp	52.41	1393	0.5	1	1	1	1.0	pingofdeath
tcp	0.73	74	1.0	1	411	1	1.0	portscan
tcp	0.78	54	0.5	1	551	551	1.0	tcpsynflood
tcp	30.12	2131	0.33	1	7	1	0.52	normal
udp	0.38	42	1.0	1	124	4	0.0	portscan
udp	0.09	166	0.33	1	63	1	1.0	normal
icmp	84.71	1531	0.14	1	1	1	1.0	pingofdeath
icmp	10563.31	42	0.33	1	1	1	1.0	icmpflood
udp	0.13	120	0.33	1	63	1	1.0	normal
icmp	1078.9	88	0.33	1	1	1	0.99	icmpflood
tcp	0.88	54	1.0	1	498	498	0.0	tcpsynflood
icmp	25.84	98	1.0	1	1	1	1.0	normal
udp	16345.74	42	0.5	1	1	1	0.0	udpflood
tcp	0.77	54	0.5	1	371	371	1.0	tcpsynflood
udp	0.06	115	0.33	1	67	1	1.0	normal
icmp	10188.6	42	0.25	1	1	1	1.0	icmpflood
udp	12804.39	62	1.0	1	1	1	0.0	udpflood
icmp	2066.93	42	1.0	1	1	1	1.0	icmpflood
icmp	12341.27	106	0.25	1	1	1	1.0	icmpflood
udp	0.44	42	1.0	1	1098	3	0.0	portscan
udp	4449.53	62	1.0	1	1	1	0.0	udpflood
icmp	2647.84	90	0.5	1	1	1	1.0	icmpflood
tcp	0.15	129	1.0	1	32	1	1.0	portscan
tcp	0.25	54	1.0	1	1301	1301	1.0	tcpsynflood
icmp	0.52	98	0.8	14	1	1	1.0	ipsweep
udp	3372.4	42	0.2	1	1	1	0.0	udpflood
udp	665.65	76	1.0	1	1	1	0.0	udpflood
udp	0.0	346	1.0	1	67	1	1.0	normal
tcp	0.08	54	0.25	1	222	222	1.0	tcpsynflood
icmp	0.97	98	0.82	21	1	1	1.0	ipsweep
tcp	0.29	79	0.25	1	68	2	1.0	portscan
tcp	0.34	627	1.0	1	7	1	1.0	normal
icmp	115.04	1349	1.0	1	1	1	1.0	pingofdeath
tcp	0.9	74	0.25	1	138	1	1.0	portscan
icmp	0.47	98	0.78	21	1	1	1.0	ipsweep
udp	0.41	42	1.0	1	449	6	0.0	portscan
udp	15927.44	62	0.25	1	1	1	0.0	udpflood
udp	0.21	140	1.0	1	14	1	1.0	normal
icmp	19.97	1528	1.0	1	1	1	1.0	pingofdeath
udp	0.05	111	0.33	1	63	1	1.0	normal
icmp	22.1	1534	0.14	1	1	1	1.0	pingofdeath
udp	3729.14	62	0.25	1	1	1	0.0	udpflood
udp	0.87	140	1.0	1	14	1	1.0	normal
icmp	0.5	98	0.85	14	1	1	1.0	ipsweep
tcp	0.73	54	1.0	1	454	454	0.0	tcpsynflood
tcp	17.93	5860	1.0	1	4	1	1.0	normal
udp	1876.5	106	1.0	1	1	1	0.0	udpflood
udp	0.3	42	0.5	1	783	5	0.0	portscan
tcp	0.65	54	0.5	1	596	596	1.0	tcpsynflood
udp	3630.51	42	1.0	1	1	1	0.0	udpflood
tcp	1.31	944	0.33	1	2	1	1.0	normal
udp	877.87	42	1.0	1	1	1	0.0	udpflood
tcp	0.93	54	1.0	1	802	802	1.0	tcpsynflood
icmp	7832.32	90	0.25	1	1	1	1.0	icmpflood
icmp	0.9	98	0.85	16	1	1	1.0	ipsweep
icmp	2310.6	88	1.0	1	1	1	0.99	icmpflood
tcp	0.41	74	1.0	1	581	1	0.1	portscan
udp	216.51	42	1.0	1	1	1	0.0	udpflood
icmp	0.3	98	0.88	7	1	1	1.0	ipsweep
udp	2483.38	62	1.0	1	1	1	0.0	udpflood
udp	18523.55	42	0.33	1	1	1	0.0	udpflood
icmp	1195.2	98	1.0	1	1	1	0.81	icmpflood
udp	0.89	143	1.0	1	14	1	1.0	normal
udp	5828.19	62	0.5	1	1	1	0.0	udpflood
tcp	0.61	54	0.5	1	88	88	1.0	tcpsynflood
icmp	0.99	98	1.0	11	1	1	1.0	ipsweep
icmp	28.89	1431	1.0	1	1	1	1.0	pingofdeath
udp	1.02	42	0.5	1	543	5	0.0	portscan
udp	0.46	130	1.0	1	14	1	1.0	normal
icmp	1123.04	42	1.0	1	1	1	0.52	icmpflood
tcp	0.76	74	0.5	1	392	1	1.0	portscan
udp	18092.99	62	0.17	1	1	1	0.0	udpflood
udp	0.1	139	1.0	1	46	1	1.0	normal
icmp	0.32	54	0.73	18	1	1	1.0	ipsweep
icmp	0.91	98	0.89	18	1	1	1.0	ipsweep
icmp	585.74	98	1.0	1	1	1	1.0	icmpflood
udp	0.07	147	0.33	1	63	1	1.0	normal
udp	0.83	42	0.5	1	677	5	0.0	portscan
udp	0.17	133	1.0	1	29	1	1.0	normal
icmp	0.44	98	0.93	8	1	1	1.0	ipsweep
tcp	0.67	114	1.0	1	1	1	0.75	normal
tcp	0.46	74	0.5	1	381	1	1.0	portscan
tcp	0.5	585	1.0	1	1	1	0.9	normal
icmp	954.6	98	0.25	1	1	1	1.0	icmpflood
icmp	92137.35	42	0.5	1	1	1	1.0	icmpflood
udp	0.45	42	0.5	1	323	8	0.0	portscan
tcp	0.74	58	1.0	1	966	1	1.0	portscan
tcp	1.54	1381	0.33	1	4	1	1.0	normal
tcp	0.29	54	0.2	1	177	177	1.0	tcpsynflood
icmp	13288.01	42	1.0	1	1	1	1.0	icmpflood
tcp	0.33	54	1.0	1	2	1	1.0	normal
udp	0.08	150	0.33	1	63	1	1.0	normal
icmp	654.36	55	1.0	1	1	1	0.63	icmpflood
icmp	5222.42	42	0.25	1	1	1	0.94	icmpflood
udp	4339.85	62	0.33	1	1	1	0.0	udpflood
tcp	1.19	54	1.0	1	602	602	1.0	tcpsynflood
icmp	1457.22	106	0.5	1	1	1	1.0	icmpflood
tcp	0.37	818	1.0	1	7	1	1.0	normal
udp	0.83	42	1.0	1	354	2	0.0	portscan
udp	3331.78	72	0.5	1	1	1	0.0	udpflood
icmp	2434.64	42	0.5	1	1	1	1.0	icmpflood
udp	8887.76	42	0.2	1	1	1	0.0	udpflood
udp	0.06	118	0.33	1	63	1	1.0	normal
tcp	0.2	54	0.33	1	148	148	1.0	tcpsynflood
tcp	0.35	74	0.33	1	608	1	1.0	portscan
tcp	1.16	54	1.0	1	700	700	1.0	tcpsynflood
udp	0.23	42	0.5	1	408	4	0.0	portscan
icmp	1664.08	42	0.5	1	1	1	0.99	icmpflood
tcp	0.92	384	1.0	1	1	1	0.92	normal
icmp	0.32	98	0.86	12	1	1	1.0	ipsweep
icmp	0.45	62	1.0	8	1	1	1.0	ipsweep
tcp	2.28	494	1.0	1	2	1	0.92	normal
icmp	61.14	1316	1.0	1	1	1	1.0	pingofdeath
udp	0.6	42	1.0	1	308	5	0.0	portscan
tcp	0.82	54	0.5	1	415	415	1.0	tcpsynflood
icmp	0.79	98	1.0	9	1	1	1.0	ipsweep
icmp	2566.92	79	1.0	1	1	1	1.0	icmpflood
udp	0.93	42	1.0	1	944	4	0.0	portscan
tcp	0.9	54	0.5	1	285	285	1.0	tcpsynflood
tcp	0.16	68	1.0	1	1	1	1.0	normal
icmp	5340.08	106	0.25	1	1	1	1.0	icmpflood
udp	0.29	104	1.0	1	44	1	1.0	normal
tcp	0.13	125	1.0	1	884	884	1.0	tcpsynflood
icmp	999.41	98	1.0	1	1	1	1.0	icmpflood
icmp	646.89	98	0.33	1	1	1	0.98	icmpflood
tcp	0.14	54	1.0	1	1	1	1.0	normal
tcp	0.75	54	0.33	1	1011	1011	1.0	tcpsynflood
icmp	1545.48	79	1.0	1	1	1	1.0	icmpflood
icmp	1.07	78	1.0	16	1	1	1.0	ipsweep
icmp	0.64	98	0.67	18	1	1	1.0	ipsweep
udp	3480.81	60	1.0	1	1	1	0.0	udpflood
icmp	2532.58	72	0.25	1	1	1	0.99	icmpflood
tcp	0.36	54	1.0	1	485	485	1.0	tcpsynflood
udp	0.72	42	1.0	1	457	1	0.0	portscan
tcp	0.84	54	1.0	1	185	185	1.0	tcpsynflood
icmp	1607.51	52	1.0	1	1	1	1.0	icmpflood
tcp	0.34	74	0.5	1	691	1	1.0	portscan
icmp	2124.99	42	0.25	1	1	1	0.96	icmpflood
icmp	0.29	64	0.7	14	1	1	1.0	ipsweep
tcp	2.39	317	0.33	1	1	1	0.88	normal
tcp	1.5	566	0.33	1	1	1	1.0	normal
udp	3261.41	42	0.5	1	1	1	0.0	udpflood
icmp	946.61	42	1.0	1	1	1	0.95	icmpflood
icmp	291.36	42	0.5	1	1	1	1.0	icmpflood
tcp	0.23	54	0.2	1	466	466	1.0	tcpsynflood
icmp	1665.61	98	1.0	1	1	1	0.99	icmpflood
icmp	932.65	98	0.25	1	1	1	1.0	icmpflood
tcp	0.83	74	0.5	1	499	1	1.0	portscan
tcp	0.97	74	0.33	1	775	1	1.0	portscan
tcp	0.2	54	1.0	1	282	282	1.0	tcpsynflood
tcp	0.86	54	0.5	1	463	463	0.5	tcpsynflood
tcp	0.76	58	0.2	1	149	1	1.0	portscan
icmp	0.48	98	0.94	11	1	1	1.0	ipsweep
tcp	1.06	54	0.5	1	502	502	1.0	tcpsynflood
tcp	0.41	54	0.5	1	226	226	0.67	tcpsynflood
icmp	15381.66	42	1.0	1	1	1	1.0	icmpflood
tcp	0.45	890	1.0	1	4	1	1.0	normal
udp	0.06	161	1.0	2	22	1	1.0	normal
udp	0.26	173	1.0	2	11	1	1.0	normal
icmp	0.7	79	0.94	16	1	1	1.0	ipsweep
udp	0.17	276	1.0	1	67	1	1.0	normal
icmp	0.6	52	0.83	13	1	1	1.0	ipsweep
icmp	64.99	1425	0.17	1	1	1	1.0	pingofdeath
icmp	0.68	98	0.8	17	1	1	1.0	ipsweep
tcp	0.96	74	0.5	1	1211	1	1.0	portscan
udp	0.65	154	1.0	2	2	1	0.5	normal
tcp	1.98	1078	0.33	1	1	1	0.78	normal
udp	0.66	42	0.5	1	766	5	0.0	portscan
udp	0.52	147	1.0	1	88	4	0.0	portscan
udp	836.95	62	1.0	1	1	1	0.0	udpflood
tcp	0.39	58	0.1	1	783	1	1.0	portscan
udp	0.27	42	1.0	1	651	3	0.0	portscan
tcp	0.61	74	1.0	1	411	1	1.0	portscan
tcp	0.17	54	0.2	1	928	928	1.0	tcpsynflood
tcp	1.09	54	0.5	1	260	260	1.0	tcpsynflood
icmp	151.55	1420	1.0	1	1	1	1.0	pingofdeath
udp	0.46	139	1.0	1	32	5	0.0	portscan
tcp	0.62	512	1.0	1	7	1	1.0	normal
icmp	1.03	98	0.88	21	1	1	0.62	ipsweep
icmp	1.76	98	0.2	1	1	1	1.0	normal
tcp	0.05	58	0.33	1	7	1	1.0	normal
icmp	120.89	42	0.2	1	1	1	0.99	icmpflood
icmp	2485.48	106	0.33	1	1	1	0.98	icmpflood
icmp	2761.59	98	0.2	1	1	1	1.0	icmpflood
udp	0.27	76	1.0	1	98	3	0.0	portscan
tcp	3.02	589	1.0	1	4	1	1.0	normal
icmp	1550.12	42	1.0	1	1	1	1.0	icmpflood
tcp	0.69	54	0.2	1	1759	1759	1.0	tcpsynflood
icmp	1414.29	42	1.0	1	1	1	1.0	icmpflood
icmp	0.38	98	1.0	16	1	1	1.0	ipsweep
tcp	10.82	2189	0.5	1	3	1	0.68	normal
icmp	2104.54	42	1.0	1	1	1	0.78	icmpflood
tcp	0.09	54	1.0	1	462	462	1.0	tcpsynflood
udp	6609.28	42	1.0	1	1	1	0.0	udpflood
udp	0.05	129	0.33	1	67	1	1.0	normal
udp	3104.3	62	0.5	1	1	1	0.0	udpflood
icmp	3670.22	106	0.33	1	1	1	1.0	icmpflood
icmp	1.15	75	0.89	11	1	1	1.0	ipsweep
tcp	0.51	54	1.0	1	216	216	0.5	tcpsynflood
udp	0.08	161	1.0	2	15	1	1.0	normal
tcp	0.8	54	1.0	1	332	332	1.0	tcpsynflood
tcp	24.9	3011	1.0	1	3	1	0.88	normal
tcp	0.6	94	0.33	1	750	750	1.0	tcpsynflood
tcp	0.14	54	1.0	1	1264	1264	0.5	tcpsynflood
icmp	154.09	1296	1.0	1	1	1	1.0	pingofdeath
tcp	0.41	74	1.0	1	347	1	1.0	portscan
udp	2185.09	42	1.0	1	1	1	0.0	udpflood
tcp	0.4	74	1.0	1	270	270	1.0	tcpsynflood
tcp	26.37	1995	1.0	1	2	1	0.81	normal
icmp	150.8	1431	0.33	1	1	1	1.0	pingofdeath
udp	12288.24	42	0.5	1	1	1	0.0	udpflood
udp	3456.78	42	1.0	1	1	1	0.0	udpflood
icmp	1999.52	42	1.0	1	1	1	1.0	icmpflood
tcp	0.4	54	1.0	1	2	1	1.0	normal
udp	1941.69	62	0.5	1	1	1	0.0	udpflood
icmp	1485.18	62	1.0	1	1	1	1.0	icmpflood
icmp	0.76	98	0.78	7	1	1	1.0	ipsweep
tcp	0.71	74	1.0	1	490	2	1.0	portscan
udp	2824.92	87	0.33	1	1	1	0.0	udpflood
udp	10406.75	42	0.5	1	1	1	0.0	udpflood
icmp	0.85	98	0.44	4	1	1	1.0	ipsweep
tcp	0.89	54	0.2	1	53	53	1.0	tcpsynflood
tcp	6.51	1849	1.0	1	1	1	0.8	normal
udp	0.83	42	1.0	1	684	3	0.0	portscan
tcp	16.78	1716	1.0	1	4	1	0.75	normal
icmp	69.42	1385	1.0	1	1	1	1.0	pingofdeath
udp	2894.34	52	1.0	1	1	1	0.0	udpflood
tcp	1.0	74	1.0	1	1030	1	1.0	portscan
icmp	16684.11	42	0.25	1	1	1	1.0	icmpflood
icmp	10.4	1470	1.0	1	1	1	1.0	pingofdeath
udp	1.07	42	1.0	1	1123	4	0.0	portscan
icmp	0.84	75	0.89	21	1	1	1.0	ipsweep
tcp	0.5	74	1.0	1	240	1	1.0	portscan
tcp	0.24	54	0.5	1	58	58	1.0	tcpsynflood
tcp	0.63	54	0.2	1	627	627	1.0	tcpsynflood
icmp	1220.72	42	1.0	1	1	1	1.0	icmpflood
icmp	1527.53	42	1.0	1	1	1	0.95	icmpflood
udp	6304.57	62	0.2	1	1	1	0.0	udpflood
tcp	1.08	54	0.5	1	521	521	1.0	tcpsynflood
tcp	0.75	54	0.25	1	311	311	1.0	tcpsynflood
tcp	0.71	74	0.5	1	1155	2	1.0	portscan
icmp	0.43	98	0.85	12	1	1	1.0	ipsweep
tcp	0.41	54	1.0	1	254	254	1.0	tcpsynflood
udp	0.08	98	1.0	1	4	1	1.0	normal
icmp	916.71	42	0.33	1	1	1	1.0	icmpflood
tcp	0.4	53	0.5	1	864	864	1.0	tcpsynflood
udp	0.06	314	1.0	1	29	1	1.0	normal
tcp	0.56	630	1.0	1	6	1	1.0	normal
tcp	0.51	74	0.5	1	84	1	1.0	portscan
icmp	4790.89	106	0.5	1	1	1	1.0	icmpflood
udp	2361.51	62	1.0	1	1	1	0.0	udpflood
icmp	28.31	1515	0.17	1	1	1	1.0	pingofdeath
icmp	12837.17	106	0.33	1	1	1	1.0	icmpflood
tcp	0.15	54	0.33	1	416	416	1.0	tcpsynflood
udp	9793.74	62	0.5	1	1	1	0.0	udpflood
icmp	63.26	1347	0.5	1	1	1	1.0	pingofdeath
tcp	0.21	74	0.25	1	1141	1	1.0	portscan
icmp	0.6	98	1.0	12	1	1	1.0	ipsweep
tcp	1.14	123	1.0	1	117	2	1.0	portscan
tcp	1.13	74	0.5	1	233	1	1.0	portscan
icmp	0.95	98	1.0	8	1	1	1.0	ipsweep
udp	0.33	42	0.2	1	1021	7	0.0	portscan
tcp	0.34	58	1.0	1	661	1	1.0	portscan
icmp	0.46	98	0.8	8	1	1	1.0	ipsweep
icmp	74432.6	42	0.5	1	1	1	1.0	icmpflood
tcp	0.11	54	0.2	1	483	483	1.0	tcpsynflood
udp	7659.15	42	0.2	1	1	1	0.0	udpflood
udp	0.07	278	0.33	1	63	1	1.0	normal
icmp	0.43	98	0.73	8	1	1	1.0	ipsweep
tcp	0.43	54	0.33	1	94	94	0.28	tcpsynflood
icmp	0.68	71	0.92	19	1	1	1.0	ipsweep
tcp	0.84	54	1.0	1	92	92	1.0	tcpsynflood
tcp	0.61	54	0.2	1	399	399	1.0	tcpsynflood
icmp	1.09	98	1.0	16	1	1	1.0	ipsweep
tcp	0.29	54	1.0	1	51	51	1.0	tcpsynflood
udp	0.05	173	1.0	1	29	1	1.0	normal
udp	0.38	42	0.5	1	324	3	0.0	portscan
icmp	83.73	1381	1.0	1	1	1	1.0	pingofdeath
tcp	0.23	100	0.5	1	1189	1189	1.0	tcpsynflood
tcp	0.91	54	1.0	1	346	346	1.0	tcpsynflood
tcp	0.89	74	1.0	1	341	1	1.0	portscan
icmp	12705.63	106	0.33	1	1	1	1.0	icmpflood
udp	2078.39	98	0.33	1	1	1	0.0	udpflood
udp	284.12	42	1.0	1	1	1	0.0	udpflood
icmp	2550.93	106	0.5	1	1	1	1.0	icmpflood
tcp	0.61	782	0.33	1	2	1	0.89	normal
icmp	12958.53	106	0.33	1	1	1	1.0	icmpflood
tcp	0.09	54	0.25	1	309	309	1.0	tcpsynflood
udp	0.07	220	1.0	1	44	1	1.0	normal
tcp	0.29	54	1.0	1	486	486	1.0	tcpsynflood
udp	16817.92	42	1.0	1	1	1	0.0	udpflood
icmp	0.18	85	0.8	17	1	1	1.0	ipsweep
udp	6302.92	62	0.5	1	1	1	0.0	udpflood
tcp	3.64	959	1.0	1	1	1	0.88	normal
icmp	0.65	78	0.94	11	1	1	1.0	ipsweep
icmp	0.54	57	0.73	13	1	1	1.0	ipsweep
tcp	0.51	54	1.0	1	958	958	1.0	tcpsynflood
icmp	0.67	75	0.89	11	1	1	1.0	ipsweep
tcp	0.84	74	1.0	1	201	1	1.0	portscan
udp	0.33	118	1.0	1	122	5	0.0	portscan
udp	3064.96	42	0.25	1	1	1	0.0	udpflood
udp	0.18	143	1.0	1	14	1	1.0	normal
icmp	69.46	1359	1.0	1	1	1	1.0	pingofdeath
udp	4438.86	42	0.5	1	1	1	0.0	udpflood
icmp	0.66	98	0.85	11	1	1	1.0	ipsweep
tcp	0.1	74	0.33	1	745	1	1.0	portscan
icmp	0.58	98	0.92	10	1	1	1.0	ipsweep
udp	0.06	96	0.33	1	63	1	1.0	normal
tcp	0.74	54	1.0	1	364	364	1.0	tcpsynflood
udp	874.67	42	0.33	1	1	1	0.0	udpflood
tcp	0.39	97	1.0	1	1	1	0.8	normal
udp	0.19	102	1.0	1	14	1	1.0	normal
icmp	0.63	62	0.75	9	1	1	1.0	ipsweep
udp	1094.86	121	0.33	1	1	1	0.0	udpflood
icmp	17.74	1545	0.5	1	1	1	1.0	pingofdeath
udp	0.0	115	1.0	2	22	1	1.0	normal
udp	0.09	231	1.0	1	67	1	1.0	normal
tcp	0.73	54	0.5	1	184	184	1.0	tcpsynflood
icmp	682.99	98	0.5	1	1	1	1.0	icmpflood
tcp	0.8	54	0.2	1	318	318	1.0	tcpsynflood
tcp	0.67	54	1.0	1	293	293	1.0	tcpsynflood
udp	7346.54	62	1.0	1	1	1	0.0	udpflood
tcp	0.3	58	0.28	1	746	1	1.0	portscan
tcp	0.71	54	0.5	1	294	294	1.0	tcpsynflood
icmp	3551.55	42	0.5	1	1	1	0.79	icmpflood
udp	3060.64	42	0.2	1	1	1	0.0	udpflood
udp	3663.02	42	1.0	1	1	1	0.0	udpflood
udp	458.45	62	0.5	1	1	1	0.0	udpflood
udp	0.05	160	1.0	1	29	1	1.0	normal
icmp	533.45	98	1.0	1	1	1	1.0	icmpflood
udp	1679.52	62	0.5	1	1	1	0.0	udpflood
icmp	1.14	52	0.83	5	1	1	1.0	ipsweep
icmp	966.16	42	0.11	1	1	1	0.6	icmpflood
icmp	1.01	98	0.85	16	1	1	1.0	ipsweep
udp	0.31	161	1.0	2	11	1	1.0	normal
icmp	114.8	1504	1.0	1	1	1	1.0	pingofdeath
tcp	7.93	1381	1.0	1	4	1	1.0	normal
udp	0.54	107	1.0	1	14	1	1.0	normal
tcp	1.45	319	0.33	1	2	1	1.0	normal
udp	598.95	42	0.2	1	1	1	0.0	udpflood
udp	0.27	157	1.0	1	19	1	1.0	normal
udp	3818.56	128	1.0	1	1	1	0.0	udpflood
tcp	0.52	54	1.0	1	1166	1166	1.0	tcpsynflood
tcp	1.5	300	1.0	1	1	1	0.85	normal
icmp	60.9	1540	1.0	1	1	1	0.99	pingofdeath
tcp	0.88	54	0.5	1	723	723	1.0	tcpsynflood
icmp	402.63	98	1.0	1	1	1	1.0	icmpflood
icmp	477.55	42	0.5	1	1	1	1.0	icmpflood
tcp	0.85	54	1.0	1	689	689	1.0	tcpsynflood
icmp	168.76	1339	1.0	1	1	1	0.98	pingofdeath
icmp	0.4	98	0.8	12	1	1	1.0	ipsweep
tcp	1.1	54	1.0	1	1034	1034	1.0	tcpsynflood
icmp	178.39	1506	0.2	1	1	1	1.0	pingofdeath
icmp	54.29	1576	1.0	1	1	1	1.0	pingofdeath
icmp	5172.72	106	0.25	1	1	1	1.0	icmpflood
tcp	0.98	54	0.2	1	1036	1036	1.0	tcpsynflood
tcp	0.58	54	0.5	1	1231	1231	1.0	tcpsynflood
tcp	0.54	114	1.0	1	152	1	1.0	portscan
icmp	5080.91	106	0.5	1	1	1	1.0	icmpflood
tcp	0.87	74	0.2	1	262	1	1.0	portscan
icmp	0.75	98	0.94	9	1	1	1.0	ipsweep
udp	1079.44	84	1.0	1	1	1	0.0	udpflood
icmp	1.1	98	1.0	11	1	1	1.0	ipsweep
tcp	0.37	54	0.5	1	224	224	1.0	tcpsynflood
tcp	0.32	54	0.5	1	122	122	1.0	tcpsynflood
icmp	114.0	1386	1.0	1	1	1	1.0	pingofdeath
tcp	62.54	2929	0.33	1	1	1	0.58	normal
icmp	1148.65	98	1.0	1	1	1	1.0	icmpflood
icmp	0.3	98	0.8	18	1	1	1.0	ipsweep
udp	10858.1	62	0.33	1	1	1	0.0	udpflood
udp	5000.62	62	1.0	1	1	1	0.0	udpflood
udp	392.74	62	1.0	1	1	1	0.0	udpflood
tcp	0.4	54	0.5	1	493	493	1.0	tcpsynflood
tcp	1.18	54	0.2	1	265	265	1.0	tcpsynflood
udp	429.08	62	1.0	1	1	1	0.0	udpflood
tcp	0.21	74	0.5	1	932	1	1.0	portscan
icmp	0.79	62	0.75	7	1	1	1.0	ipsweep
tcp	0.25	54	0.2	1	1340	1340	1.0	tcpsynflood
udp	0.06	152	1.0	1	44	1	1.0	normal
icmp	0.51	98	0.85	10	1	1	1.0	ipsweep
tcp	0.79	54	0.2	1	466	466	1.0	tcpsynflood
udp	1.03	42	0.5	1	575	3	0.0	portscan
udp	1065.98	114	1.0	1	1	1	0.0	udpflood
tcp	0.66	552	0.33	1	2	1	1.0	normal
udp	2269.88	70	1.0	1	1	1	0.0	udpflood
udp	2939.31	62	0.33	1	1	1	0.0	udpflood
icmp	1.04	98	0.82	9	1	1	1.0	ipsweep
udp	0.17	160	1.0	2	11	1	1.0	normal
udp	0.08	139	1.0	1	20	1	1.0	normal
icmp	157.9	1368	1.0	1	1	1	0.99	pingofdeath
icmp	183.25	1467	1.0	1	1	1	1.0	pingofdeath
tcp	0.38	74	0.5	1	1206	1	0.1	portscan
udp	1330.62	42	1.0	1	1	1	0.0	udpflood
tcp	0.84	58	0.33	1	97	97	1.0	tcpsynflood
tcp	0.54	54	1.0	1	582	582	1.0	tcpsynflood
icmp	335.27	98	1.0	1	1	1	1.0	icmpflood
tcp	0.69	74	0.5	1	698	1	1.0	portscan
tcp	0.83	54	1.0	1	249	249	1.0	tcpsynflood
tcp	0.23	74	0.2	1	107	1	1.0	portscan
udp	0.93	134	1.0	1	97	5	0.0	portscan
icmp	1454.88	52	1.0	1	1	1	1.0	icmpflood
tcp	2.55	393	0.33	1	2	1	0.92	normal
udp	17523.06	62	1.0	1	1	1	0.0	udpflood
icmp	0.42	98	0.2	1	1	1	1.0	normal
tcp	0.26	67	1.0	1	887	887	1.0	tcpsynflood
tcp	0.27	54	0.25	1	177	177	1.0	tcpsynflood
tcp	1.79	410	1.0	1	2	1	1.0	normal
udp	2129.49	42	0.5	1	1	1	0.0	udpflood
tcp	0.82	54	1.0	1	50	50	1.0	tcpsynflood
udp	0.21	285	0.33	1	67	1	1.0	normal
tcp	0.19	74	1.0	1	72	1	1.0	portscan
tcp	0.65	520	0.33	1	2	1	1.0	normal
icmp	6.97	1483	0.2	1	1	1	1.0	pingofdeath
icmp	0.53	98	1.0	15	1	1	1.0	ipsweep
tcp	2.53	328	0.5	1	3	1	1.0	normal
tcp	7.8	157	1.0	1	1	1	0.95	normal
tcp	0.65	54	0.33	1	521	521	0.28	tcpsynflood
icmp	645.68	42	1.0	1	1	1	0.89	icmpflood
icmp	14050.14	42	0.33	1	1	1	1.0	icmpflood
icmp	0.13	98	1.0	21	1	1	1.0	ipsweep
udp	6534.78	42	0.5	1	1	1	0.0	udpflood
icmp	469.76	98	0.17	1	1	1	0.89	icmpflood
udp	0.17	150	1.0	1	67	1	1.0	normal
udp	1127.58	42	0.5	1	1	1	0.0	udpflood
udp	0.75	42	0.5	1	82	8	0.0	portscan
tcp	0.09	54	1.0	1	4	1	1.0	normal
tcp	0.15	54	0.5	1	519	519	1.0	tcpsynflood
udp	0.17	139	1.0	1	29	1	1.0	normal
icmp	2302.51	42	1.0	1	1	1	1.0	icmpflood
tcp	0.73	54	0.5	1	470	470	1.0	tcpsynflood
udp	0.14	145	0.33	1	63	1	0.5	normal
icmp	0.48	98	0.44	15	1	1	1.0	ipsweep
udp	0.22	112	1.0	1	67	1	1.0	normal
tcp	0.5	110	0.5	1	143	143	1.0	tcpsynflood
udp	11905.03	62	0.5	1	1	1	0.0	udpflood
tcp	0.5	54	0.5	1	330	330	1.0	tcpsynflood
icmp	266.2	98	1.0	1	1	1	1.0	icmpflood
udp	0.3	215	1.0	1	46	1	1.0	normal
icmp	0.4	63	0.87	16	1	1	1.0	ipsweep
tcp	0.74	104	1.0	1	115	1	1.0	portscan
tcp	0.3	74	1.0	1	411	2	1.0	portscan
icmp	0.21	98	0.85	20	1	1	1.0	ipsweep
udp	18078.27	42	0.5	1	1	1	0.0	udpflood
udp	1058.66	70	0.33	1	1	1	0.0	udpflood
udp	16415.81	42	0.25	1	1	1	0.0	udpflood
udp	10043.09	42	0.5	1	1	1	0.0	udpflood
tcp	1.09	129	1.0	1	28	1	1.0	portscan
tcp	1.04	54	0.33	1	580	580	1.0	tcpsynflood
udp	0.1	78	0.5	1	53	8	0.0	portscan
tcp	0.24	54	1.0	1	51	51	1.0	tcpsynflood
tcp	0.61	74	1.0	1	173	1	1.0	portscan
icmp	599.91	42	0.33	1	1	1	0.92	icmpflood
udp	0.05	115	0.33	1	63	1	1.0	normal
icmp	0.57	98	0.86	19	1	1	1.0	ipsweep
icmp	1.07	67	0.67	12	1	1	1.0	ipsweep
tcp	0.21	74	0.5	1	206	1	1.0	portscan
tcp	2.11	430	1.0	1	1	1	0.92	normal
tcp	5.16	519	0.5	1	2	1	1.0	normal
icmp	43.68	1317	1.0	1	1	1	0.99	pingofdeath
tcp	0.75	58	0.2	1	421	1	1.0	portscan
tcp	0.17	74	0.33	1	344	1	1.0	portscan
tcp	0.8	61	0.25	1	472	472	1.0	tcpsynflood
udp	7743.66	42	1.0	1	1	1	0.0	udpflood
icmp	0.34	64	0.78	21	1	1	1.0	ipsweep
tcp	0.65	74	1.0	1	459	1	1.0	portscan
tcp	0.7	54	0.5	1	425	425	1.0	tcpsynflood
udp	0.4	97	1.0	1	46	1	1.0	normal
tcp	3.59	596	1.0	1	4	1	1.0	normal
tcp	0.62	54	0.5	1	1264	1264	1.0	tcpsynflood
udp	4143.14	62	0.17	1	1	1	0.0	udpflood
icmp	0.61	98	1.0	17	1	1	1.0	ipsweep
tcp	0.5	74	0.5	1	304	2	1.0	portscan
udp	3287.83	42	1.0	1	1	1	0.0	udpflood
tcp	0.53	67	1.0	1	1244	1244	1.0	tcpsynflood
tcp	0.9	54	1.0	1	395	395	1.0	tcpsynflood
icmp	86.13	1353	0.11	1	1	1	1.0	pingofdeath
udp	3366.64	42	0.5	1	1	1	0.0	udpflood
icmp	123.14	1549	1.0	1	1	1	1.0	pingofdeath
icmp	2586.88	42	1.0	1	1	1	0.89	icmpflood
icmp	40.1	1408	0.14	1	1	1	1.0	pingofdeath
icmp	2316.39	93	0.33	1	1	1	0.99	icmpflood
udp	2852.68	42	1.0	1	1	1	0.0	udpflood
icmp	40.87	1576	0.17	1	1	1	1.0	pingofdeath
tcp	0.29	54	0.2	1	682	682	1.0	tcpsynflood
icmp	0.23	98	0.94	20	1	1	1.0	ipsweep
icmp	329.85	42	1.0	1	1	1	1.0	icmpflood
tcp	5.73	734	1.0	1	2	1	1.0	normal
tcp	0.8	74	1.0	1	428	1	1.0	portscan
icmp	1870.72	42	0.33	1	1	1	1.0	icmpflood
udp	0.89	42	1.0	1	857	2	0.0	portscan
icmp	2220.32	106	0.33	1	1	1	0.99	icmpflood
tcp	0.68	54	0.33	1	150	150	1.0	tcpsynflood
tcp	6.99	357	1.0	1	1	1	0.8	normal
udp	2056.16	42	0.5	1	1	1	0.0	udpflood
tcp	0.83	54	0.33	1	97	97	1.0	tcpsynflood
tcp	5.51	317	1.0	1	1	1	0.88	normal
icmp	0.18	98	0.88	20	1	1	1.0	ipsweep
tcp	0.51	74	0.33	1	870	1	1.0	portscan
icmp	15545.3	42	0.25	1	1	1	1.0	icmpflood
udp	0.61	140	1.0	1	60	4	0.0	portscan
icmp	78.17	1303	0.17	1	1	1	1.0	pingofdeath
tcp	0.86	54	0.5	1	587	587	1.0	tcpsynflood
tcp	0.22	54	0.5	1	365	365	1.0	tcpsynflood
tcp	0.84	74	0.5	1	929	1	1.0	portscan
udp	14993.16	42	1.0	1	1	1	0.0	udpflood
udp	0.22	123	1.0	1	14	1	1.0	normal
udp	0.48	99	1.0	2	15	1	1.0	normal
icmp	114.29	1497	0.14	1	1	1	1.0	pingofdeath
icmp	181.99	1415	1.0	1	1	1	1.0	pingofdeath
udp	3648.23	62	0.5	1	1	1	0.0	udpflood
icmp	0.9	98	0.82	11	1	1	1.0	ipsweep
tcp	1.14	74	1.0	1	894	1	1.0	portscan
udp	7894.14	62	1.0	1	1	1	0.0	udpflood
icmp	94.71	1428	0.5	1	1	1	1.0	pingofdeath
tcp	0.9	54	0.5	1	81	81	0.5	tcpsynflood
udp	1625.14	62	1.0	1	1	1	0.0	udpflood
tcp	0.45	54	0.5	1	985	985	1.0	tcpsynflood
icmp	0.3	98	0.82	20	1	1	1.0	ipsweep
tcp	0.49	54	1.0	1	316	316	1.0	tcpsynflood
udp	0.32	166	1.0	2	2	1	1.0	normal
icmp	1031.96	42	0.17	1	1	1	0.89	icmpflood
udp	3871.79	112	0.25	1	1	1	0.0	udpflood
icmp	45.87	1359	1.0	1	1	1	1.0	pingofdeath
tcp	1.02	814	0.33	1	2	1	1.0	normal
icmp	0.35	98	0.88	10	1	1	0.62	ipsweep
icmp	169.51	1416	1.0	1	1	1	1.0	pingofdeath
icmp	0.47	98	0.67	21	1	1	1.0	ipsweep
tcp	4.41	1040	1.0	1	1	1	0.95	normal
tcp	0.62	54	0.5	1	1291	1291	1.0	tcpsynflood
tcp	0.78	58	1.0	1	333	1	1.0	portscan
icmp	836.4	42	0.5	1	1	1	1.0	icmpflood
udp	710.07	42	1.0	1	1	1	0.0	udpflood
icmp	67.79	1551	1.0	1	1	1	1.0	pingofdeath
tcp	1.0	74	0.5	1	933	1	1.0	portscan
tcp	0.22	54	1.0	1	835	835	1.0	tcpsynflood
icmp	15766.12	106	1.0	1	1	1	1.0	icmpflood
tcp	0.21	54	0.2	1	1149	1149	1.0	tcpsynflood
tcp	0.78	54	1.0	1	1818	1818	1.0	tcpsynflood
tcp	1.16	54	1.0	1	1597	1597	1.0	tcpsynflood
icmp	2277.78	42	0.33	1	1	1	0.91	icmpflood
tcp	1.17	54	0.5	1	748	748	1.0	tcpsynflood
tcp	1.1	473	1.0	1	2	1	1.0	normal
tcp	0.81	74	0.5	1	859	2	1.0	portscan
icmp	830.23	42	0.25	1	1	1	1.0	icmpflood
icmp	2166.3	42	0.33	1	1	1	0.15	icmpflood
udp	4409.8	42	0.25	1	1	1	0.0	udpflood
icmp	0.76	98	0.94	15	1	1	1.0	ipsweep
tcp	1.08	74	0.5	1	1214	1	1.0	portscan
icmp	2388.63	54	0.5	2	1	1	1.0	icmpflood
udp	0.32	138	1.0	1	67	1	1.0	normal
udp	4608.28	62	0.17	1	1	1	0.0	udpflood
tcp	0.63	74	0.5	1	346	1	1.0	portscan
tcp	12.87	5796	1.0	1	3	1	1.0	normal
udp	0.07	166	1.0	2	2	1	1.0	normal
udp	0.45	42	0.5	1	335	5	0.0	portscan
tcp	0.6	54	1.0	1	453	453	1.0	tcpsynflood
tcp	0.0	1112	1.0	1	2	1	1.0	normal
udp	0.17	143	1.0	1	67	1	1.0	normal
tcp	0.89	54	0.25	1	69	69	1.0	tcpsynflood
tcp	6.03	391	0.5	1	1	1	0.93	normal
udp	2924.7	62	0.5	1	1	1	0.0	udpflood
tcp	0.58	54	0.33	1	33	33	1.0	tcpsynflood
udp	0.29	184	1.0	1	67	1	1.0	normal
icmp	1681.87	42	1.0	1	1	1	1.0	icmpflood
tcp	0.68	107	1.0	1	213	213	1.0	tcpsynflood
icmp	1755.18	42	0.25	1	1	1	1.0	icmpflood
tcp	2.36	391	1.0	1	1	1	0.93	normal
tcp	0.27	54	1.0	1	2	1	1.0	normal
tcp	0.64	54	1.0	1	191	191	1.0	tcpsynflood
tcp	0.48	74	1.0	1	200	1	1.0	portscan
tcp	1.06	74	1.0	1	350	1	1.0	portscan
icmp	0.93	98	0.73	6	1	1	1.0	ipsweep
tcp	50.29	2131	1.0	1	7	1	0.52	normal
udp	2619.11	42	0.5	1	1	1	0.0	udpflood
icmp	13.02	1443	0.5	1	1	1	1.0	pingofdeath
tcp	0.34	54	0.33	1	520	520	1.0	tcpsynflood
icmp	90.82	1465	1.0	1	1	1	1.0	pingofdeath
icmp	1087.13	98	1.0	1	1	1	0.98	icmpflood
tcp	1.14	58	0.33	1	355	1	1.0	portscan
tcp	8.85	430	1.0	1	1	1	0.89	normal
icmp	0.97	78	0.76	11	1	1	1.0	ipsweep
tcp	0.62	54	0.5	1	511	511	1.0	tcpsynflood
icmp	1944.33	42	0.5	1	1	1	1.0	icmpflood
tcp	0.36	54	0.5	1	243	243	1.0	tcpsynflood
tcp	0.68	54	1.0	1	851	851	1.0	tcpsynflood
icmp	0.77	78	0.88	6	1	1	1.0	ipsweep
udp	0.46	42	0.5	1	734	3	0.0	portscan
tcp	2.3	1133	0.33	1	1	1	0.88	normal
udp	1161.36	42	1.0	1	1	1	0.0	udpflood
udp	0.89	42	1.0	1	257	5	0.0	portscan
icmp	154.7	1525	1.0	1	1	1	1.0	pingofdeath
udp	10825.38	62	1.0	1	1	1	0.0	udpflood
tcp	0.18	54	0.5	1	200	200	1.0	tcpsynflood
tcp	0.23	74	1.0	1	105	1	1.0	portscan
udp	0.65	42	0.5	1	544	5	0.0	portscan
udp	0.27	42	1.0	1	535	3	0.0	portscan
tcp	8.74	2769	1.0	1	12	1	0.89	normal
tcp	0.33	74	1.0	1	448	1	1.0	portscan
tcp	0.32	512	1.0	1	7	1	1.0	normal
tcp	0.47	704	0.5	1	3	1	1.0	normal
udp	0.95	98	0.5	1	146	3	0.0	portscan
udp	0.78	42	1.0	1	99	6	0.0	portscan
tcp	0.98	54	0.5	1	658	658	1.0	tcpsynflood
icmp	1525.58	106	1.0	1	1	1	1.0	icmpflood
icmp	65.66	1450	0.17	1	1	1	1.0	pingofdeath
tcp	0.4	54	0.5	1	425	425	1.0	tcpsynflood
udp	4227.6	62	0.17	1	1	1	0.0	udpflood
udp	0.0	159	1.0	1	67	1	1.0	normal
tcp	0.82	54	0.2	1	494	494	1.0	tcpsynflood
tcp	0.17	74	0.2	1	96	1	1.0	portscan
icmp	9959.41	42	0.2	1	1	1	0.26	icmpflood
tcp	1.04	319	0.33	1	2	1	0.88	normal
tcp	0.32	74	0.33	1	419	1	0.5	portscan
tcp	0.17	54	1.0	1	514	514	1.0	tcpsynflood
udp	3355.18	42	0.5	1	1	1	0.0	udpflood
icmp	59.28	1486	0.33	1	1	1	0.99	pingofdeath
udp	2352.85	42	1.0	1	1	1	0.0	udpflood
icmp	115.28	1431	1.0	1	1	1	1.0	pingofdeath
icmp	0.96	98	0.92	12	1	1	1.0	ipsweep
tcp	0.91	54	1.0	1	267	267	1.0	tcpsynflood
tcp	0.85	74	1.0	1	513	1	1.0	portscan
icmp	2238.12	42	0.5	1	1	1	0.99	icmpflood
tcp	0.34	74	0.33	1	881	1	1.0	portscan
icmp	28.9	1558	0.25	1	1	1	1.0	pingofdeath
tcp	1.01	54	1.0	1	315	315	1.0	tcpsynflood
icmp	0.37	98	0.88	20	1	1	1.0	ipsweep
tcp	5.04	1573	1.0	1	1	1	0.86	normal
tcp	0.64	54	0.5	1	335	335	1.0	tcpsynflood
icmp	1089.1	62	1.0	1	1	1	0.98	icmpflood
tcp	0.69	54	1.0	1	423	423	1.0	tcpsynflood
icmp	0.42	98	0.82	9	1	1	1.0	ipsweep
tcp	0.5	627	1.0	1	7	1	1.0	normal
tcp	0.66	54	0.5	1	134	134	1.0	tcpsynflood
udp	0.0	158	0.33	1	67	1	1.0	normal
tcp	1.12	54	1.0	1	1207	1207	1.0	tcpsynflood
tcp	0.64	54	0.5	1	926	926	1.0	tcpsynflood
tcp	0.96	74	0.33	1	1084	1	1.0	portscan
tcp	1.17	54	0.5	1	1089	1089	1.0	tcpsynflood
udp	0.14	215	1.0	1	67	1	1.0	normal
tcp	0.58	58	0.2	1	330	1	1.0	portscan
tcp	0.53	54	0.2	1	107	107	1.0	tcpsynflood
tcp	15.38	476	0.33	1	1	1	0.64	normal
tcp	0.97	58	1.0	1	1211	2	0.1	portscan
udp	108.75	42	0.5	1	1	1	0.0	udpflood
icmp	45.5	1410	1.0	1	1	1	1.0	pingofdeath
tcp	0.73	54	1.0	1	44	44	0.0	tcpsynflood
tcp	0.54	54	1.0	1	336	336	1.0	tcpsynflood
icmp	17.92	1444	0.33	1	1	1	1.0	pingofdeath
icmp	870.1	98	1.0	1	1	1	1.0	icmpflood
udp	15680.87	42	0.5	1	1	1	0.0	udpflood
tcp	0.39	890	1.0	1	4	1	1.0	normal
udp	0.63	42	0.5	1	273	6	0.0	portscan
icmp	118.85	1543	1.0	1	1	1	1.0	pingofdeath
tcp	0.73	54	0.25	1	271	271	1.0	tcpsynflood
icmp	7262.51	42	0.5	1	1	1	1.0	icmpflood
tcp	0.89	74	1.0	1	1081	1	1.0	portscan
icmp	14050.32	106	1.0	1	1	1	1.0	icmpflood
icmp	15135.35	90	0.25	1	1	1	1.0	icmpflood
tcp	0.51	54	1.0	1	508	508	1.0	tcpsynflood
udp	0.38	42	1.0	1	534	8	0.0	portscan
tcp	0.5	54	1.0	1	88	88	1.0	tcpsynflood
icmp	2365.37	42	1.0	1	1	1	0.88	icmpflood
udp	0.09	186	1.0	1	23	1	1.0	normal
udp	0.4	42	0.5	1	951	7	0.0	portscan
icmp	105.69	1473	1.0	1	1	1	1.0	pingofdeath
tcp	0.33	74	0.33	1	90	1	1.0	portscan
icmp	1076.08	98	1.0	1	1	1	0.97	icmpflood
icmp	259.73	98	1.0	1	1	1	1.0	icmpflood
icmp	1.16	98	0.9	22	1	1	1.0	ipsweep
tcp	0.35	74	0.5	1	447	1	1.0	portscan
udp	0.1	278	0.33	1	67	1	1.0	normal
icmp	108.26	1499	0.67	2	1	1	1.0	pingofdeath
udp	0.45	161	1.0	2	11	1	1.0	normal
tcp	0.4	54	1.0	1	651	651	1.0	tcpsynflood
tcp	1.03	86	0.5	1	33	1	1.0	portscan
udp	4177.85	42	1.0	1	1	1	0.0	udpflood
tcp	0.45	97	1.0	1	1	1	0.75	normal
tcp	21.99	1990	1.0	1	7	1	0.6	normal
udp	3629.05	62	1.0	1	1	1	0.0	udpflood
tcp	0.83	54	0.5	1	319	319	1.0	tcpsynflood
icmp	1.02	98	0.75	19	1	1	1.0	ipsweep
icmp	0.46	98	0.85	11	1	1	1.0	ipsweep
tcp	0.82	149	1.0	1	53	1	1.0	portscan
icmp	159.29	1437	1.0	1	1	1	1.0	pingofdeath
tcp	0.56	238	1.0	1	1	1	1.0	normal
tcp	0.71	54	1.0	1	447	447	1.0	tcpsynflood
icmp	11.95	98	0.5	1	1	1	1.0	normal
udp	0.73	42	1.0	1	73	3	0.0	portscan
icmp	79.34	1507	1.0	1	1	1	0.99	pingofdeath
icmp	0.69	78	0.94	15	1	1	1.0	ipsweep
tcp	0.28	54	0.2	1	1077	1077	0.5	tcpsynflood
udp	0.32	42	0.25	1	1199	4	0.0	portscan
tcp	0.69	54	0.5	1	1029	1029	1.0	tcpsynflood
tcp	0.71	54	0.25	1	70	70	1.0	tcpsynflood
icmp	1040.63	98	0.33	1	1	1	0.99	icmpflood
icmp	204.97	1575	0.14	1	1	1	1.0	pingofdeath
icmp	71719.06	42	0.5	1	1	1	1.0	icmpflood
tcp	0.19	54	0.25	1	545	545	1.0	tcpsynflood
icmp	273.92	42	1.0	1	1	1	1.0	icmpflood
icmp	0.39	98	0.88	13	1	1	1.0	ipsweep
tcp	0.65	74	0.2	1	292	1	1.0	portscan
tcp	0.0	350	1.0	1	2	1	0.92	normal
udp	0.06	132	1.0	1	67	1	1.0	normal
tcp	0.43	54	0.5	1	67	67	1.0	tcpsynflood
tcp	0.87	526	0.5	1	3	1	1.0	normal
udp	4172.81	62	0.5	1	1	1	0.0	udpflood
icmp	0.91	98	1.0	22	1	1	1.0	ipsweep
tcp	0.32	74	0.5	1	885	1	1.0	portscan
udp	0.71	113	1.0	2	12	1	1.0	normal
icmp	1281.29	55	1.0	1	1	1	0.63	icmpflood
udp	0.83	42	1.0	1	432	7	0.0	portscan
tcp	0.1	74	1.0	1	300	1	1.0	portscan
tcp	0.13	54	0.33	1	1	1	1.0	normal
icmp	102.17	1402	0.25	1	1	1	1.0	pingofdeath
tcp	0.27	74	0.5	1	131	1	1.0	portscan
icmp	0.94	98	1.0	15	1	1	1.0	ipsweep
tcp	2.95	97	1.0	1	1	1	0.65	normal
tcp	2.21	792	1.0	1	2	1	1.0	normal
tcp	0.51	58	0.5	1	87	1	1.0	portscan
icmp	0.53	98	0.83	12	1	1	1.0	ipsweep
udp	0.0	112	1.0	1	46	1	1.0	normal
tcp	0.72	97	0.25	1	700	700	1.0	tcpsynflood
tcp	22.94	488	1.0	1	1	1	0.64	normal
udp	0.08	149	0.33	1	63	1	1.0	normal
icmp	14185.22	42	0.17	1	1	1	0.5	icmpflood
tcp	1.13	470	0.33	1	1	1	1.0	normal
tcp	3.73	504	0.33	1	2	1	1.0	normal
tcp	1.26	1484	1.0	1	1	1	1.0	normal
tcp	0.36	54	1.0	1	1230	1230	1.0	tcpsynflood
tcp	0.36	519	1.0	1	2	1	1.0	normal
icmp	97.39	1428	0.33	1	1	1	0.98	pingofdeath
icmp	22.2	98	0.5	1	1	1	1.0	normal
udp	1762.0	62	1.0	1	1	1	0.0	udpflood
tcp	0.25	68	1.0	1	1	1	1.0	normal
udp	1.11	42	0.5	1	598	1	0.0	portscan
icmp	107.5	1487	0.25	1	1	1	1.0	pingofdeath
tcp	26.14	54	1.0	1	1	1	1.0	normal
tcp	0.49	74	1.0	1	566	1	1.0	portscan
icmp	89033.83	42	0.5	1	1	1	1.0	icmpflood
tcp	0.75	74	0.5	1	237	1	1.0	portscan
udp	0.41	42	0.5	1	423	7	0.0	portscan
icmp	184.5	1406	0.25	1	1	1	1.0	pingofdeath
icmp	0.48	98	0.82	9	1	1	1.0	ipsweep
icmp	997.01	98	1.0	1	1	1	0.99	icmpflood
tcp	0.12	54	0.33	1	731	731	1.0	tcpsynflood
tcp	0.66	74	1.0	1	916	2	1.0	portscan
icmp	1.15	98	0.92	22	1	1	1.0	ipsweep
tcp	0.64	74	0.5	1	272	1	1.0	portscan
udp	3265.83	42	0.5	1	1	1	0.0	udpflood
udp	2476.59	62	0.2	1	1	1	0.0	udpflood
icmp	1481.16	42	0.33	1	1	1	0.83	icmpflood
tcp	0.78	74	0.2	1	1227	1	1.0	portscan
tcp	0.66	58	0.17	1	213	2	1.0	portscan
tcp	0.45	54	1.0	1	1179	1179	0.45	tcpsynflood
tcp	0.0	771	0.33	1	1	1	0.75	normal
udp	13640.04	42	0.33	1	1	1	0.0	udpflood
tcp	0.35	266	1.0	1	2	1	1.0	normal
udp	0.06	173	1.0	2	22	1	1.0	normal
icmp	0.23	98	0.4	2	1	1	1.0	normal
udp	11208.39	62	0.5	1	1	1	0.0	udpflood
udp	9409.01	62	0.17	1	1	1	0.0	udpflood
tcp	0.98	160	0.5	1	161	2	1.0	portscan
tcp	0.2	54	0.5	1	366	366	1.0	tcpsynflood
udp	9093.86	42	1.0	1	1	1	0.0	udpflood
tcp	0.12	58	0.33	1	2	1	1.0	normal
icmp	153.51	1375	0.25	1	1	1	1.0	pingofdeath
tcp	0.54	74	1.0	1	185	1	1.0	portscan
tcp	0.57	54	0.5	1	200	200	1.0	tcpsynflood
icmp	599.12	98	0.25	1	1	1	0.68	icmpflood
udp	0.0	116	1.0	1	29	1	1.0	normal
udp	2445.28	62	0.2	1	1	1	0.0	udpflood
tcp	0.91	74	1.0	1	813	1	1.0	portscan
udp	3795.78	42	0.5	1	1	1	0.0	udpflood
tcp	0.55	96	1.0	1	26	1	1.0	portscan
tcp	0.43	512	1.0	1	7	1	1.0	normal
icmp	0.47	98	1.0	21	1	1	1.0	ipsweep
tcp	0.67	438	1.0	1	1	1	1.0	normal
tcp	6.86	501	1.0	1	1	1	1.0	normal
udp	16160.82	42	0.25	1	1	1	0.0	udpflood
icmp	5302.8	106	0.33	1	1	1	1.0	icmpflood
icmp	968.67	42	0.25	1	1	1	1.0	icmpflood
icmp	147.54	1397	0.33	1	1	1	1.0	pingofdeath
tcp	0.79	54	1.0	1	1332	1332	1.0	tcpsynflood
tcp	0.78	54	1.0	1	1239	1239	1.0	tcpsynflood
tcp	0.71	444	1.0	1	1	1	1.0	normal
tcp	1.13	54	1.0	1	958	958	1.0	tcpsynflood
tcp	0.42	58	1.0	1	647	1	1.0	portscan
icmp	382.79	98	0.5	1	1	1	0.99	icmpflood
tcp	1.0	54	0.14	1	427	427	1.0	tcpsynflood
udp	0.1	96	1.0	1	46	1	1.0	normal
tcp	1.0	54	0.5	1	1296	1296	1.0	tcpsynflood
tcp	0.21	74	1.0	1	558	1	1.0	portscan
icmp	2816.78	42	0.33	1	1	1	1.0	icmpflood
udp	6547.72	42	1.0	1	1	1	0.0	udpflood
tcp	0.7	58	1.0	1	632	2	1.0	portscan
tcp	0.3	354	1.0	1	3	1	1.0	normal
udp	0.11	118	1.0	1	67	1	1.0	normal
icmp	165.28	1482	0.33	1	1	1	1.0	pingofdeath
icmp	0.56	64	0.7	13	1	1	1.0	ipsweep
icmp	1797.81	106	0.5	1	1	1	0.77	icmpflood
icmp	95.38	1450	1.0	1	1	1	1.0	pingofdeath
tcp	0.27	54	0.5	1	477	477	1.0	tcpsynflood
icmp	1348.03	42	1.0	1	1	1	1.0	icmpflood
tcp	0.47	74	1.0	1	365	2	1.0	portscan
tcp	1.11	54	1.0	1	967	967	1.0	tcpsynflood
udp	116.62	42	0.33	1	1	1	0.0	udpflood
tcp	0.26	74	1.0	1	571	1	1.0	portscan
icmp	179.38	1403	0.5	1	1	1	1.0	pingofdeath
udp	3255.21	42	1.0	1	1	1	0.0	udpflood
icmp	1.01	98	0.89	17	1	1	1.0	ipsweep
icmp	56.84	1502	1.0	1	1	1	1.0	pingofdeath
icmp	1511.86	42	0.33	1	1	1	1.0	icmpflood
icmp	0.32	57	0.73	9	1	1	1.0	ipsweep
udp	0.15	102	1.0	1	5	1	1.0	normal
icmp	4549.93	42	0.5	1	1	1	1.0	icmpflood
udp	0.32	42	1.0	1	333	3	0.0	portscan
tcp	1.01	74	1.0	1	335	1	1.0	portscan
icmp	144.09	1409	0.25	1	1	1	1.0	pingofdeath
tcp	1.13	54	1.0	1	2	1	0.5	normal
icmp	0.32	98	1.0	8	1	1	1.0	ipsweep
tcp	0.57	54	1.0	1	839	839	1.0	tcpsynflood
icmp	4184.28	42	1.0	1	1	1	0.97	icmpflood
udp	13966.58	42	1.0	1	1	1	0.0	udpflood
udp	0.2	42	0.25	1	277	4	0.0	portscan
tcp	0.4	54	0.5	1	706	706	1.0	tcpsynflood
tcp	0.24	54	1.0	1	131	131	1.0	tcpsynflood
udp	2063.21	42	1.0	1	1	1	0.0	udpflood
icmp	0.4	98	0.92	11	1	1	1.0	ipsweep
udp	2013.74	42	1.0	1	1	1	0.0	udpflood
icmp	15546.39	42	0.33	1	1	1	0.7	icmpflood
udp	367.69	62	1.0	1	1	1	0.0	udpflood
tcp	0.51	54	0.2	1	432	432	1.0	tcpsynflood
tcp	2.33	1476	1.0	1	4	1	0.96	normal
tcp	0.52	54	1.0	1	331	331	1.0	tcpsynflood
tcp	1.12	512	0.5	1	7	1	1.0	normal
icmp	0.81	98	1.0	16	1	1	0.62	ipsweep
udp	0.53	143	1.0	1	14	1	1.0	normal
tcp	0.7	54	1.0	1	423	423	1.0	tcpsynflood
icmp	0.52	67	0.93	12	1	1	1.0	ipsweep
tcp	0.64	660	1.0	1	3	1	0.83	normal
tcp	0.42	54	0.2	1	466	466	1.0	tcpsynflood
udp	1130.92	62	0.17	1	1	1	0.0	udpflood
tcp	0.4	74	1.0	1	915	1	1.0	portscan
tcp	0.32	74	1.0	1	592	2	1.0	portscan
icmp	709.0	42	0.33	1	1	1	1.0	icmpflood
tcp	0.2	54	0.5	1	809	809	1.0	tcpsynflood
tcp	0.26	58	1.0	1	144	1	1.0	portscan
icmp	53.87	1522	1.0	1	1	1	1.0	pingofdeath
udp	2985.9	42	0.17	1	1	1	0.0	udpflood
tcp	1.3	1476	0.33	1	4	1	0.96	normal
udp	15860.9	42	0.5	1	1	1	0.0	udpflood
tcp	3.65	2748	1.0	1	6	1	0.97	normal
icmp	0.27	98	1.0	12	1	1	1.0	ipsweep
tcp	0.2	63	1.0	1	1	1	1.0	normal
udp	7786.87	42	0.25	1	1	1	0.0	udpflood
tcp	5.05	1133	1.0	1	1	1	0.88	normal
tcp	0.79	2418	1.0	1	2	1	1.0	normal
udp	0.11	102	1.0	1	20	1	1.0	normal
icmp	1.05	98	0.94	20	1	1	1.0	ipsweep
udp	724.2	42	0.14	1	1	1	0.0	udpflood
tcp	0.17	74	0.25	1	525	1	1.0	portscan
udp	0.08	132	1.0	1	46	1	1.0	normal
tcp	0.44	58	0.2	1	386	1	1.0	portscan
icmp	0.95	98	0.67	4	1	1	1.0	ipsweep
icmp	61.31	1578	1.0	1	1	1	1.0	pingofdeath
tcp	0.7	58	0.5	1	813	1	1.0	portscan
icmp	0.22	64	1.0	14	1	1	1.0	ipsweep
tcp	0.76	58	1.0	1	862	2	1.0	portscan
icmp	615.21	42	1.0	1	1	1	0.35	icmpflood
udp	1.0	42	1.0	1	763	3	0.0	portscan
tcp	0.42	74	0.5	1	146	2	1.0	portscan
icmp	0.31	78	0.88	20	1	1	1.0	ipsweep
udp	0.68	42	1.0	1	277	3	0.0	portscan
udp	4488.78	62	1.0	1	1	1	0.0	udpflood
udp	0.74	42	1.0	1	1099	7	0.0	portscan
icmp	102.3	1417	0.11	1	1	1	1.0	pingofdeath
udp	0.72	42	0.5	1	819	6	0.0	portscan
icmp	8.23	98	0.4	2	1	1	1.0	normal
udp	17481.97	62	0.33	1	1	1	0.0	udpflood
udp	0.88	42	1.0	1	224	3	0.0	portscan
tcp	0.37	54	1.0	1	992	992	1.0	tcpsynflood
icmp	1096.77	42	0.25	1	1	1	1.0	icmpflood
tcp	0.88	121	1.0	1	100	1	1.0	portscan
udp	0.65	133	1.0	1	188	3	0.0	portscan
icmp	0.72	98	1.0	13	1	1	1.0	ipsweep
icmp	39.58	1478	1.0	1	1	1	1.0	pingofdeath
tcp	0.34	54	1.0	1	298	298	1.0	tcpsynflood
tcp	0.64	54	0.33	1	428	428	1.0	tcpsynflood
tcp	5.6	1911	0.33	1	2	1	0.82	normal
tcp	1.03	54	1.0	1	101	101	1.0	tcpsynflood
icmp	0.31	78	1.0	22	1	1	1.0	ipsweep
icmp	7379.72	106	1.0	1	1	1	1.0	icmpflood
icmp	4.33	1399	1.0	1	1	1	1.0	pingofdeath
udp	14998.56	42	1.0	1	1	1	0.0	udpflood
icmp	161.86	1556	0.33	1	1	1	0.99	pingofdeath
udp	0.08	118	0.33	1	67	1	1.0	normal
tcp	0.19	54	1.0	1	1064	1064	1.0	tcpsynflood
tcp	0.83	54	0.25	1	128	128	1.0	tcpsynflood
tcp	1.15	65	0.2	1	1171	1171	1.0	tcpsynflood
udp	494.69	42	1.0	1	1	1	0.0	udpflood
icmp	665.73	106	1.0	1	1	1	0.91	icmpflood
tcp	1.01	54	0.33	1	957	957	1.0	tcpsynflood
icmp	1682.89	42	0.25	1	1	1	1.0	icmpflood
icmp	139.88	1527	0.14	1	1	1	1.0	pingofdeath
tcp	0.31	54	1.0	1	914	914	1.0	tcpsynflood
icmp	0.62	54	0.73	12	1	1	1.0	ipsweep
tcp	0.67	54	0.33	1	346	346	1.0	tcpsynflood
tcp	0.23	68	1.0	1	1	1	0.5	normal
icmp	13392.65	42	1.0	1	1	1	0.52	icmpflood
icmp	0.33	98	0.88	13	1	1	1.0	ipsweep
udp	2642.57	42	1.0	1	1	1	0.0	udpflood
udp	11953.19	42	0.5	1	1	1	0.0	udpflood
udp	17686.98	62	0.2	1	1	1	0.0	udpflood
udp	0.45	160	1.0	2	11	1	1.0	normal
udp	6167.23	62	1.0	1	1	1	0.0	udpflood
tcp	0.09	58	0.5	1	105	1	1.0	portscan
tcp	2.99	576	1.0	1	2	1	0.77	normal
tcp	0.51	54	0.5	1	647	647	0.75	tcpsynflood
tcp	0.0	627	0.5	1	7	1	1.0	normal
tcp	0.48	54	0.5	1	1173	1173	1.0	tcpsynflood
icmp	632.33	98	0.25	1	1	1	1.0	icmpflood
tcp	1.18	54	0.25	1	108	108	1.0	tcpsynflood
tcp	0.9	54	0.5	1	1023	1023	1.0	tcpsynflood
udp	0.87	42	0.5	1	517	3	0.0	portscan
icmp	0.18	98	0.78	13	1	1	1.0	ipsweep
icmp	200.34	1496	1.0	1	1	1	1.0	pingofdeath
udp	1253.08	42	0.33	1	1	1	0.0	udpflood
tcp	0.91	58	0.33	1	324	1	1.0	portscan
icmp	799.68	106	1.0	1	1	1	1.0	icmpflood
icmp	644.82	42	0.25	1	1	1	1.0	icmpflood
icmp	490.31	106	1.0	1	1	1	0.98	icmpflood
tcp	0.75	54	1.0	1	501	501	1.0	tcpsynflood
icmp	1.15	98	0.5	1	1	1	0.94	normal
icmp	0.89	85	0.8	10	1	1	1.0	ipsweep
tcp	0.24	74	1.0	1	428	2	1.0	portscan
udp	0.06	186	1.0	1	23	1	1.0	normal
udp	158.44	62	0.25	1	1	1	0.0	udpflood
tcp	2.71	6356	1.0	1	12	1	1.0	normal
tcp	0.25	54	0.25	1	105	105	1.0	tcpsynflood
udp	3407.33	62	1.0	1	1	1	0.0	udpflood
tcp	0.5	54	1.0	1	205	205	1.0	tcpsynflood
tcp	2.1	403	1.0	1	1	1	1.0	normal
tcp	0.89	74	1.0	1	793	1	1.0	portscan
icmp	26.2	1547	0.5	1	1	1	1.0	pingofdeath
icmp	2132.66	106	0.25	1	1	1	1.0	icmpflood
udp	0.16	118	0.33	1	67	1	1.0	normal
udp	3109.73	62	1.0	1	1	1	0.0	udpflood
icmp	180.56	1434	0.25	1	1	1	1.0	pingofdeath
icmp	1741.55	42	0.25	1	1	1	1.0	icmpflood
udp	8953.39	42	1.0	1	1	1	0.0	udpflood
udp	4389.72	62	0.5	1	1	1	0.0	udpflood
tcp	5.2	2126	0.33	1	2	1	0.92	normal
icmp	524.35	42	1.0	1	1	1	0.51	icmpflood
icmp	2356.84	52	1.0	1	1	1	1.0	icmpflood
tcp	0.66	54	1.0	1	720	720	1.0	tcpsynflood
udp	2307.39	42	1.0	1	1	1	0.0	udpflood
tcp	0.78	74	1.0	1	445	1	1.0	portscan
tcp	0.93	54	1.0	1	673	673	1.0	tcpsynflood
udp	0.08	172	1.0	2	15	1	1.0	normal
icmp	1400.88	42	0.33	1	1	1	1.0	icmpflood
udp	0.42	42	1.0	1	130	5	0.0	portscan
tcp	0.49	54	0.5	1	473	473	1.0	tcpsynflood
tcp	0.26	68	1.0	1	1	1	0.75	normal
tcp	0.11	69	1.0	1	2	1	1.0	normal
icmp	55.27	1350	1.0	1	1	1	1.0	pingofdeath
icmp	0.69	64	0.78	10	1	1	1.0	ipsweep
tcp	0.34	54	0.5	1	493	493	1.0	tcpsynflood
tcp	0.8	817	1.0	1	2	1	0.92	normal
tcp	0.69	74	1.0	1	273	2	1.0	portscan
udp	3378.98	96	0.17	1	1	1	0.0	udpflood
icmp	0.54	78	1.0	21	1	1	1.0	ipsweep
tcp	0.61	74	1.0	1	492	1	1.0	portscan
tcp	6.75	938	1.0	1	2	1	1.0	normal
icmp	0.69	98	0.94	10	1	1	1.0	ipsweep
tcp	1.0	54	0.25	1	747	747	1.0	tcpsynflood
icmp	0.52	98	1.0	12	1	1	1.0	ipsweep
icmp	1.75	98	0.4	2	1	1	1.0	normal
udp	0.2	154	1.0	2	2	1	0.5	normal
tcp	0.22	95	1.0	1	3	1	1.0	normal
udp	0.18	42	1.0	1	270	4	0.0	portscan
udp	0.09	136	0.33	1	63	1	1.0	normal
icmp	2456.7	106	0.33	1	1	1	1.0	icmpflood
tcp	0.63	74	1.0	1	256	1	1.0	portscan
tcp	0.33	54	1.0	1	1269	1269	1.0	tcpsynflood
udp	1829.39	42	1.0	1	1	1	0.0	udpflood
tcp	0.12	54	1.0	1	2	1	0.5	normal
tcp	1.1	54	1.0	1	174	174	1.0	tcpsynflood
tcp	0.78	74	0.25	1	779	1	1.0	portscan
udp	6399.74	62	1.0	1	1	1	0.0	udpflood
tcp	0.68	74	0.5	1	276	1	1.0	portscan
icmp	1.06	98	1.0	9	1	1	1.0	ipsweep
udp	1.05	42	1.0	1	743	4	0.0	portscan
tcp	4.19	404	1.0	1	2	1	0.89	normal
tcp	5.59	920	0.5	1	3	1	0.85	normal
tcp	0.17	54	1.0	1	1281	1281	1.0	tcpsynflood
tcp	0.26	54	0.5	1	158	158	1.0	tcpsynflood
tcp	0.8	74	0.5	1	401	1	1.0	portscan
udp	3482.66	62	1.0	1	1	1	0.0	udpflood
icmp	160.01	1308	0.33	1	1	1	1.0	pingofdeath
udp	0.74	42	0.5	1	291	3	0.0	portscan
tcp	2.63	357	1.0	1	1	1	0.8	normal
udp	0.27	42	0.5	1	642	4	0.0	portscan
udp	2892.14	62	0.17	1	1	1	0.0	udpflood
udp	401.24	64	1.0	1	1	1	0.0	udpflood
icmp	2471.53	42	0.2	1	1	1	0.93	icmpflood
udp	0.44	42	0.5	1	291	4	0.0	portscan
tcp	0.1	54	1.0	1	3	1	1.0	normal
tcp	0.52	74	1.0	1	191	1	1.0	portscan
icmp	10535.33	98	1.0	1	1	1	0.99	icmpflood
icmp	135.58	1368	1.0	1	1	1	1.0	pingofdeath
tcp	0.92	74	1.0	1	132	1	1.0	portscan
udp	0.14	113	1.0	1	67	1	1.0	normal
udp	0.1	163	0.33	1	67	1	1.0	normal
icmp	433.37	98	0.33	1	1	1	0.26	icmpflood
icmp	0.44	98	0.83	7	1	1	1.0	ipsweep
tcp	13.03	3182	1.0	1	12	1	0.97	normal
udp	3638.84	124	1.0	1	1	1	0.0	udpflood
tcp	0.57	112	0.5	1	117	1	1.0	portscan
tcp	0.71	409	1.0	1	3	1	1.0	normal
udp	9788.0	62	0.5	1	1	1	0.0	udpflood
udp	3878.49	42	0.33	1	1	1	0.0	udpflood
udp	614.39	62	0.5	1	1	1	0.0	udpflood
tcp	0.86	74	0.5	1	736	2	1.0	portscan
tcp	0.49	54	0.5	1	339	339	1.0	tcpsynflood
icmp	39.07	1422	0.25	1	1	1	1.0	pingofdeath
icmp	1.0	98	0.94	15	1	1	1.0	ipsweep
icmp	406.0	42	0.25	1	1	1	1.0	icmpflood
tcp	0.45	74	1.0	1	537	2	1.0	portscan
tcp	1.04	54	0.33	1	1024	1024	1.0	tcpsynflood
udp	0.15	108	1.0	1	48	1	1.0	normal
icmp	2557.14	106	0.33	1	1	1	1.0	icmpflood
udp	0.13	113	1.0	1	67	1	1.0	normal
udp	1166.8	42	0.5	1	1	1	0.0	udpflood
icmp	1010.37	98	0.5	1	1	1	1.0	icmpflood
icmp	93.33	98	0.67	2	1	1	1.0	icmpflood
icmp	0.55	98	0.82	9	1	1	1.0	ipsweep
icmp	52.95	1535	1.0	1	1	1	1.0	pingofdeath
tcp	0.81	54	0.5	1	1135	1135	1.0	tcpsynflood
icmp	0.39	98	1.0	12	1	1	1.0	ipsweep
tcp	0.36	54	0.2	1	295	295	1.0	tcpsynflood
udp	6332.21	42	1.0	1	1	1	0.0	udpflood
icmp	63.24	1490	1.0	1	1	1	1.0	pingofdeath
udp	1474.46	42	0.33	1	1	1	0.0	udpflood
icmp	2145.91	52	1.0	1	1	1	1.0	icmpflood
icmp	0.25	98	1.0	11	1	1	1.0	ipsweep
tcp	0.4	54	1.0	1	1	1	1.0	normal
tcp	1.19	54	0.5	1	1024	1024	1.0	tcpsynflood
tcp	0.36	54	0.33	1	2	1	1.0	normal
icmp	2613.01	42	0.25	1	1	1	1.0	icmpflood
icmp	119.51	1400	1.0	1	1	1	1.0	pingofdeath
icmp	0.89	98	0.85	8	1	1	1.0	ipsweep
tcp	0.73	74	0.5	1	946	1	1.0	portscan
tcp	1.12	74	1.0	1	430	2	1.0	portscan
udp	11389.55	62	1.0	1	1	1	0.0	udpflood
icmp	1326.94	42	1.0	1	1	1	0.5	icmpflood
icmp	2249.47	42	1.0	1	1	1	1.0	icmpflood
tcp	0.66	54	0.25	1	446	446	1.0	tcpsynflood
icmp	1.03	75	1.0	10	1	1	1.0	ipsweep
icmp	0.36	98	0.5	1	1	1	1.0	normal
udp	0.08	194	0.33	1	63	1	1.0	normal
tcp	0.25	54	1.0	1	452	452	1.0	tcpsynflood
udp	0.12	194	0.33	1	67	1	1.0	normal
icmp	912.8	42	0.12	1	1	1	0.94	icmpflood
tcp	0.9	74	0.5	1	240	1	1.0	portscan
udp	0.8	42	1.0	1	151	5	0.0	portscan
udp	3447.63	69	0.5	1	1	1	0.0	udpflood
udp	0.58	42	0.5	1	373	4	0.0	portscan
udp	0.9	42	0.5	1	361	4	0.0	portscan
udp	0.52	111	1.0	1	46	1	1.0	normal
udp	3534.01	62	1.0	1	1	1	0.0	udpflood
udp	2199.51	62	1.0	1	1	1	0.0	udpflood
icmp	16159.17	72	0.25	1	1	1	0.99	icmpflood
icmp	1555.85	106	1.0	1	1	1	0.86	icmpflood
icmp	911.43	42	0.33	1	1	1	0.92	icmpflood
tcp	0.47	54	0.5	1	223	223	1.0	tcpsynflood
icmp	231.96	1509	0.33	1	1	1	0.98	pingofdeath
udp	0.15	111	1.0	1	46	1	1.0	normal
tcp	0.52	54	0.2	1	79	79	1.0	tcpsynflood
udp	8105.95	62	1.0	1	1	1	0.0	udpflood
udp	842.66	42	0.33	1	1	1	0.0	udpflood
tcp	12.75	684	1.0	1	2	1	0.94	normal
tcp	0.11	54	0.5	1	405	405	1.0	tcpsynflood
icmp	98.61	1497	0.2	1	1	1	1.0	pingofdeath
tcp	0.91	54	1.0	1	1249	1249	1.0	tcpsynflood
tcp	0.55	74	0.5	1	134	1	1.0	portscan
udp	0.05	167	1.0	1	29	1	1.0	normal
tcp	0.61	54	0.25	1	226	226	1.0	tcpsynflood
icmp	147.51	1327	1.0	1	1	1	1.0	pingofdeath
tcp	0.16	54	0.2	1	156	156	1.0	tcpsynflood
icmp	137.44	1484	0.67	2	1	1	1.0	pingofdeath
tcp	0.22	74	0.5	1	329	1	1.0	portscan
icmp	84.43	1518	0.67	2	1	1	1.0	pingofdeath
icmp	0.22	75	1.0	15	1	1	1.0	ipsweep
icmp	131.44	1506	1.0	1	1	1	1.0	pingofdeath
tcp	0.18	54	0.33	1	882	882	1.0	tcpsynflood
tcp	0.42	54	0.33	1	114	114	1.0	tcpsynflood
udp	0.87	42	0.5	1	338	4	0.0	portscan
icmp	0.47	98	0.5	1	1	1	1.0	normal
udp	6616.21	42	1.0	1	1	1	0.0	udpflood
tcp	0.6	54	0.25	1	984	984	1.0	tcpsynflood
tcp	109.03	2842	0.33	1	1	1	0.56	normal
icmp	0.44	98	0.78	19	1	1	1.0	ipsweep
tcp	0.74	58	0.33	1	322	1	1.0	portscan
tcp	0.0	797	1.0	1	1	1	0.71	normal
icmp	5399.16	106	0.33	1	1	1	1.0	icmpflood
udp	2046.03	42	0.2	1	1	1	0.0	udpflood
icmp	0.5	98	0.2	1	1	1	1.0	normal
icmp	1630.91	42	1.0	1	1	1	1.0	icmpflood
udp	0.3	154	1.0	2	2	1	0.5	normal
tcp	0.46	54	1.0	1	212	212	1.0	tcpsynflood
tcp	0.63	74	1.0	1	1158	1	1.0	portscan
icmp	0.25	98	0.8	18	1	1	1.0	ipsweep
tcp	0.71	74	0.2	1	1225	1	1.0	portscan
udp	0.44	233	1.0	1	29	1	1.0	normal
tcp	0.27	54	1.0	1	1	1	1.0	normal
udp	3242.23	109	0.17	1	1	1	0.0	udpflood
icmp	1.0	98	0.82	19	1	1	1.0	ipsweep
tcp	0.0	805	1.0	1	2	1	1.0	normal
tcp	0.22	54	1.0	1	2	1	1.0	normal
udp	3670.92	101	0.25	1	1	1	0.0	udpflood
tcp	1.91	504	0.33	1	2	1	1.0	normal
udp	7160.45	42	1.0	1	1	1	0.0	udpflood
udp	0.76	42	1.0	1	1192	6	0.0	portscan
tcp	0.26	54	0.25	1	1088	1088	1.0	tcpsynflood
udp	7930.31	62	1.0	1	1	1	0.0	udpflood
icmp	138.59	1548	0.33	1	1	1	0.98	pingofdeath
tcp	0.66	54	0.25	1	383	383	1.0	tcpsynflood
icmp	1044.37	98	0.5	1	1	1	1.0	icmpflood
tcp	2.4	96	1.0	1	1	1	0.64	normal
icmp	331.73	98	1.0	1	1	1	1.0	icmpflood
icmp	0.79	98	0.85	13	1	1	1.0	ipsweep
icmp	0.75	98	0.86	22	1	1	1.0	ipsweep
icmp	0.95	98	0.85	14	1	1	1.0	ipsweep
icmp	321.71	42	0.33	1	1	1	1.0	icmpflood
tcp	0.88	54	0.5	1	350	350	1.0	tcpsynflood
tcp	0.92	74	0.2	1	695	1	1.0	portscan
udp	3535.89	77	1.0	1	1	1	0.0	udpflood
tcp	1.0	54	1.0	1	1	1	1.0	normal
tcp	0.97	93	0.33	1	33	1	1.0	portscan
tcp	0.28	54	0.33	1	2	1	1.0	normal
udp	1.15	42	0.17	1	533	2	0.0	portscan
tcp	1.65	1049	0.33	1	1	1	0.89	normal
tcp	0.41	74	0.33	1	845	1	0.5	portscan
icmp	0.64	98	0.85	8	1	1	1.0	ipsweep
tcp	0.21	54	0.2	1	346	346	1.0	tcpsynflood
udp	2191.74	106	0.2	1	1	1	0.0	udpflood
tcp	0.35	54	0.33	1	146	146	1.0	tcpsynflood
tcp	0.29	54	0.33	1	999	999	1.0	tcpsynflood
udp	4199.83	62	0.25	1	1	1	0.0	udpflood
icmp	0.41	67	1.0	9	1	1	1.0	ipsweep
tcp	0.58	54	0.5	1	560	560	1.0	tcpsynflood
tcp	0.11	54	1.0	1	108	108	1.0	tcpsynflood
tcp	0.91	509	1.0	1	1	1	1.0	normal
tcp	2.39	319	1.0	1	2	1	1.0	normal
udp	957.13	62	1.0	1	1	1	0.0	udpflood
tcp	0.3	54	0.2	1	128	128	1.0	tcpsynflood
tcp	0.3	54	0.33	1	381	381	1.0	tcpsynflood
icmp	2329.93	42	0.5	1	1	1	1.0	icmpflood
tcp	1.1	54	1.0	1	348	348	1.0	tcpsynflood
udp	0.1	113	1.0	1	23	1	1.0	normal
udp	0.17	167	1.0	2	11	1	1.0	normal
udp	6534.8	62	0.33	1	1	1	0.0	udpflood
udp	1103.57	94	1.0	1	1	1	0.0	udpflood
udp	0.08	378	1.0	1	23	1	1.0	normal
tcp	0.15	54	0.5	1	140	140	1.0	tcpsynflood
udp	4057.96	62	1.0	1	1	1	0.0	udpflood
udp	0.07	163	0.33	1	63	1	1.0	normal
tcp	0.6	54	0.5	1	670	670	1.0	tcpsynflood
icmp	1537.77	42	1.0	1	1	1	1.0	icmpflood
udp	1.03	42	0.5	1	1193	6	0.0	portscan
icmp	0.21	98	0.73	8	1	1	1.0	ipsweep
udp	0.1	143	0.33	1	67	1	1.0	normal
tcp	1.27	3231	1.0	1	4	1	1.0	normal
tcp	0.88	54	0.5	1	68	68	0.5	tcpsynflood
icmp	0.3	98	0.83	12	1	1	1.0	ipsweep
tcp	0.15	68	1.0	1	1	1	0.75	normal
tcp	0.29	74	1.0	1	93	2	1.0	portscan
udp	2214.92	42	0.33	1	1	1	0.0	udpflood
icmp	133.93	1424	1.0	1	1	1	1.0	pingofdeath
tcp	0.27	54	0.5	1	1262	1262	1.0	tcpsynflood
icmp	132.0	1511	1.0	1	1	1	1.0	pingofdeath
udp	386.71	56	1.0	1	1	1	0.0	udpflood
udp	2751.02	42	1.0	1	1	1	0.0	udpflood
icmp	96.53	98	0.67	2	1	1	1.0	icmpflood
icmp	0.49	98	0.82	11	1	1	1.0	ipsweep
tcp	1.17	54	1.0	1	112	112	1.0	tcpsynflood
icmp	14359.7	42	0.5	1	1	1	1.0	icmpflood
tcp	2.43	1573	1.0	1	1	1	0.86	normal
udp	3226.58	62	0.25	1	1	1	0.0	udpflood
udp	0.91	158	1.0	2	11	1	1.0	normal
icmp	1033.05	98	0.33	1	1	1	1.0	icmpflood
udp	9155.36	42	0.33	1	1	1	0.0	udpflood
tcp	0.34	74	1.0	1	513	1	1.0	portscan
icmp	0.39	98	0.83	17	1	1	1.0	ipsweep
icmp	2173.7	106	0.25	1	1	1	0.98	icmpflood
tcp	0.68	74	1.0	1	242	2	1.0	portscan
icmp	187.7	1572	1.0	1	1	1	1.0	pingofdeath
tcp	1.67	1476	0.33	1	4	1	0.96	normal
tcp	0.21	54	1.0	1	227	227	1.0	tcpsynflood
tcp	1.05	289	0.33	1	2	1	0.83	normal
tcp	0.53	74	0.5	1	148	1	1.0	portscan
icmp	0.17	98	0.82	17	1	1	1.0	ipsweep
udp	0.08	129	1.0	1	46	1	1.0	normal
icmp	12621.54	106	0.25	1	1	1	1.0	icmpflood
tcp	0.31	54	0.25	1	1546	1546	1.0	tcpsynflood
udp	0.22	122	1.0	1	14	1	1.0	normal
icmp	947.54	98	1.0	1	1	1	0.55	icmpflood
udp	9420.18	42	0.5	1	1	1	0.0	udpflood
udp	649.08	42	0.2	1	1	1	0.0	udpflood
tcp	0.24	266	1.0	1	2	1	1.0	normal
icmp	7856.5	42	0.12	1	1	1	0.98	icmpflood
tcp	6.68	1015	0.33	1	1	1	0.67	normal
udp	0.69	81	0.25	1	90	6	0.0	portscan
udp	1566.85	62	1.0	1	1	1	0.0	udpflood
tcp	0.87	430	0.33	1	4	1	0.92	normal
tcp	34.65	2481	1.0	1	1	1	0.78	normal
tcp	2.23	693	1.0	1	1	1	1.0	normal
udp	0.17	164	1.0	1	67	1	1.0	normal
icmp	95.48	1518	0.25	1	1	1	1.0	pingofdeath
icmp	3690.88	42	0.2	1	1	1	0.93	icmpflood
icmp	0.95	98	0.86	13	1	1	1.0	ipsweep
icmp	260.13	1576	0.2	1	1	1	1.0	pingofdeath
udp	13074.06	62	0.25	1	1	1	0.0	udpflood
tcp	0.43	54	0.25	1	98	98	1.0	tcpsynflood
udp	10004.47	62	0.17	1	1	1	0.0	udpflood
icmp	147.64	1527	1.0	1	1	1	1.0	pingofdeath
udp	0.76	42	0.5	1	310	5	0.0	portscan
tcp	0.21	526	0.5	1	3	1	1.0	normal
tcp	0.4	74	1.0	1	469	2	1.0	portscan
icmp	0.45	78	0.76	8	1	1	1.0	ipsweep
icmp	90.72	1394	0.33	1	1	1	0.99	pingofdeath
tcp	0.27	54	0.33	1	458	458	1.0	tcpsynflood
tcp	0.53	54	0.5	1	272	272	1.0	tcpsynflood
icmp	5560.07	42	1.0	1	1	1	0.97	icmpflood
icmp	70.03	1475	0.5	1	1	1	1.0	pingofdeath
tcp	4.08	2960	1.0	1	1	1	0.89	normal
tcp	0.43	54	1.0	1	598	598	1.0	tcpsynflood
icmp	0.63	98	0.92	15	1	1	1.0	ipsweep
tcp	0.45	54	0.25	1	355	355	1.0	tcpsynflood
icmp	268.23	42	1.0	1	1	1	0.85	icmpflood
udp	0.08	205	1.0	1	23	1	1.0	normal
udp	2817.28	62	0.5	1	1	1	0.0	udpflood
icmp	1.01	98	0.82	9	1	1	1.0	ipsweep
udp	0.05	130	0.33	1	67	1	1.0	normal
icmp	187.47	1387	1.0	1	1	1	1.0	pingofdeath
tcp	1.84	807	1.0	1	2	1	1.0	normal
tcp	0.07	54	1.0	1	2	1	1.0	normal
tcp	1.11	58	0.5	1	434	2	1.0	portscan
icmp	0.82	98	0.8	11	1	1	1.0	ipsweep
udp	0.18	104	1.0	1	29	1	1.0	normal
tcp	0.19	54	1.0	1	821	821	1.0	tcpsynflood
tcp	0.21	54	1.0	1	3	1	1.0	normal
icmp	143.57	1489	1.0	1	1	1	1.0	pingofdeath
icmp	0.89	75	1.0	8	1	1	1.0	ipsweep
icmp	11592.33	54	0.5	1	1	1	0.57	icmpflood
tcp	0.61	74	1.0	1	1132	1	1.0	portscan
tcp	7.44	1818	1.0	1	1	1	0.92	normal
tcp	0.88	105	1.0	1	2	1	1.0	normal
udp	0.78	42	1.0	1	388	3	0.0	portscan
[truncated: 3,919 more rows]
