# Supplementary material for: An intelligent zero trust secure framework for software defined networking
Source: PeerJ Comput Sci. 2023 Nov 17;9:e1674. doi: 10.7717/peerj-cs.1674 (PMC10703060; doi:10.7717/peerj-cs.1674)
Supplement: Supplemental Information 2 [file peerj-cs-09-1674-s002.zip › Code/CALSeq2Seq-master/ml-traning/datatest/test_icmpflood]

protocol	transfer_rate	avg_pkt_size	host_ratio	host_num	diff_port_num	diff_sport_num	opp_ratio	label
icmp	1750.69	79	0.25	1	1	1	1.0	icmpflood
icmp	3368.53	54	1.0	2	1	1	1.0	icmpflood
icmp	6849.39	42	1.0	1	1	1	0.85	icmpflood
icmp	1035.89	98	0.33	1	1	1	1.0	icmpflood
icmp	870.1	98	1.0	1	1	1	1.0	icmpflood
icmp	382.79	98	0.5	1	1	1	0.99	icmpflood
icmp	743.24	98	1.0	1	1	1	1.0	icmpflood
icmp	460.84	98	0.33	1	1	1	1.0	icmpflood
icmp	402.63	98	1.0	1	1	1	1.0	icmpflood
icmp	453.26	98	1.0	1	1	1	1.0	icmpflood
icmp	1166.01	98	0.5	1	1	1	1.0	icmpflood
icmp	283.54	98	0.12	1	1	1	0.92	icmpflood
icmp	123.79	98	1.0	1	1	1	0.97	icmpflood
icmp	906.88	98	0.5	2	1	1	1.0	icmpflood
icmp	1061.92	98	0.17	1	1	1	0.89	icmpflood
icmp	646.89	98	0.33	1	1	1	0.98	icmpflood
icmp	335.27	98	1.0	1	1	1	1.0	icmpflood
icmp	419.68	98	1.0	1	1	1	0.89	icmpflood
icmp	974.86	98	0.17	1	1	1	1.0	icmpflood
icmp	805.02	98	0.33	1	1	1	0.35	icmpflood
icmp	533.45	98	1.0	1	1	1	1.0	icmpflood
icmp	640.82	98	0.33	1	1	1	1.0	icmpflood
icmp	905.04	98	0.33	1	1	1	0.92	icmpflood
icmp	583.26	98	1.0	1	1	1	1.0	icmpflood
icmp	954.6	98	0.25	1	1	1	1.0	icmpflood
icmp	312.23	98	0.5	2	1	1	1.0	icmpflood
icmp	978.09	98	1.0	1	1	1	1.0	icmpflood
icmp	846.9	98	0.5	1	1	1	0.96	icmpflood
icmp	1097.89	98	0.5	1	1	1	1.0	icmpflood
icmp	291.38	98	0.25	2	1	1	1.0	icmpflood
icmp	392.39	98	1.0	1	1	1	1.0	icmpflood
icmp	629.79	98	0.33	1	1	1	0.99	icmpflood
icmp	932.65	98	0.25	1	1	1	1.0	icmpflood
icmp	1104.61	98	0.2	1	1	1	1.0	icmpflood
icmp	886.35	98	0.5	1	1	1	0.98	icmpflood
icmp	375.38	98	0.33	1	1	1	1.0	icmpflood
icmp	797.03	98	0.5	1	1	1	1.0	icmpflood
icmp	997.01	98	1.0	1	1	1	0.99	icmpflood
icmp	383.37	98	0.33	1	1	1	0.93	icmpflood
icmp	418.56	98	0.33	1	1	1	0.83	icmpflood
icmp	416.08	98	0.25	1	1	1	1.0	icmpflood
icmp	999.41	98	1.0	1	1	1	1.0	icmpflood
icmp	678.29	98	0.25	1	1	1	1.0	icmpflood
icmp	385.07	98	1.0	1	1	1	0.85	icmpflood
icmp	1131.95	98	1.0	1	1	1	0.15	icmpflood
icmp	1166.75	98	0.25	1	1	1	1.0	icmpflood
icmp	599.12	98	0.25	1	1	1	0.68	icmpflood
icmp	259.73	98	1.0	1	1	1	1.0	icmpflood
icmp	508.61	98	0.5	1	1	1	0.99	icmpflood
icmp	1052.86	98	0.25	1	1	1	1.0	icmpflood
icmp	953.14	98	1.0	1	1	1	1.0	icmpflood
icmp	315.43	98	1.0	1	1	1	1.0	icmpflood
icmp	681.41	98	1.0	1	1	1	0.98	icmpflood
icmp	1010.37	98	0.5	1	1	1	1.0	icmpflood
icmp	540.35	98	1.0	1	1	1	0.55	icmpflood
icmp	433.37	98	0.33	1	1	1	0.26	icmpflood
icmp	424.92	98	0.33	1	1	1	1.0	icmpflood
icmp	1094.33	98	0.5	1	1	1	1.0	icmpflood
icmp	1033.05	98	0.33	1	1	1	1.0	icmpflood
icmp	460.33	98	0.2	1	1	1	0.97	icmpflood
icmp	469.69	98	0.25	1	1	1	0.55	icmpflood
icmp	797.09	98	0.5	1	1	1	1.0	icmpflood
icmp	790.88	98	0.25	1	1	1	0.98	icmpflood
icmp	1018.59	98	1.0	1	1	1	1.0	icmpflood
icmp	352.71	98	1.0	1	1	1	1.0	icmpflood
icmp	1190.47	98	1.0	1	1	1	1.0	icmpflood
icmp	1048.28	98	0.33	1	1	1	1.0	icmpflood
icmp	1141.64	98	0.33	1	1	1	0.15	icmpflood
icmp	487.61	98	0.33	1	1	1	0.98	icmpflood
icmp	529.57	98	1.0	1	1	1	0.85	icmpflood
icmp	529.01	98	0.25	1	1	1	1.0	icmpflood
icmp	524.12	98	0.5	1	1	1	1.0	icmpflood
icmp	434.28	98	1.0	1	1	1	0.55	icmpflood
icmp	1076.08	98	1.0	1	1	1	0.97	icmpflood
icmp	573.52	98	0.5	1	1	1	1.0	icmpflood
icmp	632.33	98	0.25	1	1	1	1.0	icmpflood
icmp	1144.46	98	1.0	1	1	1	1.0	icmpflood
icmp	435.58	98	0.5	1	1	1	0.98	icmpflood
icmp	279.15	98	1.0	1	1	1	1.0	icmpflood
icmp	803.2	98	0.33	1	1	1	0.7	icmpflood
icmp	429.51	98	0.5	1	1	1	1.0	icmpflood
icmp	1195.2	98	1.0	1	1	1	0.81	icmpflood
icmp	855.57	98	0.25	1	1	1	0.98	icmpflood
icmp	350.58	98	1.0	1	1	1	0.66	icmpflood
icmp	449.85	98	0.33	1	1	1	0.95	icmpflood
icmp	832.06	98	0.33	1	1	1	1.0	icmpflood
icmp	1118.72	98	1.0	1	1	1	1.0	icmpflood
icmp	821.91	98	0.2	1	1	1	1.0	icmpflood
icmp	706.68	98	0.5	1	1	1	1.0	icmpflood
icmp	956.01	98	0.5	1	1	1	1.0	icmpflood
icmp	1156.45	98	0.5	1	1	1	1.0	icmpflood
icmp	817.79	98	0.5	1	1	1	1.0	icmpflood
icmp	1040.63	98	0.33	1	1	1	0.99	icmpflood
icmp	836.26	98	0.11	1	1	1	0.6	icmpflood
icmp	870.77	98	0.5	1	1	1	0.99	icmpflood
icmp	1198.81	98	0.25	1	1	1	1.0	icmpflood
icmp	464.66	98	0.25	1	1	1	1.0	icmpflood
icmp	413.66	98	0.33	1	1	1	0.99	icmpflood
icmp	469.76	98	0.17	1	1	1	0.89	icmpflood
icmp	331.73	98	1.0	1	1	1	1.0	icmpflood
icmp	407.48	98	1.0	1	1	1	0.77	icmpflood
icmp	356.56	98	1.0	1	1	1	0.92	icmpflood
icmp	1042.33	98	0.5	1	1	1	1.0	icmpflood
icmp	387.74	98	1.0	1	1	1	0.83	icmpflood
icmp	940.48	98	0.25	1	1	1	0.5	icmpflood
icmp	1194.75	98	0.33	1	1	1	1.0	icmpflood
icmp	800.37	98	1.0	1	1	1	0.99	icmpflood
icmp	266.88	98	0.25	1	1	1	1.0	icmpflood
icmp	1148.65	98	1.0	1	1	1	1.0	icmpflood
icmp	857.79	98	0.5	1	1	1	1.0	icmpflood
icmp	736.94	98	0.33	1	1	1	1.0	icmpflood
icmp	444.75	98	0.5	1	1	1	0.97	icmpflood
icmp	274.92	98	0.33	1	1	1	1.0	icmpflood
icmp	448.45	98	0.25	1	1	1	1.0	icmpflood
icmp	891.2	98	0.5	1	1	1	1.0	icmpflood
icmp	721.84	98	1.0	1	1	1	0.86	icmpflood
icmp	502.92	98	0.5	1	1	1	1.0	icmpflood
icmp	610.75	98	1.0	1	1	1	0.99	icmpflood
icmp	1063.67	98	0.33	1	1	1	1.0	icmpflood
icmp	358.01	98	1.0	1	1	1	0.93	icmpflood
icmp	707.87	98	0.5	1	1	1	1.0	icmpflood
icmp	505.7	98	0.5	1	1	1	1.0	icmpflood
icmp	451.09	98	0.33	1	1	1	0.95	icmpflood
icmp	576.39	98	0.12	1	1	1	0.92	icmpflood
icmp	758.84	98	0.25	1	1	1	1.0	icmpflood
icmp	438.38	98	0.25	1	1	1	1.0	icmpflood
icmp	1138.45	98	0.25	1	1	1	1.0	icmpflood
icmp	947.54	98	1.0	1	1	1	0.55	icmpflood
icmp	672.53	98	1.0	2	1	1	1.0	icmpflood
icmp	875.69	98	1.0	1	1	1	0.98	icmpflood
icmp	1087.13	98	1.0	1	1	1	0.98	icmpflood
icmp	922.49	98	0.2	1	1	1	0.96	icmpflood
icmp	406.02	98	0.25	1	1	1	1.0	icmpflood
icmp	342.22	98	0.33	1	1	1	0.98	icmpflood
icmp	558.31	98	0.2	1	1	1	0.63	icmpflood
icmp	556.45	98	0.33	1	1	1	1.0	icmpflood
icmp	763.56	98	0.33	1	1	1	1.0	icmpflood
icmp	282.2	98	0.33	1	1	1	0.98	icmpflood
icmp	7262.51	42	0.5	1	1	1	1.0	icmpflood
icmp	5350.73	42	1.0	1	1	1	0.51	icmpflood
icmp	13288.01	42	1.0	1	1	1	1.0	icmpflood
icmp	16626.43	54	0.5	2	1	1	1.0	icmpflood
icmp	2078.99	62	0.5	1	1	1	0.99	icmpflood
icmp	5361.9	42	0.5	1	1	1	0.99	icmpflood
icmp	14911.24	106	0.33	1	1	1	1.0	icmpflood
icmp	14050.32	106	1.0	1	1	1	1.0	icmpflood
icmp	2333.99	42	0.25	1	1	1	1.0	icmpflood
icmp	406.24	42	0.25	1	1	1	0.98	icmpflood
icmp	14457.85	42	0.5	1	1	1	1.0	icmpflood
icmp	13392.65	42	1.0	1	1	1	0.52	icmpflood
icmp	7219.6	106	1.0	2	1	1	1.0	icmpflood
icmp	8212.33	42	0.5	1	1	1	1.0	icmpflood
icmp	4383.98	42	0.5	1	1	1	1.0	icmpflood
icmp	5494.89	42	0.2	1	1	1	0.63	icmpflood
icmp	14545.47	42	0.33	1	1	1	0.85	icmpflood
icmp	14259.06	42	0.33	1	1	1	1.0	icmpflood
icmp	7076.94	42	0.25	1	1	1	1.0	icmpflood
icmp	16429.84	42	1.0	1	1	1	1.0	icmpflood
icmp	870.53	106	0.5	1	1	1	1.0	icmpflood
icmp	10535.33	98	1.0	1	1	1	0.99	icmpflood
icmp	5560.07	42	1.0	1	1	1	0.97	icmpflood
icmp	7379.72	106	1.0	1	1	1	1.0	icmpflood
icmp	2586.88	42	1.0	1	1	1	0.89	icmpflood
icmp	2684.94	42	0.5	1	1	1	1.0	icmpflood
icmp	10564.2	42	0.33	1	1	1	1.0	icmpflood
icmp	1139.1	106	0.33	1	1	1	1.0	icmpflood
icmp	11584.64	106	0.25	1	1	1	1.0	icmpflood
icmp	12900.33	42	1.0	1	1	1	1.0	icmpflood
icmp	13333.48	42	0.33	1	1	1	0.85	icmpflood
icmp	16307.89	42	1.0	1	1	1	0.35	icmpflood
icmp	15283.65	79	0.5	1	1	1	1.0	icmpflood
icmp	16015.5	42	0.5	1	1	1	1.0	icmpflood
icmp	10188.6	42	0.25	1	1	1	1.0	icmpflood
icmp	4308.29	42	1.0	1	1	1	1.0	icmpflood
icmp	8573.34	42	0.25	1	1	1	0.88	icmpflood
icmp	11208.06	42	0.5	1	1	1	0.75	icmpflood
icmp	5698.02	42	0.25	1	1	1	0.89	icmpflood
icmp	8370.9	42	0.12	1	1	1	0.97	icmpflood
icmp	8443.05	42	0.25	1	1	1	1.0	icmpflood
icmp	5598.62	42	0.33	1	1	1	1.0	icmpflood
icmp	6744.59	106	0.33	1	1	1	0.98	icmpflood
icmp	11592.33	54	0.5	1	1	1	0.57	icmpflood
icmp	1607.51	52	1.0	1	1	1	1.0	icmpflood
icmp	2745.07	106	0.25	1	1	1	1.0	icmpflood
icmp	4166.28	79	0.33	1	1	1	1.0	icmpflood
icmp	7618.34	98	0.33	1	1	1	0.99	icmpflood
icmp	13401.54	77	0.33	1	1	1	0.99	icmpflood
icmp	3140.31	42	0.5	1	1	1	1.0	icmpflood
icmp	6671.65	42	0.5	1	1	1	1.0	icmpflood
icmp	8459.92	42	0.33	1	1	1	1.0	icmpflood
icmp	3524.69	42	0.5	1	1	1	1.0	icmpflood
icmp	13570.89	106	0.2	1	1	1	0.98	icmpflood
icmp	14050.14	42	0.33	1	1	1	1.0	icmpflood
icmp	13753.24	55	0.5	1	1	1	0.53	icmpflood
icmp	14033.09	90	0.25	1	1	1	1.0	icmpflood
icmp	5957.63	55	1.0	1	1	1	0.63	icmpflood
icmp	3561.75	42	0.33	1	1	1	0.98	icmpflood
icmp	11316.99	106	0.25	1	1	1	1.0	icmpflood
icmp	3316.57	79	0.33	1	1	1	1.0	icmpflood
icmp	2456.7	106	0.33	1	1	1	1.0	icmpflood
icmp	3922.4	42	0.25	1	1	1	1.0	icmpflood
icmp	12289.2	106	0.5	1	1	1	0.98	icmpflood
icmp	4213.56	42	0.17	1	1	1	0.89	icmpflood
icmp	15688.27	42	0.17	1	1	1	0.82	icmpflood
icmp	13413.08	42	1.0	1	1	1	1.0	icmpflood
icmp	1155.86	42	0.5	1	1	1	1.0	icmpflood
icmp	10400.65	42	0.5	1	1	1	1.0	icmpflood
icmp	16684.11	42	0.25	1	1	1	1.0	icmpflood
icmp	16292.66	42	1.0	1	1	1	0.89	icmpflood
icmp	9461.8	52	0.25	1	1	1	1.0	icmpflood
icmp	16159.17	72	0.25	1	1	1	0.99	icmpflood
icmp	2816.78	42	0.33	1	1	1	1.0	icmpflood
icmp	8946.39	42	1.0	1	1	1	1.0	icmpflood
icmp	5747.96	106	1.0	1	1	1	1.0	icmpflood
icmp	10563.31	42	0.33	1	1	1	1.0	icmpflood
icmp	10110.39	54	0.25	1	1	1	0.67	icmpflood
icmp	14242.15	42	0.25	1	1	1	1.0	icmpflood
icmp	9959.41	42	0.2	1	1	1	0.26	icmpflood
icmp	1303.05	42	0.33	1	1	1	1.0	icmpflood
icmp	3694.95	42	0.12	1	1	1	0.92	icmpflood
icmp	4605.47	42	1.0	1	1	1	0.83	icmpflood
icmp	13957.5	42	0.25	1	1	1	0.96	icmpflood
icmp	5162.78	42	0.5	1	1	1	1.0	icmpflood
icmp	9596.41	42	0.25	1	1	1	0.95	icmpflood
icmp	7731.31	42	0.25	1	1	1	0.45	icmpflood
icmp	14272.32	42	0.33	1	1	1	0.91	icmpflood
icmp	7749.07	42	1.0	1	1	1	1.0	icmpflood
icmp	1392.7	42	0.17	1	1	1	0.8	icmpflood
icmp	825.35	42	1.0	1	1	1	0.96	icmpflood
icmp	7526.55	90	0.5	1	1	1	1.0	icmpflood
icmp	803.2	42	0.17	1	1	1	0.89	icmpflood
icmp	2220.32	106	0.33	1	1	1	0.99	icmpflood
icmp	1319.88	42	0.5	1	1	1	1.0	icmpflood
icmp	14519.19	42	1.0	1	1	1	0.89	icmpflood
icmp	11154.21	62	0.5	1	1	1	0.98	icmpflood
icmp	7135.58	42	0.25	1	1	1	1.0	icmpflood
icmp	12385.84	42	0.5	1	1	1	1.0	icmpflood
icmp	8103.77	106	0.5	1	1	1	0.98	icmpflood
icmp	3781.62	52	0.25	1	1	1	1.0	icmpflood
icmp	10405.43	42	1.0	1	1	1	0.99	icmpflood
icmp	16787.42	42	0.25	1	1	1	1.0	icmpflood
icmp	14185.22	42	0.17	1	1	1	0.5	icmpflood
icmp	6760.79	106	0.33	1	1	1	1.0	icmpflood
icmp	12145.46	42	0.25	1	1	1	1.0	icmpflood
icmp	14359.7	42	0.5	1	1	1	1.0	icmpflood
icmp	9209.25	42	0.33	1	1	1	0.92	icmpflood
icmp	9803.76	42	0.5	1	1	1	1.0	icmpflood
icmp	654.36	55	1.0	1	1	1	0.63	icmpflood
icmp	8013.81	106	0.5	1	1	1	0.98	icmpflood
icmp	14883.84	42	0.2	1	1	1	0.96	icmpflood
icmp	659.05	42	0.5	1	1	1	0.99	icmpflood
icmp	10433.82	42	0.5	1	1	1	1.0	icmpflood
icmp	8800.84	42	0.2	1	1	1	0.83	icmpflood
icmp	3675.03	42	0.12	1	1	1	0.94	icmpflood
icmp	7817.89	42	0.33	1	1	1	0.98	icmpflood
icmp	13178.8	42	0.5	1	1	1	1.0	icmpflood
icmp	5833.65	106	1.0	2	1	1	1.0	icmpflood
icmp	11089.98	42	0.25	1	1	1	0.99	icmpflood
icmp	5876.73	42	1.0	1	1	1	1.0	icmpflood
icmp	7372.43	106	1.0	1	1	1	1.0	icmpflood
icmp	15766.12	106	1.0	1	1	1	1.0	icmpflood
icmp	11722.59	42	0.5	1	1	1	1.0	icmpflood
icmp	2350.54	42	1.0	1	1	1	1.0	icmpflood
icmp	2781.2	42	1.0	1	1	1	0.8	icmpflood
icmp	6505.4	42	1.0	1	1	1	1.0	icmpflood
icmp	4184.28	42	1.0	1	1	1	0.97	icmpflood
icmp	16002.03	42	0.33	1	1	1	1.0	icmpflood
icmp	6806.02	42	0.33	1	1	1	1.0	icmpflood
icmp	16055.74	54	0.17	1	1	1	1.0	icmpflood
icmp	10208.81	42	0.5	1	1	1	1.0	icmpflood
icmp	11847.08	42	0.17	1	1	1	0.82	icmpflood
icmp	16240.15	82	0.5	2	1	1	1.0	icmpflood
icmp	14842.68	42	0.5	1	1	1	1.0	icmpflood
icmp	13467.41	82	0.33	1	1	1	1.0	icmpflood
icmp	5262.31	42	0.25	1	1	1	1.0	icmpflood
icmp	12771.11	42	0.33	1	1	1	1.0	icmpflood
icmp	15545.3	42	0.25	1	1	1	1.0	icmpflood
icmp	484.34	42	0.25	1	1	1	1.0	icmpflood
icmp	11226.79	42	0.25	1	1	1	0.99	icmpflood
icmp	3519.75	106	1.0	1	1	1	1.0	icmpflood
icmp	8778.96	42	0.33	1	1	1	0.21	icmpflood
icmp	5253.6	106	0.33	1	1	1	1.0	icmpflood
icmp	15546.39	42	0.33	1	1	1	0.7	icmpflood
icmp	7832.32	90	0.25	1	1	1	1.0	icmpflood
icmp	6495.95	42	0.33	1	1	1	0.99	icmpflood
icmp	5222.42	42	0.25	1	1	1	0.94	icmpflood
icmp	15381.66	42	1.0	1	1	1	1.0	icmpflood
icmp	10994.46	42	0.5	1	1	1	1.0	icmpflood
icmp	15096.46	42	1.0	1	1	1	0.99	icmpflood
icmp	8776.05	42	1.0	1	1	1	1.0	icmpflood
icmp	15135.35	90	0.25	1	1	1	1.0	icmpflood
icmp	7856.5	42	0.12	1	1	1	0.98	icmpflood
icmp	4549.93	42	0.5	1	1	1	1.0	icmpflood
icmp	8932.56	42	0.5	1	1	1	1.0	icmpflood
icmp	1938.38	42	0.14	1	1	1	1.0	icmpflood
icmp	3551.55	42	0.5	1	1	1	0.79	icmpflood
icmp	86078.24	42	0.50	1	1	1	1.00	icmpflood
icmp	89609.69	42	0.50	1	1	1	1.00	icmpflood
icmp	89033.83	42	0.50	1	1	1	1.00	icmpflood
icmp	92137.35	42	0.50	1	1	1	1.00	icmpflood
icmp	91437.98	42	0.50	1	1	1	1.00	icmpflood
icmp	87431.48	42	0.50	1	1	1	1.00	icmpflood
icmp	83845.24	42	0.50	1	1	1	1.00	icmpflood
icmp	80413.95	42	0.50	1	1	1	1.00	icmpflood
icmp	77298.83	42	0.50	1	1	1	1.00	icmpflood
icmp	74432.60	42	0.50	1	1	1	1.00	icmpflood
icmp	71719.06	42	0.50	1	1	1	1.00	icmpflood
icmp	69290.92	42	0.50	1	1	1	1.00	icmpflood
icmp	66960.16	42	0.50	1	1	1	1.00	icmpflood
icmp	64783.61	42	0.50	1	1	1	1.00	icmpflood
icmp	62767.62	42	0.50	1	1	1	1.00	icmpflood
icmp	60899.89	42	0.50	1	1	1	1.00	icmpflood
icmp	59075.41	42	0.50	1	1	1	1.00	icmpflood
icmp	118428.00	42	0.20	1	1	1	1.00	icmpflood
icmp	119376.68	42	0.20	1	1	1	1.00	icmpflood
icmp	120061.91	42	0.20	1	1	1	1.00	icmpflood
icmp	118149.18	42	0.20	1	1	1	1.00	icmpflood
icmp	118384.55	42	0.20	1	1	1	1.00	icmpflood
icmp	75411.62	42	0.20	1	1	1	1.00	icmpflood
icmp	73650.58	42	0.20	1	1	1	1.00	icmpflood
icmp	71930.51	42	0.17	1	1	1	1.00	icmpflood
icmp	70129.46	42	0.17	1	1	1	1.00	icmpflood
icmp	68582.50	42	0.17	1	1	1	1.00	icmpflood
icmp	67121.18	42	0.17	1	1	1	1.00	icmpflood
icmp	65745.50	42	0.17	1	1	1	0.00	icmpflood
icmp	12379.16	106	0.33	1	1	1	1.00	icmpflood
icmp	12197.20	106	0.33	1	1	1	1.00	icmpflood
icmp	12782.36	106	0.33	1	1	1	1.00	icmpflood
icmp	12584.90	106	0.33	1	1	1	1.00	icmpflood
icmp	12866.89	106	0.33	1	1	1	1.00	icmpflood
icmp	13078.28	106	0.33	1	1	1	1.00	icmpflood
icmp	12785.68	106	0.33	1	1	1	1.00	icmpflood
icmp	12681.49	106	0.33	1	1	1	1.00	icmpflood
icmp	12837.17	106	0.33	1	1	1	1.00	icmpflood
icmp	12705.63	106	0.33	1	1	1	1.00	icmpflood
icmp	12958.53	106	0.33	1	1	1	1.00	icmpflood
icmp	13216.76	106	0.33	1	1	1	1.00	icmpflood
icmp	13046.10	106	0.33	1	1	1	1.00	icmpflood
icmp	12661.76	106	0.25	1	1	1	1.00	icmpflood
icmp	12358.47	106	0.25	1	1	1	1.00	icmpflood
icmp	12464.19	106	0.25	1	1	1	1.00	icmpflood
icmp	12341.27	106	0.25	1	1	1	1.00	icmpflood
icmp	12478.50	106	0.25	1	1	1	1.00	icmpflood
icmp	12621.54	106	0.25	1	1	1	1.00	icmpflood
icmp	12515.77	106	0.25	1	1	1	1.00	icmpflood
icmp	12399.94	106	0.25	1	1	1	1.00	icmpflood
icmp	12571.69	106	0.25	1	1	1	1.00	icmpflood
icmp	12675.33	106	0.20	1	1	1	1.00	icmpflood
icmp	12820.20	106	0.20	1	1	1	1.00	icmpflood
icmp	12736.25	106	0.20	1	1	1	1.00	icmpflood
icmp	12904.77	106	0.20	1	1	1	1.00	icmpflood
icmp	3670.22	106	0.33	1	1	1	1.00	icmpflood
icmp	3593.98	106	0.50	1	1	1	1.00	icmpflood
icmp	6195.08	106	0.50	1	1	1	1.00	icmpflood
icmp	6438.49	106	0.50	1	1	1	1.00	icmpflood
icmp	5601.96	106	0.50	1	1	1	1.00	icmpflood
icmp	5080.91	106	0.50	1	1	1	1.00	icmpflood
icmp	4790.89	106	0.50	1	1	1	1.00	icmpflood
icmp	5039.72	106	0.50	1	1	1	1.00	icmpflood
icmp	4774.94	106	0.50	1	1	1	1.00	icmpflood
icmp	5236.67	106	0.50	1	1	1	1.00	icmpflood
icmp	5083.33	106	0.50	1	1	1	1.00	icmpflood
icmp	4765.74	106	0.50	1	1	1	1.00	icmpflood
icmp	4588.85	106	0.33	1	1	1	1.00	icmpflood
icmp	4921.89	106	0.33	1	1	1	1.00	icmpflood
icmp	5000.32	106	0.33	1	1	1	1.00	icmpflood
icmp	5399.16	106	0.33	1	1	1	1.00	icmpflood
icmp	5302.80	106	0.33	1	1	1	1.00	icmpflood
icmp	5305.94	106	0.33	1	1	1	1.00	icmpflood
icmp	5172.72	106	0.25	1	1	1	1.00	icmpflood
icmp	5154.25	106	0.25	1	1	1	1.00	icmpflood
icmp	5094.89	106	0.25	1	1	1	1.00	icmpflood
icmp	5189.67	106	0.25	1	1	1	1.00	icmpflood
icmp	5232.65	106	0.25	1	1	1	1.00	icmpflood
icmp	5388.20	106	0.25	1	1	1	1.00	icmpflood
icmp	5464.94	106	0.25	1	1	1	1.00	icmpflood
icmp	5637.97	106	0.25	1	1	1	1.00	icmpflood
icmp	5894.45	106	0.25	1	1	1	1.00	icmpflood
icmp	5712.71	106	0.25	1	1	1	1.00	icmpflood
icmp	5528.39	106	0.25	1	1	1	1.00	icmpflood
icmp	5340.08	106	0.25	1	1	1	1.00	icmpflood
icmp	7215.68	42	0.12	1	1	1	0.99	icmpflood
icmp	8482.38	42	0.12	1	1	1	0.93	icmpflood
icmp	7022.6	42	0.12	1	1	1	0.99	icmpflood
icmp	8125.92	42	0.12	1	1	1	0.93	icmpflood
icmp	6824.37	42	0.12	1	1	1	0.99	icmpflood
icmp	469.69	98	0.25	1	1	1	0.55	icmpflood
icmp	797.09	98	0.5	1	1	1	1.0	icmpflood
icmp	790.88	98	0.25	1	1	1	0.98	icmpflood
icmp	1018.59	98	1.0	1	1	1	1.0	icmpflood
icmp	352.71	98	1.0	1	1	1	1.0	icmpflood
icmp	1190.47	98	1.0	1	1	1	1.0	icmpflood
icmp	1048.28	98	0.33	1	1	1	1.0	icmpflood
icmp	1141.64	98	0.33	1	1	1	0.15	icmpflood
icmp	487.61	98	0.33	1	1	1	0.98	icmpflood
icmp	529.57	98	1.0	1	1	1	0.85	icmpflood
icmp	529.01	98	0.25	1	1	1	1.0	icmpflood
icmp	524.12	98	0.5	1	1	1	1.0	icmpflood
icmp	434.28	98	1.0	1	1	1	0.55	icmpflood
icmp	1076.08	98	1.0	1	1	1	0.97	icmpflood
icmp	573.52	98	0.5	1	1	1	1.0	icmpflood
icmp	279.15	98	1.0	1	1	1	1.0	icmpflood
icmp	803.2	98	0.33	1	1	1	0.7	icmpflood
icmp	429.51	98	0.5	1	1	1	1.0	icmpflood
icmp	1195.2	98	1.0	1	1	1	0.81	icmpflood
icmp	855.57	98	0.25	1	1	1	0.98	icmpflood
icmp	350.58	98	1.0	1	1	1	0.66	icmpflood
icmp	832.06	98	0.33	1	1	1	1.0	icmpflood
icmp	1118.72	98	1.0	1	1	1	1.0	icmpflood
icmp	821.91	98	0.2	1	1	1	1.0	icmpflood
icmp	706.68	98	0.5	1	1	1	1.0	icmpflood
icmp	956.01	98	0.5	1	1	1	1.0	icmpflood
icmp	1156.45	98	0.5	1	1	1	1.0	icmpflood
icmp	817.79	98	0.5	1	1	1	1.0	icmpflood
icmp	1040.63	98	0.33	1	1	1	0.99	icmpflood
icmp	836.26	98	0.11	1	1	1	0.6	icmpflood
icmp	870.77	98	0.5	1	1	1	0.99	icmpflood
icmp	1198.81	98	0.25	1	1	1	1.0	icmpflood
icmp	464.66	98	0.25	1	1	1	1.0	icmpflood
icmp	413.66	98	0.33	1	1	1	0.99	icmpflood
icmp	469.76	98	0.17	1	1	1	0.89	icmpflood
icmp	331.73	98	1.0	1	1	1	1.0	icmpflood
icmp	407.48	98	1.0	1	1	1	0.77	icmpflood
icmp	356.56	98	1.0	1	1	1	0.92	icmpflood
icmp	1042.33	98	0.5	1	1	1	1.0	icmpflood
icmp	387.74	98	1.0	1	1	1	0.83	icmpflood
icmp	940.48	98	0.25	1	1	1	0.5	icmpflood
icmp	4261.13	42	0.2	1	1	1	1.0	icmpflood
icmp	3690.88	42	0.2	1	1	1	0.93	icmpflood
icmp	4064.25	42	0.2	1	1	1	1.0	icmpflood
icmp	3402.25	42	0.2	1	1	1	0.93	icmpflood
icmp	4191.45	42	0.2	1	1	1	1.0	icmpflood
icmp	2471.53	42	0.2	1	1	1	0.93	icmpflood
icmp	3529.01	42	0.2	1	1	1	1.0	icmpflood
icmp	76.97	42	0.2	1	1	1	1.0	icmpflood
icmp	174.06	42	0.2	1	1	1	0.93	icmpflood
icmp	2761.59	98	0.2	1	1	1	1.0	icmpflood
icmp	151.06	98	0.2	1	1	1	0.93	icmpflood
icmp	2487.02	42	0.2	1	1	1	1.0	icmpflood
icmp	1599.41	42	0.2	1	1	1	0.93	icmpflood
icmp	129.22	42	0.2	1	1	1	1.0	icmpflood
icmp	213.74	42	0.2	1	1	1	1.0	icmpflood
icmp	20.7	42	0.2	1	1	1	1.0	icmpflood
icmp	120.89	42	0.2	1	1	1	0.99	icmpflood
icmp	214.88	42	0.2	1	1	1	1.0	icmpflood
icmp	564.55	42	0.2	1	1	1	1.0	icmpflood
icmp	312.65	42	0.2	1	1	1	1.0	icmpflood
icmp	586.21	42	0.2	1	1	1	1.0	icmpflood
icmp	347.03	42	0.2	1	1	1	1.0	icmpflood
icmp	558.2	42	0.2	1	1	1	1.0	icmpflood
icmp	320.43	42	0.2	1	1	1	1.0	icmpflood
icmp	20.66	98	1.0	1	1	1	0.55	icmpflood
icmp	446.5	98	1.0	1	1	1	0.97	icmpflood
icmp	619.09	98	1.0	1	1	1	1.0	icmpflood
icmp	52.24	98	0.5	1	1	1	1.0	icmpflood
icmp	986.87	98	1.0	1	1	1	1.0	icmpflood
icmp	1014.21	98	0.33	1	1	1	0.7	icmpflood
icmp	1101.33	98	0.25	1	1	1	0.98	icmpflood
icmp	752.68	98	1.0	1	1	1	0.66	icmpflood
icmp	573.55	98	0.33	1	1	1	0.95	icmpflood
icmp	266.2	98	1.0	1	1	1	1.0	icmpflood
icmp	932.17	98	0.2	1	1	1	1.0	icmpflood
icmp	1044.37	98	0.5	1	1	1	1.0	icmpflood
icmp	682.99	98	0.5	1	1	1	1.0	icmpflood
icmp	585.74	98	1.0	1	1	1	1.0	icmpflood
icmp	1176.03	98	0.5	1	1	1	1.0	icmpflood
icmp	144.19	42	0.2	1	1	1	1.0	icmpflood
icmp	128.88	42	0.2	1	1	1	1.0	icmpflood
icmp	75.36	42	0.2	1	1	1	1.0	icmpflood
icmp	60.39	98	0.33	1	1	1	1.00	icmpflood
icmp	60.22	98	0.33	1	1	1	1.00	icmpflood
icmp	96.53	98	0.67	2	1	1	1.00	icmpflood
icmp	95.55	98	0.67	2	1	1	1.00	icmpflood
icmp	94.75	98	0.67	2	1	1	1.00	icmpflood
icmp	93.33	98	0.67	2	1	1	1.00	icmpflood
icmp	2375.95	42	1.0	1	1	1	0.86	icmpflood
icmp	2361.27	42	1.0	1	1	1	0.82	icmpflood
icmp	1891.21	106	0.2	1	1	1	0.98	icmpflood
icmp	503.98	42	1.0	1	1	1	1.0	icmpflood
icmp	2224.71	42	0.33	1	1	1	0.85	icmpflood
icmp	2332.25	42	1.0	1	1	1	0.15	icmpflood
icmp	1667.21	62	1.0	1	1	1	1.0	icmpflood
icmp	1429.8	106	1.0	1	1	1	1.0	icmpflood
icmp	1525.81	42	0.5	1	1	1	1.0	icmpflood
icmp	2561.46	54	0.25	2	1	1	1.0	icmpflood
icmp	498.14	42	0.25	1	1	1	0.99	icmpflood
icmp	1040.76	42	0.5	1	1	1	1.0	icmpflood
icmp	1557.59	42	0.17	1	1	1	0.89	icmpflood
icmp	2650.22	106	0.25	1	1	1	1.0	icmpflood
icmp	1806.37	42	0.33	1	1	1	1.0	icmpflood
icmp	1941.35	73	1.0	1	1	1	1.0	icmpflood
icmp	408.56	42	0.5	1	1	1	0.99	icmpflood
icmp	1418.07	106	0.17	1	1	1	1.0	icmpflood
icmp	2300.33	106	0.33	1	1	1	1.0	icmpflood
icmp	683.56	42	0.33	1	1	1	1.0	icmpflood
icmp	1044.33	90	1.0	1	1	1	1.0	icmpflood
icmp	2647.75	42	1.0	1	1	1	1.0	icmpflood
icmp	944.8	42	0.12	1	1	1	0.92	icmpflood
icmp	357.97	42	1.0	1	1	1	0.97	icmpflood
icmp	1659.83	82	0.5	2	1	1	1.0	icmpflood
icmp	2345.42	42	1.0	1	1	1	0.89	icmpflood
icmp	1672.39	42	0.33	1	1	1	0.98	icmpflood
icmp	1049.34	106	1.0	1	1	1	1.0	icmpflood
icmp	370.24	42	0.17	1	1	1	0.89	icmpflood
icmp	1144.55	106	0.17	1	1	1	1.0	icmpflood
icmp	2055.4	42	0.33	1	1	1	0.35	icmpflood
icmp	1711.63	42	0.25	1	1	1	1.0	icmpflood
icmp	1400.88	42	0.33	1	1	1	1.0	icmpflood
icmp	1193.5	42	0.33	1	1	1	0.92	icmpflood
icmp	1229.42	42	1.0	1	1	1	1.0	icmpflood
icmp	440.49	42	0.25	1	1	1	1.0	icmpflood
icmp	2176.92	82	0.5	2	1	1	1.0	icmpflood
icmp	631.56	106	1.0	1	1	1	1.0	icmpflood
icmp	2234.13	42	0.5	1	1	1	0.96	icmpflood
icmp	1811.45	42	0.5	1	1	1	1.0	icmpflood
icmp	2015.56	54	0.25	2	1	1	1.0	icmpflood
icmp	1338.3	79	0.25	1	1	1	1.0	icmpflood
icmp	1710.19	42	0.33	1	1	1	0.99	icmpflood
icmp	499.09	42	0.25	1	1	1	1.0	icmpflood
icmp	605.21	42	0.2	1	1	1	1.0	icmpflood
icmp	1769.41	106	0.5	1	1	1	0.98	icmpflood
icmp	343.77	42	0.33	1	1	1	1.0	icmpflood
icmp	836.4	42	0.5	1	1	1	1.0	icmpflood
icmp	2023.05	42	0.5	1	1	1	0.99	icmpflood
icmp	1608.89	42	0.33	1	1	1	0.93	icmpflood
icmp	1481.16	42	0.33	1	1	1	0.83	icmpflood
icmp	1941.43	42	0.25	1	1	1	1.0	icmpflood
icmp	1096.77	42	0.25	1	1	1	1.0	icmpflood
icmp	1682.89	42	0.25	1	1	1	1.0	icmpflood
icmp	268.23	42	1.0	1	1	1	0.85	icmpflood
icmp	1098.84	42	1.0	1	1	1	0.15	icmpflood
icmp	1366.36	42	0.25	1	1	1	1.0	icmpflood
icmp	1113.6	54	0.25	1	1	1	0.68	icmpflood
icmp	1630.91	42	1.0	1	1	1	1.0	icmpflood
icmp	1664.08	42	0.5	1	1	1	0.99	icmpflood
icmp	662.94	42	1.0	1	1	1	1.0	icmpflood
icmp	916.71	42	0.33	1	1	1	1.0	icmpflood
icmp	981.96	42	1.0	1	1	1	1.0	icmpflood
icmp	778.22	106	0.2	1	1	1	0.98	icmpflood
icmp	477.55	42	0.5	1	1	1	1.0	icmpflood
icmp	1754.7	106	1.0	1	1	1	0.55	icmpflood
icmp	1669.4	42	0.33	1	1	1	0.26	icmpflood
icmp	1621.14	42	0.33	1	1	1	1.0	icmpflood
icmp	1392.98	42	1.0	1	1	1	1.0	icmpflood
icmp	2467.04	106	0.33	1	1	1	1.0	icmpflood
icmp	1237.12	106	1.0	1	1	1	0.97	icmpflood
icmp	1043.69	106	0.25	1	1	1	0.55	icmpflood
icmp	1550.12	42	1.0	1	1	1	1.0	icmpflood
icmp	2009.25	42	0.25	1	1	1	0.98	icmpflood
icmp	1414.29	42	1.0	1	1	1	1.0	icmpflood
icmp	392.58	106	1.0	1	1	1	1.0	icmpflood
icmp	1101.19	42	1.0	1	1	1	1.0	icmpflood
icmp	1870.72	42	0.33	1	1	1	1.0	icmpflood
icmp	2166.3	42	0.33	1	1	1	0.15	icmpflood
icmp	662.24	106	0.33	1	1	1	0.98	icmpflood
icmp	1233.0	42	1.0	1	1	1	0.85	icmpflood
icmp	321.64	42	0.25	1	1	1	1.0	icmpflood
icmp	2399.48	42	1.0	1	1	1	1.0	icmpflood
icmp	654.01	42	1.0	1	1	1	0.55	icmpflood
icmp	787.42	42	1.0	1	1	1	0.97	icmpflood
icmp	2255.98	42	0.5	1	1	1	1.0	icmpflood
icmp	947.41	42	0.25	1	1	1	1.0	icmpflood
icmp	1760.42	79	0.25	1	1	1	1.0	icmpflood
icmp	389.63	106	0.5	1	1	1	0.98	icmpflood
icmp	1751.48	106	1.0	1	1	1	1.0	icmpflood
icmp	984.26	42	0.33	1	1	1	0.7	icmpflood
icmp	718.96	42	0.5	1	1	1	1.0	icmpflood
icmp	652.89	42	1.0	1	1	1	0.81	icmpflood
icmp	317.09	106	0.25	1	1	1	0.98	icmpflood
icmp	2168.73	42	1.0	1	1	1	0.66	icmpflood
icmp	2053.52	42	1.0	1	1	1	0.95	icmpflood
icmp	2438.44	74	1.0	1	1	1	1.0	icmpflood
icmp	2629.98	42	1.0	1	1	1	1.0	icmpflood
icmp	1718.84	42	0.2	1	1	1	1.0	icmpflood
icmp	481.08	42	0.5	1	1	1	1.0	icmpflood
icmp	2066.93	42	1.0	1	1	1	1.0	icmpflood
icmp	2648.12	42	0.5	1	1	1	1.0	icmpflood
icmp	668.31	42	0.5	1	1	1	1.0	icmpflood
icmp	2310.6	88	1.0	1	1	1	0.99	icmpflood
icmp	1127.97	42	1.0	1	1	1	0.6	icmpflood
icmp	2405.61	42	0.5	1	1	1	0.99	icmpflood
icmp	2023.55	42	0.25	1	1	1	1.0	icmpflood
icmp	1326.19	106	1.0	1	1	1	1.0	icmpflood
icmp	2316.39	93	0.33	1	1	1	0.99	icmpflood
icmp	2388.54	42	1.0	1	1	1	0.89	icmpflood
icmp	495.42	42	1.0	1	1	1	1.0	icmpflood
icmp	1797.81	106	0.5	1	1	1	0.77	icmpflood
icmp	1496.62	42	0.33	1	1	1	0.92	icmpflood
icmp	673.35	42	0.5	1	1	1	1.0	icmpflood
icmp	1372.68	42	0.2	1	1	1	0.83	icmpflood
icmp	1326.94	42	1.0	1	1	1	0.5	icmpflood
icmp	1531.56	106	0.33	1	1	1	1.0	icmpflood
icmp	2238.12	42	0.5	1	1	1	0.99	icmpflood
icmp	1383.85	42	0.25	1	1	1	1.0	icmpflood
icmp	1755.18	42	0.25	1	1	1	1.0	icmpflood
icmp	1944.33	42	0.5	1	1	1	1.0	icmpflood
icmp	2334.25	62	0.33	1	1	1	1.0	icmpflood
icmp	681.01	106	0.5	1	1	1	0.97	icmpflood
icmp	321.71	42	0.33	1	1	1	1.0	icmpflood
icmp	1204.82	42	0.25	1	1	1	1.0	icmpflood
icmp	608.57	42	0.5	1	1	1	1.0	icmpflood
icmp	1555.85	106	1.0	1	1	1	0.86	icmpflood
icmp	1168.44	42	1.0	1	1	1	1.0	icmpflood
icmp	846.99	42	1.0	1	1	1	0.99	icmpflood
icmp	470.12	42	0.33	1	1	1	1.0	icmpflood
icmp	2542.16	42	0.12	1	1	1	0.93	icmpflood
icmp	538.54	42	0.5	1	1	1	1.0	icmpflood
icmp	2550.93	106	0.5	1	1	1	1.0	icmpflood
icmp	1223.06	42	0.33	1	1	1	0.95	icmpflood
icmp	2584.76	42	0.12	1	1	1	0.92	icmpflood
icmp	2217.54	42	0.25	1	1	1	1.0	icmpflood
icmp	1849.31	42	0.25	1	1	1	1.0	icmpflood
icmp	1872.78	42	0.25	1	1	1	1.0	icmpflood
icmp	643.25	106	1.0	1	1	1	0.55	icmpflood
icmp	2625.47	106	0.67	2	1	1	1.0	icmpflood
icmp	490.31	106	1.0	1	1	1	0.98	icmpflood
icmp	2116.05	42	1.0	1	1	1	0.98	icmpflood
icmp	608.62	42	0.2	1	1	1	0.96	icmpflood
icmp	1863.31	42	0.25	1	1	1	1.0	icmpflood
icmp	1198.87	42	0.33	1	1	1	0.98	icmpflood
icmp	396.37	42	0.2	1	1	1	0.63	icmpflood
icmp	1220.72	42	1.0	1	1	1	1.0	icmpflood
icmp	273.92	42	1.0	1	1	1	1.0	icmpflood
icmp	632.09	42	0.33	1	1	1	0.98	icmpflood
icmp	855.56	75	0.25	1	1	1	1.0	icmpflood
icmp	2521.15	42	0.17	1	1	1	0.89	icmpflood
icmp	1326.95	42	1.0	1	1	1	1.0	icmpflood
icmp	2114.3	42	0.33	1	1	1	0.89	icmpflood
icmp	2329.93	42	0.5	1	1	1	1.0	icmpflood
icmp	2029.84	42	0.33	1	1	1	0.99	icmpflood
icmp	589.88	42	0.33	1	1	1	1.0	icmpflood
icmp	966.16	42	0.11	1	1	1	0.6	icmpflood
icmp	2504.21	42	0.2	1	1	1	0.99	icmpflood
icmp	665.73	106	1.0	1	1	1	0.91	icmpflood
icmp	2582.19	42	0.5	1	1	1	1.0	icmpflood
icmp	1165.87	42	1.0	1	1	1	1.0	icmpflood
icmp	1821.81	42	0.33	1	1	1	1.0	icmpflood
icmp	1999.52	42	1.0	1	1	1	1.0	icmpflood
icmp	2549.31	42	0.5	1	1	1	0.96	icmpflood
icmp	550.29	52	0.25	1	1	1	1.0	icmpflood
icmp	275.65	42	0.12	1	1	1	0.82	icmpflood
icmp	647.82	54	0.25	2	1	1	1.0	icmpflood
icmp	2368.68	42	0.33	1	1	1	0.91	icmpflood
icmp	573.37	62	0.5	1	1	1	0.99	icmpflood
icmp	1924.67	106	1.0	1	1	1	1.0	icmpflood
icmp	1078.9	88	0.33	1	1	1	0.99	icmpflood
icmp	2432.36	78	0.25	1	1	1	1.0	icmpflood
icmp	2104.54	42	1.0	1	1	1	0.78	icmpflood
icmp	1768.67	55	0.25	1	1	1	0.63	icmpflood
icmp	2563.57	42	0.33	1	1	1	1.0	icmpflood
icmp	1545.48	79	1.0	1	1	1	1.0	icmpflood
icmp	2584.78	106	0.5	2	1	1	1.0	icmpflood
icmp	298.5	42	1.0	1	1	1	1.0	icmpflood
icmp	1179.97	82	0.5	2	1	1	1.0	icmpflood
icmp	1511.86	42	0.33	1	1	1	1.0	icmpflood
icmp	331.16	42	0.17	1	1	1	0.67	icmpflood
icmp	946.61	42	1.0	1	1	1	0.95	icmpflood
icmp	1485.18	62	1.0	1	1	1	1.0	icmpflood
icmp	1454.88	52	1.0	1	1	1	1.0	icmpflood
icmp	2185.12	42	1.0	1	1	1	1.0	icmpflood
icmp	406.0	42	0.25	1	1	1	1.0	icmpflood
icmp	1681.87	42	1.0	1	1	1	1.0	icmpflood
icmp	1457.22	106	0.5	1	1	1	1.0	icmpflood
icmp	2147.38	42	0.5	1	1	1	1.0	icmpflood
icmp	2173.7	106	0.25	1	1	1	0.98	icmpflood
icmp	2277.78	42	0.33	1	1	1	0.91	icmpflood
icmp	911.43	42	0.33	1	1	1	0.92	icmpflood
icmp	890.59	52	0.25	1	1	1	1.0	icmpflood
icmp	534.4	42	0.25	1	1	1	1.0	icmpflood
icmp	644.82	42	0.25	1	1	1	1.0	icmpflood
icmp	1204.02	106	1.0	1	1	1	1.0	icmpflood
icmp	1254.55	78	0.25	1	1	1	1.0	icmpflood
icmp	1737.25	54	1.0	2	1	1	1.0	icmpflood
icmp	688.8	106	1.0	1	1	1	0.98	icmpflood
icmp	2215.73	42	0.33	1	1	1	1.0	icmpflood
icmp	2566.92	79	1.0	1	1	1	1.0	icmpflood
icmp	2514.15	42	1.0	1	1	1	1.0	icmpflood
icmp	639.82	42	0.5	1	1	1	1.0	icmpflood
icmp	436.75	106	0.2	1	1	1	0.98	icmpflood
icmp	557.62	79	0.25	1	1	1	1.0	icmpflood
icmp	1506.27	42	0.5	1	1	1	1.0	icmpflood
icmp	393.02	42	1.0	1	1	1	0.21	icmpflood
icmp	933.92	55	0.5	1	1	1	0.51	icmpflood
icmp	1835.61	42	0.25	1	1	1	1.0	icmpflood
icmp	1738.1	42	1.0	1	1	1	1.0	icmpflood
icmp	2555.91	42	1.0	1	1	1	1.0	icmpflood
icmp	261.57	55	0.5	1	1	1	0.61	icmpflood
icmp	1580.04	42	1.0	1	1	1	1.0	icmpflood
icmp	2359.88	42	0.33	1	1	1	1.0	icmpflood
icmp	1515.05	42	0.33	1	1	1	0.91	icmpflood
icmp	2458.73	42	0.12	1	1	1	0.82	icmpflood
icmp	880.53	42	1.0	1	1	1	1.0	icmpflood
icmp	2017.11	42	1.0	1	1	1	1.0	icmpflood
icmp	562.71	42	1.0	1	1	1	1.0	icmpflood
icmp	1373.36	42	0.12	1	1	1	0.99	icmpflood
icmp	2613.01	42	0.25	1	1	1	1.0	icmpflood
icmp	831.94	42	0.33	1	1	1	0.99	icmpflood
icmp	329.85	42	1.0	1	1	1	1.0	icmpflood
icmp	2326.54	42	0.25	1	1	1	0.97	icmpflood
icmp	1618.56	74	0.33	1	1	1	1.0	icmpflood
icmp	2647.84	90	0.5	1	1	1	1.0	icmpflood
icmp	1148.9	79	0.25	1	1	1	1.0	icmpflood
icmp	291.36	42	0.5	1	1	1	1.0	icmpflood
icmp	524.35	42	1.0	1	1	1	0.51	icmpflood
icmp	753.93	42	1.0	1	1	1	1.0	icmpflood
icmp	2388.63	54	0.5	2	1	1	1.0	icmpflood
icmp	1681.41	62	0.5	1	1	1	0.99	icmpflood
icmp	950.67	42	0.5	1	1	1	0.99	icmpflood
icmp	2537.55	106	0.33	1	1	1	1.0	icmpflood
icmp	1525.58	106	1.0	1	1	1	1.0	icmpflood
icmp	2118.55	42	1.0	1	1	1	1.0	icmpflood
icmp	1564.29	42	0.25	1	1	1	0.98	icmpflood
icmp	1348.03	42	1.0	1	1	1	1.0	icmpflood
icmp	1123.04	42	1.0	1	1	1	0.52	icmpflood
icmp	2350.09	106	1.0	2	1	1	1.0	icmpflood
icmp	1149.56	42	0.5	1	1	1	1.0	icmpflood
icmp	1721.54	42	0.5	1	1	1	1.0	icmpflood
icmp	379.53	42	0.2	1	1	1	0.63	icmpflood
icmp	2469.37	42	0.33	1	1	1	0.85	icmpflood
icmp	2597.42	42	0.33	1	1	1	1.0	icmpflood
icmp	649.01	42	0.25	1	1	1	1.0	icmpflood
icmp	2249.47	42	1.0	1	1	1	1.0	icmpflood
icmp	910.43	106	0.5	1	1	1	1.0	icmpflood
icmp	2577.63	98	1.0	1	1	1	0.99	icmpflood
icmp	1806.26	42	1.0	1	1	1	0.97	icmpflood
icmp	2414.83	42	0.33	1	1	1	0.85	icmpflood
icmp	2475.62	42	0.33	1	1	1	1.0	icmpflood
icmp	968.67	42	0.25	1	1	1	1.0	icmpflood
icmp	2302.51	42	1.0	1	1	1	1.0	icmpflood
icmp	479.52	106	0.5	1	1	1	1.0	icmpflood
icmp	2140.62	98	1.0	1	1	1	0.99	icmpflood
icmp	2017.85	42	1.0	1	1	1	0.97	icmpflood
icmp	1878.89	106	1.0	1	1	1	1.0	icmpflood
icmp	2227.19	42	1.0	1	1	1	0.89	icmpflood
icmp	1913.25	42	0.5	1	1	1	1.0	icmpflood
icmp	2368.37	42	1.0	1	1	1	1.0	icmpflood
icmp	2557.14	106	0.33	1	1	1	1.0	icmpflood
icmp	2030.74	106	0.25	1	1	1	1.0	icmpflood
icmp	2432.35	42	1.0	1	1	1	1.0	icmpflood
icmp	900.87	42	1.0	1	1	1	0.85	icmpflood
icmp	615.21	42	1.0	1	1	1	0.35	icmpflood
icmp	2574.55	79	1.0	1	1	1	1.0	icmpflood
icmp	1646.81	42	0.5	1	1	1	1.0	icmpflood
icmp	1741.55	42	0.25	1	1	1	1.0	icmpflood
icmp	1834.01	42	1.0	1	1	1	1.0	icmpflood
icmp	2365.37	42	1.0	1	1	1	0.88	icmpflood
icmp	1673.79	42	1.0	1	1	1	0.75	icmpflood
icmp	918.22	42	0.25	1	1	1	0.89	icmpflood
icmp	1664.49	42	0.12	1	1	1	0.97	icmpflood
icmp	830.23	42	0.25	1	1	1	1.0	icmpflood
icmp	1611.1	42	0.33	1	1	1	1.0	icmpflood
icmp	2485.48	106	0.33	1	1	1	0.98	icmpflood
icmp	1374.79	54	0.5	1	1	1	0.57	icmpflood
icmp	2145.91	52	1.0	1	1	1	1.0	icmpflood
icmp	2132.66	106	0.25	1	1	1	1.0	icmpflood
icmp	1368.84	79	0.33	1	1	1	1.0	icmpflood
icmp	1665.61	98	1.0	1	1	1	0.99	icmpflood
icmp	1090.22	77	0.33	1	1	1	0.99	icmpflood
icmp	2595.83	42	0.5	1	1	1	1.0	icmpflood
icmp	1032.59	42	0.5	1	1	1	1.0	icmpflood
icmp	725.09	42	0.33	1	1	1	1.0	icmpflood
icmp	1482.09	42	0.5	1	1	1	1.0	icmpflood
icmp	2110.54	106	0.2	1	1	1	0.98	icmpflood
icmp	952.12	42	0.33	1	1	1	1.0	icmpflood
icmp	610.28	55	0.5	1	1	1	0.53	icmpflood
icmp	415.06	90	1.0	1	1	1	1.0	icmpflood
icmp	1281.29	55	1.0	1	1	1	0.63	icmpflood
icmp	644.39	42	0.33	1	1	1	0.98	icmpflood
icmp	799.68	106	1.0	1	1	1	1.0	icmpflood
icmp	1223.49	79	0.33	1	1	1	1.0	icmpflood
icmp	1652.31	106	1.0	1	1	1	1.0	icmpflood
icmp	1264.5	42	1.0	1	1	1	1.0	icmpflood
icmp	313.84	106	0.5	1	1	1	0.98	icmpflood
icmp	1031.96	42	0.17	1	1	1	0.89	icmpflood
icmp	1072.82	42	0.17	1	1	1	0.82	icmpflood
icmp	1335.03	42	1.0	1	1	1	1.0	icmpflood
icmp	2434.64	42	0.5	1	1	1	1.0	icmpflood
icmp	2639.31	42	0.5	1	1	1	1.0	icmpflood
icmp	1805.22	42	1.0	1	1	1	1.0	icmpflood
icmp	1681.94	42	1.0	1	1	1	0.89	icmpflood
icmp	2356.84	52	1.0	1	1	1	1.0	icmpflood
icmp	2532.58	72	0.25	1	1	1	0.99	icmpflood
icmp	508.08	42	0.33	1	1	1	1.0	icmpflood
icmp	1332.48	42	1.0	1	1	1	1.0	icmpflood
icmp	465.73	106	1.0	1	1	1	1.0	icmpflood
icmp	709.0	42	0.33	1	1	1	1.0	icmpflood
icmp	338.46	54	0.25	1	1	1	0.67	icmpflood
icmp	1772.39	42	0.25	1	1	1	1.0	icmpflood
icmp	2578.88	42	0.2	1	1	1	0.26	icmpflood
icmp	2197.37	42	0.33	1	1	1	1.0	icmpflood
icmp	2363.42	42	0.12	1	1	1	0.92	icmpflood
icmp	1485.01	42	1.0	1	1	1	0.83	icmpflood
icmp	2124.99	42	0.25	1	1	1	0.96	icmpflood
icmp	1378.95	42	1.0	1	1	1	1.0	icmpflood
icmp	1527.53	42	1.0	1	1	1	0.95	icmpflood
icmp	410.83	42	0.25	1	1	1	0.45	icmpflood
icmp	2655.64	42	0.33	1	1	1	0.91	icmpflood
icmp	1189.88	42	1.0	1	1	1	1.0	icmpflood
icmp	1114.87	42	1.0	1	1	1	0.8	icmpflood
icmp	2358.62	42	1.0	1	1	1	0.96	icmpflood
icmp	1153.23	90	0.5	1	1	1	1.0	icmpflood
icmp	1304.98	42	0.17	1	1	1	0.89	icmpflood
icmp	1475.97	106	0.33	1	1	1	0.99	icmpflood
icmp	1483.74	42	0.5	1	1	1	1.0	icmpflood
icmp	645.68	42	1.0	1	1	1	0.89	icmpflood
icmp	1089.1	62	1.0	1	1	1	0.98	icmpflood
icmp	2539.93	42	1.0	1	1	1	1.0	icmpflood
icmp	919.22	42	0.5	1	1	1	1.0	icmpflood
icmp	1848.64	106	0.5	1	1	1	0.98	icmpflood
icmp	411.02	52	0.25	1	1	1	1.0	icmpflood
icmp	1981.53	42	1.0	1	1	1	0.99	icmpflood
icmp	1537.77	42	1.0	1	1	1	1.0	icmpflood
icmp	17.88	42	1.0	1	1	1	0.5	icmpflood
icmp	17.26	106	0.33	1	1	1	1.0	icmpflood
icmp	1191.41	42	1.0	1	1	1	1.0	icmpflood
icmp	1945.28	42	0.5	1	1	1	1.0	icmpflood
icmp	599.91	42	0.33	1	1	1	0.92	icmpflood
icmp	1028.36	42	0.5	1	1	1	1.0	icmpflood
icmp	1388.53	55	1.0	1	1	1	0.63	icmpflood
icmp	1030.38	106	0.5	1	1	1	0.98	icmpflood
icmp	1459.87	42	0.2	1	1	1	0.96	icmpflood
icmp	626.74	42	0.5	1	1	1	0.99	icmpflood
icmp	1052.27	42	0.5	1	1	1	1.0	icmpflood
icmp	475.92	42	0.2	1	1	1	0.83	icmpflood
icmp	912.8	42	0.12	1	1	1	0.94	icmpflood
