# Supplementary material for: An intelligent zero trust secure framework for software defined networking
Source: PeerJ Comput Sci. 2023 Nov 17;9:e1674. doi: 10.7717/peerj-cs.1674 (PMC10703060; doi:10.7717/peerj-cs.1674)
Supplement: Supplemental Information 2 [file peerj-cs-09-1674-s002.zip › Code/CALSeq2Seq-master/ml-traning/datatest/test_ipsweep]

protocol	transfer_rate	avg_pkt_size	host_ratio	host_num	diff_port_num	diff_sport_num	opp_ratio	label
icmp	0.97	98	0.8	9	1	1	1.0	ipsweep
icmp	0.2	98	0.83	18	1	1	0.91	ipsweep
icmp	0.77	98	0.77	6	1	1	1.0	ipsweep
icmp	0.93	98	0.82	9	1	1	1.0	ipsweep
icmp	0.56	98	0.69	6	1	1	1.0	ipsweep
icmp	0.4	78	0.94	15	1	1	1.0	ipsweep
icmp	1.13	98	1.0	16	1	1	1.0	ipsweep
icmp	0.4	78	1.0	13	1	1	1.0	ipsweep
icmp	1.16	98	0.82	6	1	1	1.0	ipsweep
icmp	0.72	98	0.69	9	1	1	1.0	ipsweep
icmp	1.02	62	0.86	12	1	1	1.0	ipsweep
icmp	0.62	75	0.89	21	1	1	1.0	ipsweep
icmp	0.33	98	0.94	15	1	1	1.0	ipsweep
icmp	0.62	98	0.67	16	1	1	1.0	ipsweep
icmp	0.16	98	0.86	14	1	1	1.0	ipsweep
icmp	0.5	98	0.82	19	1	1	1.0	ipsweep
icmp	1.16	98	0.83	10	1	1	0.91	ipsweep
icmp	0.64	98	0.85	8	1	1	1.0	ipsweep
icmp	0.24	98	0.78	12	1	1	1.0	ipsweep
icmp	0.75	52	1.0	20	1	1	1.0	ipsweep
icmp	0.27	98	1.0	12	1	1	1.0	ipsweep
icmp	0.41	54	0.73	20	1	1	1.0	ipsweep
icmp	0.11	54	0.73	19	1	1	1.0	ipsweep
icmp	0.64	85	0.8	13	1	1	1.0	ipsweep
icmp	0.82	75	1.0	7	1	1	1.0	ipsweep
icmp	0.94	71	0.75	22	1	1	1.0	ipsweep
icmp	0.97	98	0.92	17	1	1	1.0	ipsweep
icmp	0.51	98	0.85	10	1	1	1.0	ipsweep
icmp	0.33	98	0.88	13	1	1	1.0	ipsweep
icmp	0.75	98	0.94	9	1	1	1.0	ipsweep
icmp	0.72	98	0.83	17	1	1	0.88	ipsweep
icmp	0.58	98	0.82	18	1	1	1.0	ipsweep
icmp	0.96	98	0.67	11	1	1	1.0	ipsweep
icmp	0.3	78	0.94	12	1	1	1.0	ipsweep
icmp	0.69	98	0.94	10	1	1	1.0	ipsweep
icmp	0.18	98	0.78	15	1	1	1.0	ipsweep
icmp	0.44	78	0.76	13	1	1	1.0	ipsweep
icmp	0.99	98	0.85	6	1	1	1.0	ipsweep
icmp	0.27	98	0.82	19	1	1	1.0	ipsweep
icmp	0.19	98	0.78	18	1	1	1.0	ipsweep
icmp	0.11	98	0.83	9	1	1	0.67	ipsweep
icmp	0.17	98	0.82	17	1	1	1.0	ipsweep
icmp	1.0	98	1.0	17	1	1	1.0	ipsweep
icmp	0.22	98	0.85	8	1	1	1.0	ipsweep
icmp	0.22	85	0.8	15	1	1	1.0	ipsweep
icmp	0.44	98	0.83	7	1	1	1.0	ipsweep
icmp	0.41	98	0.78	20	1	1	1.0	ipsweep
icmp	0.48	71	0.92	18	1	1	1.0	ipsweep
icmp	1.04	98	0.82	9	1	1	1.0	ipsweep
icmp	0.23	54	0.73	21	1	1	1.0	ipsweep
icmp	0.69	98	1.0	17	1	1	1.0	ipsweep
icmp	0.8	79	0.94	9	1	1	1.0	ipsweep
icmp	0.43	98	0.85	12	1	1	1.0	ipsweep
icmp	0.37	98	0.88	19	1	1	1.0	ipsweep
icmp	0.27	98	0.83	17	1	1	0.88	ipsweep
icmp	0.29	64	0.7	14	1	1	1.0	ipsweep
icmp	1.14	85	0.8	11	1	1	1.0	ipsweep
icmp	0.15	98	0.82	17	1	1	1.0	ipsweep
icmp	0.18	85	0.8	17	1	1	1.0	ipsweep
icmp	1.01	67	1.0	19	1	1	1.0	ipsweep
icmp	0.48	98	0.93	9	1	1	1.0	ipsweep
icmp	0.98	98	1.0	18	1	1	0.91	ipsweep
icmp	0.4	98	0.94	18	1	1	1.0	ipsweep
icmp	0.65	98	0.7	18	1	1	1.0	ipsweep
icmp	0.76	98	0.83	18	1	1	1.0	ipsweep
icmp	0.75	98	0.78	9	1	1	1.0	ipsweep
icmp	0.98	98	0.89	10	1	1	1.0	ipsweep
icmp	0.94	78	0.94	19	1	1	1.0	ipsweep
icmp	1.14	85	0.8	14	1	1	1.0	ipsweep
icmp	0.89	98	0.85	8	1	1	1.0	ipsweep
icmp	0.36	98	0.78	13	1	1	1.0	ipsweep
icmp	0.73	98	1.0	17	1	1	0.62	ipsweep
icmp	0.87	98	0.43	9	1	1	1.0	ipsweep
icmp	0.94	98	0.82	21	1	1	1.0	ipsweep
icmp	0.21	98	0.85	20	1	1	1.0	ipsweep
icmp	0.97	98	0.82	21	1	1	1.0	ipsweep
icmp	0.27	98	0.87	19	1	1	1.0	ipsweep
icmp	0.82	98	0.8	11	1	1	1.0	ipsweep
icmp	0.57	98	0.86	19	1	1	1.0	ipsweep
icmp	1.02	98	0.75	19	1	1	1.0	ipsweep
icmp	0.48	75	1.0	20	1	1	1.0	ipsweep
icmp	1.05	98	1.0	6	1	1	0.5	ipsweep
icmp	0.59	98	0.8	15	1	1	1.0	ipsweep
icmp	0.78	98	0.78	16	1	1	1.0	ipsweep
icmp	0.35	98	0.88	10	1	1	0.62	ipsweep
icmp	0.56	64	0.7	13	1	1	1.0	ipsweep
icmp	0.55	98	1.0	8	1	1	1.0	ipsweep
icmp	0.19	98	0.92	14	1	1	1.0	ipsweep
icmp	0.65	78	0.94	11	1	1	1.0	ipsweep
icmp	0.4	75	0.89	15	1	1	1.0	ipsweep
icmp	0.39	98	1.0	22	1	1	0.91	ipsweep
icmp	0.57	98	0.82	6	1	1	1.0	ipsweep
icmp	0.3	62	0.93	7	1	1	1.0	ipsweep
icmp	1.2	75	0.89	9	1	1	1.0	ipsweep
icmp	0.24	85	0.8	21	1	1	1.0	ipsweep
icmp	0.79	98	0.86	9	1	1	1.0	ipsweep
icmp	0.34	98	0.82	8	1	1	1.0	ipsweep
icmp	0.65	98	0.92	7	1	1	1.0	ipsweep
icmp	0.91	98	1.0	20	1	1	1.0	ipsweep
icmp	0.72	98	0.69	13	1	1	1.0	ipsweep
icmp	0.79	98	0.8	15	1	1	1.0	ipsweep
icmp	0.7	98	0.93	19	1	1	1.0	ipsweep
icmp	0.75	78	1.0	12	1	1	1.0	ipsweep
icmp	0.98	98	0.73	18	1	1	1.0	ipsweep
icmp	0.84	98	0.85	13	1	1	1.0	ipsweep
icmp	0.75	98	1.0	20	1	1	1.0	ipsweep
icmp	0.11	78	0.94	13	1	1	1.0	ipsweep
icmp	0.59	98	0.88	19	1	1	0.62	ipsweep
icmp	0.6	52	0.83	13	1	1	1.0	ipsweep
icmp	1.17	98	1.0	6	1	1	1.0	ipsweep
icmp	0.28	75	0.89	18	1	1	1.0	ipsweep
icmp	0.13	67	1.0	20	1	1	1.0	ipsweep
icmp	0.52	67	0.93	12	1	1	1.0	ipsweep
icmp	0.85	98	0.88	13	1	1	1.0	ipsweep
icmp	1.05	98	0.86	22	1	1	1.0	ipsweep
icmp	1.17	64	0.7	9	1	1	1.0	ipsweep
icmp	0.65	64	0.7	14	1	1	1.0	ipsweep
icmp	1.07	54	0.73	12	1	1	1.0	ipsweep
icmp	1.05	98	0.92	12	1	1	1.0	ipsweep
icmp	0.16	98	0.78	14	1	1	1.0	ipsweep
icmp	0.48	98	1.0	15	1	1	0.33	ipsweep
icmp	1.03	98	0.92	20	1	1	1.0	ipsweep
icmp	0.54	57	0.73	13	1	1	1.0	ipsweep
icmp	0.32	98	0.67	13	1	1	1.0	ipsweep
icmp	0.96	98	0.92	12	1	1	1.0	ipsweep
icmp	0.89	98	0.8	19	1	1	1.0	ipsweep
icmp	0.15	98	0.8	15	1	1	1.0	ipsweep
icmp	0.39	98	1.0	10	1	1	0.8	ipsweep
icmp	0.26	64	0.7	13	1	1	1.0	ipsweep
icmp	0.4	63	0.87	16	1	1	1.0	ipsweep
icmp	0.94	98	0.8	9	1	1	1.0	ipsweep
icmp	0.5	98	0.82	12	1	1	1.0	ipsweep
icmp	0.78	54	0.73	15	1	1	1.0	ipsweep
icmp	0.36	98	0.78	14	1	1	1.0	ipsweep
icmp	1.07	67	0.67	12	1	1	1.0	ipsweep
icmp	0.96	98	0.67	15	1	1	1.0	ipsweep
icmp	0.15	98	0.82	13	1	1	1.0	ipsweep
icmp	0.5	78	0.94	9	1	1	1.0	ipsweep
icmp	1.12	98	0.83	9	1	1	1.0	ipsweep
icmp	0.23	98	0.94	20	1	1	1.0	ipsweep
icmp	0.17	98	1.0	21	1	1	1.0	ipsweep
icmp	0.4	98	0.8	12	1	1	1.0	ipsweep
icmp	0.89	98	0.67	6	1	1	1.0	ipsweep
icmp	0.57	98	1.0	7	1	1	1.0	ipsweep
icmp	1.15	98	0.8	11	1	1	1.0	ipsweep
icmp	1.02	98	0.88	19	1	1	1.0	ipsweep
icmp	0.28	67	0.67	16	1	1	1.0	ipsweep
icmp	0.87	98	1.0	14	1	1	1.0	ipsweep
icmp	0.18	98	0.88	20	1	1	1.0	ipsweep
icmp	0.95	98	0.85	22	1	1	1.0	ipsweep
icmp	0.57	98	0.88	21	1	1	1.0	ipsweep
icmp	0.44	98	0.78	19	1	1	1.0	ipsweep
icmp	0.83	98	0.88	22	1	1	0.62	ipsweep
icmp	0.95	98	0.86	13	1	1	1.0	ipsweep
icmp	0.49	98	0.8	21	1	1	0.62	ipsweep
icmp	1.07	98	0.67	17	1	1	1.0	ipsweep
icmp	0.34	98	0.88	22	1	1	0.62	ipsweep
icmp	0.42	98	0.83	19	1	1	0.88	ipsweep
icmp	0.51	98	0.86	18	1	1	1.0	ipsweep
icmp	0.55	98	0.94	14	1	1	1.0	ipsweep
icmp	1.17	78	1.0	22	1	1	1.0	ipsweep
icmp	0.79	62	0.75	7	1	1	1.0	ipsweep
icmp	0.78	98	0.73	15	1	1	1.0	ipsweep
icmp	0.68	98	0.89	18	1	1	1.0	ipsweep
icmp	0.91	98	0.83	8	1	1	1.0	ipsweep
icmp	1.02	78	0.94	9	1	1	1.0	ipsweep
icmp	1.02	67	0.67	17	1	1	1.0	ipsweep
icmp	1.15	75	0.89	11	1	1	1.0	ipsweep
icmp	0.98	85	0.8	8	1	1	1.0	ipsweep
icmp	1.07	98	0.89	10	1	1	1.0	ipsweep
icmp	0.82	98	0.8	9	1	1	1.0	ipsweep
icmp	0.92	98	0.82	13	1	1	1.0	ipsweep
icmp	0.68	71	0.92	19	1	1	1.0	ipsweep
icmp	0.58	98	0.8	13	1	1	1.0	ipsweep
icmp	0.86	79	0.94	6	1	1	1.0	ipsweep
icmp	0.95	98	0.85	14	1	1	1.0	ipsweep
icmp	0.3	98	0.83	12	1	1	1.0	ipsweep
icmp	0.69	75	0.89	14	1	1	1.0	ipsweep
icmp	0.56	78	0.94	11	1	1	1.0	ipsweep
icmp	0.59	98	0.75	8	1	1	1.0	ipsweep
icmp	0.2	85	0.8	21	1	1	1.0	ipsweep
icmp	0.62	98	1.0	22	1	1	1.0	ipsweep
icmp	0.9	98	1.0	11	1	1	1.0	ipsweep
icmp	0.86	75	0.89	22	1	1	1.0	ipsweep
icmp	0.99	98	0.8	14	1	1	1.0	ipsweep
icmp	0.42	98	0.83	11	1	1	1.0	ipsweep
icmp	0.25	98	0.8	18	1	1	1.0	ipsweep
icmp	0.95	78	1.0	7	1	1	1.0	ipsweep
icmp	0.14	98	0.88	6	1	1	1.0	ipsweep
icmp	0.54	98	0.88	17	1	1	1.0	ipsweep
icmp	1.01	75	0.89	12	1	1	1.0	ipsweep
icmp	0.65	98	0.73	16	1	1	1.0	ipsweep
icmp	0.31	78	1.0	22	1	1	1.0	ipsweep
icmp	0.84	75	0.89	21	1	1	1.0	ipsweep
icmp	1.12	62	0.75	21	1	1	1.0	ipsweep
icmp	1.03	98	0.73	19	1	1	1.0	ipsweep
icmp	0.24	98	1.0	22	1	1	1.0	ipsweep
icmp	0.61	54	0.73	11	1	1	1.0	ipsweep
icmp	1.1	78	0.94	19	1	1	1.0	ipsweep
icmp	0.43	98	0.93	14	1	1	1.0	ipsweep
icmp	0.16	98	1.0	21	1	1	1.0	ipsweep
icmp	1.12	78	1.0	7	1	1	1.0	ipsweep
icmp	0.26	63	0.87	9	1	1	1.0	ipsweep
icmp	0.47	98	1.0	21	1	1	1.0	ipsweep
icmp	1.02	85	1.0	21	1	1	1.0	ipsweep
icmp	0.21	98	0.89	9	1	1	0.75	ipsweep
icmp	0.31	78	0.88	20	1	1	1.0	ipsweep
icmp	0.51	75	0.89	10	1	1	1.0	ipsweep
icmp	0.37	75	0.89	15	1	1	1.0	ipsweep
icmp	0.71	57	0.73	11	1	1	1.0	ipsweep
icmp	0.21	98	0.88	13	1	1	1.0	ipsweep
icmp	0.29	98	0.82	22	1	1	1.0	ipsweep
icmp	0.84	98	0.67	9	1	1	1.0	ipsweep
icmp	0.57	98	1.0	15	1	1	1.0	ipsweep
icmp	0.31	85	0.8	10	1	1	1.0	ipsweep
icmp	0.45	62	1.0	8	1	1	1.0	ipsweep
icmp	0.44	98	0.93	8	1	1	1.0	ipsweep
icmp	0.48	98	0.94	12	1	1	1.0	ipsweep
icmp	0.37	54	1.0	17	1	1	1.0	ipsweep
icmp	0.75	98	0.82	14	1	1	1.0	ipsweep
icmp	0.61	75	0.89	16	1	1	1.0	ipsweep
icmp	1.09	98	1.0	16	1	1	1.0	ipsweep
icmp	1.13	98	0.8	9	1	1	1.0	ipsweep
icmp	1.01	98	0.89	17	1	1	1.0	ipsweep
icmp	1.16	98	0.9	22	1	1	1.0	ipsweep
icmp	0.49	98	0.78	14	1	1	1.0	ipsweep
icmp	1.01	98	0.85	16	1	1	1.0	ipsweep
icmp	1.05	98	0.94	20	1	1	1.0	ipsweep
icmp	0.28	98	0.8	21	1	1	0.67	ipsweep
icmp	1.18	98	0.8	12	1	1	1.0	ipsweep
icmp	0.18	98	0.78	13	1	1	1.0	ipsweep
icmp	0.34	64	0.78	21	1	1	1.0	ipsweep
icmp	0.54	98	0.82	18	1	1	1.0	ipsweep
icmp	0.29	98	1.0	8	1	1	1.0	ipsweep
icmp	0.18	98	0.83	12	1	1	1.0	ipsweep
icmp	0.7	98	0.85	13	1	1	1.0	ipsweep
icmp	0.84	98	0.85	8	1	1	1.0	ipsweep
icmp	0.83	98	0.85	16	1	1	1.0	ipsweep
icmp	0.77	98	1.0	7	1	1	1.0	ipsweep
icmp	1.18	75	0.67	15	1	1	1.0	ipsweep
icmp	0.12	98	0.78	11	1	1	1.0	ipsweep
icmp	0.13	98	0.92	11	1	1	1.0	ipsweep
icmp	0.67	98	0.83	9	1	1	1.0	ipsweep
icmp	0.75	98	0.86	22	1	1	1.0	ipsweep
icmp	0.91	98	1.0	22	1	1	1.0	ipsweep
icmp	0.97	78	0.76	11	1	1	1.0	ipsweep
icmp	0.58	98	1.0	21	1	1	0.62	ipsweep
icmp	0.79	98	0.78	7	1	1	1.0	ipsweep
icmp	1.2	98	0.8	13	1	1	1.0	ipsweep
icmp	0.69	78	0.94	15	1	1	1.0	ipsweep
icmp	0.9	52	1.0	13	1	1	1.0	ipsweep
icmp	0.39	98	0.89	9	1	1	1.0	ipsweep
icmp	0.57	98	0.73	6	1	1	1.0	ipsweep
icmp	0.89	85	0.8	10	1	1	1.0	ipsweep
icmp	0.13	98	1.0	21	1	1	1.0	ipsweep
icmp	0.42	75	0.89	21	1	1	1.0	ipsweep
icmp	0.25	98	0.9	10	1	1	1.0	ipsweep
icmp	0.49	98	0.83	8	1	1	1.0	ipsweep
icmp	0.96	98	0.85	12	1	1	1.0	ipsweep
icmp	0.69	78	0.94	12	1	1	1.0	ipsweep
icmp	1.18	78	0.94	14	1	1	1.0	ipsweep
icmp	0.74	98	1.0	17	1	1	1.0	ipsweep
icmp	0.81	98	1.0	16	1	1	0.62	ipsweep
icmp	0.9	98	0.85	16	1	1	1.0	ipsweep
icmp	0.64	98	0.67	18	1	1	1.0	ipsweep
icmp	0.79	98	0.85	13	1	1	1.0	ipsweep
icmp	1.15	98	0.92	22	1	1	1.0	ipsweep
icmp	0.47	98	0.8	21	1	1	1.0	ipsweep
icmp	0.93	98	0.73	6	1	1	1.0	ipsweep
icmp	0.73	98	0.8	6	1	1	1.0	ipsweep
icmp	0.51	79	0.94	19	1	1	1.0	ipsweep
icmp	0.52	98	0.8	14	1	1	1.0	ipsweep
icmp	0.91	52	0.83	13	1	1	1.0	ipsweep
icmp	0.53	64	0.78	22	1	1	1.0	ipsweep
icmp	0.24	98	0.86	22	1	1	1.0	ipsweep
icmp	0.3	98	0.78	21	1	1	1.0	ipsweep
icmp	1.07	98	0.92	11	1	1	1.0	ipsweep
icmp	0.45	78	0.76	8	1	1	1.0	ipsweep
icmp	0.45	98	0.8	7	1	1	1.0	ipsweep
icmp	0.19	75	0.89	14	1	1	1.0	ipsweep
icmp	0.32	57	0.73	9	1	1	1.0	ipsweep
icmp	0.69	98	0.94	22	1	1	1.0	ipsweep
icmp	0.36	98	0.8	12	1	1	1.0	ipsweep
icmp	0.78	98	0.8	19	1	1	1.0	ipsweep
icmp	0.24	98	0.8	10	1	1	1.0	ipsweep
icmp	1.17	98	0.83	19	1	1	1.0	ipsweep
icmp	1.18	98	0.69	12	1	1	1.0	ipsweep
icmp	0.23	98	0.89	9	1	1	1.0	ipsweep
icmp	0.77	78	0.88	6	1	1	1.0	ipsweep
icmp	0.41	67	1.0	9	1	1	1.0	ipsweep
icmp	0.76	98	0.78	7	1	1	1.0	ipsweep
icmp	0.3	98	0.86	20	1	1	1.0	ipsweep
icmp	0.75	98	0.86	6	1	1	1.0	ipsweep
icmp	0.38	98	0.93	20	1	1	1.0	ipsweep
icmp	0.87	78	0.94	19	1	1	1.0	ipsweep
icmp	0.2	98	1.0	12	1	1	1.0	ipsweep
icmp	1.17	98	0.85	7	1	1	1.0	ipsweep
icmp	0.89	98	0.69	21	1	1	1.0	ipsweep
icmp	0.66	98	0.82	14	1	1	1.0	ipsweep
icmp	0.61	98	1.0	17	1	1	1.0	ipsweep
icmp	0.58	79	0.94	16	1	1	1.0	ipsweep
icmp	0.4	98	0.85	20	1	1	1.0	ipsweep
icmp	0.46	98	0.83	18	1	1	1.0	ipsweep
icmp	0.7	75	1.0	20	1	1	1.0	ipsweep
icmp	0.74	78	0.94	13	1	1	1.0	ipsweep
icmp	0.91	98	0.75	17	1	1	1.0	ipsweep
icmp	0.29	85	0.8	8	1	1	1.0	ipsweep
icmp	1.09	98	1.0	13	1	1	1.0	ipsweep
icmp	0.9	98	1.0	7	1	1	1.0	ipsweep
icmp	0.74	75	1.0	8	1	1	1.0	ipsweep
icmp	0.93	98	1.0	8	1	1	1.0	ipsweep
icmp	0.39	98	0.83	17	1	1	1.0	ipsweep
icmp	1.02	98	0.8	18	1	1	1.0	ipsweep
icmp	0.66	78	1.0	15	1	1	1.0	ipsweep
icmp	0.37	98	0.88	20	1	1	1.0	ipsweep
icmp	1.08	98	0.88	7	1	1	1.0	ipsweep
icmp	1.03	75	1.0	10	1	1	1.0	ipsweep
icmp	0.21	98	0.73	8	1	1	1.0	ipsweep
icmp	0.67	78	1.0	13	1	1	1.0	ipsweep
icmp	1.06	75	1.0	13	1	1	1.0	ipsweep
icmp	0.63	62	0.75	9	1	1	1.0	ipsweep
icmp	0.34	98	0.73	18	1	1	1.0	ipsweep
icmp	1.06	98	1.0	12	1	1	1.0	ipsweep
icmp	0.54	54	0.73	8	1	1	1.0	ipsweep
icmp	1.07	78	1.0	16	1	1	1.0	ipsweep
icmp	0.24	98	0.93	13	1	1	1.0	ipsweep
icmp	0.54	98	1.0	8	1	1	1.0	ipsweep
icmp	0.9	78	1.0	16	1	1	1.0	ipsweep
icmp	0.37	63	0.87	13	1	1	1.0	ipsweep
icmp	0.79	98	1.0	16	1	1	1.0	ipsweep
icmp	0.63	85	1.0	8	1	1	1.0	ipsweep
icmp	0.37	98	1.0	16	1	1	0.75	ipsweep
icmp	1.02	78	0.88	19	1	1	1.0	ipsweep
icmp	0.45	75	1.0	8	1	1	1.0	ipsweep
icmp	0.59	75	0.89	8	1	1	1.0	ipsweep
icmp	0.53	57	0.73	8	1	1	1.0	ipsweep
icmp	0.21	98	1.0	7	1	1	1.0	ipsweep
icmp	0.9	98	0.82	11	1	1	1.0	ipsweep
icmp	0.29	98	0.67	4	1	1	1.0	ipsweep
icmp	0.94	98	1.0	15	1	1	1.0	ipsweep
icmp	0.42	85	0.8	20	1	1	1.0	ipsweep
icmp	0.62	62	1.0	21	1	1	1.0	ipsweep
icmp	1.11	98	0.93	12	1	1	1.0	ipsweep
icmp	0.54	98	1.0	16	1	1	1.0	ipsweep
icmp	0.32	54	1.0	15	1	1	1.0	ipsweep
icmp	0.9	98	0.82	12	1	1	1.0	ipsweep
icmp	0.86	75	0.89	15	1	1	1.0	ipsweep
icmp	0.6	98	1.0	12	1	1	1.0	ipsweep
icmp	0.37	98	0.8	8	1	1	1.0	ipsweep
icmp	0.91	98	0.89	18	1	1	1.0	ipsweep
icmp	1.09	98	0.9	9	1	1	1.0	ipsweep
icmp	1.12	98	0.78	11	1	1	1.0	ipsweep
icmp	0.9	98	0.85	11	1	1	1.0	ipsweep
icmp	1.11	98	0.94	21	1	1	1.0	ipsweep
icmp	0.5	98	0.8	8	1	1	0.67	ipsweep
icmp	0.3	98	0.8	18	1	1	1.0	ipsweep
icmp	0.87	98	0.78	16	1	1	1.0	ipsweep
icmp	0.69	64	0.78	10	1	1	1.0	ipsweep
icmp	1.01	98	0.82	9	1	1	1.0	ipsweep
icmp	0.94	98	1.0	8	1	1	1.0	ipsweep
icmp	0.53	98	0.83	12	1	1	1.0	ipsweep
icmp	0.84	98	1.0	11	1	1	1.0	ipsweep
icmp	1.06	98	0.85	7	1	1	1.0	ipsweep
icmp	0.46	98	0.85	11	1	1	1.0	ipsweep
icmp	0.8	98	1.0	8	1	1	1.0	ipsweep
icmp	0.65	75	1.0	15	1	1	1.0	ipsweep
icmp	0.75	98	0.78	14	1	1	1.0	ipsweep
icmp	0.63	98	0.92	15	1	1	1.0	ipsweep
icmp	0.59	98	0.83	5	1	1	1.0	ipsweep
icmp	0.53	98	1.0	12	1	1	1.0	ipsweep
icmp	0.39	98	1.0	12	1	1	1.0	ipsweep
icmp	1.01	78	1.0	13	1	1	1.0	ipsweep
icmp	0.6	98	1.0	7	1	1	0.62	ipsweep
icmp	0.28	98	0.78	7	1	1	1.0	ipsweep
icmp	0.6	98	0.8	8	1	1	1.0	ipsweep
icmp	0.82	78	0.94	17	1	1	1.0	ipsweep
icmp	0.69	52	1.0	7	1	1	1.0	ipsweep
icmp	0.71	98	0.89	22	1	1	1.0	ipsweep
icmp	0.32	98	1.0	8	1	1	1.0	ipsweep
icmp	0.48	85	0.8	20	1	1	1.0	ipsweep
icmp	0.58	98	1.0	8	1	1	1.0	ipsweep
icmp	0.64	75	0.89	16	1	1	1.0	ipsweep
icmp	1.01	98	0.9	9	1	1	1.0	ipsweep
icmp	0.56	98	0.83	17	1	1	1.0	ipsweep
icmp	0.27	98	0.85	11	1	1	1.0	ipsweep
icmp	0.78	78	0.94	19	1	1	1.0	ipsweep
icmp	0.68	78	1.0	17	1	1	1.0	ipsweep
icmp	0.39	98	1.0	14	1	1	1.0	ipsweep
icmp	0.34	98	1.0	7	1	1	0.62	ipsweep
icmp	1.11	98	1.0	11	1	1	1.0	ipsweep
icmp	0.68	98	0.67	6	1	1	1.0	ipsweep
icmp	0.5	98	0.85	14	1	1	1.0	ipsweep
icmp	0.75	98	1.0	13	1	1	1.0	ipsweep
icmp	1.08	98	1.0	8	1	1	1.0	ipsweep
icmp	0.43	98	0.73	8	1	1	1.0	ipsweep
icmp	0.6	98	0.8	8	1	1	1.0	ipsweep
icmp	0.7	79	0.94	16	1	1	1.0	ipsweep
icmp	0.35	98	0.8	8	1	1	1.0	ipsweep
icmp	0.87	52	0.83	5	1	1	1.0	ipsweep
icmp	0.95	64	0.78	7	1	1	1.0	ipsweep
icmp	1.03	98	0.86	13	1	1	1.0	ipsweep
icmp	0.5	98	0.78	7	1	1	1.0	ipsweep
icmp	0.58	98	0.92	10	1	1	1.0	ipsweep
icmp	0.97	78	0.76	13	1	1	1.0	ipsweep
icmp	0.49	98	0.8	10	1	1	1.0	ipsweep
icmp	0.22	75	0.89	17	1	1	1.0	ipsweep
icmp	0.98	57	0.73	8	1	1	1.0	ipsweep
icmp	0.39	98	0.94	16	1	1	1.0	ipsweep
icmp	0.91	98	0.8	8	1	1	1.0	ipsweep
icmp	0.72	98	0.8	13	1	1	1.0	ipsweep
icmp	0.54	98	0.8	8	1	1	1.0	ipsweep
icmp	0.95	98	0.83	22	1	1	1.0	ipsweep
icmp	0.51	98	0.69	8	1	1	1.0	ipsweep
icmp	1.08	98	0.89	8	1	1	1.0	ipsweep
icmp	1.01	78	1.0	15	1	1	1.0	ipsweep
icmp	0.2	67	1.0	13	1	1	1.0	ipsweep
icmp	0.47	98	0.78	21	1	1	1.0	ipsweep
icmp	0.32	98	0.86	12	1	1	1.0	ipsweep
icmp	0.63	98	0.86	8	1	1	1.0	ipsweep
icmp	1.12	98	0.93	13	1	1	1.0	ipsweep
icmp	1.05	78	0.94	16	1	1	1.0	ipsweep
icmp	0.39	98	1.0	12	1	1	1.0	ipsweep
icmp	0.84	98	1.0	10	1	1	1.0	ipsweep
icmp	0.38	98	1.0	16	1	1	1.0	ipsweep
icmp	0.55	98	0.82	9	1	1	1.0	ipsweep
icmp	0.83	98	0.9	15	1	1	1.0	ipsweep
icmp	0.89	75	1.0	8	1	1	1.0	ipsweep
icmp	0.41	98	0.82	9	1	1	1.0	ipsweep
icmp	0.79	98	1.0	9	1	1	1.0	ipsweep
icmp	0.68	98	0.8	17	1	1	1.0	ipsweep
icmp	0.21	98	0.83	10	1	1	0.9	ipsweep
icmp	0.8	98	1.0	12	1	1	1.0	ipsweep
icmp	0.34	75	0.89	14	1	1	1.0	ipsweep
icmp	0.74	98	0.67	13	1	1	1.0	ipsweep
icmp	0.59	67	1.0	6	1	1	1.0	ipsweep
icmp	0.48	98	0.94	11	1	1	1.0	ipsweep
icmp	0.83	78	0.88	15	1	1	1.0	ipsweep
icmp	0.33	98	0.85	13	1	1	1.0	ipsweep
icmp	0.46	78	0.94	16	1	1	1.0	ipsweep
icmp	0.36	98	0.78	19	1	1	0.62	ipsweep
icmp	0.69	78	1.0	15	1	1	1.0	ipsweep
icmp	0.84	52	0.83	5	1	1	1.0	ipsweep
icmp	0.95	98	0.88	14	1	1	1.0	ipsweep
icmp	0.2	98	0.8	19	1	1	1.0	ipsweep
icmp	1.14	78	0.94	20	1	1	1.0	ipsweep
icmp	0.21	98	1.0	9	1	1	1.0	ipsweep
icmp	0.42	98	0.82	9	1	1	1.0	ipsweep
icmp	0.54	78	0.94	16	1	1	1.0	ipsweep
icmp	0.54	75	1.0	13	1	1	1.0	ipsweep
icmp	0.59	98	0.78	12	1	1	1.0	ipsweep
icmp	1.12	98	1.0	19	1	1	1.0	ipsweep
icmp	0.85	67	1.0	6	1	1	1.0	ipsweep
icmp	0.21	98	0.8	8	1	1	1.0	ipsweep
icmp	0.73	85	0.8	7	1	1	1.0	ipsweep
icmp	0.3	75	0.67	16	1	1	1.0	ipsweep
icmp	1.14	98	0.83	10	1	1	0.91	ipsweep
icmp	0.34	78	0.94	14	1	1	1.0	ipsweep
icmp	1.04	98	0.88	16	1	1	1.0	ipsweep
icmp	0.58	98	0.86	12	1	1	1.0	ipsweep
icmp	0.35	98	0.88	18	1	1	1.0	ipsweep
icmp	0.42	57	0.73	17	1	1	1.0	ipsweep
icmp	0.46	98	0.8	8	1	1	1.0	ipsweep
icmp	0.33	98	0.82	14	1	1	1.0	ipsweep
icmp	0.39	98	0.88	13	1	1	1.0	ipsweep
icmp	1.0	98	0.94	15	1	1	1.0	ipsweep
icmp	0.82	98	0.7	7	1	1	0.62	ipsweep
icmp	0.88	98	1.0	12	1	1	1.0	ipsweep
icmp	0.53	78	1.0	16	1	1	1.0	ipsweep
icmp	0.66	98	0.85	11	1	1	1.0	ipsweep
icmp	0.66	85	0.8	8	1	1	1.0	ipsweep
icmp	0.62	85	0.8	8	1	1	1.0	ipsweep
icmp	0.97	98	0.82	9	1	1	1.0	ipsweep
icmp	0.62	98	0.83	10	1	1	0.67	ipsweep
icmp	0.44	98	1.0	12	1	1	1.0	ipsweep
icmp	0.2	98	1.0	13	1	1	1.0	ipsweep
icmp	0.35	98	1.0	9	1	1	1.0	ipsweep
icmp	0.24	75	0.89	11	1	1	1.0	ipsweep
icmp	0.4	98	0.73	16	1	1	1.0	ipsweep
icmp	0.44	75	1.0	13	1	1	1.0	ipsweep
icmp	0.34	98	0.89	16	1	1	0.75	ipsweep
icmp	0.61	98	0.67	4	1	1	1.0	ipsweep
icmp	0.66	98	0.69	12	1	1	1.0	ipsweep
icmp	0.3	78	0.94	16	1	1	1.0	ipsweep
icmp	0.8	98	0.78	7	1	1	1.0	ipsweep
icmp	0.93	98	0.83	5	1	1	1.0	ipsweep
icmp	0.87	98	1.0	18	1	1	1.0	ipsweep
icmp	0.94	98	1.0	8	1	1	1.0	ipsweep
icmp	1.07	98	0.8	19	1	1	1.0	ipsweep
icmp	0.85	98	0.92	20	1	1	1.0	ipsweep
icmp	0.45	98	1.0	13	1	1	1.0	ipsweep
icmp	0.77	57	1.0	10	1	1	1.0	ipsweep
icmp	0.64	98	1.0	15	1	1	1.0	ipsweep
icmp	0.31	75	1.0	8	1	1	1.0	ipsweep
icmp	0.34	75	0.89	8	1	1	1.0	ipsweep
icmp	1.07	98	0.86	12	1	1	1.0	ipsweep
icmp	0.48	98	0.44	15	1	1	1.0	ipsweep
icmp	1.03	98	0.88	21	1	1	0.62	ipsweep
icmp	0.9	63	0.87	18	1	1	1.0	ipsweep
icmp	0.99	98	0.94	10	1	1	1.0	ipsweep
icmp	0.57	98	0.86	10	1	1	1.0	ipsweep
icmp	0.91	98	1.0	4	1	1	1.0	ipsweep
icmp	0.31	98	0.78	10	1	1	1.0	ipsweep
icmp	0.98	98	0.83	10	1	1	1.0	ipsweep
icmp	0.93	98	1.0	9	1	1	1.0	ipsweep
icmp	1.1	98	0.78	7	1	1	1.0	ipsweep
icmp	0.53	98	1.0	15	1	1	1.0	ipsweep
icmp	0.53	75	0.89	8	1	1	1.0	ipsweep
icmp	0.85	98	0.44	4	1	1	1.0	ipsweep
icmp	0.42	75	0.67	19	1	1	1.0	ipsweep
icmp	0.62	54	0.73	12	1	1	1.0	ipsweep
icmp	0.25	98	1.0	11	1	1	1.0	ipsweep
icmp	0.69	98	1.0	7	1	1	1.0	ipsweep
icmp	0.54	98	0.85	11	1	1	1.0	ipsweep
icmp	0.64	78	0.94	16	1	1	1.0	ipsweep
icmp	0.38	98	0.8	8	1	1	1.0	ipsweep
icmp	0.82	98	1.0	11	1	1	1.0	ipsweep
icmp	0.76	67	0.93	10	1	1	1.0	ipsweep
icmp	0.52	80	0.88	15	1	1	1.0	ipsweep
icmp	0.89	98	0.9	9	1	1	1.0	ipsweep
icmp	0.5	98	0.78	7	1	1	1.0	ipsweep
icmp	0.58	75	0.89	8	1	1	1.0	ipsweep
icmp	0.84	98	1.0	11	1	1	1.0	ipsweep
icmp	0.54	98	0.82	9	1	1	1.0	ipsweep
icmp	0.96	98	1.0	13	1	1	1.0	ipsweep
icmp	0.45	78	0.94	16	1	1	1.0	ipsweep
icmp	0.32	98	1.0	7	1	1	1.0	ipsweep
icmp	0.98	78	1.0	16	1	1	1.0	ipsweep
icmp	0.48	98	0.82	9	1	1	1.0	ipsweep
icmp	0.66	98	0.69	9	1	1	1.0	ipsweep
icmp	0.6	62	0.86	12	1	1	1.0	ipsweep
icmp	0.55	75	0.89	8	1	1	1.0	ipsweep
icmp	0.76	98	0.94	15	1	1	1.0	ipsweep
icmp	0.55	98	0.67	16	1	1	1.0	ipsweep
icmp	1.06	98	0.86	14	1	1	1.0	ipsweep
icmp	0.39	98	1.0	13	1	1	1.0	ipsweep
icmp	1.02	98	0.83	10	1	1	0.91	ipsweep
icmp	0.52	98	1.0	22	1	1	1.0	ipsweep
icmp	0.96	98	0.78	7	1	1	1.0	ipsweep
icmp	0.24	52	1.0	17	1	1	1.0	ipsweep
icmp	0.72	98	1.0	13	1	1	1.0	ipsweep
icmp	0.48	54	0.73	8	1	1	1.0	ipsweep
icmp	0.24	54	0.73	11	1	1	1.0	ipsweep
icmp	0.88	85	0.8	8	1	1	1.0	ipsweep
icmp	0.22	75	1.0	15	1	1	1.0	ipsweep
icmp	0.88	71	0.75	21	1	1	1.0	ipsweep
icmp	0.77	98	1.0	12	1	1	1.0	ipsweep
icmp	1.1	98	1.0	11	1	1	1.0	ipsweep
icmp	1.0	98	1.0	20	1	1	1.0	ipsweep
icmp	0.82	98	0.94	15	1	1	1.0	ipsweep
icmp	0.2	98	0.83	11	1	1	0.88	ipsweep
icmp	0.49	98	0.82	9	1	1	1.0	ipsweep
icmp	0.47	98	0.67	21	1	1	1.0	ipsweep
icmp	0.28	78	0.94	16	1	1	1.0	ipsweep
icmp	0.96	98	1.0	18	1	1	1.0	ipsweep
icmp	1.05	98	0.78	7	1	1	1.0	ipsweep
icmp	0.98	78	0.76	16	1	1	1.0	ipsweep
icmp	0.65	98	0.85	10	1	1	1.0	ipsweep
icmp	0.7	98	0.82	11	1	1	1.0	ipsweep
icmp	0.44	98	0.78	7	1	1	1.0	ipsweep
icmp	0.69	98	0.83	14	1	1	0.67	ipsweep
icmp	0.3	98	0.82	20	1	1	1.0	ipsweep
icmp	0.68	98	1.0	8	1	1	1.0	ipsweep
icmp	0.69	98	0.85	11	1	1	1.0	ipsweep
icmp	0.54	85	1.0	17	1	1	1.0	ipsweep
icmp	0.9	98	1.0	18	1	1	1.0	ipsweep
icmp	0.91	98	0.78	7	1	1	1.0	ipsweep
icmp	0.94	71	0.92	11	1	1	1.0	ipsweep
icmp	1.0	98	0.82	19	1	1	1.0	ipsweep
icmp	0.32	54	0.73	18	1	1	1.0	ipsweep
icmp	0.35	98	1.0	8	1	1	1.0	ipsweep
icmp	1.08	79	0.94	11	1	1	1.0	ipsweep
icmp	0.89	98	0.85	11	1	1	1.0	ipsweep
icmp	0.54	98	0.88	7	1	1	1.0	ipsweep
icmp	0.62	98	0.83	10	1	1	0.88	ipsweep
icmp	0.94	64	0.7	12	1	1	1.0	ipsweep
icmp	1.14	85	1.0	15	1	1	1.0	ipsweep
icmp	0.53	98	0.82	9	1	1	1.0	ipsweep
icmp	1.01	85	1.0	8	1	1	1.0	ipsweep
icmp	0.58	67	1.0	8	1	1	1.0	ipsweep
icmp	0.59	98	0.93	13	1	1	1.0	ipsweep
icmp	0.64	98	1.0	10	1	1	0.91	ipsweep
icmp	0.86	98	0.94	17	1	1	1.0	ipsweep
icmp	0.32	98	1.0	7	1	1	1.0	ipsweep
icmp	1.06	98	1.0	10	1	1	1.0	ipsweep
icmp	0.95	98	1.0	8	1	1	1.0	ipsweep
icmp	0.53	98	0.89	15	1	1	1.0	ipsweep
icmp	0.32	78	0.94	16	1	1	1.0	ipsweep
icmp	0.95	85	0.8	8	1	1	1.0	ipsweep
icmp	0.72	98	0.85	11	1	1	1.0	ipsweep
icmp	0.83	98	0.78	10	1	1	1.0	ipsweep
icmp	0.26	98	1.0	7	1	1	0.62	ipsweep
icmp	1.02	98	1.0	12	1	1	1.0	ipsweep
icmp	0.49	98	0.82	11	1	1	1.0	ipsweep
icmp	1.0	98	0.85	11	1	1	1.0	ipsweep
icmp	0.95	98	1.0	20	1	1	1.0	ipsweep
icmp	1.08	98	0.87	13	1	1	1.0	ipsweep
icmp	0.86	98	0.8	8	1	1	1.0	ipsweep
icmp	1.01	98	1.0	12	1	1	1.0	ipsweep
icmp	0.23	98	1.0	9	1	1	1.0	ipsweep
icmp	0.27	75	1.0	8	1	1	1.0	ipsweep
icmp	1.14	98	1.0	11	1	1	0.5	ipsweep
icmp	1.0	98	1.0	8	1	1	1.0	ipsweep
icmp	0.6	98	0.78	7	1	1	1.0	ipsweep
icmp	0.83	98	1.0	13	1	1	0.62	ipsweep
icmp	0.22	64	1.0	14	1	1	1.0	ipsweep
icmp	1.06	98	1.0	9	1	1	1.0	ipsweep
icmp	0.26	98	0.92	11	1	1	1.0	ipsweep
icmp	0.75	78	1.0	18	1	1	1.0	ipsweep
icmp	0.67	75	0.89	11	1	1	1.0	ipsweep
icmp	0.63	98	1.0	13	1	1	0.91	ipsweep
icmp	0.78	98	0.82	15	1	1	1.0	ipsweep
icmp	0.26	62	0.93	15	1	1	1.0	ipsweep
icmp	0.63	75	0.89	11	1	1	1.0	ipsweep
icmp	0.2	85	0.8	13	1	1	1.0	ipsweep
icmp	0.88	98	0.86	11	1	1	1.0	ipsweep
icmp	0.77	98	0.82	9	1	1	1.0	ipsweep
icmp	0.99	98	1.0	11	1	1	1.0	ipsweep
icmp	0.52	98	1.0	12	1	1	1.0	ipsweep
icmp	0.86	98	0.69	9	1	1	1.0	ipsweep
icmp	0.79	98	0.8	8	1	1	1.0	ipsweep
icmp	0.86	98	0.93	13	1	1	1.0	ipsweep
icmp	0.54	78	1.0	21	1	1	1.0	ipsweep
icmp	0.61	98	0.73	14	1	1	1.0	ipsweep
icmp	0.28	98	1.0	12	1	1	1.0	ipsweep
icmp	0.31	98	1.0	9	1	1	1.0	ipsweep
icmp	1.08	78	0.94	16	1	1	1.0	ipsweep
icmp	0.91	98	0.88	12	1	1	0.62	ipsweep
icmp	1.14	52	0.83	5	1	1	1.0	ipsweep
icmp	0.42	98	1.0	11	1	1	1.0	ipsweep
icmp	0.69	75	0.89	8	1	1	1.0	ipsweep
icmp	0.38	67	1.0	21	1	1	1.0	ipsweep
icmp	0.44	67	0.93	13	1	1	1.0	ipsweep
icmp	0.3	98	0.88	7	1	1	1.0	ipsweep
icmp	0.62	98	1.0	17	1	1	1.0	ipsweep
icmp	0.22	64	0.7	14	1	1	1.0	ipsweep
icmp	0.26	64	0.7	13	1	1	1.0	ipsweep
icmp	0.81	54	0.73	19	1	1	1.0	ipsweep
icmp	0.4	98	0.92	11	1	1	1.0	ipsweep
icmp	0.52	98	0.78	7	1	1	1.0	ipsweep
icmp	0.78	98	1.0	8	1	1	0.33	ipsweep
icmp	1.12	98	0.92	16	1	1	1.0	ipsweep
icmp	0.7	57	0.73	11	1	1	1.0	ipsweep
icmp	0.95	98	0.67	4	1	1	1.0	ipsweep
icmp	0.75	98	1.0	12	1	1	1.0	ipsweep
icmp	0.82	98	0.8	8	1	1	1.0	ipsweep
icmp	0.89	98	0.8	19	1	1	1.0	ipsweep
icmp	0.22	98	1.0	17	1	1	0.8	ipsweep
icmp	1.0	64	0.7	14	1	1	1.0	ipsweep
icmp	0.54	63	1.0	13	1	1	1.0	ipsweep
icmp	0.77	98	0.8	8	1	1	1.0	ipsweep
icmp	0.76	98	0.82	18	1	1	1.0	ipsweep
icmp	0.27	54	0.73	21	1	1	1.0	ipsweep
icmp	0.28	98	0.78	7	1	1	1.0	ipsweep
icmp	0.86	67	0.67	16	1	1	1.0	ipsweep
icmp	0.48	98	0.67	9	1	1	1.0	ipsweep
icmp	0.55	98	0.82	20	1	1	1.0	ipsweep
