# Supplementary material for: An intelligent zero trust secure framework for software defined networking
Source: PeerJ Comput Sci. 2023 Nov 17;9:e1674. doi: 10.7717/peerj-cs.1674 (PMC10703060; doi:10.7717/peerj-cs.1674)
Supplement: Supplemental Information 2 [file peerj-cs-09-1674-s002.zip › Code/CALSeq2Seq-master/ml-traning/datatest/test_normal]

protocol	transfer_rate	avg_pkt_size	host_ratio	host_num	diff_port_num	diff_sport_num	opp_ratio	label
icmp	1.42	98	0.5	1	1	1	0.8	normal
icmp	1.34	98	0.5	1	1	1	1.0	normal
icmp	1.27	98	0.5	1	1	1	0.89	normal
icmp	1.22	98	0.5	1	1	1	1.0	normal
icmp	1.13	98	0.5	1	1	1	0.92	normal
icmp	1.09	98	0.5	1	1	1	1.0	normal
icmp	1.13	98	0.5	1	1	1	0.94	normal
icmp	1.1	98	0.5	1	1	1	1.0	normal
icmp	0.67	98	0.5	1	1	1	1.0	normal
icmp	1.0	98	0.5	1	1	1	1.0	normal
icmp	0.31	98	0.25	1	1	1	1.0	normal
icmp	0.36	98	0.25	1	1	1	1.0	normal
icmp	1.25	98	0.25	1	1	1	1.0	normal
icmp	1.26	98	0.25	1	1	1	1.0	normal
icmp	0.2	98	0.2	1	1	1	1.0	normal
icmp	0.22	98	0.2	1	1	1	1.0	normal
icmp	0.39	98	0.4	2	1	1	1.0	normal
icmp	0.39	98	0.2	1	1	1	1.0	normal
icmp	1.75	98	0.4	2	1	1	1.0	normal
icmp	1.76	98	0.2	1	1	1	1.0	normal
icmp	0.15	98	0.2	1	1	1	1.0	normal
icmp	0.16	98	0.2	1	1	1	1.0	normal
icmp	0.23	98	0.4	2	1	1	1.0	normal
icmp	0.23	98	0.2	1	1	1	1.0	normal
icmp	0.43	98	0.4	2	1	1	1.0	normal
icmp	0.43	98	0.2	1	1	1	1.0	normal
udp	0.8	86	1.0	1	1	1	1.0	normal
udp	0.21	86	1.0	1	1	1	1.0	normal
udp	0.12	86	1.0	1	2	1	1.0	normal
icmp	2.13	98	0.5	1	1	1	0.92	normal
icmp	1.19	98	0.5	1	1	1	1.0	normal
icmp	1.15	98	0.5	1	1	1	0.94	normal
icmp	1.12	98	0.5	1	1	1	1.0	normal
icmp	0.57	98	0.5	1	1	1	1.0	normal
icmp	1.0	98	0.5	1	1	1	1.0	normal
icmp	0.32	98	0.25	1	1	1	1.0	normal
icmp	1.37	98	0.33	1	1	1	1.0	normal
icmp	2.25	98	0.25	1	1	1	1.0	normal
icmp	1.18	98	0.25	1	1	1	1.0	normal
icmp	0.5	98	0.2	1	1	1	1.0	normal
icmp	0.42	98	0.2	1	1	1	1.0	normal
icmp	0.32	98	0.4	2	1	1	1.0	normal
icmp	0.49	98	0.2	1	1	1	1.0	normal
icmp	1.73	98	0.4	2	1	1	1.0	normal
icmp	1.72	98	0.2	1	1	1	1.0	normal
icmp	0.17	98	0.2	1	1	1	1.0	normal
icmp	0.19	98	0.2	1	1	1	1.0	normal
udp	0.31	86	1.0	1	2	1	1.0	normal
udp	2.28	111	1.0	1	14	1	0.2	normal
udp	0.46	130	1.0	1	14	1	1.0	normal
udp	0.46	106	1.0	1	14	1	1.0	normal
udp	0.46	101	1.0	1	14	1	1.0	normal
tcp	14.43	924	1.0	1	1	1	0.68	normal
tcp	8.85	430	1.0	1	1	1	0.89	normal
tcp	6.99	357	1.0	1	1	1	0.8	normal
tcp	6.57	446	1.0	1	2	1	1.0	normal
tcp	20.18	1119	1.0	1	3	1	0.63	normal
tcp	3.76	454	1.0	1	3	1	1.0	normal
tcp	1.92	409	1.0	1	3	1	1.0	normal
udp	0.53	143	1.0	1	14	1	1.0	normal
tcp	100.0	2481	1.0	1	1	1	0.78	normal
udp	0.54	107	1.0	1	14	1	1.0	normal
tcp	3.97	409	1.0	1	2	1	1.0	normal
udp	0.57	102	1.0	1	14	1	1.0	normal
tcp	6.86	501	1.0	1	1	1	1.0	normal
tcp	3.59	596	1.0	1	4	1	1.0	normal
tcp	16.78	1716	1.0	1	4	1	0.75	normal
tcp	3.02	589	1.0	1	4	1	1.0	normal
udp	0.87	140	1.0	1	14	1	1.0	normal
udp	0.89	143	1.0	1	14	1	1.0	normal
tcp	154.13	1829	1.0	1	1	1	0.99	normal
tcp	10.22	1848	1.0	1	1	1	1.0	normal
udp	0.96	123	1.0	1	14	1	1.0	normal
udp	0.96	122	1.0	1	14	1	1.0	normal
tcp	0.0	1442	1.0	1	1	1	0.63	normal
tcp	0.0	1040	1.0	1	1	1	0.95	normal
udp	0.0	102	1.0	1	14	1	1.0	normal
tcp	0.0	617	1.0	1	4	1	1.0	normal
udp	0.0	143	1.0	1	14	1	1.0	normal
tcp	0.0	54	1.0	1	1	1	1.0	normal
udp	0.87	111	1.0	1	14	1	0.2	normal
udp	0.17	130	1.0	1	14	1	1.0	normal
udp	0.17	106	1.0	1	14	1	1.0	normal
udp	0.17	101	1.0	1	14	1	1.0	normal
icmp	9.31	98	0.25	1	1	1	1.0	normal
icmp	8.36	98	0.25	1	1	1	1.0	normal
icmp	12.25	98	0.25	1	1	1	1.0	normal
icmp	3.26	98	0.25	1	1	1	1.0	normal
icmp	13.29	98	0.25	1	1	1	1.0	normal
icmp	7.2	98	0.2	1	1	1	1.0	normal
icmp	8.23	98	0.4	2	1	1	1.0	normal
tcp	5.44	924	1.0	1	1	1	0.68	normal
tcp	3.34	430	1.0	1	1	1	0.89	normal
tcp	2.63	357	1.0	1	1	1	0.8	normal
tcp	2.47	446	1.0	1	2	1	1.0	normal
tcp	7.58	1119	1.0	1	3	1	0.63	normal
tcp	1.41	454	1.0	1	3	1	1.0	normal
tcp	0.71	409	1.0	1	3	1	1.0	normal
udp	0.18	143	1.0	1	14	1	1.0	normal
tcp	34.65	2481	1.0	1	1	1	0.78	normal
udp	0.18	107	1.0	1	14	1	1.0	normal
tcp	1.32	409	1.0	1	2	1	1.0	normal
udp	0.19	102	1.0	1	14	1	1.0	normal
tcp	2.27	501	1.0	1	1	1	1.0	normal
tcp	1.15	596	1.0	1	4	1	1.0	normal
tcp	5.37	1716	1.0	1	4	1	0.75	normal
tcp	0.96	589	1.0	1	4	1	1.0	normal
udp	0.21	140	1.0	1	14	1	1.0	normal
udp	0.21	143	1.0	1	14	1	1.0	normal
tcp	36.57	1829	1.0	1	1	1	0.99	normal
tcp	2.38	1848	1.0	1	1	1	1.0	normal
udp	0.22	123	1.0	1	14	1	1.0	normal
udp	0.22	122	1.0	1	14	1	1.0	normal
tcp	9.03	1442	1.0	1	1	1	0.63	normal
tcp	4.41	1040	1.0	1	1	1	0.95	normal
udp	0.24	102	1.0	1	14	1	1.0	normal
tcp	2.65	617	1.0	1	4	1	1.0	normal
udp	0.25	143	1.0	1	14	1	1.0	normal
tcp	97.79	2068	1.0	1	1	1	0.82	normal
udp	0.29	102	1.0	2	11	1	0.0	normal
tcp	21.91	2189	0.5	1	3	1	0.68	normal
tcp	1.45	704	0.5	1	3	1	1.0	normal
tcp	0.87	526	0.5	1	3	1	1.0	normal
udp	0.93	158	1.0	2	11	1	0.33	normal
udp	0.31	161	1.0	2	11	1	1.0	normal
udp	0.31	160	1.0	2	11	1	1.0	normal
udp	0.32	166	1.0	2	2	1	1.0	normal
udp	0.65	154	1.0	2	2	1	0.5	normal
udp	0.44	172	1.0	2	11	1	1.0	normal
udp	0.44	167	1.0	2	11	1	1.0	normal
udp	0.44	173	1.0	2	11	1	1.0	normal
udp	0.45	160	1.0	2	11	1	1.0	normal
udp	0.91	158	1.0	2	11	1	1.0	normal
udp	0.45	161	1.0	2	11	1	1.0	normal
udp	0.0	173	1.0	2	11	1	1.0	normal
udp	0.14	102	1.0	2	11	1	0.0	normal
tcp	10.82	2189	0.5	1	3	1	0.68	normal
tcp	0.71	704	0.5	1	3	1	1.0	normal
tcp	0.43	526	0.5	1	3	1	1.0	normal
udp	0.44	158	1.0	2	11	1	0.33	normal
udp	0.15	161	1.0	2	11	1	1.0	normal
udp	0.15	160	1.0	2	11	1	1.0	normal
udp	0.15	166	1.0	2	2	1	1.0	normal
udp	0.3	154	1.0	2	2	1	0.5	normal
udp	0.17	172	1.0	2	11	1	1.0	normal
udp	0.17	167	1.0	2	11	1	1.0	normal
udp	0.17	173	1.0	2	11	1	1.0	normal
udp	0.17	160	1.0	2	11	1	1.0	normal
udp	0.35	158	1.0	2	11	1	1.0	normal
udp	0.17	161	1.0	2	11	1	1.0	normal
udp	0.26	173	1.0	2	11	1	1.0	normal
udp	0.09	102	1.0	2	12	1	0.0	normal
tcp	7.19	2189	0.5	1	3	1	0.68	normal
tcp	0.47	704	0.5	1	3	1	1.0	normal
tcp	0.28	526	0.5	1	3	1	1.0	normal
udp	0.29	158	1.0	2	12	1	0.33	normal
udp	0.1	161	1.0	2	12	1	1.0	normal
udp	0.1	160	1.0	2	12	1	1.0	normal
udp	0.1	166	1.0	2	2	1	1.0	normal
udp	0.2	154	1.0	2	2	1	0.5	normal
udp	0.11	172	1.0	2	12	1	1.0	normal
udp	0.11	167	1.0	2	12	1	1.0	normal
udp	0.11	173	1.0	2	12	1	1.0	normal
udp	0.11	160	1.0	2	12	1	1.0	normal
udp	0.21	158	1.0	2	12	1	1.0	normal
udp	0.11	161	1.0	2	12	1	1.0	normal
udp	0.14	173	1.0	2	12	1	1.0	normal
tcp	25.71	130	0.5	1	1	1	0.62	normal
udp	0.71	113	1.0	2	12	1	1.0	normal
tcp	10.93	542	0.5	1	2	1	0.87	normal
tcp	5.16	519	0.5	1	2	1	1.0	normal
udp	0.07	102	1.0	2	15	1	0.0	normal
tcp	5.39	2189	0.5	1	3	1	0.68	normal
tcp	0.36	704	0.5	1	3	1	1.0	normal
tcp	0.21	526	0.5	1	3	1	1.0	normal
udp	0.22	158	1.0	2	15	1	0.33	normal
udp	0.07	161	1.0	2	15	1	1.0	normal
udp	0.07	160	1.0	2	15	1	1.0	normal
udp	0.07	166	1.0	2	2	1	1.0	normal
udp	0.15	154	1.0	2	2	1	0.5	normal
udp	0.08	172	1.0	2	15	1	1.0	normal
udp	0.08	167	1.0	2	15	1	1.0	normal
udp	0.08	173	1.0	2	15	1	1.0	normal
udp	0.08	160	1.0	2	15	1	1.0	normal
udp	0.16	158	1.0	2	15	1	1.0	normal
udp	0.08	161	1.0	2	15	1	1.0	normal
udp	0.09	173	1.0	2	15	1	1.0	normal
tcp	17.08	135	0.5	1	1	1	0.64	normal
udp	0.2	113	1.0	2	15	1	1.0	normal
tcp	3.05	542	0.5	1	2	1	0.87	normal
tcp	1.43	519	0.5	1	2	1	1.0	normal
udp	0.48	99	1.0	2	15	1	1.0	normal
tcp	6.01	292	0.5	1	2	1	1.0	normal
udp	0.61	132	1.0	2	15	1	1.0	normal
tcp	23.75	1366	0.5	1	1	1	0.82	normal
udp	0.92	129	1.0	2	15	1	1.0	normal
tcp	2.98	818	0.5	1	7	1	1.0	normal
tcp	3.98	627	0.5	1	7	1	1.0	normal
tcp	0.0	142	0.5	1	2	1	1.0	normal
tcp	0.0	2316	0.5	1	7	1	0.64	normal
tcp	0.0	627	0.5	1	7	1	1.0	normal
tcp	0.0	512	0.5	1	7	1	1.0	normal
tcp	0.0	58	0.5	1	7	1	1.0	normal
tcp	0.0	56	0.5	1	7	1	1.0	normal
udp	0.06	102	1.0	2	22	1	0.0	normal
tcp	4.31	2189	0.5	1	4	1	0.68	normal
tcp	0.28	704	0.5	1	4	1	1.0	normal
tcp	0.17	526	0.5	1	4	1	1.0	normal
udp	0.17	158	1.0	2	22	1	0.33	normal
udp	0.06	161	1.0	2	22	1	1.0	normal
udp	0.06	160	1.0	2	22	1	1.0	normal
udp	0.06	166	1.0	2	2	1	1.0	normal
udp	0.12	154	1.0	2	2	1	0.5	normal
udp	0.06	172	1.0	2	22	1	1.0	normal
udp	0.06	167	1.0	2	22	1	1.0	normal
udp	0.06	173	1.0	2	22	1	1.0	normal
udp	0.12	158	1.0	2	22	1	1.0	normal
udp	0.07	173	1.0	2	22	1	1.0	normal
tcp	23.37	426	0.5	1	1	1	0.63	normal
udp	0.12	113	1.0	2	22	1	1.0	normal
tcp	2.84	643	0.5	1	2	1	0.83	normal
tcp	0.83	519	0.5	1	2	1	1.0	normal
udp	0.18	99	1.0	2	22	1	1.0	normal
tcp	2.53	328	0.5	1	3	1	1.0	normal
udp	0.19	132	1.0	2	22	1	1.0	normal
tcp	10.68	1024	0.5	1	1	1	0.87	normal
udp	0.22	129	1.0	2	22	1	1.0	normal
tcp	0.66	818	0.5	1	7	1	1.0	normal
tcp	0.88	627	0.5	1	7	1	1.0	normal
tcp	1.12	142	0.5	1	3	1	1.0	normal
tcp	131.8	2131	0.5	1	7	1	0.52	normal
tcp	0.9	627	0.5	1	7	1	1.0	normal
tcp	1.12	512	0.5	1	7	1	1.0	normal
tcp	0.23	58	0.5	1	7	1	1.0	normal
tcp	86.36	1990	0.5	1	7	1	0.6	normal
tcp	10.49	1573	0.5	1	1	1	0.86	normal
udp	0.31	130	1.0	2	22	1	1.0	normal
tcp	4.75	100	0.5	1	1	1	0.67	normal
udp	0.42	96	1.0	2	22	1	1.0	normal
udp	0.42	133	1.0	2	22	1	1.0	normal
udp	0.42	139	1.0	2	22	1	1.0	normal
tcp	5.59	920	0.5	1	3	1	0.85	normal
tcp	3.87	438	0.5	1	1	1	1.0	normal
tcp	6.03	391	0.5	1	1	1	0.93	normal
udp	0.48	104	1.0	2	22	1	1.0	normal
tcp	5.88	384	0.5	1	4	1	0.92	normal
tcp	42.39	1849	0.5	1	1	1	0.8	normal
udp	0.81	111	1.0	2	22	1	1.0	normal
tcp	0.82	58	0.5	1	2	1	1.0	normal
tcp	2.47	266	0.5	1	2	1	1.0	normal
udp	0.0	115	1.0	2	22	1	1.0	normal
tcp	0.0	1157	0.5	1	1	1	0.74	normal
tcp	0.0	54	0.5	1	1	1	1.0	normal
udp	0.05	172	1.0	1	29	1	1.0	normal
udp	0.05	167	1.0	1	29	1	1.0	normal
udp	0.05	173	1.0	1	29	1	1.0	normal
udp	0.05	160	1.0	1	29	1	1.0	normal
udp	0.1	158	1.0	1	29	1	1.0	normal
udp	0.05	161	1.0	1	29	1	1.0	normal
udp	0.06	173	1.0	1	29	1	1.0	normal
tcp	22.94	488	1.0	1	1	1	0.64	normal
udp	0.08	113	1.0	1	29	1	1.0	normal
tcp	2.73	569	1.0	1	2	1	0.79	normal
tcp	0.58	519	1.0	1	2	1	1.0	normal
udp	0.11	99	1.0	1	29	1	1.0	normal
tcp	1.53	328	1.0	1	3	1	1.0	normal
udp	0.11	132	1.0	1	29	1	1.0	normal
tcp	6.28	1024	1.0	1	1	1	0.87	normal
udp	0.12	129	1.0	1	29	1	1.0	normal
tcp	0.37	818	1.0	1	7	1	1.0	normal
tcp	0.49	627	1.0	1	7	1	1.0	normal
tcp	0.62	142	1.0	1	3	1	1.0	normal
tcp	72.91	2131	1.0	1	7	1	0.52	normal
tcp	0.5	627	1.0	1	7	1	1.0	normal
tcp	0.62	512	1.0	1	7	1	1.0	normal
tcp	0.13	58	1.0	1	7	1	1.0	normal
tcp	44.15	1990	1.0	1	7	1	0.6	normal
tcp	5.04	1573	1.0	1	1	1	0.86	normal
udp	0.15	130	1.0	1	29	1	1.0	normal
tcp	2.95	97	1.0	1	1	1	0.65	normal
udp	0.17	96	1.0	1	29	1	1.0	normal
udp	0.17	133	1.0	1	29	1	1.0	normal
udp	0.17	139	1.0	1	29	1	1.0	normal
tcp	2.19	920	1.0	1	3	1	0.85	normal
tcp	1.52	438	1.0	1	1	1	1.0	normal
tcp	2.36	391	1.0	1	1	1	0.93	normal
udp	0.18	104	1.0	1	29	1	1.0	normal
tcp	2.12	384	1.0	1	1	1	0.92	normal
tcp	15.14	1849	1.0	1	1	1	0.8	normal
udp	0.21	111	1.0	1	29	1	1.0	normal
tcp	0.21	58	1.0	1	2	1	1.0	normal
tcp	0.62	266	1.0	1	2	1	1.0	normal
udp	0.23	115	1.0	1	29	1	1.0	normal
tcp	157.81	2104	1.0	1	2	1	0.67	normal
tcp	3.03	351	1.0	1	1	1	0.73	normal
udp	0.28	231	1.0	1	29	1	1.0	normal
tcp	4.78	1527	1.0	1	2	1	0.88	normal
tcp	2.17	990	1.0	1	2	1	1.0	normal
udp	0.32	115	1.0	1	29	1	1.0	normal
udp	0.33	111	1.0	1	29	1	1.0	normal
udp	0.34	135	1.0	1	29	1	1.0	normal
tcp	33.2	2126	1.0	1	1	1	0.92	normal
tcp	8.38	1476	1.0	1	4	1	0.96	normal
tcp	7.93	1381	1.0	1	4	1	1.0	normal
tcp	2.59	521	1.0	1	4	1	1.0	normal
tcp	2.32	596	1.0	1	4	1	1.0	normal
tcp	7.61	1649	1.0	1	1	1	0.68	normal
udp	0.44	233	1.0	1	29	1	1.0	normal
tcp	7.48	517	1.0	1	1	1	0.88	normal
udp	0.61	118	1.0	1	29	1	1.0	normal
udp	0.86	119	1.0	1	29	1	1.0	normal
tcp	0.0	287	1.0	1	2	1	0.87	normal
udp	0.0	96	1.0	1	29	1	1.0	normal
tcp	0.0	58	1.0	1	2	1	1.0	normal
tcp	0.0	54	1.0	1	2	1	1.0	normal
udp	0.0	113	1.0	1	29	1	1.0	normal
udp	0.0	116	1.0	1	29	1	1.0	normal
udp	0.0	155	1.0	1	29	1	1.0	normal
tcp	0.0	56	1.0	1	1	1	1.0	normal
tcp	20.14	447	1.0	1	1	1	0.63	normal
udp	0.06	113	1.0	1	46	1	1.0	normal
tcp	2.99	576	1.0	1	2	1	0.77	normal
tcp	0.45	519	1.0	1	2	1	1.0	normal
udp	0.08	99	1.0	1	46	1	1.0	normal
tcp	1.09	328	1.0	1	3	1	1.0	normal
udp	0.08	132	1.0	1	46	1	1.0	normal
tcp	4.44	1024	1.0	1	1	1	0.87	normal
udp	0.08	129	1.0	1	46	1	1.0	normal
tcp	0.25	818	1.0	1	7	1	1.0	normal
tcp	0.34	627	1.0	1	7	1	1.0	normal
tcp	0.6	117	1.0	1	3	1	1.0	normal
tcp	50.29	2131	1.0	1	7	1	0.52	normal
tcp	0.43	512	1.0	1	7	1	1.0	normal
tcp	0.09	58	1.0	1	7	1	1.0	normal
tcp	29.59	1990	1.0	1	7	1	0.6	normal
tcp	3.31	1573	1.0	1	1	1	0.86	normal
udp	0.1	130	1.0	1	46	1	1.0	normal
tcp	2.4	96	1.0	1	1	1	0.64	normal
udp	0.1	96	1.0	1	46	1	1.0	normal
udp	0.1	133	1.0	1	46	1	1.0	normal
udp	0.1	139	1.0	1	46	1	1.0	normal
tcp	1.36	920	1.0	1	3	1	0.85	normal
tcp	0.94	438	1.0	1	1	1	1.0	normal
tcp	1.46	391	1.0	1	1	1	0.93	normal
udp	0.11	104	1.0	1	46	1	1.0	normal
tcp	1.29	384	1.0	1	1	1	0.92	normal
tcp	9.19	1849	1.0	1	1	1	0.8	normal
udp	0.12	111	1.0	1	46	1	1.0	normal
tcp	0.12	58	1.0	1	2	1	1.0	normal
tcp	0.35	266	1.0	1	2	1	1.0	normal
udp	0.12	115	1.0	1	46	1	1.0	normal
tcp	100.82	2208	1.0	1	2	1	0.66	normal
tcp	1.51	351	1.0	1	1	1	0.73	normal
udp	0.14	231	1.0	1	46	1	1.0	normal
tcp	6.59	2071	1.0	1	2	1	0.93	normal
tcp	1.02	990	1.0	1	2	1	1.0	normal
udp	0.15	115	1.0	1	46	1	1.0	normal
udp	0.15	111	1.0	1	46	1	1.0	normal
udp	0.15	135	1.0	1	46	1	1.0	normal
tcp	14.71	2126	1.0	1	2	1	0.92	normal
tcp	3.69	1476	1.0	1	4	1	0.96	normal
tcp	3.43	1381	1.0	1	4	1	1.0	normal
tcp	1.1	521	1.0	1	4	1	1.0	normal
tcp	0.97	596	1.0	1	4	1	1.0	normal
tcp	3.1	1649	1.0	1	1	1	0.68	normal
udp	0.17	233	1.0	1	46	1	1.0	normal
tcp	2.77	517	1.0	1	1	1	0.88	normal
udp	0.19	118	1.0	1	46	1	1.0	normal
udp	0.21	119	1.0	1	46	1	1.0	normal
tcp	3.81	319	1.0	1	2	1	0.88	normal
udp	0.22	96	1.0	1	46	1	1.0	normal
tcp	0.23	58	1.0	1	2	1	1.0	normal
tcp	0.68	346	1.0	1	2	1	1.0	normal
udp	0.25	113	1.0	1	46	1	1.0	normal
udp	0.5	120	1.0	1	46	1	1.0	normal
udp	0.26	155	1.0	1	46	1	1.0	normal
tcp	6.13	1078	1.0	1	1	1	0.78	normal
udp	0.29	113	1.0	1	46	1	1.0	normal
udp	0.3	215	1.0	1	46	1	1.0	normal
tcp	1.22	238	1.0	1	1	1	1.0	normal
tcp	12.21	2286	1.0	1	2	1	0.88	normal
udp	0.31	180	1.0	1	46	1	1.0	normal
tcp	2.21	792	1.0	1	2	1	1.0	normal
tcp	3.84	391	1.0	1	1	1	0.92	normal
tcp	4.26	939	1.0	1	2	1	1.0	normal
udp	0.36	164	1.0	1	46	1	1.0	normal
tcp	9.55	1656	1.0	1	1	1	0.96	normal
udp	0.4	97	1.0	1	46	1	1.0	normal
udp	0.4	163	1.0	1	46	1	1.0	normal
tcp	6.04	319	1.0	1	1	1	1.0	normal
tcp	5.64	693	1.0	1	1	1	1.0	normal
udp	0.9	145	1.0	1	46	1	0.5	normal
udp	0.45	143	1.0	1	46	1	1.0	normal
tcp	50.69	1686	1.0	1	1	1	0.72	normal
udp	0.47	276	1.0	1	46	1	1.0	normal
tcp	7.82	547	1.0	1	2	1	0.88	normal
tcp	3.94	899	1.0	1	2	1	1.0	normal
udp	0.51	250	1.0	1	46	1	1.0	normal
udp	0.51	164	1.0	1	46	1	1.0	normal
tcp	26.37	1995	1.0	1	2	1	0.81	normal
udp	0.51	260	1.0	1	46	1	1.0	normal
udp	0.51	133	1.0	1	46	1	1.0	normal
udp	0.52	111	1.0	1	46	1	1.0	normal
udp	0.52	278	1.0	1	46	1	1.0	normal
udp	0.52	150	1.0	1	46	1	1.0	normal
udp	0.52	147	1.0	1	46	1	1.0	normal
tcp	6.27	403	1.0	1	1	1	1.0	normal
tcp	5.82	470	1.0	1	1	1	1.0	normal
tcp	6.9	494	1.0	1	1	1	0.92	normal
tcp	6.37	430	1.0	1	1	1	0.92	normal
tcp	7.75	477	1.0	1	1	1	1.0	normal
tcp	5.02	520	1.0	1	2	1	1.0	normal
tcp	4.47	578	1.0	1	2	1	1.0	normal
tcp	6.75	938	1.0	1	2	1	1.0	normal
tcp	3.94	694	1.0	1	2	1	1.0	normal
tcp	7.41	582	1.0	1	2	1	1.0	normal
tcp	5.73	734	1.0	1	2	1	1.0	normal
udp	0.65	212	1.0	1	46	1	1.0	normal
udp	0.65	156	1.0	1	46	1	1.0	normal
tcp	10.08	347	1.0	1	2	1	0.87	normal
tcp	12.75	684	1.0	1	2	1	0.94	normal
tcp	8.32	807	1.0	1	2	1	1.0	normal
udp	0.0	194	1.0	1	46	1	1.0	normal
udp	0.0	112	1.0	1	46	1	1.0	normal
tcp	0.0	797	1.0	1	1	1	0.71	normal
tcp	0.0	554	1.0	1	1	1	0.93	normal
tcp	0.0	106	1.0	1	2	1	1.0	normal
udp	0.0	152	1.0	1	46	1	1.0	normal
tcp	0.0	745	1.0	1	2	1	0.93	normal
tcp	0.0	805	1.0	1	2	1	1.0	normal
udp	0.0	149	1.0	1	46	1	1.0	normal
tcp	0.0	931	1.0	1	2	1	1.0	normal
tcp	0.0	606	1.0	1	2	1	0.81	normal
tcp	0.0	517	1.0	1	2	1	1.0	normal
udp	0.0	150	1.0	1	46	1	1.0	normal
tcp	19.3	400	1.0	1	1	1	0.63	normal
udp	0.05	113	1.0	1	67	1	1.0	normal
tcp	2.41	576	1.0	1	2	1	0.77	normal
tcp	0.36	519	1.0	1	2	1	1.0	normal
udp	0.06	99	1.0	1	67	1	1.0	normal
tcp	0.84	328	1.0	1	3	1	1.0	normal
udp	0.06	132	1.0	1	67	1	1.0	normal
tcp	3.64	959	1.0	1	1	1	0.88	normal
udp	0.06	129	1.0	1	67	1	1.0	normal
tcp	0.19	818	1.0	1	7	1	1.0	normal
tcp	0.26	627	1.0	1	7	1	1.0	normal
tcp	0.45	117	1.0	1	3	1	1.0	normal
tcp	37.95	2131	1.0	1	7	1	0.52	normal
tcp	0.32	512	1.0	1	7	1	1.0	normal
tcp	0.07	58	1.0	1	7	1	1.0	normal
tcp	21.99	1990	1.0	1	7	1	0.6	normal
tcp	2.43	1573	1.0	1	1	1	0.86	normal
udp	0.07	130	1.0	1	67	1	1.0	normal
tcp	2.04	95	1.0	1	1	1	0.66	normal
udp	0.07	96	1.0	1	67	1	1.0	normal
udp	0.07	133	1.0	1	67	1	1.0	normal
udp	0.07	139	1.0	1	67	1	1.0	normal
tcp	0.97	920	1.0	1	3	1	0.85	normal
tcp	0.67	438	1.0	1	1	1	1.0	normal
tcp	1.5	300	1.0	1	1	1	0.85	normal
udp	0.08	104	1.0	1	67	1	1.0	normal
tcp	0.92	384	1.0	1	1	1	0.92	normal
tcp	6.51	1849	1.0	1	1	1	0.8	normal
udp	0.08	111	1.0	1	67	1	1.0	normal
tcp	0.24	55	1.0	1	2	1	1.0	normal
tcp	0.24	266	1.0	1	2	1	1.0	normal
udp	0.08	115	1.0	1	67	1	1.0	normal
tcp	68.1	2208	1.0	1	2	1	0.66	normal
tcp	1.26	360	1.0	1	1	1	0.71	normal
udp	0.09	231	1.0	1	67	1	1.0	normal
tcp	4.26	2071	1.0	1	2	1	0.93	normal
tcp	0.84	782	1.0	1	2	1	0.89	normal
udp	0.09	115	1.0	1	67	1	1.0	normal
udp	0.1	111	1.0	1	67	1	1.0	normal
udp	0.1	135	1.0	1	67	1	1.0	normal
tcp	9.29	2126	1.0	1	2	1	0.92	normal
tcp	2.33	1476	1.0	1	4	1	0.96	normal
tcp	2.15	1381	1.0	1	4	1	1.0	normal
tcp	0.69	521	1.0	1	4	1	1.0	normal
tcp	0.6	596	1.0	1	4	1	1.0	normal
tcp	3.92	1644	1.0	1	1	1	0.67	normal
udp	0.1	233	1.0	1	67	1	1.0	normal
tcp	1.67	517	1.0	1	1	1	0.88	normal
udp	0.11	118	1.0	1	67	1	1.0	normal
udp	0.12	119	1.0	1	67	1	1.0	normal
tcp	2.06	319	1.0	1	2	1	0.88	normal
udp	0.12	96	1.0	1	67	1	1.0	normal
tcp	0.36	346	1.0	1	2	1	1.0	normal
udp	0.13	113	1.0	1	67	1	1.0	normal
udp	0.26	120	1.0	1	67	1	1.0	normal
udp	0.13	155	1.0	1	67	1	1.0	normal
tcp	3.04	1078	1.0	1	1	1	0.78	normal
udp	0.14	113	1.0	1	67	1	1.0	normal
udp	0.14	215	1.0	1	67	1	1.0	normal
tcp	0.56	238	1.0	1	1	1	1.0	normal
tcp	5.65	2286	1.0	1	2	1	0.88	normal
udp	0.14	180	1.0	1	67	1	1.0	normal
tcp	1.0	792	1.0	1	2	1	1.0	normal
tcp	1.73	391	1.0	1	1	1	0.92	normal
tcp	1.9	939	1.0	1	2	1	1.0	normal
udp	0.15	164	1.0	1	67	1	1.0	normal
tcp	3.98	1656	1.0	1	1	1	0.96	normal
udp	0.16	97	1.0	1	67	1	1.0	normal
udp	0.16	163	1.0	1	67	1	1.0	normal
tcp	2.39	319	1.0	1	2	1	1.0	normal
tcp	2.23	693	1.0	1	1	1	1.0	normal
udp	0.33	145	1.0	1	67	1	0.5	normal
udp	0.17	143	1.0	1	67	1	1.0	normal
tcp	23.25	1664	1.0	1	1	1	0.72	normal
udp	0.17	276	1.0	1	67	1	1.0	normal
tcp	3.76	468	1.0	1	2	1	0.82	normal
tcp	1.37	899	1.0	1	2	1	1.0	normal
udp	0.17	250	1.0	1	67	1	1.0	normal
udp	0.17	164	1.0	1	67	1	1.0	normal
tcp	9.52	1911	1.0	1	2	1	0.82	normal
udp	0.17	260	1.0	1	67	1	1.0	normal
udp	0.17	133	1.0	1	67	1	1.0	normal
udp	0.17	111	1.0	1	67	1	1.0	normal
udp	0.17	278	1.0	1	67	1	1.0	normal
udp	0.17	150	1.0	1	67	1	1.0	normal
udp	0.17	147	1.0	1	67	1	1.0	normal
tcp	2.1	403	1.0	1	1	1	1.0	normal
tcp	1.93	470	1.0	1	1	1	1.0	normal
tcp	2.28	494	1.0	1	2	1	0.92	normal
tcp	2.11	430	1.0	1	1	1	0.92	normal
tcp	2.49	477	1.0	1	1	1	1.0	normal
tcp	1.61	520	1.0	1	2	1	1.0	normal
tcp	1.43	578	1.0	1	2	1	1.0	normal
tcp	2.15	938	1.0	1	2	1	1.0	normal
tcp	1.25	694	1.0	1	2	1	1.0	normal
tcp	2.34	582	1.0	1	2	1	1.0	normal
tcp	1.67	734	1.0	1	2	1	1.0	normal
udp	0.19	212	1.0	1	67	1	1.0	normal
udp	0.19	156	1.0	1	67	1	1.0	normal
tcp	7.55	423	1.0	1	2	1	0.78	normal
tcp	4.15	753	1.0	1	2	1	0.95	normal
tcp	1.84	807	1.0	1	2	1	1.0	normal
udp	0.22	194	1.0	1	67	1	1.0	normal
udp	0.22	112	1.0	1	67	1	1.0	normal
tcp	12.69	1015	1.0	1	1	1	0.67	normal
tcp	3.12	554	1.0	1	1	1	0.93	normal
tcp	0.67	106	1.0	1	2	1	1.0	normal
udp	0.23	152	1.0	1	67	1	1.0	normal
tcp	4.84	569	1.0	1	2	1	0.86	normal
tcp	4.19	404	1.0	1	2	1	0.89	normal
udp	0.24	149	1.0	1	67	1	1.0	normal
tcp	1.91	754	1.0	1	2	1	1.0	normal
tcp	4.94	623	1.0	1	2	1	0.85	normal
tcp	2.22	517	1.0	1	2	1	1.0	normal
udp	0.25	150	1.0	1	67	1	1.0	normal
udp	0.29	115	1.0	1	67	1	1.0	normal
udp	0.29	184	1.0	1	67	1	1.0	normal
udp	0.29	126	1.0	1	67	1	1.0	normal
tcp	12.07	2158	1.0	1	1	1	0.98	normal
udp	0.29	166	1.0	1	67	1	1.0	normal
tcp	5.6	1049	1.0	1	1	1	0.89	normal
tcp	5.05	1133	1.0	1	1	1	0.88	normal
tcp	7.44	1818	1.0	1	1	1	0.92	normal
udp	0.32	138	1.0	1	67	1	1.0	normal
tcp	5.51	317	1.0	1	1	1	0.88	normal
udp	0.32	136	1.0	1	67	1	1.0	normal
tcp	10.2	2029	1.0	1	1	1	0.77	normal
udp	0.33	130	1.0	1	67	1	1.0	normal
tcp	9.64	274	1.0	1	2	1	0.82	normal
udp	0.37	150	1.0	1	67	1	1.0	normal
tcp	3.83	566	1.0	1	1	1	1.0	normal
udp	0.43	146	1.0	1	67	1	1.0	normal
udp	0.43	118	1.0	1	67	1	1.0	normal
tcp	4.42	563	1.0	1	1	1	1.0	normal
tcp	5.75	698	1.0	1	1	1	1.0	normal
udp	0.47	312	1.0	1	67	1	1.0	normal
tcp	235.77	2761	1.0	1	1	1	0.58	normal
udp	0.51	105	1.0	1	67	1	1.0	normal
udp	0.52	231	1.0	1	67	1	1.0	normal
udp	0.54	98	1.0	1	67	1	1.0	normal
tcp	6.05	414	1.0	1	1	1	0.91	normal
tcp	6.61	596	1.0	1	1	1	0.92	normal
tcp	4.83	484	1.0	1	2	1	1.0	normal
udp	0.0	191	1.0	1	67	1	1.0	normal
udp	0.0	285	1.0	1	67	1	1.0	normal
udp	0.0	101	1.0	1	67	1	1.0	normal
tcp	0.0	393	1.0	1	2	1	0.92	normal
tcp	0.0	147	1.0	1	1	1	1.0	normal
tcp	0.0	498	1.0	1	2	1	1.0	normal
tcp	0.0	1112	1.0	1	2	1	1.0	normal
tcp	0.0	2327	1.0	1	1	1	0.71	normal
tcp	0.0	983	1.0	1	2	1	1.0	normal
tcp	0.0	1111	1.0	1	2	1	1.0	normal
udp	0.0	159	1.0	1	67	1	1.0	normal
tcp	0.0	350	1.0	1	2	1	0.92	normal
tcp	0.0	557	1.0	1	2	1	0.93	normal
udp	0.0	346	1.0	1	67	1	1.0	normal
tcp	16.22	396	0.33	1	1	1	0.63	normal
tcp	2.0	576	0.33	1	1	1	0.77	normal
tcp	0.68	328	0.33	1	3	1	1.0	normal
tcp	2.92	959	0.33	1	1	1	0.88	normal
udp	0.05	129	0.33	1	67	1	1.0	normal
tcp	0.15	818	0.33	1	7	1	1.0	normal
tcp	0.2	627	0.33	1	7	1	1.0	normal
tcp	0.36	117	0.33	1	3	1	1.0	normal
tcp	30.12	2131	0.33	1	7	1	0.52	normal
tcp	0.26	512	0.33	1	7	1	1.0	normal
tcp	0.05	58	0.33	1	7	1	1.0	normal
tcp	17.28	1990	0.33	1	7	1	0.6	normal
tcp	1.9	1573	0.33	1	1	1	0.86	normal
udp	0.05	130	0.33	1	67	1	1.0	normal
tcp	1.81	95	0.33	1	1	1	0.67	normal
udp	0.06	96	0.33	1	67	1	1.0	normal
udp	0.06	133	0.33	1	67	1	1.0	normal
udp	0.06	139	0.33	1	67	1	1.0	normal
tcp	0.75	920	0.33	1	3	1	0.85	normal
tcp	0.52	438	0.33	1	1	1	1.0	normal
tcp	1.49	276	0.33	1	1	1	0.77	normal
udp	0.06	104	0.33	1	67	1	1.0	normal
tcp	1.05	289	0.33	1	2	1	0.83	normal
tcp	4.97	1849	0.33	1	2	1	0.8	normal
udp	0.06	111	0.33	1	67	1	1.0	normal
tcp	0.18	55	0.33	1	2	1	1.0	normal
tcp	0.18	266	0.33	1	2	1	1.0	normal
udp	0.06	115	0.33	1	67	1	1.0	normal
tcp	50.67	2208	0.33	1	2	1	0.66	normal
tcp	1.39	397	0.33	1	1	1	0.71	normal
udp	0.07	231	0.33	1	67	1	1.0	normal
tcp	3.1	2071	0.33	1	2	1	0.93	normal
tcp	0.61	782	0.33	1	2	1	0.89	normal
udp	0.07	115	0.33	1	67	1	1.0	normal
udp	0.07	111	0.33	1	67	1	1.0	normal
udp	0.07	135	0.33	1	67	1	1.0	normal
tcp	6.68	2126	0.33	1	2	1	0.92	normal
tcp	1.67	1476	0.33	1	4	1	0.96	normal
tcp	1.54	1381	0.33	1	4	1	1.0	normal
tcp	0.63	417	0.33	1	4	1	1.0	normal
tcp	0.57	460	0.33	1	4	1	1.0	normal
tcp	6.22	1768	0.33	1	1	1	0.69	normal
udp	0.07	233	0.33	1	67	1	1.0	normal
tcp	1.17	517	0.33	1	1	1	0.88	normal
udp	0.08	118	0.33	1	67	1	1.0	normal
udp	0.08	119	0.33	1	67	1	1.0	normal
tcp	1.38	319	0.33	1	2	1	0.88	normal
udp	0.08	96	0.33	1	67	1	1.0	normal
tcp	0.24	55	0.33	1	2	1	1.0	normal
tcp	0.24	346	0.33	1	2	1	1.0	normal
udp	0.08	113	0.33	1	67	1	1.0	normal
udp	0.17	120	0.33	1	67	1	1.0	normal
udp	0.09	155	0.33	1	67	1	1.0	normal
tcp	1.98	1078	0.33	1	1	1	0.78	normal
udp	0.09	113	0.33	1	67	1	1.0	normal
udp	0.09	215	0.33	1	67	1	1.0	normal
tcp	0.36	238	0.33	1	1	1	1.0	normal
tcp	3.6	2286	0.33	1	2	1	0.88	normal
udp	0.09	180	0.33	1	67	1	1.0	normal
tcp	0.64	792	0.33	1	2	1	1.0	normal
tcp	1.09	391	0.33	1	1	1	0.92	normal
tcp	1.19	939	0.33	1	2	1	1.0	normal
udp	0.09	164	0.33	1	67	1	1.0	normal
tcp	2.46	1656	0.33	1	1	1	0.96	normal
udp	0.1	97	0.33	1	67	1	1.0	normal
udp	0.1	163	0.33	1	67	1	1.0	normal
tcp	1.45	319	0.33	1	2	1	1.0	normal
tcp	1.36	693	0.33	1	1	1	1.0	normal
udp	0.2	145	0.33	1	67	1	0.5	normal
udp	0.1	143	0.33	1	67	1	1.0	normal
tcp	13.88	1664	0.33	1	1	1	0.72	normal
udp	0.1	276	0.33	1	67	1	1.0	normal
tcp	2.22	468	0.33	1	2	1	0.82	normal
tcp	0.81	899	0.33	1	2	1	1.0	normal
udp	0.1	250	0.33	1	67	1	1.0	normal
udp	0.1	164	0.33	1	67	1	1.0	normal
tcp	5.6	1911	0.33	1	2	1	0.82	normal
udp	0.1	260	0.33	1	67	1	1.0	normal
udp	0.1	133	0.33	1	67	1	1.0	normal
udp	0.1	111	0.33	1	67	1	1.0	normal
udp	0.1	278	0.33	1	67	1	1.0	normal
udp	0.1	150	0.33	1	67	1	1.0	normal
udp	0.1	147	0.33	1	67	1	1.0	normal
tcp	1.23	403	0.33	1	1	1	1.0	normal
tcp	1.13	470	0.33	1	1	1	1.0	normal
tcp	1.34	494	0.33	1	2	1	0.92	normal
tcp	1.23	430	0.33	1	1	1	0.92	normal
tcp	1.45	477	0.33	1	1	1	1.0	normal
tcp	0.93	520	0.33	1	2	1	1.0	normal
tcp	0.83	578	0.33	1	2	1	1.0	normal
tcp	1.25	938	0.33	1	2	1	1.0	normal
tcp	0.73	694	0.33	1	2	1	1.0	normal
tcp	1.35	582	0.33	1	2	1	1.0	normal
tcp	0.96	734	0.33	1	2	1	1.0	normal
udp	0.11	212	0.33	1	67	1	1.0	normal
udp	0.11	156	0.33	1	67	1	1.0	normal
tcp	4.29	423	0.33	1	2	1	0.78	normal
tcp	2.31	753	0.33	1	2	1	0.95	normal
tcp	1.01	807	0.33	1	2	1	1.0	normal
udp	0.12	194	0.33	1	67	1	1.0	normal
udp	0.12	112	0.33	1	67	1	1.0	normal
tcp	6.68	1015	0.33	1	1	1	0.67	normal
tcp	1.64	554	0.33	1	1	1	0.93	normal
tcp	0.35	106	0.33	1	2	1	1.0	normal
udp	0.12	152	0.33	1	67	1	1.0	normal
tcp	2.51	569	0.33	1	2	1	0.86	normal
tcp	2.16	404	0.33	1	2	1	0.89	normal
udp	0.12	149	0.33	1	67	1	1.0	normal
tcp	0.97	754	0.33	1	2	1	1.0	normal
tcp	2.47	623	0.33	1	2	1	0.85	normal
tcp	1.11	517	0.33	1	2	1	1.0	normal
udp	0.12	150	0.33	1	67	1	1.0	normal
udp	0.13	115	0.33	1	67	1	1.0	normal
udp	0.13	184	0.33	1	67	1	1.0	normal
udp	0.13	126	0.33	1	67	1	1.0	normal
tcp	5.51	2158	0.33	1	1	1	0.98	normal
udp	0.13	166	0.33	1	67	1	1.0	normal
tcp	2.56	1049	0.33	1	1	1	0.89	normal
tcp	2.3	1133	0.33	1	1	1	0.88	normal
tcp	3.38	1818	0.33	1	1	1	0.92	normal
udp	0.14	138	0.33	1	67	1	1.0	normal
tcp	2.39	317	0.33	1	1	1	0.88	normal
udp	0.14	136	0.33	1	67	1	1.0	normal
tcp	4.38	2029	0.33	1	1	1	0.77	normal
udp	0.14	130	0.33	1	67	1	1.0	normal
tcp	4.03	274	0.33	1	2	1	0.82	normal
udp	0.15	150	0.33	1	67	1	1.0	normal
tcp	1.5	566	0.33	1	1	1	1.0	normal
udp	0.16	146	0.33	1	67	1	1.0	normal
udp	0.16	118	0.33	1	67	1	1.0	normal
tcp	1.59	563	0.33	1	1	1	1.0	normal
tcp	2.06	698	0.33	1	1	1	1.0	normal
udp	0.16	312	0.33	1	67	1	1.0	normal
tcp	109.03	2842	0.33	1	1	1	0.56	normal
udp	0.17	105	0.33	1	67	1	1.0	normal
udp	0.17	231	0.33	1	67	1	1.0	normal
udp	0.17	98	0.33	1	67	1	1.0	normal
tcp	95.83	3079	0.33	1	1	1	0.59	normal
tcp	2.05	596	0.33	1	1	1	0.92	normal
tcp	1.58	436	0.33	1	2	1	1.0	normal
udp	0.21	191	0.33	1	67	1	1.0	normal
udp	0.21	285	0.33	1	67	1	1.0	normal
udp	0.21	101	0.33	1	67	1	1.0	normal
tcp	2.55	393	0.33	1	2	1	0.92	normal
tcp	2.82	147	0.33	1	1	1	1.0	normal
tcp	2.83	498	0.33	1	2	1	1.0	normal
tcp	1.31	944	0.33	1	2	1	1.0	normal
tcp	27.0	2412	0.33	1	1	1	0.7	normal
tcp	1.33	983	0.33	1	2	1	1.0	normal
tcp	1.35	943	0.33	1	2	1	1.0	normal
udp	0.23	159	0.33	1	67	1	1.0	normal
tcp	2.96	350	0.33	1	2	1	0.92	normal
tcp	3.73	504	0.33	1	2	1	1.0	normal
udp	0.23	101	0.33	1	67	1	1.0	normal
tcp	0.23	58	0.33	1	2	1	1.0	normal
udp	0.24	346	0.33	1	67	1	1.0	normal
tcp	1.7	922	0.33	1	1	1	1.0	normal
tcp	0.28	54	0.33	1	2	1	1.0	normal
tcp	0.3	54	0.33	1	1	1	1.0	normal
tcp	0.36	54	0.33	1	2	1	1.0	normal
udp	0.4	145	0.33	1	67	1	1.0	normal
tcp	3.43	783	0.33	1	6	1	1.0	normal
tcp	2.14	622	0.33	1	6	1	1.0	normal
tcp	4.28	637	0.33	1	6	1	1.0	normal
tcp	2.14	905	0.33	1	6	1	1.0	normal
tcp	15.44	1769	0.33	1	6	1	0.94	normal
tcp	0.56	54	0.33	1	2	1	1.0	normal
tcp	0.56	54	0.33	1	1	1	1.0	normal
tcp	0.67	54	0.33	1	1	1	1.0	normal
udp	0.0	98	0.33	1	67	1	1.0	normal
tcp	0.0	432	0.33	1	1	1	0.93	normal
udp	0.0	158	0.33	1	67	1	1.0	normal
tcp	0.0	771	0.33	1	1	1	0.75	normal
icmp	0.99	98	0.33	1	1	1	1.0	normal
tcp	15.38	476	0.33	1	1	1	0.64	normal
tcp	1.7	576	0.33	1	1	1	0.77	normal
tcp	2.42	959	0.33	1	1	1	0.88	normal
tcp	0.3	117	0.33	1	1	1	1.0	normal
tcp	14.19	1990	0.33	1	1	1	0.6	normal
tcp	1.48	95	0.33	1	1	1	0.67	normal
tcp	1.21	276	0.33	1	1	1	0.77	normal
tcp	0.85	289	0.33	1	2	1	0.83	normal
tcp	0.15	55	0.33	1	1	1	1.0	normal
udp	0.05	115	0.33	1	63	1	0.0	normal
tcp	40.2	2208	0.33	1	2	1	0.66	normal
tcp	1.09	397	0.33	1	1	1	0.71	normal
udp	0.05	231	0.33	1	63	1	1.0	normal
tcp	2.43	2071	0.33	1	2	1	0.93	normal
tcp	0.48	782	0.33	1	2	1	0.89	normal
udp	0.05	115	0.33	1	63	1	1.0	normal
udp	0.05	111	0.33	1	63	1	1.0	normal
udp	0.05	135	0.33	1	63	1	1.0	normal
tcp	5.2	2126	0.33	1	2	1	0.92	normal
tcp	1.3	1476	0.33	1	4	1	0.96	normal
tcp	1.2	1381	0.33	1	4	1	1.0	normal
tcp	0.49	417	0.33	1	4	1	1.0	normal
tcp	0.44	460	0.33	1	4	1	1.0	normal
tcp	4.81	1768	0.33	1	1	1	0.69	normal
udp	0.06	233	0.33	1	63	1	1.0	normal
tcp	0.9	517	0.33	1	1	1	0.88	normal
udp	0.06	118	0.33	1	63	1	1.0	normal
udp	0.06	119	0.33	1	63	1	1.0	normal
tcp	1.04	319	0.33	1	2	1	0.88	normal
udp	0.06	96	0.33	1	63	1	1.0	normal
tcp	0.18	346	0.33	1	2	1	1.0	normal
udp	0.06	113	0.33	1	63	1	1.0	normal
udp	0.13	120	0.33	1	63	1	1.0	normal
udp	0.06	155	0.33	1	63	1	1.0	normal
tcp	1.46	1078	0.33	1	1	1	0.78	normal
udp	0.07	215	0.33	1	63	1	1.0	normal
tcp	0.26	238	0.33	1	1	1	1.0	normal
tcp	2.63	2286	0.33	1	2	1	0.88	normal
udp	0.07	180	0.33	1	63	1	1.0	normal
tcp	0.6	628	0.33	1	2	1	1.0	normal
tcp	0.8	391	0.33	1	1	1	0.92	normal
tcp	0.87	939	0.33	1	2	1	1.0	normal
udp	0.07	164	0.33	1	63	1	1.0	normal
tcp	1.77	1656	0.33	1	1	1	0.96	normal
udp	0.07	97	0.33	1	63	1	1.0	normal
udp	0.07	163	0.33	1	63	1	1.0	normal
tcp	1.04	319	0.33	1	2	1	1.0	normal
tcp	0.97	693	0.33	1	1	1	1.0	normal
udp	0.14	145	0.33	1	63	1	0.5	normal
udp	0.07	143	0.33	1	63	1	1.0	normal
tcp	10.2	1609	0.33	1	1	1	0.72	normal
udp	0.07	276	0.33	1	63	1	1.0	normal
tcp	1.57	468	0.33	1	2	1	0.82	normal
tcp	0.72	730	0.33	1	2	1	1.0	normal
udp	0.07	250	0.33	1	63	1	1.0	normal
tcp	3.95	1911	0.33	1	2	1	0.82	normal
udp	0.07	260	0.33	1	63	1	1.0	normal
udp	0.07	133	0.33	1	63	1	1.0	normal
udp	0.07	111	0.33	1	63	1	1.0	normal
udp	0.07	278	0.33	1	63	1	1.0	normal
udp	0.07	150	0.33	1	63	1	1.0	normal
udp	0.07	147	0.33	1	63	1	1.0	normal
tcp	0.87	403	0.33	1	1	1	1.0	normal
tcp	0.79	470	0.33	1	1	1	1.0	normal
tcp	0.94	494	0.33	1	2	1	0.92	normal
tcp	0.87	430	0.33	1	4	1	0.92	normal
tcp	1.02	477	0.33	1	1	1	1.0	normal
tcp	0.65	520	0.33	1	2	1	1.0	normal
tcp	0.58	578	0.33	1	2	1	1.0	normal
tcp	1.02	814	0.33	1	2	1	1.0	normal
tcp	0.66	552	0.33	1	2	1	1.0	normal
tcp	0.95	582	0.33	1	2	1	1.0	normal
tcp	0.89	583	0.33	1	2	1	1.0	normal
udp	0.07	212	0.33	1	63	1	1.0	normal
udp	0.07	156	0.33	1	63	1	1.0	normal
tcp	4.32	420	0.33	1	2	1	0.78	normal
tcp	1.59	753	0.33	1	2	1	0.95	normal
tcp	0.69	807	0.33	1	2	1	1.0	normal
udp	0.08	194	0.33	1	63	1	1.0	normal
udp	0.08	112	0.33	1	63	1	1.0	normal
tcp	5.86	1123	0.33	1	1	1	0.69	normal
tcp	1.11	554	0.33	1	1	1	0.93	normal
tcp	0.4	85	0.33	1	2	1	1.0	normal
udp	0.08	152	0.33	1	63	1	1.0	normal
tcp	1.68	569	0.33	1	2	1	0.86	normal
tcp	1.45	404	0.33	1	2	1	0.89	normal
udp	0.08	149	0.33	1	63	1	1.0	normal
tcp	0.81	614	0.33	1	2	1	1.0	normal
tcp	1.64	623	0.33	1	2	1	0.85	normal
tcp	0.74	517	0.33	1	2	1	1.0	normal
udp	0.08	150	0.33	1	63	1	1.0	normal
udp	0.09	115	0.33	1	63	1	1.0	normal
udp	0.09	184	0.33	1	63	1	1.0	normal
udp	0.09	126	0.33	1	63	1	1.0	normal
tcp	3.55	2158	0.33	1	1	1	0.98	normal
udp	0.09	166	0.33	1	63	1	1.0	normal
tcp	1.65	1049	0.33	1	1	1	0.89	normal
tcp	1.91	898	0.33	1	1	1	0.82	normal
tcp	2.17	1818	0.33	1	1	1	0.92	normal
udp	0.09	138	0.33	1	63	1	1.0	normal
tcp	1.51	317	0.33	1	1	1	0.88	normal
udp	0.09	136	0.33	1	63	1	1.0	normal
tcp	2.77	2029	0.33	1	1	1	0.77	normal
udp	0.09	130	0.33	1	63	1	1.0	normal
tcp	2.53	274	0.33	1	2	1	0.82	normal
udp	0.09	150	0.33	1	63	1	1.0	normal
tcp	0.93	566	0.33	1	1	1	1.0	normal
udp	0.1	146	0.33	1	63	1	1.0	normal
udp	0.1	118	0.33	1	63	1	1.0	normal
tcp	0.96	563	0.33	1	1	1	1.0	normal
tcp	1.25	698	0.33	1	1	1	1.0	normal
udp	0.1	312	0.33	1	63	1	1.0	normal
tcp	82.03	2506	0.33	1	1	1	0.56	normal
udp	0.1	105	0.33	1	63	1	1.0	normal
icmp	25.12	98	1.00	1	1	1	1.00	normal
icmp	22.20	98	0.50	1	1	1	1.00	normal
icmp	21.04	98	0.50	1	1	1	1.00	normal
icmp	17.06	98	0.50	1	1	1	1.00	normal
icmp	0.87	98	0.50	1	1	1	1.00	normal
icmp	10.95	98	0.50	1	1	1	1.00	normal
udp	0.1	231	0.33	1	63	1	1.0	normal
udp	0.0	98	0.33	1	63	1	1.0	normal
tcp	62.54	2929	0.33	1	1	1	0.58	normal
tcp	1.2	596	0.33	1	1	1	0.92	normal
udp	0.11	191	0.33	1	63	1	1.0	normal
udp	0.11	285	0.33	1	63	1	1.0	normal
udp	33.11	101	0.33	1	63	1	1.0	normal
tcp	1.36	393	0.33	1	2	1	0.92	normal
tcp	1.49	147	0.33	1	1	1	1.0	normal
icmp	25.84	98	1.0	1	1	1	1.00	normal
icmp	27.38	98	1.0	1	1	1	1.00	normal
tcp	1.49	498	0.33	1	2	1	1.0	normal
tcp	0.69	944	0.33	1	2	1	1.0	normal
tcp	14.25	2412	0.33	1	1	1	0.7	normal
tcp	0.7	983	0.33	1	2	1	1.0	normal
tcp	0.7	943	0.33	1	2	1	1.0	normal
udp	0.12	159	0.33	1	63	1	1.0	normal
tcp	1.53	350	0.33	1	2	1	0.92	normal
tcp	1.91	504	0.33	1	2	1	1.0	normal
udp	0.12	101	0.33	1	63	1	1.0	normal
tcp	0.12	58	0.33	1	2	1	1.0	normal
udp	0.12	346	0.33	1	63	1	1.0	normal
tcp	0.79	922	0.33	1	1	1	1.0	normal
tcp	0.13	54	0.33	1	2	1	1.0	normal
tcp	0.13	54	0.33	1	1	1	1.0	normal
tcp	0.15	54	0.33	1	2	1	1.0	normal
udp	0.15	145	0.33	1	63	1	1.0	normal
tcp	1.24	783	0.33	1	6	1	1.0	normal
tcp	0.78	622	0.33	1	6	1	1.0	normal
icmp	11.78	98	1.00	1	1	1	1.00	normal
icmp	12.12	98	1.00	1	1	1	1.00	normal
icmp	1.09	98	0.50	1	1	1	1.00	normal
icmp	15.22	98	0.50	1	1	1	1.00	normal
icmp	0.65	98	0.50	1	1	1	1.00	normal
icmp	0.47	98	0.50	1	1	1	1.00	normal
icmp	11.95	98	0.50	1	1	1	1.00	normal
icmp	0.36	98	0.50	1	1	1	1.00	normal
icmp	0.29	98	0.50	1	1	1	1.00	normal
icmp	11.83	98	0.50	1	1	1	1.00	normal
icmp	0.25	98	0.50	1	1	1	1.00	normal
icmp	0.22	98	0.50	1	1	1	1.00	normal
icmp	10.57	98	0.50	1	1	1	1.00	normal
icmp	0.19	98	0.50	1	1	1	1.00	normal
tcp	0.09	54	1.00	1	2	1	1.00	normal
tcp	0.21	54	1.00	1	1	1	1.00	normal
tcp	0.57	54	1.00	1	1	1	1.00	normal
tcp	0.16	54	1.00	1	3	1	1.00	normal
tcp	0.24	54	1.00	1	2	1	1.00	normal
tcp	0.33	54	1.00	1	1	1	1.00	normal
tcp	0.21	54	1.00	1	3	1	1.00	normal
tcp	0.13	54	1.00	1	3	1	1.00	normal
tcp	0.19	54	1.00	1	1	1	1.00	normal
tcp	0.29	313	1.00	1	1	1	0.83	normal
tcp	0.08	54	1.00	1	1	1	1.00	normal
tcp	0.08	54	1.00	1	2	1	1.00	normal
tcp	0.33	54	1.00	1	2	1	1.00	normal
udp	0.08	98	1.00	1	4	1	1.00	normal
tcp	0.22	54	1.00	1	1	1	1.00	normal
tcp	0.19	85	1.00	1	2	1	1.00	normal
tcp	0.06	54	1.00	1	3	1	1.00	normal
tcp	0.10	54	1.00	1	1	1	1.00	normal
tcp	0.26	54	1.00	1	1	1	1.00	normal
tcp	0.27	54	1.00	1	1	1	1.00	normal
tcp	0.19	85	1.00	1	2	1	1.00	normal
tcp	0.25	313	1.00	1	1	1	0.83	normal
tcp	0.13	54	1.00	1	6	1	1.00	normal
tcp	0.27	54	1.00	1	2	1	1.00	normal
tcp	0.08	54	1.00	1	2	1	1.00	normal
tcp	25.08	54	1.00	1	2	1	1.00	normal
tcp	26.14	54	1.00	1	1	1	1.00	normal
tcp	0.24	313	1.00	1	1	1	0.83	normal
tcp	0.05	54	1.00	1	1	1	1.00	normal
tcp	0.08	54	1.00	1	1	1	1.00	normal
tcp	0.11	54	1.00	1	1	1	1.00	normal
tcp	14.44	54	1.00	1	1	1	1.00	normal
tcp	0.12	54	1.00	1	6	1	1.00	normal
tcp	0.09	54	1.00	1	1	1	1.00	normal
tcp	0.22	313	1.00	1	1	1	0.83	normal
tcp	0.06	54	1.00	1	1	1	1.00	normal
tcp	0.07	54	1.00	1	2	1	1.00	normal
udp	0.05	98	1.00	1	5	1	1.00	normal
tcp	0.08	54	1.00	1	1	1	1.00	normal
udp	0.19	102	1.00	1	3	1	1.00	normal
udp	0.15	102	1.00	1	5	1	1.00	normal
tcp	0.09	54	1.00	1	6	1	1.00	normal
tcp	0.15	54	1.00	1	3	1	1.00	normal
tcp	0.06	54	1.00	1	1	1	1.00	normal
tcp	0.08	54	1.00	1	1	1	1.00	normal
tcp	0.23	54	1.00	1	1	1	1.00	normal
tcp	0.23	54	1.00	1	1	1	1.00	normal
tcp	0.07	54	1.00	1	1	1	1.00	normal
tcp	0.64	660	1.00	1	3	1	0.83	normal
tcp	0.21	54	1.00	1	1	1	1.00	normal
tcp	1.59	461	1.00	1	1	1	1.00	normal
tcp	0.06	54	1.00	1	1	1	1.00	normal
tcp	0.12	54	1.00	1	1	1	1.00	normal
tcp	0.17	54	1.00	1	1	1	1.00	normal
tcp	0.06	54	1.00	1	1	1	1.00	normal
tcp	0.19	54	1.00	1	2	1	1.00	normal
tcp	0.89	54	1.00	1	1	1	1.00	normal
udp	0.11	102	1.00	1	20	1	1.00	normal
tcp	3.30	137	1.00	1	1	1	0.77	normal
tcp	0.45	97	1.00	1	1	1	0.75	normal
tcp	0.17	58	1.00	1	2	1	1.00	normal
tcp	0.76	106	1.00	1	2	1	1.00	normal
tcp	0.05	54	1.00	1	1	1	1.00	normal
tcp	0.06	54	1.00	1	1	1	1.00	normal
tcp	0.20	54	1.00	1	1	1	1.00	normal
tcp	0.13	54	1.00	1	2	1	1.00	normal
udp	0.21	99	1.00	1	23	1	1.00	normal
tcp	14.68	5725	1.00	1	3	1	0.97	normal
tcp	0.05	54	1.00	1	1	1	1.00	normal
tcp	0.12	58	1.00	1	2	1	1.00	normal
tcp	1.00	54	1.00	1	1	1	1.00	normal
udp	0.08	102	1.00	1	24	1	1.00	normal
udp	0.16	130	1.00	1	24	1	1.00	normal
udp	0.15	141	1.00	1	23	1	1.00	normal
tcp	0.67	114	1.00	1	1	1	0.75	normal
tcp	1.76	509	1.00	1	1	1	1.00	normal
udp	0.18	116	1.00	1	23	1	1.00	normal
tcp	0.62	54	1.00	1	1	1	1.00	normal
tcp	0.06	54	1.00	1	1	1	1.00	normal
tcp	0.23	68	1.00	1	1	1	0.50	normal
tcp	0.07	54	1.00	1	1	1	1.00	normal
tcp	0.08	54	1.00	1	2	1	1.00	normal
tcp	0.08	58	1.00	1	2	1	1.00	normal
tcp	0.09	54	1.00	1	1	1	1.00	normal
tcp	0.44	95	1.00	1	3	1	1.00	normal
tcp	5.22	9158	1.00	1	2	1	1.00	normal
udp	0.14	132	1.00	1	23	1	1.00	normal
udp	0.06	102	1.00	1	23	1	1.00	normal
tcp	0.15	461	1.00	1	1	1	1.00	normal
tcp	0.17	54	1.00	1	2	1	1.00	normal
tcp	0.06	54	1.00	1	2	1	1.00	normal
tcp	0.07	54	1.00	1	1	1	1.00	normal
tcp	0.07	54	1.00	1	1	1	1.00	normal
tcp	0.67	312	1.00	1	3	1	1.00	normal
tcp	1.10	473	1.00	1	2	1	1.00	normal
tcp	0.39	97	1.00	1	1	1	0.80	normal
tcp	0.06	54	1.00	1	2	1	1.00	normal
tcp	0.06	54	1.00	1	2	1	1.00	normal
tcp	0.06	54	1.00	1	2	1	1.00	normal
tcp	0.77	415	1.00	1	2	1	1.00	normal
tcp	0.26	68	1.00	1	1	1	0.75	normal
tcp	0.91	509	1.00	1	1	1	1.00	normal
udp	0.10	301	1.00	1	23	1	1.00	normal
tcp	0.15	54	1.00	1	1	1	1.00	normal
tcp	0.35	518	1.00	1	2	1	1.00	normal
tcp	0.08	54	1.00	1	1	1	1.00	normal
udp	0.08	139	1.00	1	20	1	1.00	normal
tcp	0.32	114	1.00	1	1	1	0.75	normal
tcp	0.05	54	1.00	1	2	1	1.00	normal
tcp	0.05	54	1.00	1	2	1	1.00	normal
tcp	0.06	54	1.00	1	1	1	1.00	normal
tcp	0.23	68	1.00	1	2	1	0.75	normal
udp	0.06	130	1.00	1	20	1	1.00	normal
tcp	0.48	312	1.00	1	3	1	1.00	normal
tcp	0.10	54	1.00	1	1	1	1.00	normal
tcp	0.10	54	1.00	1	2	1	1.00	normal
tcp	0.30	54	1.00	1	1	1	1.00	normal
tcp	1.00	1090	1.00	1	3	1	0.94	normal
tcp	0.08	54	1.00	1	1	1	1.00	normal
tcp	0.11	54	1.00	1	1	1	1.00	normal
tcp	0.39	54	1.00	1	1	1	1.00	normal
tcp	0.22	95	1.00	1	3	1	1.00	normal
tcp	0.26	414	1.00	1	1	1	1.00	normal
tcp	0.08	54	1.00	1	2	1	1.00	normal
tcp	0.10	54	1.00	1	1	1	1.00	normal
tcp	0.52	54	1.00	1	1	1	1.00	normal
tcp	0.52	54	1.00	1	1	1	1.00	normal
udp	0.06	192	1.00	1	19	1	1.00	normal
tcp	0.19	54	1.00	1	1	1	1.00	normal
tcp	0.19	54	1.00	1	1	1	1.00	normal
tcp	0.31	54	1.00	1	3	1	1.00	normal
tcp	0.31	54	1.00	1	1	1	1.00	normal
tcp	0.85	54	1.00	1	1	1	1.00	normal
udp	0.05	129	1.00	1	18	1	1.00	normal
udp	0.05	135	1.00	1	18	1	1.00	normal
tcp	0.50	585	1.00	1	1	1	0.90	normal
tcp	0.30	354	1.00	1	3	1	1.00	normal
tcp	0.79	2418	1.00	1	2	1	1.00	normal
udp	0.06	198	1.00	1	18	1	1.00	normal
tcp	0.69	509	1.00	1	2	1	1.00	normal
tcp	0.15	54	1.00	1	2	1	1.00	normal
tcp	0.13	68	1.00	1	1	1	0.50	normal
tcp	0.48	473	1.00	1	2	1	1.00	normal
tcp	0.07	54	1.00	1	1	1	1.00	normal
tcp	0.10	54	1.00	1	2	1	1.00	normal
tcp	0.13	54	1.00	1	1	1	1.00	normal
tcp	0.27	54	1.00	1	2	1	1.00	normal
tcp	0.11	54	1.00	1	1	1	1.00	normal
tcp	0.11	54	1.00	1	2	1	1.00	normal
tcp	0.15	68	1.00	1	1	1	0.75	normal
tcp	0.06	54	1.00	1	1	1	1.00	normal
tcp	0.27	68	1.00	1	1	1	0.75	normal
tcp	0.10	54	1.00	1	1	1	1.00	normal
tcp	0.97	97	1.00	1	3	1	0.80	normal
tcp	0.16	54	1.00	1	3	1	1.00	normal
tcp	0.36	54	1.00	1	2	1	1.00	normal
tcp	1.83	137	1.00	1	1	1	0.77	normal
tcp	0.15	68	1.00	1	2	1	0.75	normal
tcp	0.05	54	1.00	1	1	1	1.00	normal
tcp	0.25	68	1.00	1	1	1	1.00	normal
tcp	0.87	97	1.00	1	3	1	0.80	normal
tcp	0.10	54	1.00	1	3	1	1.00	normal
tcp	0.13	54	1.00	1	1	1	1.00	normal
tcp	0.13	54	1.00	1	3	1	1.00	normal
tcp	0.09	54	1.00	1	1	1	1.00	normal
tcp	0.15	54	1.00	1	1	1	1.00	normal
tcp	0.22	68	1.00	1	1	1	1.00	normal
tcp	1.44	568	1.00	1	4	1	1.00	normal
tcp	0.54	54	1.00	1	2	1	1.00	normal
tcp	0.07	54	1.00	1	1	1	1.00	normal
tcp	0.50	54	1.00	1	2	1	1.00	normal
tcp	0.05	54	1.00	1	1	1	1.00	normal
tcp	0.07	54	1.00	1	3	1	1.00	normal
tcp	0.09	54	1.00	1	1	1	1.00	normal
tcp	0.15	54	1.00	1	1	1	1.00	normal
tcp	1.12	556	1.00	1	2	1	1.00	normal
udp	0.23	187	1.00	1	19	1	1.00	normal
udp	0.27	157	1.00	1	19	1	1.00	normal
tcp	0.82	54	1.00	1	4	1	1.00	normal
tcp	0.08	54	1.00	1	2	1	1.00	normal
tcp	0.10	54	1.00	1	1	1	1.00	normal
tcp	0.20	54	1.00	1	1	1	1.00	normal
tcp	0.12	54	1.00	1	1	1	1.00	normal
udp	0.20	113	1.00	1	20	1	1.00	normal
tcp	0.14	68	1.00	1	1	1	0.75	normal
tcp	0.05	54	1.00	1	1	1	1.00	normal
tcp	0.06	54	1.00	1	1	1	1.00	normal
tcp	0.06	54	1.00	1	1	1	1.00	normal
tcp	0.06	54	1.00	1	3	1	1.00	normal
tcp	0.22	54	1.00	1	2	1	1.00	normal
tcp	0.75	556	1.00	1	2	1	1.00	normal
udp	0.16	186	1.00	1	22	1	1.00	normal
udp	0.22	150	1.00	1	22	1	1.00	normal
tcp	24.90	3011	1.00	1	3	1	0.88	normal
tcp	0.16	68	1.00	1	1	1	1.00	normal
tcp	0.05	54	1.00	1	1	1	1.00	normal
tcp	1.06	786	1.00	1	4	1	1.00	normal
udp	0.16	205	1.00	1	23	1	1.00	normal
tcp	0.22	54	1.00	1	1	1	1.00	normal
tcp	0.05	54	1.00	1	3	1	1.00	normal
tcp	0.05	54	1.00	1	1	1	1.00	normal
tcp	0.07	54	1.00	1	2	1	1.00	normal
tcp	0.27	54	1.00	1	2	1	0.67	normal
tcp	0.19	54	1.00	1	2	1	0.50	normal
tcp	0.10	54	1.00	1	4	1	1.00	normal
tcp	0.17	54	1.00	1	1	1	1.00	normal
tcp	0.09	54	1.00	1	4	1	1.00	normal
tcp	0.29	54	1.00	1	4	1	1.00	normal
udp	0.10	113	1.00	1	23	1	1.00	normal
udp	0.11	176	1.00	1	23	1	1.00	normal
udp	0.12	150	1.00	1	23	1	1.00	normal
udp	0.12	198	1.00	1	23	1	1.00	normal
tcp	0.92	108	1.00	1	1	1	0.86	normal
tcp	0.14	54	1.00	1	1	1	1.00	normal
tcp	0.19	68	1.00	1	1	1	0.50	normal
tcp	0.21	54	1.00	1	2	1	1.00	normal
tcp	0.14	54	1.00	1	2	1	1.00	normal
tcp	0.07	54	1.00	1	1	1	1.00	normal
tcp	0.45	556	1.00	1	2	1	1.00	normal
udp	0.09	186	1.00	1	23	1	1.00	normal
tcp	2.07	1258	1.00	1	1	1	1.00	normal
tcp	2.14	935	1.00	1	1	1	0.89	normal
tcp	1.71	632	1.00	1	3	1	1.00	normal
tcp	0.16	54	1.00	1	1	1	1.00	normal
tcp	0.06	54	1.00	1	1	1	1.00	normal
tcp	0.07	54	1.00	1	1	1	1.00	normal
tcp	2.20	1786	1.00	1	2	1	1.00	normal
tcp	1.27	3231	1.00	1	4	1	1.00	normal
tcp	1.83	1258	1.00	1	1	1	1.00	normal
udp	0.09	198	1.00	1	23	1	1.00	normal
tcp	0.16	68	1.00	1	1	1	0.50	normal
tcp	0.07	54	1.00	1	3	1	1.00	normal
tcp	0.20	1000	1.00	1	4	1	1.00	normal
tcp	0.49	890	1.00	1	4	1	1.00	normal
tcp	1.15	3231	1.00	1	4	1	1.00	normal
udp	0.08	205	1.00	1	23	1	1.00	normal
tcp	0.13	68	1.00	1	1	1	0.75	normal
tcp	0.45	890	1.00	1	4	1	1.00	normal
tcp	0.10	54	1.00	1	1	1	1.00	normal
tcp	0.14	68	1.00	1	1	1	0.50	normal
tcp	0.10	54	1.00	1	2	1	1.00	normal
tcp	0.05	54	1.00	1	2	1	1.00	normal
udp	0.07	231	1.00	1	23	1	1.00	normal
udp	0.08	378	1.00	1	23	1	1.00	normal
tcp	0.05	54	1.00	1	2	1	1.00	normal
tcp	0.05	54	1.00	1	2	1	1.00	normal
tcp	0.10	54	1.00	1	2	1	1.00	normal
tcp	1.32	2664	1.00	1	2	1	0.92	normal
tcp	0.39	890	1.00	1	4	1	1.00	normal
udp	0.06	186	1.00	1	23	1	1.00	normal
tcp	16.84	6241	1.00	1	4	1	1.00	normal
tcp	0.15	1000	1.00	1	4	1	1.00	normal
tcp	2.10	3878	1.00	1	2	1	1.00	normal
udp	0.06	115	1.00	1	20	1	1.00	normal
tcp	0.87	574	1.00	1	4	1	1.00	normal
tcp	0.24	54	1.00	1	1	1	1.00	normal
tcp	0.58	479	1.00	1	1	1	1.00	normal
tcp	17.93	5860	1.00	1	4	1	1.00	normal
udp	0.07	134	1.00	1	17	1	1.00	normal
tcp	0.19	54	1.00	1	2	1	1.00	normal
tcp	0.71	444	1.00	1	1	1	1.00	normal
tcp	0.09	54	1.00	1	1	1	1.00	normal
tcp	0.50	372	1.00	1	3	1	1.00	normal
tcp	0.13	54	1.00	1	1	1	1.00	normal
tcp	0.13	54	1.00	1	2	1	1.00	normal
tcp	0.32	54	1.00	1	2	1	1.00	normal
tcp	0.86	898	1.00	1	3	1	0.89	normal
tcp	0.16	54	1.00	1	1	1	1.00	normal
tcp	0.16	54	1.00	1	1	1	1.00	normal
tcp	0.20	54	1.00	1	1	1	1.00	normal
tcp	4.48	2960	1.00	1	1	1	0.89	normal
tcp	0.06	54	1.00	1	2	1	1.00	normal
tcp	0.13	54	1.00	1	1	1	1.00	normal
tcp	4.08	2960	1.00	1	1	1	0.89	normal
tcp	0.10	54	1.00	1	1	1	1.00	normal
tcp	0.12	54	1.00	1	1	1	1.00	normal
tcp	0.20	68	1.00	1	1	1	0.50	normal
tcp	0.27	54	1.00	1	2	1	0.50	normal
tcp	0.19	68	1.00	1	1	1	0.75	normal
tcp	0.08	54	1.00	1	1	1	1.00	normal
tcp	0.09	54	1.00	1	1	1	1.00	normal
tcp	0.13	54	1.00	1	1	1	1.00	normal
tcp	1.13	54	1.00	1	2	1	0.50	normal
tcp	13.39	5796	1.00	1	4	1	1.00	normal
tcp	0.17	68	1.00	1	1	1	0.75	normal
tcp	0.08	54	1.00	1	1	1	1.00	normal
tcp	0.08	54	1.00	1	2	1	1.00	normal
tcp	0.11	54	1.00	1	1	1	1.00	normal
tcp	12.87	5796	1.00	1	3	1	1.00	normal
tcp	0.16	68	1.00	1	1	1	0.75	normal
tcp	0.07	54	1.00	1	2	1	1.00	normal
tcp	0.10	54	1.00	1	1	1	1.00	normal
tcp	0.88	105	1.00	1	2	1	1.00	normal
tcp	0.13	54	1.00	1	2	1	1.00	normal
tcp	0.28	54	1.00	1	3	1	1.00	normal
tcp	0.05	54	1.00	1	1	1	1.00	normal
tcp	0.05	54	1.00	1	1	1	1.00	normal
tcp	0.08	54	1.00	1	1	1	1.00	normal
tcp	0.05	54	1.00	1	1	1	1.00	normal
tcp	0.12	54	1.00	1	2	1	0.50	normal
tcp	0.20	63	1.00	1	1	1	1.00	normal
tcp	0.05	54	1.00	1	1	1	1.00	normal
tcp	0.06	54	1.00	1	2	1	1.00	normal
tcp	0.11	54	1.00	1	1	1	1.00	normal
tcp	0.13	54	1.00	1	1	1	1.00	normal
tcp	0.06	54	1.00	1	1	1	1.00	normal
tcp	0.99	109	1.00	1	4	1	1.00	normal
tcp	0.18	63	1.00	1	1	1	1.00	normal
tcp	0.20	54	1.00	1	1	1	1.00	normal
tcp	0.19	68	1.00	1	1	1	0.75	normal
tcp	0.08	54	1.00	1	1	1	1.00	normal
tcp	0.10	54	1.00	1	3	1	1.00	normal
tcp	0.07	54	1.00	1	3	1	1.00	normal
tcp	1.12	97	1.00	1	8	1	0.80	normal
tcp	0.15	54	1.00	1	1	1	1.00	normal
tcp	0.12	54	1.00	1	1	1	1.00	normal
tcp	0.23	54	1.00	1	1	1	1.00	normal
tcp	0.06	54	1.00	1	1	1	1.00	normal
tcp	0.11	54	1.00	1	1	1	1.00	normal
tcp	1.88	54	1.00	1	1	1	0.33	normal
tcp	0.09	54	1.00	1	1	1	1.00	normal
tcp	0.20	54	1.00	1	2	1	1.00	normal
tcp	0.22	54	1.00	1	1	1	1.00	normal
tcp	0.05	54	1.00	1	3	1	1.00	normal
tcp	0.17	64	1.00	1	1	1	0.67	normal
tcp	0.17	54	1.00	1	1	1	1.00	normal
udp	0.72	127	1.00	1	1	1	1.00	normal
tcp	0.07	54	1.00	1	2	1	1.00	normal
tcp	0.08	54	1.00	1	1	1	1.00	normal
tcp	0.23	69	1.00	1	2	1	1.00	normal
tcp	0.14	54	1.00	1	1	1	1.00	normal
tcp	0.16	68	1.00	1	1	1	0.50	normal
tcp	0.06	54	1.00	1	2	1	1.00	normal
tcp	0.09	54	1.00	1	1	1	1.00	normal
tcp	0.23	54	1.00	1	1	1	1.00	normal
tcp	0.86	54	1.00	1	1	1	1.00	normal
tcp	0.33	105	1.00	1	12	1	1.00	normal
tcp	0.06	54	1.00	1	2	1	1.00	normal
tcp	0.17	54	1.00	1	2	1	0.50	normal
tcp	3.78	6356	1.00	1	12	1	1.00	normal
tcp	0.05	54	1.00	1	1	1	1.00	normal
tcp	2.53	88	1.00	1	12	1	0.76	normal
tcp	0.32	54	1.00	1	2	1	0.33	normal
tcp	0.07	54	1.00	1	2	1	1.00	normal
tcp	0.10	54	1.00	1	1	1	1.00	normal
tcp	2.71	6356	1.00	1	12	1	1.00	normal
tcp	0.13	68	1.00	1	1	1	0.50	normal
tcp	0.13	64	1.00	1	1	1	1.00	normal
tcp	2.39	6356	1.00	1	13	1	1.00	normal
tcp	0.19	54	1.00	1	3	1	1.00	normal
tcp	0.13	68	1.00	1	1	1	0.50	normal
tcp	1.26	87	1.00	1	13	1	0.72	normal
tcp	0.07	54	1.00	1	1	1	1.00	normal
tcp	0.07	54	1.00	1	1	1	1.00	normal
tcp	0.07	54	1.00	1	1	1	1.00	normal
tcp	0.08	54	1.00	1	1	1	1.00	normal
udp	0.10	127	1.00	1	1	1	1.00	normal
tcp	0.23	54	1.00	1	1	1	0.50	normal
tcp	0.78	54	1.00	1	2	1	0.50	normal
tcp	0.40	54	1.00	1	2	1	1.00	normal
tcp	0.40	54	1.00	1	1	1	1.00	normal
tcp	6.28	88	1.00	1	13	1	0.67	normal
tcp	0.06	54	1.00	1	1	1	1.00	normal
tcp	0.11	69	1.00	1	2	1	1.00	normal
tcp	0.06	54	1.00	1	1	1	1.00	normal
tcp	0.06	54	1.00	1	1	1	1.00	normal
tcp	0.27	54	1.00	1	1	1	1.00	normal
tcp	0.07	54	1.00	1	1	1	1.00	normal
tcp	1.01	472	1.00	1	1	1	1.00	normal
tcp	0.11	54	1.00	1	1	1	1.00	normal
tcp	0.48	54	1.00	1	1	1	1.00	normal
tcp	1.78	54	1.00	1	4	1	0.50	normal
tcp	0.40	97	1.00	1	10	1	0.70	normal
tcp	0.10	54	1.00	1	1	1	1.00	normal
tcp	0.47	54	1.00	1	1	1	1.00	normal
tcp	0.15	54	1.00	1	4	1	1.00	normal
tcp	0.05	54	1.00	1	1	1	1.00	normal
tcp	0.05	54	1.00	1	1	1	1.00	normal
tcp	0.21	54	1.00	1	1	1	1.00	normal
tcp	0.37	54	1.00	1	1	1	1.00	normal
udp	0.07	86	1.00	1	43	1	1.00	normal
tcp	19.62	3873	1.00	1	12	1	0.93	normal
udp	0.13	141	1.00	1	43	1	1.00	normal
tcp	14.71	124	1.00	1	1	1	0.60	normal
tcp	13.03	3182	1.00	1	12	1	0.97	normal
udp	0.22	314	1.00	1	43	1	1.00	normal
tcp	2.53	695	1.00	1	1	1	0.91	normal
tcp	4.37	1007	1.00	1	12	1	1.00	normal
tcp	2.51	846	1.00	1	1	1	1.00	normal
udp	0.06	175	1.00	1	46	1	1.00	normal
tcp	3.65	2748	1.00	1	6	1	0.97	normal
tcp	0.15	54	1.00	1	1	1	1.00	normal
udp	0.18	143	1.00	1	46	1	1.00	normal
tcp	3.00	200	1.00	1	1	1	1.00	normal
tcp	1.56	85	1.00	1	12	1	1.00	normal
tcp	0.41	54	1.00	1	1	1	1.00	normal
udp	0.08	152	1.00	1	47	1	1.00	normal
tcp	0.56	93	1.00	1	1	1	0.80	normal
tcp	3.26	744	1.00	1	6	1	0.86	normal
tcp	1.79	410	1.00	1	2	1	1.00	normal
tcp	1.83	806	1.00	1	2	1	1.00	normal
tcp	0.51	148	1.00	1	1	1	0.92	normal
udp	0.08	135	1.00	1	48	1	1.00	normal
tcp	0.11	54	1.00	1	1	1	1.00	normal
tcp	0.22	54	1.00	1	2	1	1.00	normal
tcp	1.60	576	1.00	1	1	1	1.00	normal
udp	0.15	108	1.00	1	48	1	1.00	normal
udp	0.20	119	1.00	1	48	1	1.00	normal
udp	0.28	128	1.00	1	48	1	1.00	normal
tcp	154.38	10652	1.00	1	1	1	0.88	normal
tcp	2.55	778	1.00	1	3	1	1.00	normal
udp	0.05	175	1.00	1	49	1	1.00	normal
udp	0.05	86	1.00	1	49	1	1.00	normal
udp	0.05	97	1.00	1	49	1	1.00	normal
tcp	11.55	3173	1.00	1	12	1	0.95	normal
tcp	0.77	518	1.00	1	1	1	0.80	normal
tcp	1.80	778	1.00	1	3	1	1.00	normal
tcp	1.07	656	1.00	1	1	1	0.96	normal
tcp	8.74	2769	1.00	1	12	1	0.89	normal
udp	0.07	220	1.00	1	44	1	1.00	normal
tcp	7.80	157	1.00	1	1	1	0.95	normal
tcp	6.28	3182	1.00	1	12	1	0.97	normal
udp	0.12	239	1.00	1	44	1	1.00	normal
tcp	3.83	2919	1.00	1	1	1	1.00	normal
udp	0.17	203	1.00	1	44	1	1.00	normal
udp	0.20	195	1.00	1	44	1	1.00	normal
udp	0.29	104	1.00	1	44	1	1.00	normal
tcp	3.22	761	1.00	1	1	1	1.00	normal
tcp	5.18	676	1.00	1	1	1	1.00	normal
udp	0.06	101	1.00	1	44	1	1.00	normal
udp	0.06	152	1.00	1	44	1	1.00	normal
tcp	0.48	702	1.00	1	6	1	1.00	normal
tcp	8.02	2769	1.00	1	12	1	0.89	normal
tcp	0.56	630	1.00	1	6	1	1.00	normal
tcp	9.03	2509	1.00	1	12	1	0.96	normal
tcp	1.26	1484	1.00	1	1	1	1.00	normal
tcp	0.14	54	1.00	1	2	1	1.00	normal
tcp	3.07	676	1.00	1	1	1	1.00	normal
tcp	0.35	54	1.00	1	1	1	1.00	normal
udp	0.05	102	1.00	1	44	1	1.00	normal
tcp	8.40	2769	1.00	1	12	1	0.89	normal
tcp	2.37	2103	1.00	1	1	1	1.00	normal
tcp	0.71	804	1.00	1	1	1	0.89	normal
tcp	1.12	54	1.00	1	1	1	1.00	normal
tcp	0.46	54	1.00	1	1	1	1.00	normal
tcp	8.24	3173	1.00	1	12	1	0.95	normal
udp	0.06	350	1.00	1	42	1	1.00	normal
tcp	0.80	817	1.00	1	2	1	0.92	normal
tcp	5.55	3172	1.00	1	12	1	0.98	normal
tcp	3.19	2357	1.00	1	1	1	0.83	normal
tcp	1.19	483	1.00	1	1	1	0.81	normal
tcp	6.81	778	1.00	1	3	1	1.00	normal
tcp	0.11	54	1.00	1	2	1	1.00	normal
udp	0.06	314	1.00	1	29	1	1.00	normal
tcp	7.39	79	1.00	1	12	1	1.00	normal
tcp	8.60	1028	1.00	1	2	1	1.00	normal
tcp	0.08	54	1.00	1	1	1	1.00	normal
tcp	1.58	2748	1.00	1	5	1	0.97	normal
tcp	0.39	630	1.00	1	5	1	1.00	normal
udp	0.05	149	1.00	1	27	1	1.00	normal
tcp	1.60	314	1.00	1	1	1	0.93	normal
tcp	0.65	200	1.00	1	1	1	1.00	normal
udp	0.06	239	1.00	1	27	1	1.00	normal
udp	0.07	201	1.00	1	27	1	1.00	normal
tcp	0.07	54	1.00	1	1	1	1.00	normal
