# Supplementary material for: An intelligent zero trust secure framework for software defined networking
Source: PeerJ Comput Sci. 2023 Nov 17;9:e1674. doi: 10.7717/peerj-cs.1674 (PMC10703060; doi:10.7717/peerj-cs.1674)
Supplement: Supplemental Information 2 [file peerj-cs-09-1674-s002.zip › Code/CALSeq2Seq-master/ml-traning/datatest/test_pingofdeath]

protocol	transfer_rate	avg_pkt_size	host_ratio	host_num	diff_port_num	diff_sport_num	opp_ratio	label
icmp	44.3	1441	0.11	1	1	1	1.0	pingofdeath
icmp	81.0	1402	0.33	1	1	1	1.0	pingofdeath
icmp	171.24	1433	0.25	1	1	1	1.0	pingofdeath
icmp	149.25	1310	1.0	1	1	1	1.0	pingofdeath
icmp	156.66	1494	0.5	1	1	1	1.0	pingofdeath
icmp	68.22	1365	1.0	1	1	1	1.0	pingofdeath
icmp	171.85	1495	1.0	1	1	1	1.0	pingofdeath
icmp	147.1	1365	1.0	1	1	1	1.0	pingofdeath
icmp	156.52	1358	0.25	1	1	1	1.0	pingofdeath
icmp	56.84	1502	1.0	1	1	1	1.0	pingofdeath
icmp	134.93	1431	1.0	1	1	1	0.99	pingofdeath
icmp	84.71	1531	0.14	1	1	1	1.0	pingofdeath
icmp	159.24	1506	1.0	1	1	1	1.0	pingofdeath
icmp	44.28	1432	1.0	1	1	1	1.0	pingofdeath
icmp	89.26	1496	1.0	1	1	1	1.0	pingofdeath
icmp	63.11	1491	1.0	1	1	1	1.0	pingofdeath
icmp	61.14	1316	1.0	1	1	1	1.0	pingofdeath
icmp	121.82	1507	0.11	1	1	1	1.0	pingofdeath
icmp	64.83	1423	1.0	1	1	1	1.0	pingofdeath
icmp	137.44	1484	0.67	2	1	1	1.0	pingofdeath
icmp	177.11	1321	0.5	1	1	1	1.0	pingofdeath
icmp	100.57	1487	0.25	1	1	1	1.0	pingofdeath
icmp	164.78	1454	1.0	1	1	1	1.0	pingofdeath
icmp	165.28	1482	0.33	1	1	1	1.0	pingofdeath
icmp	173.02	1396	1.0	1	1	1	1.0	pingofdeath
icmp	118.06	1374	0.5	1	1	1	1.0	pingofdeath
icmp	89.95	1384	1.0	1	1	1	1.0	pingofdeath
icmp	168.76	1339	1.0	1	1	1	0.98	pingofdeath
icmp	153.51	1375	0.25	1	1	1	1.0	pingofdeath
icmp	120.87	1362	1.0	1	1	1	1.0	pingofdeath
icmp	92.49	1340	0.25	1	1	1	1.0	pingofdeath
icmp	51.07	1358	1.0	1	1	1	0.96	pingofdeath
icmp	156.01	1411	0.25	1	1	1	1.0	pingofdeath
icmp	141.5	1430	0.17	1	1	1	1.0	pingofdeath
icmp	94.44	1505	0.25	1	1	1	1.0	pingofdeath
icmp	67.7	1304	1.0	1	1	1	0.99	pingofdeath
icmp	142.09	1340	0.25	1	1	1	1.0	pingofdeath
icmp	104.92	1326	1.0	1	1	1	1.0	pingofdeath
icmp	114.0	1386	1.0	1	1	1	1.0	pingofdeath
icmp	187.47	1387	1.0	1	1	1	1.0	pingofdeath
icmp	96.16	1383	1.0	1	1	1	1.0	pingofdeath
icmp	102.17	1402	0.25	1	1	1	1.0	pingofdeath
icmp	100.75	1522	0.17	1	1	1	1.0	pingofdeath
icmp	88.17	1537	1.0	1	1	1	1.0	pingofdeath
icmp	44.69	1359	0.14	1	1	1	1.0	pingofdeath
icmp	178.39	1506	0.2	1	1	1	1.0	pingofdeath
icmp	139.88	1527	0.14	1	1	1	1.0	pingofdeath
icmp	95.3	1377	1.0	1	1	1	1.0	pingofdeath
icmp	58.79	1348	1.0	1	1	1	1.0	pingofdeath
icmp	69.72	1515	1.0	1	1	1	1.0	pingofdeath
icmp	152.21	1387	0.25	1	1	1	1.0	pingofdeath
icmp	164.07	1486	1.0	1	1	1	1.0	pingofdeath
icmp	81.05	1329	0.17	1	1	1	1.0	pingofdeath
icmp	55.27	1350	1.0	1	1	1	1.0	pingofdeath
icmp	85.08	1443	1.0	1	1	1	1.0	pingofdeath
icmp	118.56	1494	1.0	1	1	1	0.99	pingofdeath
icmp	181.99	1415	1.0	1	1	1	1.0	pingofdeath
icmp	134.16	1486	0.11	1	1	1	1.0	pingofdeath
icmp	71.49	1330	1.0	1	1	1	0.99	pingofdeath
icmp	142.66	1296	1.0	1	1	1	1.0	pingofdeath
icmp	71.22	1344	1.0	1	1	1	1.0	pingofdeath
icmp	153.17	1451	1.0	1	1	1	1.0	pingofdeath
icmp	154.73	1537	1.0	1	1	1	1.0	pingofdeath
icmp	183.08	1526	1.0	1	1	1	0.98	pingofdeath
icmp	119.32	1343	1.0	1	1	1	1.0	pingofdeath
icmp	77.96	1535	1.0	1	1	1	1.0	pingofdeath
icmp	94.51	1529	1.0	1	1	1	0.99	pingofdeath
icmp	78.17	1303	0.17	1	1	1	1.0	pingofdeath
icmp	136.73	1329	1.0	1	1	1	1.0	pingofdeath
icmp	71.67	1320	0.25	1	1	1	1.0	pingofdeath
icmp	155.0	1328	1.0	1	1	1	1.0	pingofdeath
icmp	186.1	1302	0.11	1	1	1	1.0	pingofdeath
icmp	73.49	1438	1.0	1	1	1	1.0	pingofdeath
icmp	187.95	1437	0.33	1	1	1	0.99	pingofdeath
icmp	74.26	1517	0.25	1	1	1	1.0	pingofdeath
icmp	148.11	1537	1.0	1	1	1	1.0	pingofdeath
icmp	180.56	1434	0.25	1	1	1	1.0	pingofdeath
icmp	144.19	1489	1.0	1	1	1	1.0	pingofdeath
icmp	143.43	1517	1.0	1	1	1	1.0	pingofdeath
icmp	170.81	1340	1.0	1	1	1	1.0	pingofdeath
icmp	83.73	1381	1.0	1	1	1	1.0	pingofdeath
icmp	97.95	1317	1.0	1	1	1	1.0	pingofdeath
icmp	154.09	1296	1.0	1	1	1	1.0	pingofdeath
icmp	45.41	1501	1.0	1	1	1	1.0	pingofdeath
icmp	56.08	1550	1.0	1	1	1	1.0	pingofdeath
icmp	60.48	1459	1.0	1	1	1	0.98	pingofdeath
icmp	76.35	1420	0.25	1	1	1	1.0	pingofdeath
icmp	159.29	1437	1.0	1	1	1	1.0	pingofdeath
icmp	118.16	1531	0.33	1	1	1	1.0	pingofdeath
icmp	59.1	1485	1.0	1	1	1	1.0	pingofdeath
icmp	54.5	1340	0.33	1	1	1	1.0	pingofdeath
icmp	135.85	1397	1.0	1	1	1	1.0	pingofdeath
icmp	78.41	1474	0.33	1	1	1	0.99	pingofdeath
icmp	154.7	1525	1.0	1	1	1	1.0	pingofdeath
icmp	135.29	1452	0.2	1	1	1	1.0	pingofdeath
icmp	129.21	1498	1.0	1	1	1	1.0	pingofdeath
icmp	182.93	1396	1.0	1	1	1	1.0	pingofdeath
icmp	72.68	1527	0.33	1	1	1	1.0	pingofdeath
icmp	160.01	1308	0.33	1	1	1	1.0	pingofdeath
icmp	59.3	1327	0.25	1	1	1	1.0	pingofdeath
icmp	177.74	1457	0.33	1	1	1	0.98	pingofdeath
icmp	102.66	1355	0.5	1	1	1	1.0	pingofdeath
icmp	90.72	1394	0.33	1	1	1	0.99	pingofdeath
icmp	149.71	1374	0.17	1	1	1	1.0	pingofdeath
icmp	56.58	1539	1.0	1	1	1	1.0	pingofdeath
icmp	176.07	1326	0.5	1	1	1	1.0	pingofdeath
icmp	86.14	1524	0.11	1	1	1	1.0	pingofdeath
icmp	144.3	1526	1.0	1	1	1	1.0	pingofdeath
icmp	153.52	1366	1.0	1	1	1	1.0	pingofdeath
icmp	115.04	1349	1.0	1	1	1	1.0	pingofdeath
icmp	119.51	1400	1.0	1	1	1	1.0	pingofdeath
icmp	84.43	1518	0.67	2	1	1	1.0	pingofdeath
icmp	181.82	1488	1.0	1	1	1	1.0	pingofdeath
icmp	135.26	1467	0.5	1	1	1	1.0	pingofdeath
icmp	138.18	1346	1.0	1	1	1	1.0	pingofdeath
icmp	86.13	1353	0.11	1	1	1	1.0	pingofdeath
icmp	103.14	1322	0.33	1	1	1	0.99	pingofdeath
icmp	114.8	1504	1.0	1	1	1	1.0	pingofdeath
icmp	94.7	1426	1.0	1	1	1	1.0	pingofdeath
icmp	162.03	1461	1.0	1	1	1	1.0	pingofdeath
icmp	160.8	1549	1.0	1	1	1	1.0	pingofdeath
icmp	102.3	1417	0.11	1	1	1	1.0	pingofdeath
icmp	91.66	1461	0.2	1	1	1	1.0	pingofdeath
icmp	160.05	1374	0.33	1	1	1	0.99	pingofdeath
icmp	57.06	1320	1.0	1	1	1	1.0	pingofdeath
icmp	93.82	1482	0.33	1	1	1	0.97	pingofdeath
icmp	88.51	1438	1.0	1	1	1	1.0	pingofdeath
icmp	168.76	1311	0.2	1	1	1	1.0	pingofdeath
icmp	107.5	1487	0.25	1	1	1	1.0	pingofdeath
icmp	114.07	1490	1.0	1	1	1	1.0	pingofdeath
icmp	64.6	1533	1.0	1	1	1	1.0	pingofdeath
icmp	184.5	1406	0.25	1	1	1	1.0	pingofdeath
icmp	52.85	1323	1.0	1	1	1	1.0	pingofdeath
icmp	43.68	1317	1.0	1	1	1	0.99	pingofdeath
icmp	105.78	1370	1.0	1	1	1	1.0	pingofdeath
icmp	90.82	1465	1.0	1	1	1	1.0	pingofdeath
icmp	117.49	1526	0.25	1	1	1	1.0	pingofdeath
icmp	148.11	1366	0.25	1	1	1	1.0	pingofdeath
icmp	170.66	1422	0.5	1	1	1	1.0	pingofdeath
icmp	46.9	1480	1.0	1	1	1	1.0	pingofdeath
icmp	115.28	1431	1.0	1	1	1	1.0	pingofdeath
icmp	100.53	1376	1.0	1	1	1	0.99	pingofdeath
icmp	106.8	1530	1.0	1	1	1	1.0	pingofdeath
icmp	100.11	1350	0.5	1	1	1	1.0	pingofdeath
icmp	52.95	1535	1.0	1	1	1	1.0	pingofdeath
icmp	49.39	1476	0.5	1	1	1	1.0	pingofdeath
icmp	55.61	1464	1.0	1	1	1	0.99	pingofdeath
icmp	94.71	1428	0.5	1	1	1	1.0	pingofdeath
icmp	186.88	1302	1.0	1	1	1	1.0	pingofdeath
icmp	59.46	1301	1.0	1	1	1	1.0	pingofdeath
icmp	49.42	1392	0.33	1	1	1	0.99	pingofdeath
icmp	128.52	1423	1.0	1	1	1	1.0	pingofdeath
icmp	163.84	1525	0.11	1	1	1	1.0	pingofdeath
icmp	182.34	1400	0.14	1	1	1	1.0	pingofdeath
icmp	125.28	1311	1.0	1	1	1	1.0	pingofdeath
icmp	172.16	1300	0.14	1	1	1	1.0	pingofdeath
icmp	78.37	1511	0.5	1	1	1	1.0	pingofdeath
icmp	151.55	1420	1.0	1	1	1	1.0	pingofdeath
icmp	153.4	1461	0.33	1	1	1	0.98	pingofdeath
icmp	187.96	1337	1.0	1	1	1	1.0	pingofdeath
icmp	73.13	1328	0.5	1	1	1	1.0	pingofdeath
icmp	103.4	1354	1.0	1	1	1	1.0	pingofdeath
icmp	170.08	1316	0.33	1	1	1	0.98	pingofdeath
icmp	53.33	1364	1.0	1	1	1	1.0	pingofdeath
icmp	45.45	1453	1.0	1	1	1	1.0	pingofdeath
icmp	123.14	1549	1.0	1	1	1	1.0	pingofdeath
icmp	99.78	1404	0.25	1	1	1	1.0	pingofdeath
icmp	141.52	1483	1.0	1	1	1	1.0	pingofdeath
icmp	60.9	1540	1.0	1	1	1	0.99	pingofdeath
icmp	81.89	1354	1.0	1	1	1	1.0	pingofdeath
icmp	134.65	1435	0.11	1	1	1	1.0	pingofdeath
icmp	43.05	1502	0.33	1	1	1	0.99	pingofdeath
icmp	52.41	1393	0.5	1	1	1	1.0	pingofdeath
icmp	135.58	1368	1.0	1	1	1	1.0	pingofdeath
icmp	78.36	1332	1.0	1	1	1	1.0	pingofdeath
icmp	100.92	1298	0.25	1	1	1	1.0	pingofdeath
icmp	99.21	1406	1.0	1	1	1	1.0	pingofdeath
icmp	53.9	1308	0.33	1	1	1	0.96	pingofdeath
icmp	154.91	1364	0.2	1	1	1	1.0	pingofdeath
icmp	105.61	1395	1.0	1	1	1	1.0	pingofdeath
icmp	187.59	1301	1.0	1	1	1	1.0	pingofdeath
icmp	120.01	1342	1.0	1	1	1	1.0	pingofdeath
icmp	52.41	1484	0.5	1	1	1	1.0	pingofdeath
icmp	45.87	1359	1.0	1	1	1	1.0	pingofdeath
icmp	90.0	1439	1.0	1	1	1	1.0	pingofdeath
icmp	112.88	1539	1.0	1	1	1	1.0	pingofdeath
icmp	132.0	1511	1.0	1	1	1	1.0	pingofdeath
icmp	128.46	1430	1.0	1	1	1	1.0	pingofdeath
icmp	48.33	1396	1.0	1	1	1	1.0	pingofdeath
icmp	74.93	1497	0.2	1	1	1	1.0	pingofdeath
icmp	175.94	1441	0.5	1	1	1	1.0	pingofdeath
icmp	108.26	1499	0.67	2	1	1	1.0	pingofdeath
icmp	63.26	1347	0.5	1	1	1	1.0	pingofdeath
icmp	135.8	1334	1.0	1	1	1	1.0	pingofdeath
icmp	62.28	1472	0.33	1	1	1	1.0	pingofdeath
icmp	154.49	1387	0.25	1	1	1	1.0	pingofdeath
icmp	187.54	1327	1.0	1	1	1	1.0	pingofdeath
icmp	158.26	1398	1.0	1	1	1	1.0	pingofdeath
icmp	82.27	1486	0.14	1	1	1	1.0	pingofdeath
icmp	49.83	1300	1.0	1	1	1	1.0	pingofdeath
icmp	81.54	1378	1.0	1	1	1	1.0	pingofdeath
icmp	62.58	1313	1.0	1	1	1	1.0	pingofdeath
icmp	58.6	1377	1.0	1	1	1	1.0	pingofdeath
icmp	147.22	1508	0.33	1	1	1	0.99	pingofdeath
icmp	49.22	1393	0.12	1	1	1	0.98	pingofdeath
icmp	188.49	1343	0.25	1	1	1	1.0	pingofdeath
icmp	70.67	1309	1.0	1	1	1	1.0	pingofdeath
icmp	102.95	1310	1.0	1	1	1	1.0	pingofdeath
icmp	157.9	1368	1.0	1	1	1	0.99	pingofdeath
icmp	136.79	1334	1.0	1	1	1	1.0	pingofdeath
icmp	169.01	1480	1.0	1	1	1	1.0	pingofdeath
icmp	52.23	1382	1.0	1	1	1	1.0	pingofdeath
icmp	168.91	1493	1.0	1	1	1	1.0	pingofdeath
icmp	72.63	1387	0.5	1	1	1	1.0	pingofdeath
icmp	170.79	1331	1.0	1	1	1	1.0	pingofdeath
icmp	143.59	1319	1.0	1	1	1	1.0	pingofdeath
icmp	113.52	1300	1.0	1	1	1	1.0	pingofdeath
icmp	150.09	1527	1.0	1	1	1	1.0	pingofdeath
icmp	76.6	1455	1.0	1	1	1	1.0	pingofdeath
icmp	156.74	1514	0.33	1	1	1	1.0	pingofdeath
icmp	121.86	1525	0.11	1	1	1	1.0	pingofdeath
icmp	69.46	1359	1.0	1	1	1	1.0	pingofdeath
icmp	105.81	1346	0.2	1	1	1	1.0	pingofdeath
icmp	69.42	1385	1.0	1	1	1	1.0	pingofdeath
icmp	147.51	1327	1.0	1	1	1	1.0	pingofdeath
icmp	174.43	1461	0.5	1	1	1	1.0	pingofdeath
icmp	195.19	1573	1.0	1	1	1	1.0	pingofdeath
icmp	7409.27	1554	0.33	1	1	1	1.0	pingofdeath
icmp	187.12	1549	0.25	1	1	1	1.0	pingofdeath
icmp	122.39	1442	0.5	1	1	1	1.0	pingofdeath
icmp	6.51	1470	0.5	1	1	1	1.0	pingofdeath
icmp	53.94	1443	0.25	1	1	1	1.0	pingofdeath
icmp	213.17	1455	1.0	1	1	1	1.0	pingofdeath
icmp	131.44	1506	1.0	1	1	1	1.0	pingofdeath
icmp	15.79	1563	0.25	1	1	1	1.0	pingofdeath
icmp	6.97	1483	0.2	1	1	1	1.0	pingofdeath
icmp	188.85	1427	1.0	1	1	1	0.99	pingofdeath
icmp	40.1	1408	0.14	1	1	1	1.0	pingofdeath
icmp	99.17	1466	1.0	1	1	1	1.0	pingofdeath
icmp	13.27	1433	1.0	1	1	1	1.0	pingofdeath
icmp	95.11	1542	1.0	1	1	1	1.0	pingofdeath
icmp	169.51	1416	1.0	1	1	1	1.0	pingofdeath
icmp	139.56	1408	0.5	1	1	1	1.0	pingofdeath
icmp	136.89	1549	0.11	1	1	1	1.0	pingofdeath
icmp	120.23	1494	1.0	1	1	1	1.0	pingofdeath
icmp	10.36	1544	1.0	2	1	1	1.0	pingofdeath
icmp	6.81	1408	1.0	1	1	1	1.0	pingofdeath
icmp	39.59	1459	1.0	1	1	1	1.0	pingofdeath
icmp	67.94	1412	1.0	1	1	1	1.0	pingofdeath
icmp	23.22	1519	0.33	1	1	1	1.0	pingofdeath
icmp	59.91	1551	1.0	1	1	1	1.0	pingofdeath
icmp	20.32	1435	0.5	1	1	1	1.0	pingofdeath
icmp	56.46	1470	1.0	1	1	1	1.0	pingofdeath
icmp	231.9	1409	1.0	1	1	1	0.98	pingofdeath
icmp	12.45	1551	0.25	1	1	1	1.0	pingofdeath
icmp	54.29	1576	1.0	1	1	1	1.0	pingofdeath
icmp	52.93	1511	0.25	1	1	1	1.0	pingofdeath
icmp	223.98	1406	1.0	1	1	1	0.96	pingofdeath
icmp	14.95	1458	0.25	1	1	1	1.0	pingofdeath
icmp	28.31	1515	0.17	1	1	1	1.0	pingofdeath
icmp	26.36	1459	0.25	1	1	1	1.0	pingofdeath
icmp	62.26	1399	1.0	1	1	1	0.99	pingofdeath
icmp	94.55	1397	0.25	1	1	1	1.0	pingofdeath
icmp	40.87	1576	0.17	1	1	1	1.0	pingofdeath
icmp	98.7	1502	1.0	1	1	1	1.0	pingofdeath
icmp	39.09	1439	0.25	1	1	1	1.0	pingofdeath
icmp	28.84	1404	0.17	1	1	1	1.0	pingofdeath
icmp	6.84	1423	1.0	1	1	1	1.0	pingofdeath
icmp	112.22	1396	0.17	1	1	1	1.0	pingofdeath
icmp	29.09	1497	1.0	1	1	1	1.0	pingofdeath
icmp	89.7	1475	0.14	1	1	1	1.0	pingofdeath
icmp	116.39	1452	0.2	1	1	1	1.0	pingofdeath
icmp	28.89	1431	1.0	1	1	1	1.0	pingofdeath
icmp	114.29	1497	0.14	1	1	1	1.0	pingofdeath
icmp	118.85	1543	1.0	1	1	1	1.0	pingofdeath
icmp	265.45	1497	1.0	1	1	1	1.0	pingofdeath
icmp	37.35	1546	0.25	1	1	1	1.0	pingofdeath
icmp	81.77	1528	1.0	1	1	1	1.0	pingofdeath
icmp	64.99	1425	0.17	1	1	1	1.0	pingofdeath
icmp	95.38	1450	1.0	1	1	1	1.0	pingofdeath
icmp	204.04	1419	0.25	1	1	1	1.0	pingofdeath
icmp	97.51	1574	1.0	1	1	1	0.99	pingofdeath
icmp	39.07	1422	0.25	1	1	1	1.0	pingofdeath
icmp	120.93	1403	1.0	1	1	1	1.0	pingofdeath
icmp	108.33	1490	1.0	1	1	1	0.99	pingofdeath
icmp	39.72	1565	1.0	1	1	1	1.0	pingofdeath
icmp	260.13	1576	0.2	1	1	1	1.0	pingofdeath
icmp	32.46	1527	1.0	1	1	1	1.0	pingofdeath
icmp	147.64	1527	1.0	1	1	1	1.0	pingofdeath
icmp	127.4	1403	0.12	1	1	1	0.98	pingofdeath
icmp	191.75	1507	1.0	1	1	1	1.0	pingofdeath
icmp	53.87	1522	1.0	1	1	1	1.0	pingofdeath
icmp	85.21	1567	1.0	1	1	1	0.99	pingofdeath
icmp	261.96	1508	0.17	1	1	1	1.0	pingofdeath
icmp	113.51	1509	0.17	1	1	1	1.0	pingofdeath
icmp	20.67	1577	0.25	1	1	1	1.0	pingofdeath
icmp	20.35	1397	0.5	1	1	1	1.0	pingofdeath
icmp	25.84	1444	0.11	1	1	1	1.0	pingofdeath
icmp	22.35	1458	1.0	1	1	1	1.0	pingofdeath
icmp	59.28	1486	0.33	1	1	1	0.99	pingofdeath
icmp	172.64	1525	1.0	1	1	1	1.0	pingofdeath
icmp	199.97	1402	0.33	1	1	1	1.0	pingofdeath
icmp	76.5	1393	0.25	1	1	1	1.0	pingofdeath
icmp	69.55	1556	1.0	1	1	1	1.0	pingofdeath
icmp	104.07	1445	1.0	1	1	1	1.0	pingofdeath
icmp	143.57	1489	1.0	1	1	1	1.0	pingofdeath
icmp	70.66	1498	1.0	1	1	1	1.0	pingofdeath
icmp	19.97	1528	1.0	1	1	1	1.0	pingofdeath
icmp	187.7	1572	1.0	1	1	1	1.0	pingofdeath
icmp	65.66	1450	0.17	1	1	1	1.0	pingofdeath
icmp	53.87	1503	1.0	1	1	1	1.0	pingofdeath
icmp	185.41	1555	0.33	1	1	1	0.98	pingofdeath
icmp	24.21	1567	0.25	1	1	1	1.0	pingofdeath
icmp	177.57	1464	1.0	1	1	1	1.0	pingofdeath
icmp	160.69	1433	0.33	1	1	1	1.0	pingofdeath
icmp	87.51	1441	1.0	1	1	1	1.0	pingofdeath
icmp	54.69	1389	0.33	1	1	1	1.0	pingofdeath
icmp	23.97	1574	0.17	1	1	1	1.0	pingofdeath
icmp	95.79	1490	0.33	1	1	1	0.99	pingofdeath
icmp	134.82	1535	1.0	1	1	1	1.0	pingofdeath
icmp	262.88	1538	0.2	1	1	1	1.0	pingofdeath
icmp	76.78	1561	0.14	1	1	1	1.0	pingofdeath
icmp	206.01	1545	1.0	1	1	1	1.0	pingofdeath
icmp	17.92	1444	0.33	1	1	1	1.0	pingofdeath
icmp	21.69	1488	0.33	1	1	1	1.0	pingofdeath
icmp	19.96	1542	0.25	1	1	1	1.0	pingofdeath
icmp	97.39	1428	0.33	1	1	1	0.98	pingofdeath
icmp	24.86	1478	0.5	1	1	1	1.0	pingofdeath
icmp	215.94	1576	1.0	1	1	1	0.99	pingofdeath
icmp	23.19	1566	1.0	1	1	1	1.0	pingofdeath
icmp	59.83	1389	1.0	1	1	1	1.0	pingofdeath
icmp	70.03	1475	0.5	1	1	1	1.0	pingofdeath
icmp	61.31	1578	1.0	1	1	1	1.0	pingofdeath
icmp	53.87	1525	1.0	1	1	1	1.0	pingofdeath
icmp	76.57	1464	1.0	1	1	1	1.0	pingofdeath
icmp	98.48	1447	0.5	1	1	1	1.0	pingofdeath
icmp	45.5	1410	1.0	1	1	1	1.0	pingofdeath
icmp	207.5	1428	0.67	2	1	1	1.0	pingofdeath
icmp	155.81	1429	1.0	1	1	1	1.0	pingofdeath
icmp	3.47	1430	0.5	1	1	1	1.0	pingofdeath
icmp	23.21	1399	1.0	1	1	1	1.0	pingofdeath
icmp	148.47	1542	1.0	1	1	1	1.0	pingofdeath
icmp	226.13	1554	1.0	1	1	1	0.99	pingofdeath
icmp	63.24	1490	1.0	1	1	1	1.0	pingofdeath
icmp	18.2	1389	0.14	1	1	1	1.0	pingofdeath
icmp	149.25	1508	1.0	1	1	1	1.0	pingofdeath
icmp	174.78	1554	1.0	1	1	1	1.0	pingofdeath
icmp	25.7	1487	0.11	1	1	1	1.0	pingofdeath
icmp	235.1	1461	0.2	1	1	1	1.0	pingofdeath
icmp	162.0	1436	0.33	1	1	1	0.99	pingofdeath
icmp	25.57	1479	0.11	1	1	1	1.0	pingofdeath
icmp	93.54	1545	0.33	1	1	1	0.97	pingofdeath
icmp	31.19	1453	0.25	1	1	1	1.0	pingofdeath
icmp	11.65	1428	0.2	1	1	1	1.0	pingofdeath
icmp	186.96	1432	1.0	1	1	1	1.0	pingofdeath
icmp	21.24	1464	1.0	1	1	1	1.0	pingofdeath
icmp	231.61	1405	1.0	1	1	1	1.0	pingofdeath
icmp	28.9	1558	0.25	1	1	1	1.0	pingofdeath
icmp	142.51	1556	1.0	1	1	1	1.0	pingofdeath
icmp	100.11	1559	0.33	1	1	1	0.99	pingofdeath
icmp	20.35	1409	1.0	1	1	1	1.0	pingofdeath
icmp	26.2	1547	0.5	1	1	1	1.0	pingofdeath
icmp	145.69	1547	0.25	1	1	1	1.0	pingofdeath
icmp	113.25	1539	1.0	1	1	1	1.0	pingofdeath
icmp	146.93	1464	1.0	1	1	1	1.0	pingofdeath
icmp	86.73	1474	1.0	1	1	1	1.0	pingofdeath
icmp	132.15	1469	1.0	1	1	1	1.0	pingofdeath
icmp	230.9	1424	0.33	1	1	1	0.99	pingofdeath
icmp	144.09	1409	0.25	1	1	1	1.0	pingofdeath
icmp	32.62	1386	0.5	1	1	1	1.0	pingofdeath
icmp	10.4	1470	1.0	1	1	1	1.0	pingofdeath
icmp	120.84	1444	0.5	1	1	1	1.0	pingofdeath
icmp	178.45	1509	1.0	1	1	1	0.99	pingofdeath
icmp	103.14	1497	0.5	1	1	1	1.0	pingofdeath
icmp	80.26	1556	1.0	1	1	1	1.0	pingofdeath
icmp	69.01	1505	1.0	1	1	1	1.0	pingofdeath
icmp	173.95	1453	0.33	1	1	1	0.99	pingofdeath
icmp	164.3	1423	0.2	1	1	1	1.0	pingofdeath
icmp	118.63	1521	1.0	1	1	1	1.0	pingofdeath
icmp	23.34	1576	0.14	1	1	1	1.0	pingofdeath
icmp	147.54	1397	0.33	1	1	1	1.0	pingofdeath
icmp	204.97	1575	0.14	1	1	1	1.0	pingofdeath
icmp	89.63	1531	0.5	1	1	1	1.0	pingofdeath
icmp	131.45	1500	1.0	1	1	1	1.0	pingofdeath
icmp	231.96	1509	0.33	1	1	1	0.98	pingofdeath
icmp	175.14	1511	1.0	1	1	1	1.0	pingofdeath
icmp	17.74	1545	0.5	1	1	1	1.0	pingofdeath
icmp	152.8	1513	1.0	1	1	1	1.0	pingofdeath
icmp	138.59	1548	0.33	1	1	1	0.98	pingofdeath
icmp	200.34	1496	1.0	1	1	1	1.0	pingofdeath
icmp	150.33	1460	1.0	1	1	1	1.0	pingofdeath
icmp	21.33	1491	1.0	1	1	1	1.0	pingofdeath
icmp	95.48	1518	0.25	1	1	1	1.0	pingofdeath
icmp	22.1	1534	0.14	1	1	1	1.0	pingofdeath
icmp	79.34	1507	1.0	1	1	1	0.99	pingofdeath
icmp	98.44	1549	1.0	1	1	1	1.0	pingofdeath
icmp	28.59	1402	0.11	1	1	1	1.0	pingofdeath
icmp	161.86	1556	0.33	1	1	1	0.99	pingofdeath
icmp	178.77	1413	0.5	1	1	1	1.0	pingofdeath
icmp	56.42	1405	0.25	1	1	1	1.0	pingofdeath
icmp	133.93	1424	1.0	1	1	1	1.0	pingofdeath
icmp	39.65	1559	0.25	1	1	1	1.0	pingofdeath
icmp	60.38	1389	1.0	1	1	1	1.0	pingofdeath
icmp	223.98	1491	1.0	1	1	1	0.96	pingofdeath
icmp	13.1	1551	0.2	1	1	1	1.0	pingofdeath
icmp	39.8	1444	1.0	1	1	1	1.0	pingofdeath
icmp	13.91	1418	0.5	1	1	1	1.0	pingofdeath
icmp	2966.7	1575	1.0	1	1	1	1.0	pingofdeath
icmp	167.69	1412	1.0	1	1	1	1.0	pingofdeath
icmp	144.12	1555	1.0	1	1	1	1.0	pingofdeath
icmp	67.79	1551	1.0	1	1	1	1.0	pingofdeath
icmp	105.69	1473	1.0	1	1	1	1.0	pingofdeath
icmp	23.09	1552	1.0	1	1	1	1.0	pingofdeath
icmp	108.62	1418	1.0	1	1	1	1.0	pingofdeath
icmp	68.96	1414	1.0	1	1	1	1.0	pingofdeath
icmp	98.61	1497	0.2	1	1	1	1.0	pingofdeath
icmp	88.99	1396	0.5	1	1	1	1.0	pingofdeath
icmp	9.87	1557	0.67	2	1	1	1.0	pingofdeath
icmp	38.57	1420	0.5	1	1	1	1.0	pingofdeath
icmp	144.01	1424	1.0	1	1	1	1.0	pingofdeath
icmp	24.34	1408	0.33	1	1	1	1.0	pingofdeath
icmp	206.48	1432	0.25	1	1	1	1.0	pingofdeath
icmp	135.81	1409	1.0	1	1	1	1.0	pingofdeath
icmp	203.64	1392	1.0	1	1	1	1.0	pingofdeath
icmp	135.95	1505	1.0	1	1	1	1.0	pingofdeath
icmp	4.33	1399	1.0	1	1	1	1.0	pingofdeath
icmp	39.58	1478	1.0	1	1	1	1.0	pingofdeath
icmp	94.52	1458	1.0	1	1	1	1.0	pingofdeath
icmp	55.82	1463	0.25	1	1	1	1.0	pingofdeath
icmp	134.15	1475	1.0	1	1	1	0.99	pingofdeath
icmp	167.73	1398	1.0	1	1	1	0.98	pingofdeath
icmp	11.15	1516	0.25	1	1	1	1.0	pingofdeath
icmp	6.81	1462	1.0	1	1	1	1.0	pingofdeath
icmp	103.66	1531	1.0	1	1	1	1.0	pingofdeath
icmp	179.5	1440	1.0	1	1	1	0.99	pingofdeath
icmp	118.4	1446	0.2	1	1	1	1.0	pingofdeath
icmp	58.51	1433	1.0	1	1	1	1.0	pingofdeath
icmp	13.02	1443	0.5	1	1	1	1.0	pingofdeath
icmp	20.83	1572	1.0	1	1	1	1.0	pingofdeath
icmp	258.52	1504	1.0	1	1	1	1.0	pingofdeath
icmp	113.71	1451	1.0	1	1	1	1.0	pingofdeath
icmp	158.22	1556	1.0	1	1	1	1.0	pingofdeath
icmp	89.87	1536	1.0	1	1	1	1.0	pingofdeath
icmp	118.93	1406	1.0	1	1	1	1.0	pingofdeath
icmp	16.36	1478	0.33	1	1	1	1.0	pingofdeath
icmp	150.8	1431	0.33	1	1	1	1.0	pingofdeath
icmp	205.63	1531	0.11	1	1	1	1.0	pingofdeath
icmp	53.91	1532	1.0	1	1	1	1.0	pingofdeath
icmp	264.95	1422	0.2	1	1	1	1.0	pingofdeath
icmp	4.33	1548	1.0	1	1	1	1.0	pingofdeath
icmp	127.72	1446	1.0	1	1	1	1.0	pingofdeath
icmp	162.87	1443	0.5	1	1	1	1.0	pingofdeath
icmp	68.9	1408	1.0	1	1	1	1.0	pingofdeath
icmp	25.22	1388	0.33	1	1	1	1.0	pingofdeath
icmp	151.41	1564	0.2	1	1	1	1.0	pingofdeath
icmp	263.11	1394	0.17	1	1	1	1.0	pingofdeath
icmp	77.24	1438	1.0	1	1	1	1.0	pingofdeath
icmp	179.38	1403	0.5	1	1	1	1.0	pingofdeath
icmp	183.25	1467	1.0	1	1	1	1.0	pingofdeath
icmp	40.33	1560	0.14	1	1	1	1.0	pingofdeath
icmp	104.48	1564	1.0	1	1	1	1.0	pingofdeath
