# Supplementary material for: An intelligent zero trust secure framework for software defined networking
Source: PeerJ Comput Sci. 2023 Nov 17;9:e1674. doi: 10.7717/peerj-cs.1674 (PMC10703060; doi:10.7717/peerj-cs.1674)
Supplement: Supplemental Information 2 [file peerj-cs-09-1674-s002.zip › Code/CALSeq2Seq-master/ml-traning/datatest/test_portscan]

protocol	transfer_rate	avg_pkt_size	host_ratio	host_num	diff_port_num	diff_sport_num	opp_ratio	label
tcp	0.44	58	1.0	1	741	1	1.0	portscan
tcp	0.62	74	0.33	1	567	1	1.0	portscan
tcp	0.75	74	0.33	1	573	1	1.0	portscan
tcp	0.47	74	1.0	1	621	1	1.0	portscan
tcp	0.62	74	0.5	1	772	1	1.0	portscan
tcp	0.46	74	1.0	1	514	1	1.0	portscan
tcp	0.4	74	0.5	1	429	1	1.0	portscan
tcp	0.21	74	1.0	1	558	1	1.0	portscan
tcp	0.3	74	1.0	1	530	1	1.0	portscan
tcp	0.85	74	0.2	1	252	1	1.0	portscan
tcp	0.83	74	1.0	1	455	1	1.0	portscan
udp	0.51	42	1.0	1	412	5	0.0	portscan
tcp	0.82	74	1.0	1	607	2	1.0	portscan
tcp	0.33	74	0.33	1	90	1	1.0	portscan
tcp	0.22	74	0.5	1	209	1	1.0	portscan
tcp	0.29	74	1.0	1	726	1	1.0	portscan
tcp	0.47	74	1.0	1	365	2	1.0	portscan
udp	0.73	42	0.5	1	161	7	0.0	portscan
tcp	0.18	58	0.2	1	314	1	1.0	portscan
tcp	0.71	74	0.5	1	249	1	1.0	portscan
udp	0.28	42	0.5	1	314	4	0.0	portscan
tcp	0.11	74	1.0	1	730	1	1.0	portscan
udp	0.52	42	1.0	1	90	3	0.0	portscan
tcp	0.1	74	0.33	1	745	1	1.0	portscan
udp	0.69	42	1.0	1	772	5	0.0	portscan
udp	0.34	42	1.0	1	317	5	0.0	portscan
tcp	0.54	74	1.0	1	639	1	1.0	portscan
udp	0.23	42	0.5	1	783	3	0.0	portscan
tcp	0.25	58	0.2	1	368	1	1.0	portscan
tcp	0.24	74	1.0	1	199	1	1.0	portscan
tcp	0.7	74	0.5	1	572	1	0.5	portscan
tcp	0.37	74	0.5	1	161	1	1.0	portscan
tcp	0.67	74	0.5	1	716	1	1.0	portscan
udp	0.58	42	1.0	1	584	4	0.0	portscan
tcp	0.61	74	1.0	1	492	1	1.0	portscan
tcp	0.61	74	1.0	1	411	1	1.0	portscan
tcp	0.49	74	1.0	1	127	1	1.0	portscan
udp	0.51	42	1.0	1	603	3	0.0	portscan
udp	0.88	42	1.0	1	553	4	0.0	portscan
tcp	0.68	74	1.0	1	80	1	1.0	portscan
tcp	0.34	74	0.5	1	691	1	1.0	portscan
tcp	0.1	74	1.0	1	568	1	1.0	portscan
udp	0.38	42	1.0	1	534	8	0.0	portscan
tcp	0.4	74	1.0	1	357	2	1.0	portscan
udp	0.63	42	0.5	1	462	5	0.0	portscan
tcp	0.09	74	1.0	1	632	1	1.0	portscan
udp	0.38	42	1.0	1	432	7	0.0	portscan
udp	0.68	42	1.0	1	190	5	0.0	portscan
udp	0.65	42	0.5	1	484	6	0.0	portscan
tcp	0.24	74	1.0	1	428	2	1.0	portscan
udp	0.7	42	1.0	1	735	6	0.0	portscan
udp	0.45	42	1.0	1	342	4	0.0	portscan
tcp	0.77	74	1.0	1	525	2	1.0	portscan
tcp	0.29	74	0.5	1	178	2	1.0	portscan
tcp	0.62	74	1.0	1	182	1	1.0	portscan
tcp	0.75	74	1.0	1	403	1	1.0	portscan
tcp	0.31	74	0.5	1	555	1	1.0	portscan
tcp	0.61	74	0.09	1	73	1	1.0	portscan
tcp	0.79	58	1.0	1	275	2	1.0	portscan
udp	0.21	42	1.0	1	523	3	0.0	portscan
udp	0.6	42	0.5	1	786	7	0.0	portscan
tcp	0.71	74	0.5	1	313	1	1.0	portscan
tcp	0.24	58	0.2	1	447	1	1.0	portscan
tcp	0.32	74	0.33	1	419	1	0.5	portscan
tcp	0.66	58	0.17	1	213	2	1.0	portscan
tcp	0.24	74	0.17	1	524	1	1.0	portscan
udp	0.84	42	1.0	1	165	3	0.0	portscan
tcp	0.39	74	0.5	1	178	1	1.0	portscan
tcp	0.69	74	0.5	1	698	1	1.0	portscan
udp	0.19	42	0.2	1	469	3	0.0	portscan
tcp	0.24	74	1.0	1	488	1	1.0	portscan
udp	0.5	42	1.0	1	469	3	0.0	portscan
udp	0.75	42	1.0	1	588	4	0.0	portscan
tcp	0.33	74	1.0	1	99	1	1.0	portscan
tcp	0.64	74	1.0	1	674	1	1.0	portscan
tcp	0.09	58	0.5	1	105	1	1.0	portscan
tcp	0.08	74	1.0	1	629	1	1.0	portscan
tcp	0.5	58	1.0	1	481	1	1.0	portscan
tcp	0.72	74	1.0	1	133	1	1.0	portscan
tcp	0.57	74	1.0	1	488	1	1.0	portscan
udp	0.31	42	0.2	1	443	7	0.0	portscan
tcp	0.74	74	1.0	1	87	1	1.0	portscan
tcp	0.19	74	1.0	1	72	1	1.0	portscan
tcp	0.38	74	1.0	1	160	1	1.0	portscan
tcp	0.82	74	1.0	1	117	1	1.0	portscan
tcp	0.49	74	1.0	1	566	1	1.0	portscan
udp	0.67	42	1.0	1	389	2	0.0	portscan
tcp	0.67	74	0.5	1	144	1	1.0	portscan
tcp	0.35	74	0.33	1	608	1	1.0	portscan
udp	0.09	42	1.0	1	743	1	0.0	portscan
tcp	0.52	74	0.25	1	225	1	1.0	portscan
tcp	0.78	74	0.25	1	779	1	1.0	portscan
tcp	0.26	74	1.0	1	611	1	1.0	portscan
tcp	0.46	74	0.5	1	381	1	1.0	portscan
tcp	0.35	74	1.0	1	136	1	1.0	portscan
tcp	0.32	74	1.0	1	175	1	1.0	portscan
tcp	0.1	74	0.5	1	531	1	1.0	portscan
tcp	0.62	74	0.25	1	266	2	1.0	portscan
udp	0.72	42	1.0	1	457	1	0.0	portscan
tcp	0.71	74	1.0	1	254	1	1.0	portscan
tcp	0.63	74	1.0	1	735	2	0.5	portscan
tcp	0.76	58	0.2	1	149	1	1.0	portscan
udp	0.87	42	0.5	1	338	4	0.0	portscan
tcp	0.39	74	0.5	1	488	1	1.0	portscan
tcp	0.17	74	0.2	1	96	1	1.0	portscan
udp	0.74	42	1.0	1	223	1	0.0	portscan
udp	0.45	42	0.5	1	715	4	0.0	portscan
udp	0.8	42	1.0	1	629	1	0.0	portscan
tcp	0.8	74	1.0	1	368	1	1.0	portscan
tcp	0.45	58	1.0	1	329	1	1.0	portscan
tcp	0.71	74	1.0	1	565	1	1.0	portscan
udp	0.26	42	0.25	1	566	4	0.0	portscan
tcp	0.32	74	0.5	1	543	2	1.0	portscan
udp	0.86	42	1.0	1	698	8	0.0	portscan
tcp	0.89	58	1.0	2	339	2	1.0	portscan
tcp	0.48	74	1.0	1	200	1	1.0	portscan
udp	0.53	42	1.0	1	620	6	0.0	portscan
tcp	0.74	58	0.1	1	726	1	1.0	portscan
tcp	0.41	74	1.0	1	581	1	0.1	portscan
tcp	0.45	58	1.0	1	467	1	1.0	portscan
tcp	0.51	74	0.5	1	84	1	1.0	portscan
tcp	0.17	74	1.0	1	384	1	1.0	portscan
udp	0.51	42	1.0	1	381	1	0.0	portscan
tcp	0.28	58	1.0	1	215	1	1.0	portscan
tcp	0.23	74	1.0	1	105	1	1.0	portscan
tcp	0.71	74	1.0	1	490	2	1.0	portscan
tcp	0.26	74	0.17	1	439	1	1.0	portscan
tcp	0.56	74	0.17	1	334	1	1.0	portscan
tcp	0.9	74	1.0	1	188	1	1.0	portscan
udp	0.58	42	1.0	1	464	6	0.0	portscan
udp	0.15	42	1.0	1	762	8	0.0	portscan
udp	0.67	42	0.5	1	216	6	0.0	portscan
tcp	0.17	58	0.33	1	546	1	1.0	portscan
udp	0.45	42	1.0	1	216	6	0.0	portscan
udp	0.29	42	0.5	1	140	6	0.0	portscan
tcp	0.28	74	0.5	1	691	1	1.0	portscan
tcp	0.43	74	1.0	1	197	1	1.0	portscan
tcp	0.53	74	0.5	1	148	1	1.0	portscan
tcp	0.5	74	0.5	1	82	1	1.0	portscan
udp	0.63	42	0.5	1	273	6	0.0	portscan
tcp	0.45	74	1.0	1	158	1	1.0	portscan
tcp	0.23	74	0.33	1	99	1	1.0	portscan
tcp	0.22	74	0.5	1	329	1	1.0	portscan
tcp	0.17	74	0.25	1	525	1	1.0	portscan
tcp	0.33	58	1.0	1	412	1	1.0	portscan
tcp	0.11	74	1.0	1	169	1	1.0	portscan
tcp	0.09	58	0.2	1	712	1	1.0	portscan
tcp	0.9	74	0.5	1	240	1	1.0	portscan
tcp	0.5	74	0.5	1	350	1	1.0	portscan
tcp	0.35	74	1.0	1	751	1	1.0	portscan
tcp	0.9	74	1.0	1	516	2	1.0	portscan
tcp	0.48	74	1.0	1	624	1	1.0	portscan
udp	0.47	42	1.0	1	562	9	0.0	portscan
udp	0.19	42	1.0	1	743	5	0.0	portscan
udp	0.45	42	1.0	1	217	3	0.0	portscan
tcp	0.63	58	0.5	1	614	2	1.0	portscan
udp	0.73	42	1.0	1	73	3	0.0	portscan
tcp	0.24	74	1.0	1	149	1	1.0	portscan
udp	0.41	42	1.0	1	449	6	0.0	portscan
tcp	0.24	74	0.5	1	97	1	1.0	portscan
udp	0.09	42	0.5	1	269	7	0.0	portscan
udp	0.18	42	1.0	1	270	4	0.0	portscan
tcp	0.89	74	1.0	1	341	1	1.0	portscan
udp	0.24	42	0.5	1	586	8	0.0	portscan
udp	0.79	42	0.5	1	528	7	0.0	portscan
udp	0.34	42	1.0	1	532	6	0.0	portscan
tcp	0.32	74	0.2	1	559	1	1.0	portscan
tcp	0.21	74	1.0	1	129	1	1.0	portscan
udp	0.08	42	1.0	1	576	2	0.0	portscan
udp	0.47	42	0.5	1	306	4	0.0	portscan
udp	0.47	42	1.0	1	770	1	0.0	portscan
udp	0.65	42	1.0	1	483	5	0.0	portscan
tcp	0.59	74	1.0	1	142	2	1.0	portscan
udp	0.29	42	1.0	1	120	2	0.0	portscan
tcp	0.15	74	1.0	1	442	1	1.0	portscan
tcp	0.29	74	1.0	1	548	1	1.0	portscan
tcp	0.85	74	1.0	1	626	1	1.0	portscan
tcp	0.6	74	0.2	1	262	1	1.0	portscan
tcp	0.74	74	1.0	1	705	1	1.0	portscan
udp	0.3	42	0.5	1	783	5	0.0	portscan
tcp	0.27	58	1.0	1	751	1	1.0	portscan
udp	0.1	42	1.0	1	753	6	0.0	portscan
udp	0.27	42	1.0	1	651	3	0.0	portscan
tcp	0.87	58	1.0	1	249	1	1.0	portscan
udp	0.27	42	0.5	1	642	4	0.0	portscan
udp	0.43	42	1.0	1	490	7	0.0	portscan
tcp	0.75	74	0.5	1	237	1	1.0	portscan
tcp	0.25	74	1.0	1	652	1	1.0	portscan
udp	0.26	56	0.33	1	122	1	0.0	portscan
tcp	0.21	74	1.0	1	718	1	1.0	portscan
tcp	0.1	74	0.5	1	284	1	1.0	portscan
tcp	0.64	74	1.0	1	676	2	1.0	portscan
tcp	0.67	74	0.5	1	205	1	1.0	portscan
tcp	0.53	74	1.0	1	338	1	1.0	portscan
tcp	0.46	74	0.2	1	611	1	1.0	portscan
udp	0.58	42	0.17	1	529	4	0.0	portscan
tcp	0.17	74	0.33	1	344	1	1.0	portscan
tcp	0.83	74	0.5	1	217	2	1.0	portscan
tcp	0.77	74	1.0	1	418	1	1.0	portscan
tcp	0.65	74	1.0	1	459	1	1.0	portscan
udp	0.3	42	1.0	1	160	1	0.0	portscan
tcp	0.47	74	0.2	1	354	1	1.0	portscan
tcp	0.32	74	0.5	1	79	1	1.0	portscan
tcp	0.32	74	0.5	1	286	2	1.0	portscan
udp	0.61	42	0.5	1	500	6	0.0	portscan
tcp	0.43	74	1.0	1	475	1	1.0	portscan
tcp	0.32	74	0.5	1	603	2	1.0	portscan
udp	0.87	42	1.0	1	552	4	0.0	portscan
tcp	0.3	58	0.28	1	746	1	1.0	portscan
udp	0.77	42	1.0	1	605	2	0.0	portscan
tcp	0.31	74	1.0	1	72	1	1.0	portscan
tcp	0.43	74	0.5	1	653	1	1.0	portscan
tcp	0.37	58	1.0	1	492	1	1.0	portscan
tcp	0.65	74	0.5	1	435	1	0.1	portscan
tcp	0.26	74	1.0	1	170	2	1.0	portscan
tcp	0.13	74	0.33	1	673	1	1.0	portscan
tcp	0.53	74	1.0	1	552	1	1.0	portscan
tcp	0.23	74	1.0	1	439	1	1.0	portscan
tcp	0.74	58	0.33	1	322	1	1.0	portscan
tcp	0.68	74	1.0	1	476	2	1.0	portscan
tcp	0.37	74	0.17	1	81	1	1.0	portscan
tcp	0.08	58	0.5	1	196	2	1.0	portscan
tcp	0.3	58	0.33	1	415	1	1.0	portscan
udp	0.61	42	0.5	1	759	5	0.0	portscan
tcp	0.53	74	1.0	1	261	1	1.0	portscan
tcp	0.84	74	1.0	1	477	2	1.0	portscan
tcp	0.29	74	1.0	1	93	2	1.0	portscan
udp	0.9	42	1.0	1	781	2	0.0	portscan
tcp	0.86	74	1.0	1	152	1	1.0	portscan
tcp	0.42	74	0.5	1	146	2	1.0	portscan
tcp	0.49	74	1.0	1	217	1	1.0	portscan
udp	0.51	42	1.0	1	503	4	0.0	portscan
tcp	0.51	74	1.0	1	294	1	1.0	portscan
tcp	0.82	74	1.0	1	550	1	1.0	portscan
tcp	0.77	74	1.0	1	713	1	1.0	portscan
tcp	0.79	74	1.0	1	207	1	1.0	portscan
tcp	0.55	74	1.0	1	117	1	1.0	portscan
tcp	0.38	58	0.1	1	418	1	1.0	portscan
tcp	0.86	74	0.33	1	95	1	1.0	portscan
tcp	0.41	74	0.5	1	194	1	1.0	portscan
udp	0.11	42	1.0	1	679	4	0.0	portscan
udp	0.2	42	1.0	1	560	1	0.0	portscan
udp	0.35	42	0.5	1	499	4	0.0	portscan
tcp	0.66	74	1.0	1	609	1	1.0	portscan
tcp	0.53	74	0.5	1	602	1	1.0	portscan
tcp	0.46	74	1.0	1	167	2	1.0	portscan
tcp	0.48	74	1.0	1	225	1	1.0	portscan
udp	0.42	42	0.25	1	393	4	0.0	portscan
udp	0.9	42	0.5	1	361	4	0.0	portscan
tcp	0.33	74	1.0	1	448	1	1.0	portscan
tcp	0.23	74	0.2	1	107	1	1.0	portscan
udp	0.66	42	1.0	1	708	4	0.0	portscan
tcp	0.09	74	0.2	1	239	1	1.0	portscan
tcp	0.12	74	1.0	1	171	1	1.0	portscan
tcp	0.69	58	1.0	1	306	1	1.0	portscan
tcp	0.8	74	1.0	1	428	1	1.0	portscan
tcp	0.75	74	1.0	1	476	1	1.0	portscan
udp	0.83	42	0.5	1	677	5	0.0	portscan
tcp	0.41	74	1.0	1	347	1	1.0	portscan
tcp	0.55	74	0.2	1	622	1	1.0	portscan
tcp	0.47	74	1.0	1	400	1	1.0	portscan
tcp	0.59	74	1.0	1	623	1	1.0	portscan
udp	0.52	42	0.5	1	574	6	0.0	portscan
tcp	0.63	74	1.0	1	144	1	1.0	portscan
udp	0.38	42	0.5	1	324	3	0.0	portscan
tcp	0.1	74	0.25	1	654	1	1.0	portscan
tcp	0.25	74	1.0	1	345	1	1.0	portscan
tcp	0.54	74	0.5	1	224	1	1.0	portscan
tcp	0.66	58	0.2	1	101	1	1.0	portscan
tcp	0.42	58	1.0	1	647	1	1.0	portscan
udp	0.39	42	1.0	1	544	3	0.0	portscan
tcp	0.09	74	0.2	1	342	1	1.0	portscan
udp	0.55	42	0.5	1	510	6	0.0	portscan
tcp	0.45	74	1.0	1	244	1	1.0	portscan
udp	0.87	42	1.0	1	753	1	0.0	portscan
tcp	0.59	74	1.0	1	565	1	1.0	portscan
tcp	0.75	58	0.2	1	421	1	1.0	portscan
udp	0.68	42	1.0	1	277	3	0.0	portscan
tcp	0.8	58	0.2	1	161	2	0.1	portscan
udp	0.8	42	0.5	1	367	1	0.0	portscan
udp	0.57	42	0.5	1	222	1	0.0	portscan
udp	0.53	42	1.0	1	243	6	0.0	portscan
tcp	0.51	74	1.0	1	370	1	1.0	portscan
udp	0.66	42	0.5	1	766	5	0.0	portscan
tcp	0.6	74	0.17	1	456	2	1.0	portscan
tcp	0.26	58	1.0	1	144	1	1.0	portscan
tcp	0.68	74	1.0	1	242	2	1.0	portscan
udp	0.88	42	0.5	1	471	6	0.0	portscan
udp	0.37	42	1.0	1	665	4	0.0	portscan
tcp	0.09	74	1.0	1	672	1	1.0	portscan
udp	0.27	42	0.5	1	528	2	0.0	portscan
udp	0.38	42	1.0	1	124	4	0.0	portscan
udp	0.89	42	1.0	1	257	5	0.0	portscan
tcp	0.72	74	1.0	1	162	1	1.0	portscan
tcp	0.6	58	0.2	1	309	1	1.0	portscan
udp	0.26	42	1.0	1	176	6	0.0	portscan
tcp	0.32	58	1.0	1	175	1	1.0	portscan
tcp	0.84	74	1.0	1	201	1	1.0	portscan
tcp	0.09	74	0.2	1	139	1	1.0	portscan
tcp	0.53	74	0.5	1	161	1	1.0	portscan
tcp	0.37	74	1.0	1	659	1	1.0	portscan
tcp	0.38	58	1.0	1	498	1	1.0	portscan
tcp	0.65	74	0.2	1	79	1	1.0	portscan
tcp	0.49	74	0.2	1	632	1	1.0	portscan
tcp	0.08	74	0.2	1	155	1	1.0	portscan
tcp	0.38	74	0.2	1	167	1	1.0	portscan
tcp	0.82	74	0.5	1	307	2	1.0	portscan
tcp	0.32	74	1.0	1	660	2	1.0	portscan
tcp	0.39	74	1.0	1	152	1	1.0	portscan
tcp	0.63	74	1.0	1	752	1	1.0	portscan
tcp	0.55	74	1.0	1	560	1	1.0	portscan
tcp	0.39	58	1.0	1	424	1	1.0	portscan
tcp	0.4	74	1.0	1	749	1	0.5	portscan
udp	0.74	42	0.5	1	291	3	0.0	portscan
tcp	0.44	58	0.2	1	386	1	1.0	portscan
tcp	0.78	74	1.0	1	186	2	1.0	portscan
tcp	0.63	74	0.5	1	346	1	1.0	portscan
tcp	0.86	74	0.5	1	736	2	1.0	portscan
udp	0.8	42	0.5	1	113	3	0.0	portscan
tcp	0.48	74	1.0	1	698	2	1.0	portscan
tcp	0.87	74	0.33	1	78	1	1.0	portscan
tcp	0.49	74	1.0	1	346	1	1.0	portscan
tcp	0.66	58	1.0	1	665	1	1.0	portscan
tcp	0.37	74	1.0	1	98	1	1.0	portscan
tcp	0.6	74	0.33	1	688	1	1.0	portscan
tcp	0.1	74	1.0	1	300	1	1.0	portscan
udp	0.83	42	1.0	1	432	7	0.0	portscan
tcp	0.26	58	0.5	1	497	1	1.0	portscan
tcp	0.12	74	0.5	1	492	1	1.0	portscan
tcp	0.25	74	1.0	1	289	1	1.0	portscan
udp	0.34	42	1.0	1	594	3	0.0	portscan
tcp	0.75	74	1.0	1	232	1	1.0	portscan
tcp	0.42	58	1.0	1	462	2	1.0	portscan
udp	0.25	42	0.25	1	314	3	0.0	portscan
udp	0.79	42	0.5	1	470	3	0.0	portscan
udp	0.46	42	0.5	1	131	2	0.0	portscan
tcp	0.86	58	0.2	1	568	1	1.0	portscan
udp	0.83	42	0.5	1	106	3	0.0	portscan
tcp	0.27	74	0.5	1	131	1	1.0	portscan
tcp	0.76	74	0.33	1	454	1	1.0	portscan
udp	0.65	42	1.0	1	543	5	0.0	portscan
tcp	0.09	74	0.5	1	391	1	1.0	portscan
tcp	0.26	58	1.0	1	609	1	1.0	portscan
udp	0.62	42	1.0	1	553	1	0.0	portscan
tcp	0.75	74	0.5	1	166	1	1.0	portscan
tcp	0.58	74	1.0	1	339	1	1.0	portscan
tcp	0.64	74	0.5	1	272	1	1.0	portscan
tcp	0.81	74	0.5	1	89	1	1.0	portscan
udp	0.48	42	1.0	1	392	3	0.0	portscan
tcp	0.68	58	1.0	1	646	2	0.1	portscan
tcp	0.29	74	1.0	1	767	1	1.0	portscan
udp	0.41	42	1.0	1	284	6	0.0	portscan
udp	0.75	42	0.5	1	82	8	0.0	portscan
udp	0.8	42	0.17	1	626	2	0.0	portscan
tcp	0.19	74	1.0	1	311	1	1.0	portscan
udp	0.89	42	0.25	1	233	4	0.0	portscan
udp	0.75	42	0.5	1	128	2	0.0	portscan
tcp	0.45	74	1.0	1	343	1	1.0	portscan
udp	0.32	42	1.0	1	333	3	0.0	portscan
tcp	0.13	74	1.0	1	128	2	1.0	portscan
tcp	0.82	74	1.0	1	87	1	1.0	portscan
tcp	0.38	74	0.5	1	679	2	1.0	portscan
tcp	0.84	74	1.0	1	727	1	1.0	portscan
tcp	0.41	58	0.2	1	182	1	1.0	portscan
tcp	0.88	74	0.5	1	555	1	1.0	portscan
udp	0.26	42	1.0	1	132	6	0.0	portscan
udp	0.41	42	0.5	1	423	7	0.0	portscan
tcp	0.7	58	1.0	1	632	2	1.0	portscan
tcp	0.51	84	1.0	1	80	1	1.0	portscan
tcp	0.49	148	1.0	1	83	1	1.0	portscan
tcp	0.49	130	0.33	1	92	1	1.0	portscan
udp	0.61	140	1.0	1	60	4	0.0	portscan
tcp	0.85	109	0.33	1	77	1	0.5	portscan
udp	0.1	78	0.5	1	53	8	0.0	portscan
tcp	0.56	124	1.0	1	90	1	1.0	portscan
tcp	0.29	79	0.25	1	68	2	1.0	portscan
tcp	0.7	100	1.0	1	46	2	1.0	portscan
tcp	1.05	144	0.25	1	53	1	1.0	portscan
tcp	0.81	79	0.33	1	74	1	1.0	portscan
udp	0.74	133	1.0	1	98	8	0.0	portscan
udp	0.89	81	0.33	1	74	2	0.0	portscan
udp	0.69	81	0.25	1	90	6	0.0	portscan
tcp	0.82	149	1.0	1	53	1	1.0	portscan
tcp	0.24	107	0.33	1	50	1	1.0	portscan
udp	0.9	140	1.0	1	90	2	0.0	portscan
tcp	0.45	82	0.25	1	89	1	1.0	portscan
tcp	0.47	126	1.0	1	73	1	1.0	portscan
tcp	0.31	121	0.25	1	67	1	1.0	portscan
udp	0.77	91	0.5	1	72	3	0.0	portscan
tcp	0.31	107	0.5	1	90	1	1.0	portscan
udp	0.93	134	1.0	1	97	5	0.0	portscan
tcp	0.44	120	1.0	1	66	1	1.0	portscan
udp	0.65	79	0.25	1	56	3	0.0	portscan
tcp	0.59	136	1.0	1	75	1	1.0	portscan
udp	0.9	85	0.5	1	89	5	0.0	portscan
udp	0.27	76	1.0	1	98	3	0.0	portscan
tcp	1.04	110	1.0	1	48	1	0.1	portscan
tcp	0.44	102	0.5	1	97	1	1.0	portscan
tcp	0.32	150	1.0	1	53	1	1.0	portscan
tcp	0.58	92	0.5	1	98	1	1.0	portscan
tcp	0.37	146	0.2	1	55	1	1.0	portscan
tcp	0.33	137	0.2	1	29	1	1.0	portscan
tcp	0.48	116	1.0	1	34	1	1.0	portscan
udp	0.46	139	1.0	1	32	5	0.0	portscan
tcp	0.12	115	1.0	1	35	2	1.0	portscan
tcp	0.97	93	0.33	1	33	1	1.0	portscan
tcp	1.03	86	0.5	1	33	1	1.0	portscan
tcp	0.15	129	1.0	1	32	1	1.0	portscan
tcp	0.54	74	1.0	1	30	2	1.0	portscan
udp	0.72	152	1.0	1	31	7	0.0	portscan
tcp	0.55	96	1.0	1	26	1	1.0	portscan
tcp	1.1	103	0.5	1	31	1	1.0	portscan
udp	0.6	86	1.0	1	30	8	0.0	portscan
tcp	0.57	127	1.0	1	31	1	1.0	portscan
tcp	0.16	123	0.5	1	33	1	1.0	portscan
tcp	1.09	129	1.0	1	28	1	1.0	portscan
udp	0.59	111	1.0	1	125	5	0.0	portscan
tcp	0.89	120	0.2	1	90	1	1.0	portscan
udp	0.23	75	0.5	1	89	3	0.0	portscan
tcp	0.88	121	1.0	1	100	1	1.0	portscan
tcp	0.74	104	1.0	1	115	1	1.0	portscan
tcp	0.97	172	0.5	1	159	1	0.5	portscan
tcp	0.53	147	0.5	1	195	1	1.0	portscan
tcp	0.57	112	0.5	1	117	1	1.0	portscan
udp	0.61	88	0.33	1	136	4	0.0	portscan
tcp	0.54	114	1.0	1	152	1	1.0	portscan
tcp	0.8	99	1.0	1	104	1	1.0	portscan
tcp	0.21	101	1.0	1	189	1	1.0	portscan
udp	0.65	133	1.0	1	188	3	0.0	portscan
udp	0.52	147	1.0	1	88	4	0.0	portscan
tcp	1.14	109	1.0	1	218	1	1.0	portscan
tcp	0.89	176	0.5	1	184	1	1.0	portscan
tcp	0.58	93	1.0	1	145	1	1.0	portscan
udp	0.35	118	1.0	1	132	8	0.0	portscan
tcp	0.3	183	1.0	1	144	2	1.0	portscan
udp	0.33	118	1.0	1	122	5	0.0	portscan
tcp	0.3	81	1.0	1	136	1	1.0	portscan
udp	1.08	90	1.0	1	202	7	0.0	portscan
udp	0.35	103	1.0	1	189	5	0.0	portscan
udp	0.4	100	0.5	1	139	6	0.0	portscan
tcp	0.63	151	1.0	1	182	2	1.0	portscan
udp	0.46	103	0.5	1	126	6	0.0	portscan
udp	0.38	102	1.0	1	172	4	0.0	portscan
tcp	1.14	123	1.0	1	117	2	1.0	portscan
tcp	0.98	160	0.5	1	161	2	1.0	portscan
tcp	0.98	118	0.25	1	187	1	1.0	portscan
tcp	1.08	179	0.5	1	206	1	1.0	portscan
tcp	0.81	102	0.5	1	98	1	1.0	portscan
tcp	0.35	99	0.09	1	101	1	1.0	portscan
tcp	0.52	159	1.0	1	155	2	1.0	portscan
udp	0.95	98	0.5	1	146	3	0.0	portscan
udp	0.76	158	0.5	1	108	7	0.0	portscan
tcp	0.88	153	0.5	1	161	1	1.0	portscan
tcp	0.49	88	0.2	1	89	1	1.0	portscan
tcp	1.15	81	0.33	1	214	1	0.5	portscan
tcp	0.95	177	1.0	1	92	2	1.0	portscan
tcp	0.57	92	0.17	1	128	1	1.0	portscan
udp	0.97	141	1.0	1	127	3	0.0	portscan
tcp	0.9	58	1.0	1	612	1	1.0	portscan
tcp	1.07	74	0.33	1	760	1	1.0	portscan
tcp	0.65	74	1.0	1	185	1	1.0	portscan
tcp	0.98	74	1.0	1	357	1	1.0	portscan
tcp	0.21	74	1.0	1	109	1	1.0	portscan
tcp	0.59	74	1.0	1	782	1	1.0	portscan
tcp	1.08	74	0.5	1	199	1	1.0	portscan
tcp	0.61	74	1.0	1	1132	1	1.0	portscan
tcp	0.77	74	1.0	1	177	1	1.0	portscan
tcp	0.86	74	0.2	1	715	1	1.0	portscan
tcp	0.74	74	0.5	1	321	1	1.0	portscan
udp	0.69	42	1.0	1	631	5	0.0	portscan
tcp	0.61	74	1.0	1	921	2	1.0	portscan
tcp	0.51	74	0.33	1	870	1	1.0	portscan
tcp	1.0	74	1.0	1	738	1	1.0	portscan
tcp	0.41	74	1.0	1	395	1	1.0	portscan
tcp	0.32	74	1.0	1	592	2	1.0	portscan
udp	0.74	42	1.0	1	1099	7	0.0	portscan
tcp	0.89	58	0.2	1	1240	1	1.0	portscan
tcp	0.89	74	1.0	1	1081	1	1.0	portscan
udp	0.68	42	1.0	1	1067	4	0.0	portscan
tcp	0.75	74	0.5	1	658	1	1.0	portscan
udp	0.78	42	1.0	1	992	3	0.0	portscan
tcp	0.29	74	0.33	1	505	1	1.0	portscan
udp	0.65	42	1.0	1	962	5	0.0	portscan
udp	0.6	42	1.0	1	308	5	0.0	portscan
tcp	0.84	74	0.2	1	659	1	1.0	portscan
udp	1.11	42	0.5	1	806	3	0.0	portscan
tcp	0.83	58	1.0	1	740	1	1.0	portscan
tcp	1.05	74	1.0	1	452	1	1.0	portscan
tcp	1.13	74	0.5	1	401	1	0.5	portscan
tcp	0.29	74	1.0	1	703	1	1.0	portscan
tcp	0.99	74	0.5	1	1193	1	1.0	portscan
udp	0.95	42	0.33	1	930	4	0.0	portscan
tcp	0.74	74	1.0	1	787	1	1.0	portscan
tcp	1.14	74	1.0	1	894	1	1.0	portscan
tcp	0.59	74	1.0	1	817	1	1.0	portscan
udp	0.41	42	1.0	1	644	3	0.0	portscan
udp	0.93	42	1.0	1	944	4	0.0	portscan
tcp	1.11	74	1.0	1	1094	1	1.0	portscan
tcp	0.43	74	0.5	1	972	1	1.0	portscan
tcp	0.32	74	1.0	1	126	1	1.0	portscan
udp	0.45	42	0.5	1	323	8	0.0	portscan
tcp	0.61	74	1.0	1	532	2	1.0	portscan
udp	0.76	42	0.5	1	310	5	0.0	portscan
tcp	0.54	74	1.0	1	185	1	1.0	portscan
udp	1.1	42	1.0	1	454	7	0.0	portscan
udp	0.23	42	1.0	1	274	5	0.0	portscan
udp	0.79	42	0.5	1	559	6	0.0	portscan
tcp	0.61	74	1.0	1	995	2	1.0	portscan
udp	0.35	42	0.5	1	392	6	0.0	portscan
udp	1.07	42	1.0	1	1123	4	0.0	portscan
tcp	0.34	74	1.0	1	215	2	1.0	portscan
tcp	0.78	74	0.5	1	504	2	1.0	portscan
tcp	0.6	74	0.25	1	1058	1	1.0	portscan
tcp	0.68	74	0.5	1	276	1	1.0	portscan
tcp	0.39	74	0.5	1	267	1	1.0	portscan
tcp	0.45	74	0.09	1	797	1	1.0	portscan
tcp	0.95	58	1.0	1	352	2	1.0	portscan
udp	0.36	42	0.5	1	898	3	0.0	portscan
udp	0.25	42	1.0	1	740	7	0.0	portscan
tcp	0.64	74	0.5	1	171	1	1.0	portscan
tcp	0.89	58	0.2	1	326	1	1.0	portscan
tcp	0.41	74	0.33	1	845	1	0.5	portscan
tcp	0.46	58	0.17	1	1195	2	1.0	portscan
tcp	0.85	74	0.17	1	1183	1	1.0	portscan
udp	0.88	42	1.0	1	224	3	0.0	portscan
tcp	0.41	74	0.5	1	1048	1	1.0	portscan
tcp	0.71	74	0.5	1	685	1	1.0	portscan
udp	1.02	42	0.2	1	1089	3	0.0	portscan
tcp	0.98	74	1.0	1	209	1	1.0	portscan
udp	0.91	42	1.0	1	852	3	0.0	portscan
udp	0.58	42	0.5	1	373	4	0.0	portscan
tcp	0.8	74	1.0	1	1027	1	1.0	portscan
tcp	1.12	74	1.0	1	76	1	1.0	portscan
tcp	1.14	58	0.5	1	340	1	1.0	portscan
tcp	0.81	74	1.0	1	211	1	1.0	portscan
tcp	1.06	58	1.0	1	79	1	1.0	portscan
tcp	0.46	74	0.5	1	1173	1	1.0	portscan
tcp	1.03	74	1.0	1	616	1	1.0	portscan
udp	0.33	42	0.2	1	1021	7	0.0	portscan
tcp	1.0	74	1.0	1	197	1	1.0	portscan
tcp	0.27	74	1.0	1	429	1	1.0	portscan
tcp	0.7	74	1.0	1	378	1	1.0	portscan
tcp	0.84	74	1.0	1	1208	1	1.0	portscan
tcp	1.12	74	1.0	1	1216	1	1.0	portscan
udp	1.14	42	0.17	1	306	2	0.0	portscan
tcp	0.94	74	1.0	1	458	1	1.0	portscan
tcp	0.94	74	0.33	1	1223	1	1.0	portscan
udp	0.75	42	1.0	1	692	1	0.0	portscan
tcp	0.65	74	0.25	1	606	1	1.0	portscan
tcp	0.9	74	0.25	1	138	1	1.0	portscan
tcp	0.8	74	1.0	1	642	1	1.0	portscan
tcp	0.99	74	0.5	1	209	1	1.0	portscan
tcp	0.86	74	0.5	1	1049	1	1.0	portscan
tcp	0.35	74	1.0	1	637	1	1.0	portscan
tcp	0.84	74	0.5	1	929	1	1.0	portscan
tcp	0.56	74	0.25	1	188	2	1.0	portscan
udp	1.14	42	0.5	1	217	1	0.0	portscan
tcp	1.02	74	1.0	1	1044	1	1.0	portscan
tcp	0.81	74	0.5	1	566	2	0.5	portscan
tcp	0.63	58	0.2	1	1072	1	1.0	portscan
udp	0.89	42	0.5	1	996	4	0.0	portscan
tcp	1.08	74	0.5	1	1214	1	1.0	portscan
tcp	0.9	74	0.2	1	300	1	1.0	portscan
udp	0.68	42	1.0	1	608	1	0.0	portscan
udp	0.42	42	1.0	1	1222	4	0.0	portscan
udp	0.24	42	1.0	1	228	1	0.0	portscan
tcp	1.07	74	0.5	1	726	1	1.0	portscan
tcp	0.51	58	0.5	1	87	1	1.0	portscan
tcp	1.1	74	1.0	1	967	1	1.0	portscan
udp	0.32	42	0.25	1	1199	4	0.0	portscan
tcp	0.21	74	0.5	1	600	2	1.0	portscan
udp	0.63	42	1.0	1	634	8	0.0	portscan
tcp	0.57	58	0.25	2	1219	2	1.0	portscan
tcp	0.83	74	1.0	1	756	1	1.0	portscan
udp	0.76	42	1.0	1	1192	6	0.0	portscan
tcp	1.15	58	0.1	1	374	1	1.0	portscan
tcp	0.34	74	1.0	1	738	1	0.1	portscan
tcp	1.08	58	1.0	1	174	1	1.0	portscan
tcp	0.56	74	0.5	1	1238	1	1.0	portscan
tcp	0.61	74	1.0	1	173	1	1.0	portscan
udp	1.11	42	0.5	1	598	1	0.0	portscan
tcp	0.61	58	0.2	1	221	1	1.0	portscan
tcp	0.55	74	1.0	1	123	1	1.0	portscan
tcp	0.5	74	0.5	1	304	2	1.0	portscan
tcp	0.43	74	0.17	1	98	1	1.0	portscan
tcp	0.72	74	0.17	1	503	1	1.0	portscan
tcp	0.26	74	1.0	1	571	1	1.0	portscan
udp	0.73	42	0.5	1	1066	6	0.0	portscan
udp	0.64	42	0.5	1	823	8	0.0	portscan
udp	0.6	42	1.0	1	485	6	0.0	portscan
tcp	1.14	58	0.33	1	355	1	1.0	portscan
udp	0.28	42	0.33	1	1211	6	0.0	portscan
udp	0.45	42	0.5	1	1087	6	0.0	portscan
tcp	0.29	74	0.5	1	1209	1	1.0	portscan
tcp	0.59	74	0.5	1	326	1	1.0	portscan
tcp	0.96	74	0.5	1	1211	1	1.0	portscan
tcp	0.39	74	0.5	1	956	1	1.0	portscan
udp	0.72	42	0.5	1	819	6	0.0	portscan
tcp	0.49	74	1.0	1	739	1	1.0	portscan
tcp	0.53	74	1.0	1	909	1	1.0	portscan
tcp	0.74	74	0.5	1	205	1	1.0	portscan
tcp	0.21	74	0.25	1	1141	1	1.0	portscan
tcp	0.61	58	0.5	1	378	1	1.0	portscan
tcp	0.36	74	1.0	1	988	1	1.0	portscan
tcp	0.88	58	0.2	1	1152	1	1.0	portscan
tcp	0.45	74	0.5	1	753	1	1.0	portscan
tcp	0.55	74	0.5	1	134	1	1.0	portscan
tcp	0.97	74	1.0	1	574	1	1.0	portscan
tcp	0.43	74	0.5	1	898	2	1.0	portscan
tcp	0.79	74	1.0	1	707	1	1.0	portscan
udp	0.82	42	0.5	1	530	9	0.0	portscan
udp	0.93	42	1.0	1	418	5	0.0	portscan
udp	0.78	42	1.0	1	388	3	0.0	portscan
tcp	1.02	58	1.0	1	587	2	1.0	portscan
udp	0.53	42	1.0	1	123	3	0.0	portscan
tcp	0.26	74	1.0	1	625	1	1.0	portscan
udp	1.01	42	1.0	1	905	6	0.0	portscan
tcp	0.9	74	1.0	1	1091	1	1.0	portscan
udp	0.21	42	1.0	1	1026	7	0.0	portscan
udp	0.25	42	1.0	1	730	4	0.0	portscan
tcp	0.76	74	1.0	1	1083	1	1.0	portscan
udp	1.0	42	0.5	1	736	8	0.0	portscan
udp	0.4	42	0.5	1	951	7	0.0	portscan
udp	0.51	42	0.5	1	533	6	0.0	portscan
tcp	0.73	74	0.2	1	75	1	1.0	portscan
tcp	0.98	74	1.0	1	1141	1	1.0	portscan
udp	0.29	42	1.0	1	526	2	0.0	portscan
udp	0.44	42	0.5	1	291	4	0.0	portscan
udp	0.21	42	0.2	1	70	1	0.0	portscan
udp	0.46	42	0.5	1	997	5	0.0	portscan
tcp	0.98	74	1.0	1	597	2	1.0	portscan
udp	0.32	42	0.5	1	287	2	0.0	portscan
tcp	0.36	74	0.2	1	470	1	1.0	portscan
tcp	1.01	74	1.0	1	335	1	1.0	portscan
tcp	0.56	74	1.0	1	274	1	1.0	portscan
tcp	0.78	74	0.2	1	130	1	1.0	portscan
tcp	0.29	74	1.0	1	224	1	1.0	portscan
udp	0.42	42	1.0	1	130	5	0.0	portscan
tcp	0.52	58	1.0	1	182	1	1.0	portscan
udp	0.32	42	0.33	1	668	6	0.0	portscan
udp	0.82	42	1.0	1	1232	3	0.0	portscan
tcp	0.92	58	1.0	1	1130	1	1.0	portscan
udp	1.05	42	1.0	1	743	4	0.0	portscan
udp	0.73	42	1.0	1	395	7	0.0	portscan
tcp	0.43	74	0.5	1	879	1	1.0	portscan
tcp	0.47	74	1.0	1	224	1	1.0	portscan
udp	0.28	56	0.33	1	371	1	0.0	portscan
tcp	1.0	74	1.0	1	1030	1	1.0	portscan
tcp	0.8	74	0.5	1	401	1	1.0	portscan
tcp	0.54	74	1.0	1	1008	2	1.0	portscan
tcp	0.63	74	1.0	1	1158	1	1.0	portscan
tcp	0.77	74	0.2	1	856	1	1.0	portscan
tcp	0.99	74	0.2	1	633	1	1.0	portscan
udp	0.27	42	0.17	1	1013	4	0.0	portscan
tcp	0.79	74	0.33	1	222	1	1.0	portscan
tcp	0.64	74	0.5	1	284	2	1.0	portscan
tcp	0.73	74	0.5	1	946	1	1.0	portscan
tcp	0.36	74	0.14	1	679	1	1.0	portscan
udp	1.13	42	1.0	1	279	1	0.0	portscan
tcp	1.0	74	1.0	1	579	1	1.0	portscan
tcp	1.0	74	0.5	1	933	1	1.0	portscan
tcp	0.22	74	0.5	1	805	2	1.0	portscan
udp	1.03	42	0.5	1	1193	6	0.0	portscan
tcp	0.43	74	1.0	1	1213	1	1.0	portscan
tcp	1.08	74	0.5	1	78	2	1.0	portscan
udp	0.35	42	1.0	1	445	4	0.0	portscan
tcp	0.36	58	1.0	1	224	1	1.0	portscan
udp	0.83	42	1.0	1	354	2	0.0	portscan
tcp	0.78	74	1.0	1	445	1	1.0	portscan
tcp	0.32	74	0.5	1	604	1	1.0	portscan
tcp	1.08	58	1.0	1	730	1	1.0	portscan
tcp	0.38	74	0.5	1	1206	1	0.1	portscan
tcp	0.8	74	1.0	1	260	2	1.0	portscan
tcp	0.43	74	1.0	1	584	1	1.0	portscan
tcp	0.5	74	1.0	1	1079	1	1.0	portscan
tcp	0.35	74	1.0	1	618	1	1.0	portscan
tcp	0.78	58	1.0	1	333	1	1.0	portscan
tcp	0.25	74	1.0	1	547	2	1.0	portscan
tcp	0.28	74	0.17	1	1136	1	1.0	portscan
tcp	1.06	58	0.5	1	428	2	1.0	portscan
tcp	0.91	58	0.33	1	324	1	1.0	portscan
udp	0.38	42	0.5	1	314	5	0.0	portscan
tcp	0.5	74	1.0	1	240	1	1.0	portscan
tcp	0.24	74	0.5	1	441	2	1.0	portscan
tcp	0.31	74	1.0	1	73	2	1.0	portscan
udp	0.34	42	0.17	1	606	2	0.0	portscan
tcp	0.63	74	1.0	1	256	1	1.0	portscan
tcp	0.66	74	0.5	1	497	2	1.0	portscan
tcp	0.23	74	1.0	1	117	1	1.0	portscan
udp	0.3	42	0.17	1	290	4	0.0	portscan
tcp	0.98	74	0.33	1	1105	1	1.0	portscan
tcp	0.6	74	1.0	1	361	1	1.0	portscan
tcp	0.65	74	0.2	1	292	1	1.0	portscan
tcp	1.14	74	0.2	1	970	1	1.0	portscan
tcp	0.92	74	1.0	1	406	1	1.0	portscan
tcp	0.26	58	0.1	1	1091	1	1.0	portscan
tcp	0.96	74	0.33	1	1084	1	1.0	portscan
tcp	0.21	74	0.5	1	206	1	1.0	portscan
udp	1.13	42	0.5	1	1045	4	0.0	portscan
udp	1.06	42	1.0	1	723	1	0.0	portscan
udp	0.47	42	0.5	1	909	4	0.0	portscan
tcp	0.79	74	1.0	1	574	1	1.0	portscan
tcp	0.42	74	0.5	1	1036	1	1.0	portscan
tcp	1.12	74	1.0	1	430	2	1.0	portscan
tcp	0.5	74	1.0	1	1120	1	1.0	portscan
udp	0.2	42	0.25	1	277	4	0.0	portscan
udp	0.72	42	0.5	1	257	4	0.0	portscan
tcp	0.71	74	0.2	1	1225	1	1.0	portscan
tcp	0.82	74	0.2	1	634	1	1.0	portscan
udp	0.2	42	0.17	1	1138	4	0.0	portscan
tcp	0.92	74	0.2	1	695	1	1.0	portscan
tcp	0.87	74	0.2	1	262	1	1.0	portscan
tcp	0.74	58	1.0	1	966	1	1.0	portscan
tcp	1.06	74	0.2	1	111	1	1.0	portscan
tcp	0.91	74	1.0	1	813	1	1.0	portscan
udp	0.45	42	0.5	1	335	5	0.0	portscan
tcp	0.34	74	0.33	1	881	1	1.0	portscan
tcp	0.92	74	0.2	1	1161	1	1.0	portscan
tcp	0.65	74	0.5	1	775	1	1.0	portscan
tcp	0.33	74	1.0	1	750	1	1.0	portscan
udp	0.42	42	0.5	1	335	6	0.0	portscan
tcp	0.5	74	1.0	1	93	1	1.0	portscan
udp	1.03	42	0.5	1	575	3	0.0	portscan
tcp	1.12	74	0.25	1	1225	1	1.0	portscan
tcp	0.33	74	1.0	1	684	1	1.0	portscan
tcp	0.77	74	0.5	1	1193	1	1.0	portscan
tcp	1.06	58	0.2	1	1245	1	1.0	portscan
tcp	1.03	58	0.5	1	877	1	1.0	portscan
udp	0.89	42	1.0	1	367	3	0.0	portscan
tcp	0.82	74	0.2	1	736	1	1.0	portscan
udp	0.61	42	0.5	1	478	6	0.0	portscan
tcp	0.61	74	1.0	1	1106	1	1.0	portscan
udp	0.26	42	1.0	1	935	1	0.0	portscan
tcp	0.4	74	1.0	1	915	1	1.0	portscan
tcp	0.48	58	0.2	1	893	1	1.0	portscan
udp	0.83	42	1.0	1	684	3	0.0	portscan
tcp	0.52	58	0.2	1	1249	2	0.1	portscan
udp	0.6	42	0.5	1	506	1	0.0	portscan
udp	0.25	42	1.0	1	189	1	0.0	portscan
udp	0.93	42	1.0	1	214	6	0.0	portscan
tcp	0.9	74	1.0	1	1238	1	1.0	portscan
udp	1.02	42	0.5	1	543	5	0.0	portscan
tcp	0.45	74	1.0	1	537	2	1.0	portscan
tcp	0.61	58	1.0	1	930	1	1.0	portscan
tcp	0.66	74	1.0	1	453	2	1.0	portscan
udp	0.34	42	0.5	1	1189	6	0.0	portscan
udp	1.1	42	0.17	1	628	4	0.0	portscan
tcp	0.76	74	0.5	1	1048	1	1.0	portscan
udp	1.13	42	1.0	1	586	2	0.0	portscan
udp	0.33	42	1.0	1	774	4	0.0	portscan
udp	0.65	42	0.5	1	544	5	0.0	portscan
tcp	1.02	74	0.33	1	83	1	1.0	portscan
tcp	0.94	58	0.2	1	91	1	1.0	portscan
udp	0.88	42	0.5	1	891	6	0.0	portscan
tcp	0.58	58	0.2	1	330	1	1.0	portscan
tcp	0.76	74	0.5	1	392	1	1.0	portscan
tcp	0.78	74	0.2	1	1227	1	1.0	portscan
tcp	0.35	74	0.5	1	447	1	1.0	portscan
tcp	0.4	74	0.5	1	1029	1	1.0	portscan
tcp	0.27	58	0.2	1	487	1	1.0	portscan
tcp	1.12	74	0.2	1	228	1	1.0	portscan
tcp	0.51	74	0.2	1	390	1	1.0	portscan
tcp	0.52	74	1.0	1	191	1	1.0	portscan
tcp	0.83	74	0.2	1	196	1	1.0	portscan
tcp	0.69	74	1.0	1	273	2	1.0	portscan
tcp	0.66	74	1.0	1	916	2	1.0	portscan
tcp	0.9	74	1.0	1	886	1	1.0	portscan
tcp	0.73	74	1.0	1	411	1	1.0	portscan
tcp	0.57	74	1.0	1	237	1	1.0	portscan
tcp	0.34	58	1.0	1	661	1	1.0	portscan
tcp	0.51	74	1.0	1	763	1	0.5	portscan
udp	0.87	42	0.5	1	517	3	0.0	portscan
tcp	0.54	58	0.2	1	1124	1	1.0	portscan
tcp	1.04	74	1.0	1	540	2	1.0	portscan
tcp	0.41	74	0.5	1	1137	1	1.0	portscan
tcp	0.4	74	1.0	1	469	2	1.0	portscan
udp	0.56	42	0.5	1	539	3	0.0	portscan
tcp	0.3	74	1.0	1	411	2	1.0	portscan
tcp	0.97	74	0.33	1	775	1	1.0	portscan
tcp	1.13	74	0.5	1	233	1	1.0	portscan
tcp	0.39	58	1.0	1	516	1	1.0	portscan
tcp	0.54	74	1.0	1	1040	1	1.0	portscan
tcp	0.69	74	1.0	1	801	1	1.0	portscan
tcp	0.83	74	1.0	1	568	1	1.0	portscan
udp	0.35	42	1.0	1	1103	7	0.0	portscan
tcp	0.7	58	0.5	1	813	1	1.0	portscan
tcp	0.43	74	0.5	1	563	1	1.0	portscan
tcp	1.09	74	1.0	1	358	1	1.0	portscan
udp	0.46	42	0.5	1	734	3	0.0	portscan
tcp	0.58	74	1.0	1	972	1	1.0	portscan
tcp	0.29	58	0.5	1	1122	2	1.0	portscan
udp	0.81	42	1.0	1	627	3	0.0	portscan
udp	0.81	42	0.5	1	346	3	0.0	portscan
udp	0.51	42	0.5	1	922	2	0.0	portscan
tcp	0.46	58	0.2	1	70	1	1.0	portscan
udp	0.46	42	1.0	1	935	3	0.0	portscan
tcp	0.21	74	0.5	1	932	1	1.0	portscan
tcp	1.05	74	1.0	1	1043	1	1.0	portscan
udp	0.8	42	1.0	1	151	5	0.0	portscan
tcp	0.67	74	0.5	1	820	1	1.0	portscan
tcp	0.29	58	0.2	1	291	1	1.0	portscan
udp	0.68	42	1.0	1	310	1	0.0	portscan
tcp	0.32	74	0.5	1	885	1	1.0	portscan
tcp	1.08	74	1.0	1	186	1	1.0	portscan
tcp	0.34	74	1.0	1	1230	1	1.0	portscan
tcp	1.07	74	0.5	1	796	1	1.0	portscan
udp	0.44	42	1.0	1	1098	3	0.0	portscan
tcp	0.65	58	0.2	1	963	2	0.1	portscan
tcp	0.63	74	0.33	1	1031	1	1.0	portscan
udp	0.83	42	1.0	1	525	6	0.0	portscan
udp	0.63	42	0.5	1	73	8	0.0	portscan
udp	1.15	42	0.17	1	533	2	0.0	portscan
tcp	0.3	74	1.0	1	688	1	1.0	portscan
udp	0.89	42	0.25	1	1073	4	0.0	portscan
udp	1.01	42	0.5	1	645	2	0.0	portscan
tcp	0.54	74	1.0	1	635	1	1.0	portscan
udp	1.0	42	1.0	1	763	3	0.0	portscan
tcp	0.22	74	1.0	1	1165	2	1.0	portscan
tcp	1.11	74	0.25	1	800	1	1.0	portscan
tcp	0.78	74	0.5	1	703	2	1.0	portscan
tcp	0.56	74	1.0	1	71	1	1.0	portscan
tcp	0.45	58	0.2	1	858	1	1.0	portscan
tcp	0.42	74	0.5	1	1102	1	1.0	portscan
udp	0.78	42	1.0	1	99	6	0.0	portscan
udp	0.21	42	0.5	1	222	7	0.0	portscan
tcp	0.76	58	1.0	1	862	2	1.0	portscan
udp	0.46	42	1.0	1	1145	1	0.0	portscan
udp	0.23	42	0.5	1	408	4	0.0	portscan
tcp	0.92	58	1.0	1	276	1	1.0	portscan
udp	0.53	42	1.0	1	790	3	0.0	portscan
udp	0.81	42	0.17	1	1055	5	0.0	portscan
tcp	0.77	74	0.5	1	1248	1	1.0	portscan
tcp	0.91	74	0.17	1	770	2	1.0	portscan
tcp	1.13	74	1.0	1	836	1	1.0	portscan
udp	0.68	42	0.5	1	629	4	0.0	portscan
tcp	0.92	74	1.0	1	132	1	1.0	portscan
tcp	0.34	74	1.0	1	513	1	1.0	portscan
tcp	0.75	74	1.0	1	685	1	1.0	portscan
tcp	0.84	74	0.5	1	945	1	1.0	portscan
udp	0.66	42	0.25	1	426	4	0.0	portscan
tcp	1.0	74	0.5	1	969	1	1.0	portscan
udp	0.76	42	0.33	1	714	3	0.0	portscan
tcp	0.86	74	0.5	1	788	1	1.0	portscan
tcp	0.39	58	0.1	1	783	1	1.0	portscan
tcp	0.43	74	0.5	1	1237	2	1.0	portscan
udp	0.46	42	1.0	1	1116	5	0.0	portscan
tcp	0.51	74	0.2	1	666	1	1.0	portscan
tcp	0.33	74	1.0	1	1028	1	1.0	portscan
tcp	0.49	74	0.5	1	1110	2	1.0	portscan
udp	0.47	42	0.5	1	574	5	0.0	portscan
tcp	1.12	74	1.0	1	640	1	1.0	portscan
tcp	1.1	74	1.0	1	737	1	1.0	portscan
tcp	0.71	74	0.5	1	1155	2	1.0	portscan
tcp	0.21	74	1.0	1	349	1	1.0	portscan
tcp	0.91	74	1.0	1	755	1	1.0	portscan
tcp	0.4	74	1.0	1	166	1	1.0	portscan
tcp	0.74	58	0.17	1	1193	1	1.0	portscan
udp	0.69	42	1.0	1	452	6	0.0	portscan
udp	1.01	42	1.0	1	191	8	0.0	portscan
tcp	0.96	58	0.2	1	463	1	1.0	portscan
udp	1.01	42	0.5	1	516	8	0.0	portscan
tcp	0.72	74	0.2	1	1027	1	1.0	portscan
udp	0.62	42	0.5	1	757	3	0.0	portscan
udp	1.03	42	0.2	1	195	6	0.0	portscan
tcp	0.83	74	0.5	1	499	1	1.0	portscan
tcp	0.98	58	0.2	1	509	1	1.0	portscan
udp	0.66	42	0.5	1	83	6	0.0	portscan
tcp	0.86	58	0.2	1	736	1	1.0	portscan
tcp	0.85	74	1.0	1	513	1	1.0	portscan
tcp	0.25	74	1.0	1	811	1	1.0	portscan
tcp	0.35	74	0.2	1	1250	1	1.0	portscan
tcp	1.06	74	1.0	1	350	1	1.0	portscan
tcp	1.04	74	1.0	1	1226	1	1.0	portscan
udp	0.74	42	0.5	1	641	5	0.0	portscan
tcp	0.87	74	0.33	1	685	1	1.0	portscan
udp	0.77	42	0.33	1	90	1	0.0	portscan
tcp	1.0	74	1.0	1	607	1	1.0	portscan
udp	1.15	42	1.0	1	443	6	0.0	portscan
tcp	0.84	74	1.0	1	997	2	1.0	portscan
tcp	0.49	74	1.0	1	981	1	1.0	portscan
tcp	1.08	74	0.5	1	1211	2	1.0	portscan
tcp	0.3	58	1.0	1	75	2	1.0	portscan
udp	0.89	42	1.0	1	857	2	0.0	portscan
tcp	0.81	74	0.5	1	859	2	1.0	portscan
tcp	1.03	74	1.0	1	571	1	1.0	portscan
tcp	0.78	74	1.0	1	1139	2	1.0	portscan
udp	0.53	42	0.5	1	883	3	0.0	portscan
udp	0.44	42	0.2	1	726	6	0.0	portscan
tcp	0.64	74	0.2	1	1064	1	1.0	portscan
tcp	0.69	58	0.2	1	748	2	0.1	portscan
udp	0.94	42	0.5	1	424	4	0.0	portscan
tcp	0.47	74	0.33	1	516	1	0.5	portscan
tcp	0.37	74	1.0	1	588	1	1.0	portscan
tcp	0.26	74	1.0	1	448	1	1.0	portscan
udp	0.27	42	1.0	1	535	3	0.0	portscan
udp	0.58	42	0.5	1	150	8	0.0	portscan
tcp	0.46	58	0.5	1	1088	2	1.0	portscan
tcp	0.21	58	1.0	1	876	1	1.0	portscan
tcp	0.34	74	0.33	1	1204	1	1.0	portscan
tcp	0.97	58	1.0	1	1211	2	0.1	portscan
tcp	0.89	74	1.0	1	793	1	1.0	portscan
tcp	0.66	74	0.2	1	576	1	1.0	portscan
tcp	0.44	74	1.0	1	336	1	1.0	portscan
tcp	0.33	58	0.2	1	987	1	1.0	portscan
tcp	0.67	74	1.0	1	719	2	1.0	portscan
tcp	0.28	74	1.0	1	354	1	1.0	portscan
tcp	0.54	74	0.25	1	592	1	1.0	portscan
tcp	0.21	74	0.5	1	1101	1	1.0	portscan
tcp	0.81	74	1.0	1	1116	1	1.0	portscan
udp	0.27	42	0.2	1	89	4	0.0	portscan
tcp	0.58	74	0.2	1	873	1	1.0	portscan
tcp	1.11	58	0.5	1	434	2	1.0	portscan
tcp	0.75	58	1.0	1	82	1	1.0	portscan
tcp	0.82	58	1.0	1	567	2	0.1	portscan
udp	0.68	42	0.5	1	247	4	0.0	portscan
udp	0.73	42	1.0	1	612	5	0.0	portscan
udp	0.86	42	0.5	1	643	7	0.0	portscan
tcp	0.81	74	0.17	1	1164	2	1.0	portscan
