# Supplementary material for: An intelligent zero trust secure framework for software defined networking
Source: PeerJ Comput Sci. 2023 Nov 17;9:e1674. doi: 10.7717/peerj-cs.1674 (PMC10703060; doi:10.7717/peerj-cs.1674)
Supplement: Supplemental Information 2 [file peerj-cs-09-1674-s002.zip › Code/CALSeq2Seq-master/ml-traning/datatest/test_tcpsynflood]

protocol	transfer_rate	avg_pkt_size	host_ratio	host_num	diff_port_num	diff_sport_num	opp_ratio	label
tcp	0.28	54	0.2	1	58	58	1.0	tcpsynflood
tcp	0.3	54	0.2	1	128	128	1.0	tcpsynflood
tcp	0.34	54	0.5	1	493	493	1.0	tcpsynflood
tcp	0.36	54	1.0	1	471	471	1.0	tcpsynflood
tcp	0.33	54	1.0	1	258	258	1.0	tcpsynflood
tcp	0.78	54	0.2	1	513	513	0.5	tcpsynflood
tcp	0.64	54	0.2	1	279	279	1.0	tcpsynflood
tcp	0.17	54	1.0	1	63	63	1.0	tcpsynflood
tcp	0.12	54	0.2	1	240	240	1.0	tcpsynflood
tcp	0.76	54	0.2	1	175	175	1.0	tcpsynflood
tcp	0.13	54	0.33	1	125	125	1.0	tcpsynflood
tcp	0.8	54	1.0	1	332	332	1.0	tcpsynflood
tcp	0.89	54	0.2	1	53	53	1.0	tcpsynflood
tcp	0.22	54	0.25	1	124	124	1.0	tcpsynflood
tcp	0.6	54	0.25	1	470	470	1.0	tcpsynflood
tcp	0.77	54	0.5	1	218	218	1.0	tcpsynflood
tcp	0.09	54	1.0	1	504	504	1.0	tcpsynflood
tcp	0.83	54	0.5	1	179	179	1.0	tcpsynflood
tcp	0.36	54	0.33	1	126	126	1.0	tcpsynflood
tcp	0.19	54	0.5	1	319	319	1.0	tcpsynflood
tcp	0.79	54	0.5	1	488	488	1.0	tcpsynflood
tcp	0.11	54	1.0	1	108	108	1.0	tcpsynflood
tcp	0.16	54	1.0	1	116	116	1.0	tcpsynflood
tcp	0.08	54	0.2	1	200	200	0.5	tcpsynflood
tcp	0.37	54	0.5	1	103	103	1.0	tcpsynflood
tcp	0.35	54	0.5	1	513	513	1.0	tcpsynflood
tcp	0.36	54	0.5	1	71	71	1.0	tcpsynflood
tcp	0.35	54	0.33	1	146	146	1.0	tcpsynflood
tcp	0.63	54	0.17	1	360	360	1.0	tcpsynflood
tcp	0.21	54	1.0	1	170	170	1.0	tcpsynflood
tcp	0.8	54	0.5	1	60	60	1.0	tcpsynflood
tcp	0.32	54	0.5	1	356	356	1.0	tcpsynflood
tcp	0.45	54	0.25	1	232	232	1.0	tcpsynflood
tcp	0.71	54	0.33	1	426	426	1.0	tcpsynflood
tcp	0.38	54	0.2	1	408	408	1.0	tcpsynflood
tcp	0.13	54	1.0	1	262	262	1.0	tcpsynflood
tcp	0.43	54	1.0	1	422	422	1.0	tcpsynflood
tcp	0.82	54	0.5	1	415	415	1.0	tcpsynflood
tcp	0.43	54	0.5	1	67	67	1.0	tcpsynflood
tcp	0.61	54	1.0	1	142	142	1.0	tcpsynflood
tcp	0.81	54	0.5	1	483	483	1.0	tcpsynflood
tcp	0.83	54	0.5	1	319	319	1.0	tcpsynflood
tcp	0.23	54	0.5	1	353	353	1.0	tcpsynflood
tcp	0.77	54	0.5	1	430	430	1.0	tcpsynflood
tcp	0.59	54	0.5	1	191	191	1.0	tcpsynflood
tcp	0.61	54	0.5	1	62	62	1.0	tcpsynflood
tcp	0.86	54	0.2	1	386	386	1.0	tcpsynflood
tcp	0.38	54	1.0	1	179	179	1.0	tcpsynflood
tcp	0.68	54	0.5	1	165	165	1.0	tcpsynflood
tcp	0.61	54	1.0	1	307	307	0.5	tcpsynflood
tcp	0.29	54	0.33	1	132	132	1.0	tcpsynflood
tcp	0.82	54	0.2	1	494	494	1.0	tcpsynflood
tcp	0.45	54	0.5	1	195	195	1.0	tcpsynflood
tcp	0.37	54	1.0	1	90	90	1.0	tcpsynflood
tcp	0.44	54	1.0	1	513	513	1.0	tcpsynflood
tcp	0.89	54	1.0	1	277	277	1.0	tcpsynflood
tcp	0.11	54	0.5	1	480	480	1.0	tcpsynflood
tcp	0.17	54	0.5	1	474	474	1.0	tcpsynflood
tcp	0.21	54	0.17	1	198	198	1.0	tcpsynflood
tcp	0.11	54	0.5	1	405	405	1.0	tcpsynflood
tcp	0.77	54	0.5	1	227	227	1.0	tcpsynflood
tcp	0.43	54	1.0	1	173	173	1.0	tcpsynflood
tcp	0.86	54	0.33	1	126	126	1.0	tcpsynflood
tcp	0.79	54	0.2	1	156	156	1.0	tcpsynflood
tcp	0.33	54	0.25	1	197	197	1.0	tcpsynflood
tcp	0.61	54	0.5	1	95	95	1.0	tcpsynflood
tcp	0.19	54	1.0	1	406	406	1.0	tcpsynflood
tcp	0.19	54	0.5	1	250	250	1.0	tcpsynflood
tcp	0.69	54	1.0	1	423	423	1.0	tcpsynflood
tcp	0.17	54	1.0	1	514	514	1.0	tcpsynflood
tcp	0.9	54	0.5	1	285	285	1.0	tcpsynflood
tcp	0.19	54	1.0	1	57	57	1.0	tcpsynflood
tcp	0.67	54	1.0	1	293	293	1.0	tcpsynflood
tcp	0.15	54	0.33	1	113	113	1.0	tcpsynflood
tcp	0.08	54	0.33	1	295	295	1.0	tcpsynflood
tcp	0.3	54	0.33	1	381	381	1.0	tcpsynflood
tcp	0.25	54	0.25	1	105	105	1.0	tcpsynflood
tcp	0.34	54	0.5	1	520	520	1.0	tcpsynflood
tcp	0.64	54	1.0	1	437	437	1.0	tcpsynflood
tcp	0.68	54	0.2	1	378	378	1.0	tcpsynflood
tcp	0.31	54	0.5	1	149	149	1.0	tcpsynflood
tcp	0.78	54	1.0	1	101	101	1.0	tcpsynflood
tcp	0.15	54	0.5	1	519	519	1.0	tcpsynflood
tcp	0.4	54	0.2	1	434	434	1.0	tcpsynflood
tcp	0.22	54	1.0	1	420	420	1.0	tcpsynflood
tcp	0.87	54	1.0	1	106	106	1.0	tcpsynflood
tcp	0.46	54	1.0	1	385	385	1.0	tcpsynflood
tcp	0.32	54	1.0	1	404	404	1.0	tcpsynflood
tcp	0.27	54	0.5	1	226	226	1.0	tcpsynflood
tcp	0.11	54	0.2	1	483	483	1.0	tcpsynflood
tcp	0.72	54	1.0	1	201	201	1.0	tcpsynflood
tcp	0.74	54	0.5	1	80	80	1.0	tcpsynflood
tcp	0.14	54	0.25	1	413	413	1.0	tcpsynflood
tcp	0.18	54	0.5	1	200	200	1.0	tcpsynflood
tcp	0.7	54	1.0	1	423	423	1.0	tcpsynflood
tcp	0.17	54	1.0	1	248	248	1.0	tcpsynflood
tcp	0.27	54	0.5	1	171	171	1.0	tcpsynflood
tcp	0.68	54	0.33	1	150	150	1.0	tcpsynflood
tcp	0.34	54	1.0	1	349	349	1.0	tcpsynflood
tcp	0.36	54	1.0	1	485	485	1.0	tcpsynflood
tcp	0.9	54	1.0	1	51	51	1.0	tcpsynflood
tcp	0.55	54	0.5	1	482	482	1.0	tcpsynflood
tcp	0.29	54	0.5	1	311	311	1.0	tcpsynflood
tcp	0.8	54	0.2	1	318	318	1.0	tcpsynflood
tcp	0.18	54	0.2	1	51	51	1.0	tcpsynflood
tcp	0.21	54	0.5	1	417	417	1.0	tcpsynflood
tcp	0.75	54	1.0	1	501	501	1.0	tcpsynflood
tcp	0.9	54	0.5	1	81	81	0.5	tcpsynflood
tcp	0.67	54	0.5	1	382	382	1.0	tcpsynflood
tcp	0.7	54	0.5	1	425	425	1.0	tcpsynflood
tcp	0.4	54	0.33	1	119	119	1.0	tcpsynflood
tcp	0.67	54	0.25	1	364	364	1.0	tcpsynflood
tcp	0.58	54	0.2	1	130	130	1.0	tcpsynflood
tcp	0.83	54	1.0	1	498	498	1.0	tcpsynflood
tcp	0.62	54	0.2	1	296	296	1.0	tcpsynflood
tcp	0.61	54	0.25	1	226	226	1.0	tcpsynflood
tcp	0.54	54	1.0	1	67	67	1.0	tcpsynflood
tcp	0.78	54	0.2	1	164	164	1.0	tcpsynflood
tcp	0.54	54	1.0	1	79	79	1.0	tcpsynflood
tcp	0.25	54	1.0	1	452	452	1.0	tcpsynflood
tcp	0.24	54	1.0	1	51	51	1.0	tcpsynflood
tcp	0.71	54	0.17	1	255	255	1.0	tcpsynflood
tcp	0.74	54	1.0	1	119	119	1.0	tcpsynflood
tcp	0.7	54	1.0	1	219	219	1.0	tcpsynflood
tcp	0.73	54	1.0	1	380	380	1.0	tcpsynflood
tcp	0.5	54	1.0	1	88	88	1.0	tcpsynflood
tcp	0.34	54	0.33	1	520	520	1.0	tcpsynflood
tcp	0.14	54	1.0	1	163	163	1.0	tcpsynflood
tcp	0.8	54	1.0	1	479	479	1.0	tcpsynflood
tcp	0.4	54	1.0	1	435	435	0.0	tcpsynflood
tcp	0.69	54	1.0	1	61	61	1.0	tcpsynflood
tcp	0.8	54	1.0	1	437	437	1.0	tcpsynflood
tcp	0.75	54	0.5	1	241	241	1.0	tcpsynflood
tcp	0.53	54	1.0	1	497	497	1.0	tcpsynflood
tcp	0.13	54	0.5	1	461	461	1.0	tcpsynflood
tcp	0.43	54	0.5	1	482	482	1.0	tcpsynflood
tcp	0.48	54	1.0	1	470	470	1.0	tcpsynflood
tcp	0.6	54	1.0	1	471	471	1.0	tcpsynflood
tcp	0.5	54	1.0	1	395	395	1.0	tcpsynflood
tcp	0.09	54	1.0	1	462	462	1.0	tcpsynflood
tcp	0.29	54	0.33	1	427	427	1.0	tcpsynflood
tcp	0.44	54	1.0	1	294	294	1.0	tcpsynflood
tcp	0.61	54	0.5	1	279	279	1.0	tcpsynflood
tcp	0.51	54	0.5	1	324	324	1.0	tcpsynflood
tcp	0.28	54	0.2	1	424	424	1.0	tcpsynflood
tcp	0.82	54	1.0	1	423	423	1.0	tcpsynflood
tcp	0.77	54	0.17	1	193	193	1.0	tcpsynflood
tcp	0.31	54	0.5	1	128	128	1.0	tcpsynflood
tcp	0.66	54	0.5	1	134	134	1.0	tcpsynflood
tcp	0.2	54	0.5	1	366	366	1.0	tcpsynflood
tcp	0.29	54	0.2	1	60	60	1.0	tcpsynflood
tcp	0.5	54	0.5	1	450	450	0.67	tcpsynflood
tcp	0.82	54	1.0	1	438	438	1.0	tcpsynflood
tcp	0.23	54	0.2	1	466	466	1.0	tcpsynflood
tcp	0.42	54	0.5	1	439	439	1.0	tcpsynflood
tcp	0.43	54	0.25	1	98	98	1.0	tcpsynflood
tcp	0.36	54	1.0	1	366	366	1.0	tcpsynflood
tcp	0.62	54	0.25	1	489	489	1.0	tcpsynflood
tcp	0.32	54	0.5	1	517	517	1.0	tcpsynflood
tcp	0.27	54	0.33	1	458	458	1.0	tcpsynflood
tcp	0.76	54	1.0	1	209	209	1.0	tcpsynflood
tcp	0.78	54	0.33	1	139	139	1.0	tcpsynflood
tcp	0.29	54	1.0	1	51	51	1.0	tcpsynflood
tcp	0.58	54	0.2	1	282	282	1.0	tcpsynflood
tcp	0.53	54	1.0	1	211	211	1.0	tcpsynflood
tcp	0.81	54	1.0	1	523	523	1.0	tcpsynflood
tcp	0.77	54	0.5	1	371	371	1.0	tcpsynflood
tcp	0.22	54	0.5	1	365	365	1.0	tcpsynflood
tcp	0.36	54	0.2	1	295	295	1.0	tcpsynflood
tcp	0.57	54	0.5	1	200	200	1.0	tcpsynflood
tcp	0.1	54	1.0	1	421	421	1.0	tcpsynflood
tcp	0.51	54	1.0	1	342	342	1.0	tcpsynflood
tcp	0.6	54	1.0	1	453	453	1.0	tcpsynflood
tcp	0.13	54	0.14	1	507	507	1.0	tcpsynflood
tcp	0.45	54	0.5	1	459	459	1.0	tcpsynflood
tcp	0.24	54	0.5	1	58	58	1.0	tcpsynflood
tcp	0.73	54	0.5	1	184	184	1.0	tcpsynflood
tcp	0.9	54	1.0	1	87	87	1.0	tcpsynflood
tcp	0.27	54	0.2	1	391	391	1.0	tcpsynflood
tcp	0.12	54	1.0	1	145	145	1.0	tcpsynflood
tcp	0.29	54	1.0	1	486	486	1.0	tcpsynflood
tcp	0.32	54	0.33	1	265	265	1.0	tcpsynflood
tcp	0.38	54	0.33	1	218	218	1.0	tcpsynflood
tcp	0.7	54	0.5	1	494	494	1.0	tcpsynflood
tcp	0.08	54	0.2	1	227	227	1.0	tcpsynflood
tcp	0.29	54	0.2	1	84	84	1.0	tcpsynflood
tcp	0.86	54	0.33	1	364	364	1.0	tcpsynflood
tcp	0.79	54	1.0	1	362	362	1.0	tcpsynflood
tcp	0.48	54	0.33	1	61	61	1.0	tcpsynflood
tcp	0.24	54	0.33	1	406	406	1.0	tcpsynflood
tcp	0.88	54	0.25	1	374	374	1.0	tcpsynflood
tcp	0.34	54	1.0	1	202	202	1.0	tcpsynflood
tcp	0.73	54	0.25	1	271	271	1.0	tcpsynflood
tcp	0.29	54	1.0	1	160	160	1.0	tcpsynflood
tcp	0.68	54	0.5	1	389	389	1.0	tcpsynflood
tcp	0.42	54	0.33	1	114	114	1.0	tcpsynflood
tcp	0.78	54	0.2	1	440	440	1.0	tcpsynflood
tcp	0.88	54	0.5	1	68	68	0.5	tcpsynflood
tcp	0.46	54	1.0	1	191	191	1.0	tcpsynflood
tcp	0.54	54	0.5	1	147	147	1.0	tcpsynflood
tcp	0.3	54	1.0	1	439	439	0.45	tcpsynflood
tcp	0.1	54	0.2	1	307	307	1.0	tcpsynflood
tcp	0.29	54	0.5	1	132	132	1.0	tcpsynflood
tcp	0.26	54	1.0	1	130	130	1.0	tcpsynflood
tcp	0.49	54	1.0	1	462	462	1.0	tcpsynflood
tcp	0.88	54	0.5	1	367	367	1.0	tcpsynflood
tcp	0.18	54	0.33	1	470	470	1.0	tcpsynflood
tcp	0.48	54	0.5	1	227	227	1.0	tcpsynflood
tcp	0.54	54	1.0	1	336	336	1.0	tcpsynflood
tcp	0.69	54	0.2	1	176	176	1.0	tcpsynflood
tcp	0.32	54	0.5	1	311	311	1.0	tcpsynflood
tcp	0.1	54	0.5	1	103	103	1.0	tcpsynflood
tcp	0.8	54	1.0	1	462	462	1.0	tcpsynflood
tcp	0.08	54	0.5	1	202	202	1.0	tcpsynflood
tcp	0.79	54	0.5	1	415	415	1.0	tcpsynflood
tcp	0.66	54	1.0	1	346	346	1.0	tcpsynflood
tcp	0.2	54	0.33	1	148	148	1.0	tcpsynflood
tcp	0.38	54	1.0	1	146	146	1.0	tcpsynflood
tcp	0.68	54	1.0	1	329	329	1.0	tcpsynflood
tcp	0.29	54	0.5	1	495	495	1.0	tcpsynflood
tcp	0.6	54	1.0	1	466	466	1.0	tcpsynflood
tcp	0.73	54	0.5	1	470	470	1.0	tcpsynflood
tcp	0.18	54	1.0	1	238	238	1.0	tcpsynflood
tcp	0.6	54	0.5	1	199	199	1.0	tcpsynflood
tcp	0.51	54	0.25	1	223	223	1.0	tcpsynflood
tcp	0.77	54	1.0	1	480	480	1.0	tcpsynflood
tcp	0.28	54	0.33	1	239	239	0.28	tcpsynflood
tcp	0.36	54	0.5	1	243	243	1.0	tcpsynflood
tcp	0.8	54	1.0	1	513	513	1.0	tcpsynflood
tcp	0.79	54	0.2	1	256	256	1.0	tcpsynflood
tcp	0.25	54	0.5	1	507	507	0.5	tcpsynflood
tcp	0.8	54	1.0	1	319	319	1.0	tcpsynflood
tcp	0.49	54	1.0	1	525	525	1.0	tcpsynflood
tcp	0.51	54	0.2	1	314	314	1.0	tcpsynflood
tcp	0.27	54	0.25	1	177	177	1.0	tcpsynflood
tcp	0.7	54	0.5	1	367	367	1.0	tcpsynflood
tcp	0.46	54	0.5	1	184	184	1.0	tcpsynflood
tcp	0.24	54	0.2	1	510	510	1.0	tcpsynflood
tcp	0.65	54	0.5	1	316	316	1.0	tcpsynflood
tcp	0.19	54	0.25	1	422	422	1.0	tcpsynflood
tcp	0.27	54	0.25	1	87	87	1.0	tcpsynflood
tcp	0.15	54	0.25	1	351	351	1.0	tcpsynflood
tcp	0.19	54	0.33	1	457	457	1.0	tcpsynflood
tcp	0.2	54	0.5	1	105	105	1.0	tcpsynflood
tcp	0.6	54	1.0	1	53	53	0.5	tcpsynflood
tcp	0.87	54	1.0	1	461	461	1.0	tcpsynflood
tcp	0.5	54	0.33	1	160	160	1.0	tcpsynflood
tcp	0.69	54	0.2	1	129	129	1.0	tcpsynflood
tcp	0.27	54	0.2	1	521	521	1.0	tcpsynflood
tcp	0.41	54	0.5	1	226	226	0.67	tcpsynflood
tcp	0.83	54	0.33	1	97	97	1.0	tcpsynflood
tcp	0.17	54	0.33	1	84	84	1.0	tcpsynflood
tcp	0.5	54	1.0	1	278	278	1.0	tcpsynflood
tcp	0.9	54	1.0	1	395	395	1.0	tcpsynflood
tcp	0.2	54	1.0	1	488	488	1.0	tcpsynflood
tcp	0.88	54	0.5	1	256	256	1.0	tcpsynflood
tcp	0.35	54	0.2	1	301	301	1.0	tcpsynflood
tcp	0.43	54	0.2	1	192	192	1.0	tcpsynflood
tcp	0.67	54	0.5	1	117	117	1.0	tcpsynflood
tcp	0.17	54	0.5	1	135	135	1.0	tcpsynflood
tcp	0.25	54	0.5	1	300	300	1.0	tcpsynflood
tcp	0.75	54	0.2	1	250	250	1.0	tcpsynflood
tcp	0.37	54	0.5	1	224	224	1.0	tcpsynflood
tcp	0.62	54	0.25	1	372	372	1.0	tcpsynflood
tcp	0.21	54	0.25	1	175	175	1.0	tcpsynflood
tcp	0.42	54	0.2	1	77	77	1.0	tcpsynflood
tcp	0.67	54	0.25	1	442	442	1.0	tcpsynflood
tcp	0.15	54	0.5	1	140	140	1.0	tcpsynflood
tcp	0.12	54	1.0	1	181	181	1.0	tcpsynflood
tcp	0.17	54	0.5	1	326	326	1.0	tcpsynflood
tcp	0.67	54	0.14	1	265	265	1.0	tcpsynflood
tcp	0.83	54	0.5	1	371	371	1.0	tcpsynflood
tcp	0.68	54	0.5	1	482	482	1.0	tcpsynflood
tcp	0.17	54	1.0	1	111	111	1.0	tcpsynflood
tcp	0.79	54	0.5	1	91	91	1.0	tcpsynflood
tcp	0.47	54	0.5	1	84	84	1.0	tcpsynflood
tcp	0.56	54	0.5	1	153	153	1.0	tcpsynflood
tcp	0.75	54	1.0	1	142	142	1.0	tcpsynflood
tcp	0.37	54	0.2	1	463	463	1.0	tcpsynflood
tcp	0.3	54	0.5	1	112	112	1.0	tcpsynflood
tcp	0.81	54	0.5	1	185	185	1.0	tcpsynflood
tcp	0.54	54	0.5	1	67	67	0.67	tcpsynflood
tcp	0.61	54	0.5	1	502	502	1.0	tcpsynflood
tcp	0.21	54	1.0	1	254	254	1.0	tcpsynflood
tcp	0.89	54	0.25	1	69	69	1.0	tcpsynflood
tcp	0.59	54	0.5	1	107	107	1.0	tcpsynflood
tcp	0.2	54	1.0	1	383	383	1.0	tcpsynflood
tcp	0.3	54	1.0	1	457	457	1.0	tcpsynflood
tcp	0.49	54	0.5	1	473	473	1.0	tcpsynflood
tcp	0.48	54	0.5	1	110	110	1.0	tcpsynflood
tcp	0.45	54	1.0	1	76	76	1.0	tcpsynflood
tcp	0.27	54	0.2	1	199	199	1.0	tcpsynflood
tcp	0.41	54	1.0	1	69	69	1.0	tcpsynflood
tcp	0.29	54	0.2	1	177	177	1.0	tcpsynflood
tcp	0.42	54	0.2	1	466	466	1.0	tcpsynflood
tcp	0.64	54	0.5	1	318	318	1.0	tcpsynflood
tcp	0.19	54	0.5	1	263	263	1.0	tcpsynflood
tcp	0.63	54	0.33	1	64	64	1.0	tcpsynflood
tcp	0.31	54	1.0	1	260	260	0.28	tcpsynflood
tcp	0.71	54	0.33	1	173	173	1.0	tcpsynflood
tcp	0.75	54	0.5	1	461	461	1.0	tcpsynflood
tcp	0.08	54	0.25	1	222	222	1.0	tcpsynflood
tcp	0.44	54	0.5	1	98	98	1.0	tcpsynflood
tcp	0.55	54	1.0	1	223	223	1.0	tcpsynflood
tcp	0.3	54	0.5	1	490	490	1.0	tcpsynflood
tcp	0.28	54	0.2	1	455	455	1.0	tcpsynflood
tcp	0.79	54	0.2	1	466	466	1.0	tcpsynflood
tcp	0.13	54	0.14	1	107	107	1.0	tcpsynflood
tcp	0.25	54	0.25	1	216	216	1.0	tcpsynflood
tcp	0.64	54	0.33	1	199	199	0.28	tcpsynflood
tcp	0.39	54	1.0	1	114	114	1.0	tcpsynflood
tcp	0.1	54	1.0	1	348	348	1.0	tcpsynflood
tcp	0.14	54	1.0	1	521	521	1.0	tcpsynflood
tcp	0.09	54	0.33	1	321	321	1.0	tcpsynflood
tcp	0.66	54	0.5	1	222	222	1.0	tcpsynflood
tcp	0.48	54	0.33	1	433	433	0.33	tcpsynflood
tcp	0.83	54	0.25	1	128	128	1.0	tcpsynflood
tcp	0.48	54	1.0	1	518	518	1.0	tcpsynflood
tcp	0.56	54	0.33	1	486	486	1.0	tcpsynflood
tcp	0.86	54	0.5	1	463	463	0.5	tcpsynflood
tcp	0.24	54	0.5	1	396	396	1.0	tcpsynflood
tcp	0.56	54	0.5	1	52	52	1.0	tcpsynflood
tcp	0.83	54	0.25	1	204	204	1.0	tcpsynflood
tcp	0.33	54	1.0	1	452	452	1.0	tcpsynflood
tcp	0.32	54	1.0	1	122	122	1.0	tcpsynflood
tcp	0.44	54	1.0	1	169	169	1.0	tcpsynflood
tcp	0.29	54	1.0	1	138	138	1.0	tcpsynflood
tcp	0.84	54	1.0	1	185	185	1.0	tcpsynflood
tcp	0.51	54	1.0	1	193	193	1.0	tcpsynflood
tcp	0.51	54	0.2	1	432	432	1.0	tcpsynflood
tcp	0.51	54	1.0	1	508	508	1.0	tcpsynflood
tcp	0.21	54	0.2	1	236	236	1.0	tcpsynflood
tcp	0.15	54	0.33	1	416	416	1.0	tcpsynflood
tcp	0.5	54	1.0	1	205	205	1.0	tcpsynflood
tcp	0.47	54	1.0	1	173	173	1.0	tcpsynflood
tcp	0.87	54	1.0	1	301	301	1.0	tcpsynflood
tcp	0.81	54	0.5	1	508	508	1.0	tcpsynflood
tcp	0.27	54	1.0	1	463	463	1.0	tcpsynflood
tcp	0.23	54	0.5	1	153	153	1.0	tcpsynflood
tcp	0.84	54	1.0	1	92	92	1.0	tcpsynflood
tcp	0.53	54	0.5	1	272	272	1.0	tcpsynflood
tcp	0.62	54	0.5	1	511	511	1.0	tcpsynflood
tcp	0.09	54	0.33	1	391	391	1.0	tcpsynflood
tcp	0.65	54	0.33	1	521	521	0.28	tcpsynflood
tcp	0.86	54	1.0	1	352	352	1.0	tcpsynflood
tcp	0.7	54	0.2	1	103	103	1.0	tcpsynflood
tcp	0.75	54	0.5	1	135	135	1.0	tcpsynflood
tcp	0.42	54	0.5	1	173	173	0.67	tcpsynflood
tcp	0.75	54	0.25	1	311	311	1.0	tcpsynflood
tcp	0.09	54	0.33	1	110	110	1.0	tcpsynflood
tcp	0.13	54	0.33	1	273	273	1.0	tcpsynflood
tcp	0.64	54	1.0	1	382	382	1.0	tcpsynflood
tcp	0.44	54	0.33	1	471	471	1.0	tcpsynflood
tcp	0.78	54	0.5	1	63	63	1.0	tcpsynflood
tcp	0.83	54	0.2	1	264	264	1.0	tcpsynflood
tcp	0.45	54	0.5	1	212	212	1.0	tcpsynflood
tcp	0.64	54	1.0	1	223	223	1.0	tcpsynflood
tcp	0.21	54	0.2	1	346	346	1.0	tcpsynflood
tcp	0.77	54	0.5	1	424	424	1.0	tcpsynflood
tcp	0.4	54	0.33	1	480	480	1.0	tcpsynflood
tcp	0.12	54	1.0	1	397	397	1.0	tcpsynflood
tcp	0.8	54	1.0	1	391	391	1.0	tcpsynflood
tcp	0.32	54	0.5	1	427	427	1.0	tcpsynflood
tcp	0.66	54	0.25	1	446	446	1.0	tcpsynflood
tcp	0.57	54	0.5	1	249	249	1.0	tcpsynflood
tcp	0.22	54	0.5	1	186	186	1.0	tcpsynflood
tcp	0.71	54	0.25	1	70	70	1.0	tcpsynflood
tcp	0.38	54	0.5	1	122	122	1.0	tcpsynflood
tcp	0.32	54	0.5	1	122	122	1.0	tcpsynflood
tcp	0.82	54	0.33	1	137	137	1.0	tcpsynflood
tcp	0.21	54	0.2	1	77	77	1.0	tcpsynflood
tcp	0.46	54	1.0	1	212	212	1.0	tcpsynflood
tcp	0.82	54	1.0	1	50	50	1.0	tcpsynflood
tcp	0.5	54	0.5	1	330	330	1.0	tcpsynflood
tcp	0.78	54	0.33	1	369	369	1.0	tcpsynflood
tcp	0.24	54	0.33	1	244	244	0.28	tcpsynflood
tcp	0.52	54	1.0	1	331	331	1.0	tcpsynflood
tcp	0.36	54	1.0	1	453	453	1.0	tcpsynflood
tcp	0.43	54	0.33	1	94	94	0.28	tcpsynflood
tcp	0.67	54	0.5	1	345	345	0.75	tcpsynflood
tcp	0.65	54	0.5	1	316	316	1.0	tcpsynflood
tcp	0.71	54	0.5	1	294	294	1.0	tcpsynflood
tcp	0.31	54	0.2	1	223	223	1.0	tcpsynflood
tcp	0.17	54	1.0	1	427	427	1.0	tcpsynflood
tcp	0.69	54	0.2	1	234	234	1.0	tcpsynflood
tcp	0.48	54	1.0	1	309	309	1.0	tcpsynflood
tcp	0.82	54	1.0	1	503	503	1.0	tcpsynflood
tcp	0.83	54	1.0	1	128	128	0.28	tcpsynflood
tcp	0.79	54	0.5	1	383	383	1.0	tcpsynflood
tcp	0.71	54	1.0	1	397	397	1.0	tcpsynflood
tcp	0.44	54	0.33	1	520	520	1.0	tcpsynflood
tcp	0.37	54	0.2	1	426	426	1.0	tcpsynflood
tcp	0.45	54	0.33	1	310	310	1.0	tcpsynflood
tcp	0.19	54	0.33	1	212	212	1.0	tcpsynflood
tcp	0.41	54	0.5	1	400	400	1.0	tcpsynflood
tcp	0.19	54	0.25	1	165	165	1.0	tcpsynflood
tcp	0.82	54	0.5	1	115	115	1.0	tcpsynflood
tcp	0.68	54	1.0	1	397	397	1.0	tcpsynflood
tcp	0.55	54	0.2	1	341	341	1.0	tcpsynflood
tcp	0.86	54	0.5	1	287	287	1.0	tcpsynflood
tcp	0.72	54	0.5	1	486	486	1.0	tcpsynflood
tcp	0.71	54	1.0	1	447	447	1.0	tcpsynflood
tcp	0.69	54	0.25	1	438	438	1.0	tcpsynflood
tcp	0.74	54	0.5	1	484	484	0.5	tcpsynflood
tcp	0.69	54	0.5	1	437	437	1.0	tcpsynflood
tcp	0.72	54	0.5	1	208	208	1.0	tcpsynflood
tcp	0.62	54	0.5	1	296	296	1.0	tcpsynflood
tcp	0.67	54	0.2	1	104	104	1.0	tcpsynflood
tcp	0.52	54	0.5	1	208	208	1.0	tcpsynflood
tcp	0.46	54	0.5	1	132	132	1.0	tcpsynflood
tcp	0.51	54	0.2	1	479	479	1.0	tcpsynflood
tcp	0.24	54	1.0	1	131	131	1.0	tcpsynflood
tcp	0.63	54	1.0	1	196	196	1.0	tcpsynflood
tcp	0.25	54	0.25	1	226	226	1.0	tcpsynflood
tcp	0.21	54	0.33	1	98	98	1.0	tcpsynflood
tcp	0.46	54	0.25	1	279	279	1.0	tcpsynflood
tcp	0.64	54	0.5	1	335	335	1.0	tcpsynflood
tcp	0.46	54	0.25	1	279	279	1.0	tcpsynflood
tcp	0.64	54	0.5	1	335	335	1.0	tcpsynflood
tcp	0.61	54	0.5	1	88	88	1.0	tcpsynflood
tcp	0.73	54	1.0	1	44	44	0.0	tcpsynflood
tcp	0.1	54	0.5	1	86	86	1.0	tcpsynflood
tcp	0.5	54	0.2	1	86	86	1.0	tcpsynflood
tcp	0.72	54	0.2	1	63	63	1.0	tcpsynflood
tcp	0.3	54	0.5	1	93	93	1.0	tcpsynflood
tcp	0.44	54	1.0	1	84	84	1.0	tcpsynflood
tcp	0.25	54	1.0	1	59	59	1.0	tcpsynflood
tcp	0.58	54	0.33	1	33	33	1.0	tcpsynflood
tcp	0.58	54	1.0	1	134	134	1.0	tcpsynflood
tcp	0.26	54	0.5	1	158	158	1.0	tcpsynflood
tcp	0.52	54	0.5	1	26	26	1.0	tcpsynflood
tcp	0.61	54	0.5	1	288	288	1.0	tcpsynflood
tcp	0.73	54	1.0	1	454	454	0.0	tcpsynflood
tcp	0.1	54	0.5	1	186	186	1.0	tcpsynflood
tcp	0.55	54	0.2	1	386	386	1.0	tcpsynflood
tcp	0.74	54	0.2	1	263	263	1.0	tcpsynflood
tcp	0.4	54	0.5	1	493	493	1.0	tcpsynflood
tcp	0.41	54	1.0	1	484	484	1.0	tcpsynflood
tcp	0.24	54	1.0	1	159	159	1.0	tcpsynflood
tcp	0.58	54	0.33	1	338	338	1.0	tcpsynflood
tcp	0.54	54	1.0	1	334	334	1.0	tcpsynflood
tcp	0.24	54	0.5	1	458	458	1.0	tcpsynflood
tcp	0.86	54	1.0	1	121	121	1.0	tcpsynflood
tcp	0.51	54	0.2	1	53	53	1.0	tcpsynflood
tcp	0.61	54	1.0	1	177	177	1.0	tcpsynflood
tcp	0.33	54	0.5	1	89	89	1.0	tcpsynflood
tcp	0.25	54	0.12	1	145	145	1.0	tcpsynflood
tcp	0.25	54	0.5	1	484	484	1.0	tcpsynflood
tcp	0.41	54	1.0	1	449	449	0.5	tcpsynflood
tcp	0.62	54	0.25	1	154	154	1.0	tcpsynflood
tcp	0.52	54	0.25	1	374	374	1.0	tcpsynflood
tcp	0.23	54	1.0	1	64	64	1.0	tcpsynflood
tcp	0.65	54	0.5	1	389	389	1.0	tcpsynflood
tcp	0.32	54	0.33	1	515	515	1.0	tcpsynflood
tcp	0.28	54	1.0	1	353	353	1.0	tcpsynflood
tcp	0.09	54	0.25	1	309	309	1.0	tcpsynflood
tcp	0.65	54	0.25	1	51	51	1.0	tcpsynflood
tcp	0.76	54	1.0	1	479	479	1.0	tcpsynflood
tcp	0.14	54	1.0	1	125	125	1.0	tcpsynflood
tcp	0.53	54	0.2	1	107	107	1.0	tcpsynflood
tcp	0.87	54	0.5	1	378	378	1.0	tcpsynflood
tcp	0.74	54	0.5	1	44	44	0.5	tcpsynflood
tcp	0.69	54	0.5	1	43	43	1.0	tcpsynflood
tcp	0.72	54	0.5	1	20	20	1.0	tcpsynflood
tcp	0.62	54	0.5	1	29	29	1.0	tcpsynflood
tcp	0.68	54	0.2	1	84	84	1.0	tcpsynflood
tcp	0.52	54	0.5	1	20	20	1.0	tcpsynflood
tcp	0.46	54	0.5	1	102	102	1.0	tcpsynflood
tcp	0.52	54	0.2	1	79	79	1.0	tcpsynflood
tcp	0.24	54	1.0	1	131	131	1.0	tcpsynflood
tcp	0.64	54	1.0	1	96	96	1.0	tcpsynflood
tcp	0.25	54	0.25	1	56	56	1.0	tcpsynflood
tcp	0.21	54	0.33	1	98	98	1.0	tcpsynflood
tcp	0.46	54	0.25	1	279	279	1.0	tcpsynflood
tcp	0.64	54	0.5	1	335	335	1.0	tcpsynflood
tcp	0.61	54	0.5	1	88	88	1.0	tcpsynflood
tcp	0.73	54	1.0	1	44	44	0.0	tcpsynflood
tcp	0.1	54	0.5	1	86	86	1.0	tcpsynflood
tcp	0.5	54	0.2	1	86	86	1.0	tcpsynflood
tcp	0.72	54	0.2	1	63	63	1.0	tcpsynflood
tcp	0.3	54	0.5	1	93	93	1.0	tcpsynflood
tcp	0.44	54	1.0	1	84	84	1.0	tcpsynflood
tcp	0.25	54	1.0	1	59	59	1.0	tcpsynflood
tcp	0.58	54	0.33	1	33	33	1.0	tcpsynflood
tcp	0.58	54	1.0	1	134	134	1.0	tcpsynflood
tcp	0.26	54	0.5	1	158	158	1.0	tcpsynflood
tcp	0.52	54	0.5	1	26	26	1.0	tcpsynflood
tcp	0.3	122	0.33	1	655	655	1.0	tcpsynflood
tcp	0.88	84	1.0	1	111	111	1.0	tcpsynflood
tcp	1.15	65	0.2	1	1171	1171	1.0	tcpsynflood
tcp	0.86	64	1.0	1	1229	1229	1.0	tcpsynflood
tcp	0.78	103	1.0	1	353	353	1.0	tcpsynflood
tcp	0.28	78	0.5	1	212	212	1.0	tcpsynflood
tcp	1.01	112	1.0	1	1205	1205	1.0	tcpsynflood
tcp	0.36	63	0.2	1	475	475	1.0	tcpsynflood
tcp	0.65	103	0.5	1	896	896	1.0	tcpsynflood
tcp	0.2	73	1.0	1	1128	1128	1.0	tcpsynflood
tcp	0.67	106	1.0	1	262	262	1.0	tcpsynflood
tcp	0.53	67	1.0	1	1244	1244	1.0	tcpsynflood
tcp	0.47	72	0.14	1	678	678	1.0	tcpsynflood
tcp	0.23	100	0.5	1	1189	1189	1.0	tcpsynflood
tcp	0.58	109	0.5	1	247	247	1.0	tcpsynflood
tcp	0.73	95	1.0	1	951	951	1.0	tcpsynflood
tcp	0.69	85	1.0	1	705	705	1.0	tcpsynflood
tcp	0.92	87	0.2	1	1158	1158	1.0	tcpsynflood
tcp	0.46	100	1.0	1	109	109	1.0	tcpsynflood
tcp	0.77	121	1.0	1	541	541	1.0	tcpsynflood
tcp	0.73	122	0.33	1	256	256	1.0	tcpsynflood
tcp	0.84	58	0.33	1	97	97	1.0	tcpsynflood
tcp	0.58	54	0.5	1	1141	1141	1.0	tcpsynflood
tcp	0.83	126	1.0	1	710	710	1.0	tcpsynflood
tcp	0.28	78	0.2	1	507	507	1.0	tcpsynflood
tcp	0.21	84	0.33	1	1079	1079	1.0	tcpsynflood
tcp	0.31	73	1.0	1	906	906	1.0	tcpsynflood
tcp	0.77	127	0.33	1	506	506	1.0	tcpsynflood
tcp	1.06	94	0.33	1	555	555	1.0	tcpsynflood
tcp	0.6	60	0.25	1	548	548	1.0	tcpsynflood
tcp	0.44	98	1.0	1	572	572	1.0	tcpsynflood
tcp	0.72	97	0.25	1	700	700	1.0	tcpsynflood
tcp	1.05	87	1.0	1	89	89	1.0	tcpsynflood
tcp	0.56	80	0.5	1	1059	1059	1.0	tcpsynflood
tcp	0.34	106	1.0	1	217	217	1.0	tcpsynflood
tcp	0.92	73	1.0	1	150	150	1.0	tcpsynflood
tcp	0.51	127	1.0	1	434	434	0.5	tcpsynflood
tcp	0.76	109	1.0	1	670	670	1.0	tcpsynflood
tcp	0.27	92	0.5	1	670	670	1.0	tcpsynflood
tcp	1.07	56	1.0	1	533	533	0.45	tcpsynflood
tcp	0.89	103	0.2	1	762	762	1.0	tcpsynflood
tcp	0.71	53	0.5	1	1115	1115	1.0	tcpsynflood
tcp	0.41	81	1.0	1	177	177	1.0	tcpsynflood
tcp	0.12	54	1.0	1	305	305	1.0	tcpsynflood
tcp	0.89	54	0.33	1	884	884	1.0	tcpsynflood
tcp	0.51	54	1.0	1	958	958	1.0	tcpsynflood
tcp	0.43	54	0.5	1	1130	1130	1.0	tcpsynflood
tcp	1.12	54	0.2	1	156	156	1.0	tcpsynflood
tcp	1.05	54	1.0	1	1255	1255	1.0	tcpsynflood
tcp	0.75	54	0.33	1	1011	1011	1.0	tcpsynflood
tcp	0.33	54	1.0	1	1240	1240	1.0	tcpsynflood
tcp	0.63	54	0.33	1	1029	1029	1.0	tcpsynflood
tcp	0.64	54	1.0	1	972	972	1.0	tcpsynflood
tcp	0.77	54	0.25	1	194	194	1.0	tcpsynflood
tcp	0.68	54	1.0	1	851	851	1.0	tcpsynflood
tcp	1.04	54	1.0	1	1220	1220	1.0	tcpsynflood
tcp	0.77	54	1.0	1	381	381	1.0	tcpsynflood
tcp	0.17	54	0.5	1	558	558	1.0	tcpsynflood
tcp	1.04	54	0.33	1	580	580	1.0	tcpsynflood
tcp	0.22	54	1.0	1	869	869	1.0	tcpsynflood
tcp	0.55	54	0.5	1	935	935	0.5	tcpsynflood
tcp	0.72	54	1.0	1	1322	1322	1.0	tcpsynflood
tcp	1.02	54	0.5	1	1233	1233	1.0	tcpsynflood
tcp	0.45	54	1.0	1	1179	1179	0.45	tcpsynflood
tcp	0.87	54	0.2	1	379	379	1.0	tcpsynflood
tcp	0.45	54	0.5	1	447	447	1.0	tcpsynflood
tcp	0.96	54	1.0	1	686	686	1.0	tcpsynflood
tcp	0.5	54	1.0	1	446	446	1.0	tcpsynflood
tcp	0.65	54	0.5	1	958	958	1.0	tcpsynflood
tcp	0.73	54	1.0	1	541	541	1.0	tcpsynflood
tcp	0.89	54	0.5	1	1046	1046	1.0	tcpsynflood
tcp	0.8	54	1.0	1	929	929	1.0	tcpsynflood
tcp	1.12	54	0.2	1	81	81	1.0	tcpsynflood
tcp	0.51	54	0.5	1	1048	1048	1.0	tcpsynflood
tcp	0.34	54	0.5	1	201	201	1.0	tcpsynflood
tcp	0.36	54	1.0	1	1325	1325	1.0	tcpsynflood
tcp	0.33	54	0.5	1	863	863	1.0	tcpsynflood
tcp	0.81	54	0.5	1	1135	1135	1.0	tcpsynflood
tcp	0.4	54	1.0	1	910	910	1.0	tcpsynflood
tcp	0.53	54	1.0	1	636	636	1.0	tcpsynflood
tcp	0.39	54	1.0	1	515	515	1.0	tcpsynflood
tcp	0.13	54	1.0	1	624	624	1.0	tcpsynflood
tcp	0.62	54	0.5	1	1264	1264	1.0	tcpsynflood
tcp	1.13	54	1.0	1	144	144	1.0	tcpsynflood
tcp	0.88	54	0.5	1	723	723	1.0	tcpsynflood
tcp	0.12	54	1.0	1	1280	1280	1.0	tcpsynflood
tcp	1.03	54	0.5	1	584	584	1.0	tcpsynflood
tcp	0.26	54	0.25	1	1088	1088	1.0	tcpsynflood
tcp	0.49	54	1.0	1	773	773	1.0	tcpsynflood
tcp	0.99	54	0.33	1	433	433	0.28	tcpsynflood
tcp	0.38	54	0.5	1	986	986	1.0	tcpsynflood
tcp	1.16	54	1.0	1	700	700	1.0	tcpsynflood
tcp	0.43	54	1.0	1	598	598	1.0	tcpsynflood
tcp	0.15	54	0.5	1	1309	1309	0.5	tcpsynflood
tcp	0.64	54	1.0	1	1201	1201	1.0	tcpsynflood
tcp	1.07	54	1.0	1	1172	1172	1.0	tcpsynflood
tcp	0.25	54	0.2	1	1340	1340	1.0	tcpsynflood
tcp	0.28	54	0.25	1	472	472	1.0	tcpsynflood
tcp	0.59	54	1.0	1	1280	1280	1.0	tcpsynflood
tcp	1.12	54	0.5	1	153	153	1.0	tcpsynflood
tcp	0.58	54	0.2	1	127	127	1.0	tcpsynflood
tcp	0.54	54	0.5	1	944	944	1.0	tcpsynflood
tcp	1.03	54	0.25	1	1327	1327	1.0	tcpsynflood
tcp	0.53	54	0.25	1	984	984	1.0	tcpsynflood
tcp	1.06	54	0.25	1	198	198	1.0	tcpsynflood
tcp	0.43	54	1.0	1	304	304	1.0	tcpsynflood
tcp	0.22	54	0.5	1	546	546	1.0	tcpsynflood
tcp	0.51	54	1.0	1	216	216	0.5	tcpsynflood
tcp	0.31	54	1.0	1	914	914	1.0	tcpsynflood
tcp	1.04	54	0.33	1	1024	1024	1.0	tcpsynflood
tcp	0.53	54	0.2	1	1194	1194	1.0	tcpsynflood
tcp	0.37	54	0.2	1	476	476	1.0	tcpsynflood
tcp	1.11	54	0.5	1	1036	1036	0.67	tcpsynflood
tcp	1.07	54	1.0	1	1035	1035	1.0	tcpsynflood
tcp	0.93	54	0.33	1	193	193	1.0	tcpsynflood
tcp	0.15	54	1.0	1	187	187	1.0	tcpsynflood
tcp	0.39	54	1.0	1	994	994	1.0	tcpsynflood
tcp	1.14	54	1.0	1	1348	1348	1.0	tcpsynflood
tcp	1.06	54	0.5	1	366	366	1.0	tcpsynflood
tcp	0.15	54	0.2	1	1031	1031	1.0	tcpsynflood
tcp	0.11	54	0.2	1	181	181	1.0	tcpsynflood
tcp	0.81	54	0.5	1	908	908	1.0	tcpsynflood
tcp	0.84	54	0.5	1	799	799	1.0	tcpsynflood
tcp	1.05	54	1.0	1	649	649	1.0	tcpsynflood
tcp	0.83	54	0.2	1	517	517	1.0	tcpsynflood
tcp	1.18	54	1.0	1	390	390	1.0	tcpsynflood
tcp	0.19	54	0.25	1	545	545	1.0	tcpsynflood
tcp	0.18	54	1.0	1	201	201	1.0	tcpsynflood
tcp	0.27	54	0.2	1	920	920	1.0	tcpsynflood
tcp	0.77	54	0.25	1	127	127	1.0	tcpsynflood
tcp	0.85	54	0.5	1	269	269	1.0	tcpsynflood
tcp	0.87	54	1.0	1	176	176	1.0	tcpsynflood
tcp	0.33	54	0.5	1	404	404	1.0	tcpsynflood
tcp	1.0	54	0.14	1	427	427	1.0	tcpsynflood
tcp	0.86	54	0.5	1	587	587	1.0	tcpsynflood
tcp	0.63	54	0.5	1	1316	1316	1.0	tcpsynflood
tcp	0.51	54	1.0	1	162	162	1.0	tcpsynflood
tcp	0.17	54	0.5	1	999	999	1.0	tcpsynflood
tcp	0.74	54	0.5	1	780	780	1.0	tcpsynflood
tcp	0.84	54	0.5	1	1169	1169	1.0	tcpsynflood
tcp	0.83	54	1.0	1	249	249	1.0	tcpsynflood
tcp	0.64	54	0.2	1	929	929	1.0	tcpsynflood
tcp	1.08	54	0.5	1	521	521	1.0	tcpsynflood
tcp	0.68	54	0.5	1	219	219	1.0	tcpsynflood
tcp	0.89	54	0.5	1	432	432	0.67	tcpsynflood
tcp	0.85	54	0.5	1	1047	1047	1.0	tcpsynflood
tcp	0.4	54	1.0	1	651	651	1.0	tcpsynflood
tcp	0.67	54	1.0	1	109	109	1.0	tcpsynflood
tcp	0.43	54	0.5	1	593	593	1.0	tcpsynflood
tcp	1.15	54	1.0	1	1303	1303	1.0	tcpsynflood
tcp	0.62	54	1.0	1	621	621	1.0	tcpsynflood
tcp	0.52	54	0.5	1	439	439	1.0	tcpsynflood
tcp	0.52	54	1.0	1	230	230	1.0	tcpsynflood
tcp	0.6	54	1.0	1	104	104	1.0	tcpsynflood
tcp	1.13	54	0.2	1	946	946	1.0	tcpsynflood
tcp	0.19	54	1.0	1	1064	1064	1.0	tcpsynflood
tcp	0.25	54	0.2	1	980	980	1.0	tcpsynflood
tcp	0.85	54	0.2	1	211	211	1.0	tcpsynflood
tcp	0.57	54	0.5	1	544	544	1.0	tcpsynflood
tcp	0.34	54	0.5	1	1004	1004	1.0	tcpsynflood
tcp	1.11	54	1.0	1	967	967	1.0	tcpsynflood
tcp	0.39	54	1.0	1	853	853	0.28	tcpsynflood
tcp	0.52	54	1.0	1	1166	1166	1.0	tcpsynflood
tcp	0.3	54	1.0	1	925	925	1.0	tcpsynflood
tcp	0.46	54	1.0	1	1252	1252	1.0	tcpsynflood
tcp	0.53	54	0.5	1	637	637	1.0	tcpsynflood
tcp	0.78	54	1.0	1	576	576	1.0	tcpsynflood
tcp	0.35	54	0.5	1	740	740	1.0	tcpsynflood
tcp	0.49	54	1.0	1	316	316	1.0	tcpsynflood
tcp	0.59	54	0.2	1	926	926	1.0	tcpsynflood
tcp	1.03	54	1.0	1	1300	1300	1.0	tcpsynflood
tcp	0.12	54	0.25	1	1295	1295	1.0	tcpsynflood
tcp	0.92	54	0.33	1	519	519	0.28	tcpsynflood
tcp	0.7	54	1.0	1	1030	1030	1.0	tcpsynflood
tcp	0.96	54	1.0	1	267	267	1.0	tcpsynflood
tcp	0.16	54	1.0	1	474	474	1.0	tcpsynflood
tcp	0.12	54	1.0	1	357	357	1.0	tcpsynflood
tcp	0.84	54	1.0	1	807	807	1.0	tcpsynflood
tcp	1.03	54	1.0	1	326	326	1.0	tcpsynflood
tcp	0.33	54	0.5	1	946	946	1.0	tcpsynflood
tcp	0.22	54	1.0	1	116	116	1.0	tcpsynflood
tcp	0.86	54	0.5	1	187	187	1.0	tcpsynflood
tcp	0.98	54	1.0	1	311	311	1.0	tcpsynflood
tcp	0.95	54	0.5	1	782	782	1.0	tcpsynflood
tcp	0.62	54	0.5	1	1291	1291	1.0	tcpsynflood
tcp	0.46	54	0.33	1	750	750	1.0	tcpsynflood
tcp	0.74	54	0.33	1	770	770	0.28	tcpsynflood
tcp	1.03	54	1.0	1	101	101	1.0	tcpsynflood
tcp	0.31	54	0.2	1	1044	1044	1.0	tcpsynflood
tcp	0.17	54	0.5	1	165	165	1.0	tcpsynflood
tcp	1.1	54	1.0	1	1356	1356	0.67	tcpsynflood
tcp	0.97	54	1.0	1	1257	1257	1.0	tcpsynflood
tcp	0.97	54	0.33	1	910	910	1.0	tcpsynflood
tcp	0.36	54	1.0	1	1230	1230	1.0	tcpsynflood
tcp	0.41	54	1.0	1	254	254	1.0	tcpsynflood
tcp	0.77	54	0.33	1	851	851	1.0	tcpsynflood
tcp	0.82	54	0.5	1	1305	1305	1.0	tcpsynflood
tcp	0.98	54	0.2	1	1036	1036	1.0	tcpsynflood
tcp	0.57	54	0.5	1	583	583	1.0	tcpsynflood
tcp	0.91	54	1.0	1	1342	1342	1.0	tcpsynflood
tcp	1.18	54	0.2	1	265	265	1.0	tcpsynflood
tcp	0.58	54	0.5	1	1231	1231	1.0	tcpsynflood
tcp	1.07	54	0.33	1	575	575	1.0	tcpsynflood
tcp	1.2	54	1.0	1	258	258	1.0	tcpsynflood
tcp	0.93	54	1.0	1	668	668	1.0	tcpsynflood
tcp	0.5	54	0.5	1	742	742	1.0	tcpsynflood
tcp	1.09	54	0.25	1	1033	1033	1.0	tcpsynflood
tcp	0.18	54	0.5	1	391	391	1.0	tcpsynflood
tcp	0.3	54	0.5	1	1354	1354	1.0	tcpsynflood
tcp	0.61	54	0.25	1	463	463	1.0	tcpsynflood
tcp	0.45	54	0.5	1	985	985	1.0	tcpsynflood
tcp	0.6	54	1.0	1	308	308	1.0	tcpsynflood
tcp	1.0	54	0.33	1	1147	1147	1.0	tcpsynflood
tcp	0.93	54	1.0	1	673	673	1.0	tcpsynflood
tcp	0.33	54	1.0	1	1178	1178	1.0	tcpsynflood
tcp	0.99	54	1.0	1	619	619	1.0	tcpsynflood
tcp	1.13	54	0.5	1	319	319	1.0	tcpsynflood
tcp	0.17	54	0.33	1	276	276	1.0	tcpsynflood
tcp	0.55	54	0.33	1	166	166	0.28	tcpsynflood
tcp	0.69	54	1.0	1	964	964	1.0	tcpsynflood
tcp	0.1	54	1.0	1	454	454	1.0	tcpsynflood
tcp	0.1	54	1.0	1	1164	1164	0.28	tcpsynflood
tcp	0.2	54	0.5	1	1092	1092	0.75	tcpsynflood
tcp	0.46	54	0.5	1	745	745	1.0	tcpsynflood
tcp	1.17	54	0.5	1	748	748	1.0	tcpsynflood
tcp	0.69	54	1.0	1	1116	1116	1.0	tcpsynflood
tcp	0.73	54	1.0	1	718	718	1.0	tcpsynflood
tcp	0.67	54	0.2	1	160	160	1.0	tcpsynflood
tcp	0.54	54	1.0	1	811	811	1.0	tcpsynflood
tcp	0.56	54	1.0	1	1094	1094	1.0	tcpsynflood
tcp	0.77	54	1.0	1	893	893	0.28	tcpsynflood
tcp	0.27	54	0.5	1	477	477	1.0	tcpsynflood
tcp	0.55	54	1.0	1	134	134	1.0	tcpsynflood
tcp	0.12	54	0.33	1	731	731	1.0	tcpsynflood
tcp	0.48	54	1.0	1	1146	1146	1.0	tcpsynflood
tcp	0.35	54	0.33	1	422	422	1.0	tcpsynflood
tcp	0.61	54	0.33	1	370	370	1.0	tcpsynflood
tcp	1.06	54	0.5	1	316	316	1.0	tcpsynflood
tcp	1.01	54	0.25	1	462	462	1.0	tcpsynflood
tcp	1.09	54	0.5	1	260	260	1.0	tcpsynflood
tcp	0.79	54	1.0	1	1332	1332	1.0	tcpsynflood
tcp	0.98	54	0.2	1	791	791	1.0	tcpsynflood
tcp	0.77	54	1.0	1	537	537	1.0	tcpsynflood
tcp	0.14	54	0.5	1	1133	1133	1.0	tcpsynflood
tcp	1.19	54	1.0	1	735	735	1.0	tcpsynflood
tcp	0.57	54	0.25	1	886	886	1.0	tcpsynflood
tcp	0.87	54	1.0	1	428	428	0.5	tcpsynflood
tcp	0.33	54	1.0	1	515	515	1.0	tcpsynflood
tcp	0.5	54	0.5	1	97	97	1.0	tcpsynflood
tcp	0.48	54	0.5	1	1173	1173	1.0	tcpsynflood
tcp	1.1	54	1.0	1	1034	1034	1.0	tcpsynflood
tcp	0.61	54	0.2	1	399	399	1.0	tcpsynflood
tcp	0.16	54	0.2	1	156	156	1.0	tcpsynflood
tcp	0.63	54	0.5	1	1216	1216	1.0	tcpsynflood
tcp	0.62	54	1.0	1	612	612	1.0	tcpsynflood
tcp	0.19	54	1.0	1	821	821	1.0	tcpsynflood
tcp	0.82	54	0.33	1	559	559	1.0	tcpsynflood
tcp	0.71	54	1.0	1	638	638	1.0	tcpsynflood
tcp	0.52	54	0.5	1	1219	1219	1.0	tcpsynflood
tcp	0.66	54	1.0	1	158	158	1.0	tcpsynflood
tcp	0.33	54	0.2	1	1293	1293	1.0	tcpsynflood
tcp	1.15	54	1.0	1	360	360	1.0	tcpsynflood
tcp	0.11	54	0.5	1	411	411	1.0	tcpsynflood
tcp	0.5	54	0.12	1	282	282	1.0	tcpsynflood
tcp	0.69	54	0.5	1	1029	1029	1.0	tcpsynflood
tcp	0.14	54	1.0	1	1264	1264	0.5	tcpsynflood
tcp	0.66	54	0.25	1	383	383	1.0	tcpsynflood
tcp	0.91	54	1.0	1	267	267	1.0	tcpsynflood
tcp	1.13	54	1.0	1	224	224	1.0	tcpsynflood
tcp	0.84	54	0.5	1	738	738	1.0	tcpsynflood
tcp	1.05	54	0.33	1	402	402	1.0	tcpsynflood
tcp	0.78	54	1.0	1	1239	1239	1.0	tcpsynflood
tcp	0.27	54	0.25	1	348	348	1.0	tcpsynflood
tcp	0.81	54	0.25	1	705	705	1.0	tcpsynflood
tcp	0.45	54	1.0	1	1068	1068	1.0	tcpsynflood
tcp	0.2	54	1.0	1	282	282	1.0	tcpsynflood
tcp	0.21	54	0.2	1	1149	1149	1.0	tcpsynflood
tcp	0.58	54	0.5	1	560	560	1.0	tcpsynflood
tcp	0.22	54	1.0	1	564	564	1.0	tcpsynflood
tcp	0.84	54	0.5	1	393	393	1.0	tcpsynflood
tcp	1.11	54	0.14	1	1086	1086	1.0	tcpsynflood
tcp	0.26	54	1.0	1	206	206	1.0	tcpsynflood
tcp	0.21	54	0.5	1	1224	1224	1.0	tcpsynflood
tcp	0.59	54	1.0	1	161	161	1.0	tcpsynflood
tcp	0.47	54	0.5	1	245	245	1.0	tcpsynflood
tcp	0.51	54	0.5	1	647	647	0.75	tcpsynflood
tcp	0.23	54	1.0	1	1001	1001	1.0	tcpsynflood
tcp	0.59	54	1.0	1	821	821	1.0	tcpsynflood
tcp	1.14	54	0.5	1	391	391	1.0	tcpsynflood
tcp	1.13	54	1.0	1	1239	1239	1.0	tcpsynflood
tcp	0.85	54	1.0	1	689	689	1.0	tcpsynflood
tcp	1.11	54	0.5	1	647	647	1.0	tcpsynflood
tcp	1.04	54	0.5	1	941	941	1.0	tcpsynflood
tcp	0.26	54	0.2	1	540	540	1.0	tcpsynflood
tcp	0.77	54	1.0	1	120	120	1.0	tcpsynflood
tcp	0.48	54	0.2	1	323	323	1.0	tcpsynflood
tcp	0.6	54	0.5	1	670	670	1.0	tcpsynflood
tcp	0.72	54	0.17	1	458	458	1.0	tcpsynflood
tcp	0.6	54	0.5	1	112	112	1.0	tcpsynflood
tcp	0.23	54	1.0	1	85	85	1.0	tcpsynflood
tcp	0.61	54	1.0	1	1356	1356	1.0	tcpsynflood
tcp	0.36	54	1.0	1	1350	1350	0.28	tcpsynflood
tcp	0.95	54	0.25	1	963	963	1.0	tcpsynflood
tcp	0.94	54	0.33	1	400	400	1.0	tcpsynflood
tcp	0.74	54	1.0	1	845	845	1.0	tcpsynflood
tcp	0.57	54	1.0	1	917	917	1.0	tcpsynflood
tcp	0.34	54	0.25	1	953	953	1.0	tcpsynflood
tcp	0.17	54	1.0	1	1281	1281	1.0	tcpsynflood
tcp	0.96	54	1.0	1	898	898	1.0	tcpsynflood
tcp	0.34	54	0.5	1	1120	1120	1.0	tcpsynflood
tcp	0.91	54	1.0	1	346	346	1.0	tcpsynflood
tcp	1.1	54	1.0	1	348	348	1.0	tcpsynflood
tcp	0.98	54	0.5	1	658	658	1.0	tcpsynflood
tcp	1.2	54	1.0	1	1334	1334	1.0	tcpsynflood
tcp	0.72	54	0.2	1	636	636	1.0	tcpsynflood
tcp	0.33	54	1.0	1	1269	1269	1.0	tcpsynflood
tcp	0.34	54	1.0	1	968	968	1.0	tcpsynflood
tcp	1.11	54	1.0	1	252	252	1.0	tcpsynflood
tcp	0.12	54	1.0	1	1088	1088	1.0	tcpsynflood
tcp	0.95	54	1.0	1	941	941	1.0	tcpsynflood
tcp	0.42	54	0.5	1	1183	1183	1.0	tcpsynflood
tcp	0.38	54	0.5	1	738	738	1.0	tcpsynflood
tcp	0.2	54	0.5	1	981	981	1.0	tcpsynflood
tcp	0.41	54	0.5	1	1340	1340	1.0	tcpsynflood
tcp	0.64	54	1.0	1	191	191	1.0	tcpsynflood
tcp	0.86	54	0.2	1	902	902	1.0	tcpsynflood
tcp	1.18	54	1.0	1	849	849	1.0	tcpsynflood
tcp	0.27	54	0.5	1	1262	1262	1.0	tcpsynflood
tcp	0.66	54	1.0	1	720	720	1.0	tcpsynflood
tcp	0.42	54	0.25	1	996	996	1.0	tcpsynflood
tcp	0.49	54	0.2	1	903	903	1.0	tcpsynflood
tcp	0.17	54	0.2	1	928	928	1.0	tcpsynflood
tcp	1.2	54	0.5	1	1043	1043	1.0	tcpsynflood
tcp	0.28	54	0.5	1	421	421	0.75	tcpsynflood
tcp	0.29	54	0.33	1	999	999	1.0	tcpsynflood
tcp	0.79	54	0.5	1	764	764	1.0	tcpsynflood
tcp	0.17	54	0.2	1	248	248	0.5	tcpsynflood
tcp	0.56	54	0.33	1	106	106	1.0	tcpsynflood
tcp	1.18	54	0.25	1	108	108	1.0	tcpsynflood
tcp	0.1	54	1.0	1	962	962	1.0	tcpsynflood
tcp	0.29	54	1.0	1	478	478	0.5	tcpsynflood
tcp	0.88	54	0.5	1	350	350	1.0	tcpsynflood
tcp	0.21	54	0.5	1	1017	1017	1.0	tcpsynflood
tcp	0.63	54	0.2	1	627	627	1.0	tcpsynflood
tcp	0.19	54	1.0	1	527	527	1.0	tcpsynflood
tcp	0.61	54	0.25	1	193	193	1.0	tcpsynflood
tcp	0.56	54	0.2	1	762	762	1.0	tcpsynflood
tcp	0.49	54	1.0	1	251	251	1.0	tcpsynflood
tcp	1.21	54	0.2	1	1107	1107	1.0	tcpsynflood
tcp	1.17	54	0.5	1	1089	1089	1.0	tcpsynflood
tcp	0.74	54	1.0	1	1133	1133	1.0	tcpsynflood
tcp	0.57	54	0.5	1	371	371	1.0	tcpsynflood
tcp	0.27	54	1.0	1	307	307	1.0	tcpsynflood
tcp	1.01	54	0.25	1	591	591	1.0	tcpsynflood
tcp	0.58	54	1.0	1	347	347	1.0	tcpsynflood
tcp	0.21	54	1.0	1	1155	1155	1.0	tcpsynflood
tcp	0.34	54	1.0	1	98	98	1.0	tcpsynflood
tcp	0.51	54	1.0	1	552	552	1.0	tcpsynflood
tcp	0.45	54	0.33	1	772	772	1.0	tcpsynflood
tcp	0.84	54	0.2	1	1080	1080	1.0	tcpsynflood
tcp	0.23	54	1.0	1	842	842	1.0	tcpsynflood
tcp	1.0	54	0.5	1	1296	1296	1.0	tcpsynflood
tcp	1.14	54	1.0	1	1278	1278	1.0	tcpsynflood
tcp	0.29	54	0.5	1	461	461	1.0	tcpsynflood
tcp	0.33	54	1.0	1	399	399	1.0	tcpsynflood
tcp	1.0	54	0.33	1	652	652	1.0	tcpsynflood
tcp	0.2	54	0.5	1	809	809	1.0	tcpsynflood
tcp	0.96	54	1.0	1	909	909	1.0	tcpsynflood
tcp	0.43	54	1.0	1	537	537	1.0	tcpsynflood
tcp	0.22	54	1.0	1	835	835	1.0	tcpsynflood
tcp	0.45	54	0.33	1	204	204	1.0	tcpsynflood
tcp	0.2	54	1.0	1	1010	1010	0.5	tcpsynflood
tcp	1.1	54	1.0	1	174	174	1.0	tcpsynflood
tcp	0.21	54	1.0	1	227	227	1.0	tcpsynflood
tcp	0.9	54	1.0	1	541	541	1.0	tcpsynflood
tcp	0.4	54	0.5	1	706	706	1.0	tcpsynflood
tcp	0.37	54	0.33	1	1128	1128	1.0	tcpsynflood
tcp	0.79	54	0.5	1	559	559	1.0	tcpsynflood
tcp	0.79	54	0.5	1	904	904	1.0	tcpsynflood
tcp	0.42	54	1.0	1	347	347	1.0	tcpsynflood
tcp	0.16	54	1.0	1	422	422	1.0	tcpsynflood
tcp	0.89	54	0.5	1	301	301	1.0	tcpsynflood
tcp	0.62	54	0.2	1	382	382	1.0	tcpsynflood
tcp	1.17	54	0.5	1	613	613	1.0	tcpsynflood
tcp	1.04	54	1.0	1	849	849	1.0	tcpsynflood
tcp	0.86	54	1.0	1	155	155	1.0	tcpsynflood
tcp	0.66	54	1.0	1	1094	1094	1.0	tcpsynflood
tcp	0.29	54	1.0	1	211	211	1.0	tcpsynflood
tcp	0.58	54	0.5	1	694	694	0.5	tcpsynflood
tcp	0.91	54	1.0	1	684	684	1.0	tcpsynflood
tcp	0.25	54	1.0	1	1301	1301	1.0	tcpsynflood
tcp	1.12	54	1.0	1	1207	1207	1.0	tcpsynflood
tcp	0.64	54	0.33	1	428	428	1.0	tcpsynflood
tcp	0.83	54	1.0	1	1023	1023	1.0	tcpsynflood
tcp	0.65	54	1.0	1	133	133	1.0	tcpsynflood
tcp	1.1	54	0.25	1	1149	1149	1.0	tcpsynflood
tcp	0.54	54	1.0	1	582	582	1.0	tcpsynflood
tcp	0.64	54	0.5	1	926	926	1.0	tcpsynflood
tcp	0.54	54	0.33	1	875	875	1.0	tcpsynflood
tcp	1.11	54	0.25	1	452	452	1.0	tcpsynflood
tcp	0.71	54	0.33	1	1001	1001	1.0	tcpsynflood
tcp	1.17	54	0.33	1	937	937	1.0	tcpsynflood
tcp	1.07	54	1.0	1	1187	1187	1.0	tcpsynflood
tcp	0.11	54	1.0	1	1353	1353	1.0	tcpsynflood
tcp	1.11	54	0.33	1	733	733	1.0	tcpsynflood
tcp	0.74	54	1.0	1	364	364	1.0	tcpsynflood
tcp	0.2	54	1.0	1	1214	1214	1.0	tcpsynflood
tcp	0.65	54	0.5	1	596	596	1.0	tcpsynflood
tcp	0.93	54	0.2	1	1354	1354	1.0	tcpsynflood
tcp	0.47	54	0.5	1	223	223	1.0	tcpsynflood
tcp	1.02	54	1.0	1	693	693	1.0	tcpsynflood
tcp	0.36	54	0.5	1	132	132	1.0	tcpsynflood
tcp	1.03	54	1.0	1	853	853	1.0	tcpsynflood
tcp	0.47	54	1.0	1	1246	1246	1.0	tcpsynflood
tcp	1.0	54	0.25	1	747	747	1.0	tcpsynflood
tcp	0.25	54	1.0	1	212	212	1.0	tcpsynflood
tcp	0.57	54	1.0	1	839	839	1.0	tcpsynflood
tcp	1.18	54	1.0	1	151	151	1.0	tcpsynflood
tcp	0.28	54	0.2	1	1077	1077	0.5	tcpsynflood
tcp	0.9	54	0.5	1	1023	1023	1.0	tcpsynflood
tcp	0.93	54	1.0	1	802	802	1.0	tcpsynflood
tcp	0.83	54	1.0	1	116	116	1.0	tcpsynflood
tcp	0.31	54	0.25	1	579	579	1.0	tcpsynflood
tcp	0.41	54	0.2	1	186	186	1.0	tcpsynflood
tcp	0.34	54	1.0	1	298	298	1.0	tcpsynflood
tcp	0.49	54	0.5	1	339	339	1.0	tcpsynflood
tcp	0.17	54	1.0	1	278	278	1.0	tcpsynflood
tcp	0.73	54	0.33	1	823	823	1.0	tcpsynflood
tcp	1.19	54	0.5	1	1024	1024	1.0	tcpsynflood
tcp	0.12	54	0.2	1	733	733	1.0	tcpsynflood
tcp	0.6	54	0.5	1	269	269	1.0	tcpsynflood
tcp	0.44	54	0.5	1	746	746	0.75	tcpsynflood
tcp	0.11	54	0.33	1	744	744	1.0	tcpsynflood
tcp	0.65	54	0.2	1	850	850	1.0	tcpsynflood
tcp	0.54	54	1.0	1	868	868	1.0	tcpsynflood
tcp	0.67	54	1.0	1	788	788	0.5	tcpsynflood
tcp	0.82	54	0.2	1	759	759	1.0	tcpsynflood
tcp	0.88	54	1.0	1	498	498	0.0	tcpsynflood
tcp	0.38	54	0.2	1	1289	1289	1.0	tcpsynflood
tcp	0.18	54	1.0	1	267	267	1.0	tcpsynflood
tcp	1.01	54	1.0	1	315	315	1.0	tcpsynflood
tcp	0.98	54	1.0	1	507	507	1.0	tcpsynflood
tcp	0.13	54	1.0	1	192	192	1.0	tcpsynflood
tcp	0.77	54	0.25	1	320	320	1.0	tcpsynflood
tcp	0.94	54	1.0	1	691	691	1.0	tcpsynflood
tcp	1.13	54	1.0	1	958	958	1.0	tcpsynflood
tcp	0.93	54	0.2	1	442	442	1.0	tcpsynflood
tcp	0.23	54	1.0	1	489	489	1.0	tcpsynflood
tcp	0.44	54	0.2	1	464	464	1.0	tcpsynflood
tcp	0.31	54	1.0	1	491	491	1.0	tcpsynflood
tcp	0.41	54	1.0	1	1255	1255	1.0	tcpsynflood
tcp	0.91	54	1.0	1	1249	1249	1.0	tcpsynflood
tcp	0.23	54	0.25	1	1136	1136	1.0	tcpsynflood
tcp	0.6	54	0.2	1	1235	1235	1.0	tcpsynflood
tcp	0.78	54	0.5	1	551	551	1.0	tcpsynflood
tcp	0.8	54	0.25	1	196	196	1.0	tcpsynflood
tcp	0.53	54	0.5	1	925	925	1.0	tcpsynflood
tcp	0.45	54	0.25	1	355	355	1.0	tcpsynflood
tcp	0.2	54	0.5	1	849	849	1.0	tcpsynflood
tcp	0.18	54	0.33	1	882	882	1.0	tcpsynflood
tcp	1.17	54	0.5	1	216	216	1.0	tcpsynflood
tcp	0.68	54	0.5	1	1194	1194	1.0	tcpsynflood
tcp	1.03	54	1.0	1	1077	1077	1.0	tcpsynflood
tcp	0.41	54	1.0	1	296	296	1.0	tcpsynflood
tcp	0.37	54	1.0	1	992	992	1.0	tcpsynflood
tcp	0.78	54	0.5	1	1124	1124	1.0	tcpsynflood
tcp	0.22	54	0.5	1	387	387	1.0	tcpsynflood
tcp	0.5	54	1.0	1	1031	1031	1.0	tcpsynflood
tcp	1.08	54	0.5	1	1352	1352	1.0	tcpsynflood
tcp	1.17	54	1.0	1	112	112	1.0	tcpsynflood
tcp	0.77	128	1.0	1	975	975	1.0	tcpsynflood
tcp	0.44	128	1.0	1	825	825	1.0	tcpsynflood
tcp	0.4	74	1.0	1	270	270	1.0	tcpsynflood
tcp	0.37	55	1.0	1	952	952	1.0	tcpsynflood
tcp	0.26	67	1.0	1	887	887	1.0	tcpsynflood
tcp	1.11	89	0.2	1	124	124	1.0	tcpsynflood
tcp	0.6	94	0.33	1	750	750	1.0	tcpsynflood
tcp	0.15	71	1.0	1	452	452	1.0	tcpsynflood
tcp	0.38	95	0.33	1	609	609	1.0	tcpsynflood
tcp	0.4	114	1.0	1	448	448	0.0	tcpsynflood
tcp	0.7	82	0.5	1	487	487	1.0	tcpsynflood
tcp	0.57	70	0.2	1	1047	1047	1.0	tcpsynflood
tcp	0.13	125	1.0	1	884	884	1.0	tcpsynflood
tcp	1.16	96	1.0	1	1020	1020	1.0	tcpsynflood
tcp	0.1	77	0.5	1	93	93	1.0	tcpsynflood
tcp	0.51	70	0.5	1	470	470	1.0	tcpsynflood
tcp	0.3	105	1.0	1	461	461	1.0	tcpsynflood
tcp	0.97	93	0.33	1	1052	1052	0.0	tcpsynflood
tcp	0.11	81	1.0	1	1023	1023	1.0	tcpsynflood
tcp	0.83	102	0.33	1	907	907	1.0	tcpsynflood
tcp	1.1	74	1.0	1	412	412	1.0	tcpsynflood
tcp	0.56	113	1.0	1	693	693	1.0	tcpsynflood
tcp	0.68	107	1.0	1	213	213	1.0	tcpsynflood
tcp	0.29	84	0.2	1	896	896	1.0	tcpsynflood
tcp	0.95	101	0.5	1	1344	1344	1.0	tcpsynflood
tcp	0.8	61	0.25	1	472	472	1.0	tcpsynflood
tcp	0.69	66	0.5	1	1078	1078	1.0	tcpsynflood
tcp	0.58	86	0.25	1	632	632	1.0	tcpsynflood
tcp	0.93	61	0.5	1	619	619	1.0	tcpsynflood
tcp	0.69	71	0.33	1	583	583	1.0	tcpsynflood
tcp	0.5	110	0.5	1	143	143	1.0	tcpsynflood
tcp	1.1	85	0.5	1	843	843	1.0	tcpsynflood
tcp	0.54	66	0.25	1	752	752	1.0	tcpsynflood
tcp	0.4	53	0.5	1	864	864	1.0	tcpsynflood
tcp	0.3	110	0.5	1	311	311	1.0	tcpsynflood
tcp	0.74	90	1.0	1	651	651	1.0	tcpsynflood
tcp	0.58	128	0.5	1	961	961	1.0	tcpsynflood
tcp	1.07	107	0.33	1	1331	1331	1.0	tcpsynflood
tcp	1.18	111	0.5	1	398	398	1.0	tcpsynflood
tcp	0.87	103	0.17	1	1051	1051	1.0	tcpsynflood
tcp	1.02	90	0.5	1	438	438	1.0	tcpsynflood
tcp	0.48	84	0.5	1	726	726	1.0	tcpsynflood
tcp	0.27	70	1.0	1	1149	1149	1.0	tcpsynflood
tcp	0.44	108	0.33	1	988	988	0.33	tcpsynflood
tcp	0.13	54	0.33	1	1695	1695	1.0	tcpsynflood
tcp	0.65	54	0.2	1	991	991	1.0	tcpsynflood
tcp	0.31	54	1.0	1	1473	1473	1.0	tcpsynflood
tcp	0.14	54	1.0	1	549	549	0.5	tcpsynflood
tcp	0.3	54	0.2	1	1439	1439	1.0	tcpsynflood
tcp	1.1	54	0.33	1	1004	1004	0.0	tcpsynflood
tcp	1.11	54	0.2	1	1016	1016	1.0	tcpsynflood
tcp	0.88	54	1.0	1	998	998	1.0	tcpsynflood
tcp	0.2	54	0.33	1	391	391	1.0	tcpsynflood
tcp	0.63	54	1.0	1	1912	1912	1.0	tcpsynflood
tcp	0.77	54	1.0	1	1990	1990	1.0	tcpsynflood
tcp	0.22	54	1.0	1	700	700	1.0	tcpsynflood
tcp	0.3	54	1.0	1	1495	1495	1.0	tcpsynflood
tcp	0.17	54	1.0	1	325	325	1.0	tcpsynflood
tcp	0.69	54	0.2	1	1759	1759	1.0	tcpsynflood
tcp	0.61	54	1.0	1	985	985	1.0	tcpsynflood
tcp	0.84	54	0.2	1	1037	1037	1.0	tcpsynflood
tcp	0.17	54	1.0	1	518	518	1.0	tcpsynflood
tcp	1.15	54	1.0	1	905	905	1.0	tcpsynflood
tcp	0.18	54	1.0	1	129	129	1.0	tcpsynflood
tcp	0.62	54	1.0	1	1111	1111	1.0	tcpsynflood
tcp	0.7	54	1.0	1	984	984	1.0	tcpsynflood
tcp	0.49	54	0.2	1	562	562	1.0	tcpsynflood
tcp	0.2	54	0.33	1	1166	1166	1.0	tcpsynflood
tcp	0.37	54	1.0	1	1105	1105	1.0	tcpsynflood
tcp	1.01	54	0.33	1	957	957	1.0	tcpsynflood
tcp	0.76	54	0.33	1	1547	1547	0.0	tcpsynflood
tcp	1.19	54	0.5	1	305	305	1.0	tcpsynflood
tcp	0.29	54	0.2	1	682	682	1.0	tcpsynflood
tcp	0.78	54	1.0	1	1818	1818	1.0	tcpsynflood
tcp	1.19	54	1.0	1	602	602	1.0	tcpsynflood
tcp	0.22	54	0.5	1	1114	1114	1.0	tcpsynflood
tcp	0.73	54	1.0	1	563	563	1.0	tcpsynflood
tcp	0.81	54	0.2	1	129	129	1.0	tcpsynflood
tcp	0.17	54	0.33	1	1263	1263	0.0	tcpsynflood
tcp	1.16	54	1.0	1	1597	1597	1.0	tcpsynflood
tcp	1.2	54	1.0	1	1463	1463	1.0	tcpsynflood
tcp	0.73	54	1.0	1	1286	1286	1.0	tcpsynflood
tcp	0.37	54	1.0	1	1590	1590	1.0	tcpsynflood
tcp	0.6	54	0.25	1	984	984	1.0	tcpsynflood
tcp	0.25	54	0.2	1	945	945	1.0	tcpsynflood
tcp	0.51	54	0.5	1	918	918	1.0	tcpsynflood
tcp	0.73	54	0.25	1	114	114	1.0	tcpsynflood
tcp	0.54	54	0.5	1	1325	1325	1.0	tcpsynflood
tcp	0.26	54	1.0	1	1760	1760	1.0	tcpsynflood
tcp	0.61	54	0.5	1	1118	1118	1.0	tcpsynflood
tcp	0.67	54	0.33	1	346	346	1.0	tcpsynflood
tcp	1.05	54	1.0	1	1024	1024	1.0	tcpsynflood
tcp	0.83	54	0.5	1	189	189	1.0	tcpsynflood
tcp	0.31	54	0.25	1	1546	1546	1.0	tcpsynflood
tcp	0.99	54	0.5	1	1247	1247	1.0	tcpsynflood
tcp	0.89	54	1.0	1	133	133	1.0	tcpsynflood
tcp	0.16	54	0.5	1	1745	1745	1.0	tcpsynflood
tcp	0.4	54	0.5	1	425	425	1.0	tcpsynflood
tcp	0.8	54	0.33	1	592	592	1.0	tcpsynflood
tcp	1.2	54	0.5	1	568	568	1.0	tcpsynflood
tcp	0.13	54	1.0	1	1527	1527	1.0	tcpsynflood
tcp	0.57	54	0.5	1	1772	1772	1.0	tcpsynflood
tcp	1.06	54	0.5	1	502	502	1.0	tcpsynflood
tcp	1.06	54	1.0	1	446	446	1.0	tcpsynflood
tcp	0.67	54	1.0	1	737	737	0.33	tcpsynflood
tcp	0.92	54	1.0	1	1174	1174	1.0	tcpsynflood
tcp	0.71	54	1.0	1	1311	1311	1.0	tcpsynflood
