# Supplementary material for: An intelligent zero trust secure framework for software defined networking
Source: PeerJ Comput Sci. 2023 Nov 17;9:e1674. doi: 10.7717/peerj-cs.1674 (PMC10703060; doi:10.7717/peerj-cs.1674)
Supplement: Supplemental Information 2 [file peerj-cs-09-1674-s002.zip › Code/CALSeq2Seq-master/ml-traning/datatest/test_udpflood]

protocol	transfer_rate	avg_pkt_size	host_ratio	host_num	diff_port_num	diff_sport_num	opp_ratio	label
udp	9498.12	62	0.2	1	1	1	0.0	udpflood
udp	9588.01	62	0.5	1	1	1	0.0	udpflood
udp	10436.44	62	1.0	1	1	1	0.0	udpflood
udp	13037.99	62	1.0	1	1	1	0.0	udpflood
udp	12917.36	42	0.33	1	1	1	0.0	udpflood
udp	4608.28	62	0.17	1	1	1	0.0	udpflood
udp	16569.42	62	0.2	1	1	1	0.0	udpflood
udp	6304.57	62	0.2	1	1	1	0.0	udpflood
udp	664.95	42	1.0	1	1	1	0.0	udpflood
udp	6247.95	62	1.0	1	1	1	0.0	udpflood
udp	6534.78	42	0.5	1	1	1	0.0	udpflood
udp	11905.03	62	0.5	1	1	1	0.0	udpflood
udp	16536.43	62	1.0	1	1	1	0.0	udpflood
udp	10307.74	42	1.0	1	1	1	0.0	udpflood
udp	17504.65	62	1.0	1	1	1	0.0	udpflood
udp	18407.16	62	0.2	1	1	1	0.0	udpflood
udp	4326.44	42	1.0	1	1	1	0.0	udpflood
udp	5832.09	62	1.0	1	1	1	0.0	udpflood
udp	9420.18	42	0.5	1	1	1	0.0	udpflood
udp	9518.91	62	0.33	1	1	1	0.0	udpflood
udp	12320.09	42	1.0	1	1	1	0.0	udpflood
udp	7659.15	42	0.2	1	1	1	0.0	udpflood
udp	9409.01	62	0.17	1	1	1	0.0	udpflood
udp	17304.39	52	0.25	1	1	1	0.0	udpflood
udp	1858.54	62	1.0	1	1	1	0.0	udpflood
udp	4438.39	62	1.0	1	1	1	0.0	udpflood
udp	12186.85	42	0.5	1	1	1	0.0	udpflood
udp	6993.96	42	0.2	1	1	1	0.0	udpflood
udp	6612.14	42	0.2	1	1	1	0.0	udpflood
udp	17095.71	62	1.0	1	1	1	0.0	udpflood
udp	16902.22	42	1.0	1	1	1	0.0	udpflood
udp	9788.0	62	0.5	1	1	1	0.0	udpflood
udp	6534.8	62	0.33	1	1	1	0.0	udpflood
udp	1478.54	42	1.0	1	1	1	0.0	udpflood
udp	416.48	62	0.5	1	1	1	0.0	udpflood
udp	7894.14	62	1.0	1	1	1	0.0	udpflood
udp	9848.58	42	0.33	1	1	1	0.0	udpflood
udp	7156.49	42	0.5	1	1	1	0.0	udpflood
udp	4992.07	62	0.2	1	1	1	0.0	udpflood
udp	15506.53	42	0.5	1	1	1	0.0	udpflood
udp	2142.61	62	1.0	1	1	1	0.0	udpflood
udp	15897.81	42	0.25	1	1	1	0.0	udpflood
udp	12288.24	42	0.5	1	1	1	0.0	udpflood
udp	4177.85	42	1.0	1	1	1	0.0	udpflood
udp	12143.52	42	0.17	1	1	1	0.0	udpflood
udp	9865.0	62	0.5	1	1	1	0.0	udpflood
udp	15119.59	42	1.0	1	1	1	0.0	udpflood
udp	7901.29	62	1.0	1	1	1	0.0	udpflood
udp	10008.22	42	1.0	1	1	1	0.0	udpflood
udp	617.89	62	1.0	1	1	1	0.0	udpflood
udp	8769.31	42	0.5	1	1	1	0.0	udpflood
udp	1425.41	62	1.0	1	1	1	0.0	udpflood
udp	14217.75	42	1.0	1	1	1	0.0	udpflood
udp	7501.2	42	1.0	1	1	1	0.0	udpflood
udp	17523.06	62	1.0	1	1	1	0.0	udpflood
udp	7239.33	42	1.0	1	1	1	0.0	udpflood
udp	11894.93	62	1.0	1	1	1	0.0	udpflood
udp	458.45	62	0.5	1	1	1	0.0	udpflood
udp	17262.9	62	1.0	1	1	1	0.0	udpflood
udp	6302.92	62	0.5	1	1	1	0.0	udpflood
udp	4467.48	42	1.0	1	1	1	0.0	udpflood
udp	18273.18	62	0.5	1	1	1	0.0	udpflood
udp	1679.52	62	0.5	1	1	1	0.0	udpflood
udp	9680.45	42	0.33	1	1	1	0.0	udpflood
udp	17481.97	62	0.33	1	1	1	0.0	udpflood
udp	1067.39	42	1.0	1	1	1	0.0	udpflood
udp	16817.92	42	1.0	1	1	1	0.0	udpflood
udp	13966.58	42	1.0	1	1	1	0.0	udpflood
udp	14726.42	62	1.0	1	1	1	0.0	udpflood
udp	7160.45	42	1.0	1	1	1	0.0	udpflood
udp	7232.11	62	1.0	1	1	1	0.0	udpflood
udp	18303.84	62	1.0	1	1	1	0.0	udpflood
udp	13006.46	62	0.5	1	1	1	0.0	udpflood
udp	15893.96	62	1.0	1	1	1	0.0	udpflood
udp	8204.45	42	1.0	1	1	1	0.0	udpflood
udp	6730.03	42	1.0	1	1	1	0.0	udpflood
udp	18216.62	42	1.0	1	1	1	0.0	udpflood
udp	3053.68	42	0.25	1	1	1	0.0	udpflood
udp	9949.03	62	1.0	1	1	1	0.0	udpflood
udp	12478.57	42	1.0	1	1	1	0.0	udpflood
udp	7992.85	62	0.5	1	1	1	0.0	udpflood
udp	6750.48	42	0.2	1	1	1	0.0	udpflood
udp	9075.18	62	1.0	1	1	1	0.0	udpflood
udp	8953.39	42	1.0	1	1	1	0.0	udpflood
udp	3663.02	42	1.0	1	1	1	0.0	udpflood
udp	2528.92	62	0.2	1	1	1	0.0	udpflood
udp	7689.51	62	1.0	1	1	1	0.0	udpflood
udp	14203.61	42	1.0	1	1	1	0.0	udpflood
udp	15893.96	62	1.0	1	1	1	0.0	udpflood
udp	18560.98	62	1.0	1	1	1	0.0	udpflood
udp	16987.78	62	0.5	1	1	1	0.0	udpflood
udp	9687.26	42	0.33	1	1	1	0.0	udpflood
udp	11752.98	42	1.0	1	1	1	0.0	udpflood
udp	15860.9	42	0.5	1	1	1	0.0	udpflood
udp	4256.69	42	1.0	1	1	1	0.0	udpflood
udp	11391.68	42	1.0	1	1	1	0.0	udpflood
udp	14993.16	42	1.0	1	1	1	0.0	udpflood
udp	12840.18	42	0.2	1	1	1	0.0	udpflood
udp	703.79	62	1.0	1	1	1	0.0	udpflood
udp	14001.32	62	1.0	1	1	1	0.0	udpflood
udp	8887.76	42	0.2	1	1	1	0.0	udpflood
udp	7930.31	62	1.0	1	1	1	0.0	udpflood
udp	15112.54	42	1.0	1	1	1	0.0	udpflood
udp	6036.18	42	0.33	1	1	1	0.0	udpflood
udp	17730.71	42	1.0	1	1	1	0.0	udpflood
udp	10333.27	42	1.0	1	1	1	0.0	udpflood
udp	5908.6	62	1.0	1	1	1	0.0	udpflood
udp	8164.15	62	1.0	1	1	1	0.0	udpflood
udp	5595.87	62	1.0	1	1	1	0.0	udpflood
udp	11812.56	62	0.33	1	1	1	0.0	udpflood
udp	13886.0	62	1.0	1	1	1	0.0	udpflood
udp	1229.01	62	1.0	1	1	1	0.0	udpflood
udp	719.36	42	1.0	1	1	1	0.0	udpflood
udp	4120.82	42	1.0	1	1	1	0.0	udpflood
udp	17424.74	62	1.0	1	1	1	0.0	udpflood
udp	8035.5	42	0.5	1	1	1	0.0	udpflood
udp	15653.99	42	0.5	1	1	1	0.0	udpflood
udp	12804.39	62	1.0	1	1	1	0.0	udpflood
udp	10832.79	62	1.0	1	1	1	0.0	udpflood
udp	2476.59	62	0.2	1	1	1	0.0	udpflood
udp	13927.96	62	0.33	1	1	1	0.0	udpflood
udp	8867.4	52	0.25	1	1	1	0.0	udpflood
udp	305.02	42	1.0	1	1	1	0.0	udpflood
udp	17672.9	62	0.25	1	1	1	0.0	udpflood
udp	8878.58	42	0.5	1	1	1	0.0	udpflood
udp	13254.27	42	0.25	1	1	1	0.0	udpflood
udp	7655.01	42	0.2	1	1	1	0.0	udpflood
udp	4471.73	62	1.0	1	1	1	0.0	udpflood
udp	6702.7	62	1.0	1	1	1	0.0	udpflood
udp	18049.07	42	1.0	1	1	1	0.0	udpflood
udp	11830.25	42	1.0	1	1	1	0.0	udpflood
udp	1845.8	62	1.0	1	1	1	0.0	udpflood
udp	10600.84	42	1.0	1	1	1	0.0	udpflood
udp	9093.86	42	1.0	1	1	1	0.0	udpflood
udp	8922.27	62	1.0	1	1	1	0.0	udpflood
udp	15334.78	42	0.17	1	1	1	0.0	udpflood
udp	14658.23	62	0.25	1	1	1	0.0	udpflood
udp	10460.33	42	0.2	1	1	1	0.0	udpflood
udp	2352.85	42	1.0	1	1	1	0.0	udpflood
udp	10328.14	62	1.0	1	1	1	0.0	udpflood
udp	1355.84	62	1.0	1	1	1	0.0	udpflood
udp	923.56	42	0.5	1	1	1	0.0	udpflood
udp	8649.04	42	0.5	1	1	1	0.0	udpflood
udp	10004.47	62	0.17	1	1	1	0.0	udpflood
udp	3109.73	62	1.0	1	1	1	0.0	udpflood
udp	6547.72	42	1.0	1	1	1	0.0	udpflood
udp	7625.64	42	0.5	1	1	1	0.0	udpflood
udp	8451.87	42	1.0	1	1	1	0.0	udpflood
udp	10858.1	62	0.33	1	1	1	0.0	udpflood
udp	1138.93	62	1.0	1	1	1	0.0	udpflood
udp	11471.29	42	0.25	1	1	1	0.0	udpflood
udp	10842.91	42	1.0	1	1	1	0.0	udpflood
udp	11776.99	62	0.5	1	1	1	0.0	udpflood
udp	7835.18	42	0.33	1	1	1	0.0	udpflood
udp	18092.99	62	0.17	1	1	1	0.0	udpflood
udp	14236.57	42	1.0	1	1	1	0.0	udpflood
udp	15643.17	42	0.33	1	1	1	0.0	udpflood
udp	10118.19	62	1.0	1	1	1	0.0	udpflood
udp	2398.49	62	1.0	1	1	1	0.0	udpflood
udp	1658.48	62	0.33	1	1	1	0.0	udpflood
udp	9352.86	62	1.0	1	1	1	0.0	udpflood
udp	15692.75	62	0.5	1	1	1	0.0	udpflood
udp	367.69	62	1.0	1	1	1	0.0	udpflood
udp	5000.62	62	1.0	1	1	1	0.0	udpflood
udp	18140.23	62	0.17	1	1	1	0.0	udpflood
udp	5761.5	62	1.0	1	1	1	0.0	udpflood
udp	1905.45	62	0.2	1	1	1	0.0	udpflood
udp	7786.87	42	0.25	1	1	1	0.0	udpflood
udp	8258.17	62	0.5	1	1	1	0.0	udpflood
udp	17894.35	42	1.0	1	1	1	0.0	udpflood
udp	1959.71	42	0.5	1	1	1	0.0	udpflood
udp	4514.45	62	0.5	1	1	1	0.0	udpflood
udp	3213.08	52	1.0	1	1	1	0.0	udpflood
udp	18078.27	42	0.5	1	1	1	0.0	udpflood
udp	16082.33	42	0.5	1	1	1	0.0	udpflood
udp	7123.24	42	1.0	1	1	1	0.0	udpflood
udp	12097.89	42	1.0	1	1	1	0.0	udpflood
udp	9923.15	42	0.33	1	1	1	0.0	udpflood
udp	8070.08	62	0.25	1	1	1	0.0	udpflood
udp	3141.59	42	0.5	1	1	1	0.0	udpflood
udp	16167.97	62	0.5	1	1	1	0.0	udpflood
udp	16634.49	42	0.25	1	1	1	0.0	udpflood
udp	15327.31	62	1.0	1	1	1	0.0	udpflood
udp	14642.63	62	0.5	1	1	1	0.0	udpflood
udp	850.8	62	0.17	1	1	1	0.0	udpflood
udp	14286.41	42	1.0	1	1	1	0.0	udpflood
udp	11696.47	42	1.0	1	1	1	0.0	udpflood
udp	15652.04	42	1.0	1	1	1	0.0	udpflood
udp	13854.0	62	1.0	1	1	1	0.0	udpflood
udp	2047.82	62	1.0	1	1	1	0.0	udpflood
udp	12472.66	62	1.0	1	1	1	0.0	udpflood
udp	17067.41	62	1.0	1	1	1	0.0	udpflood
udp	14181.31	62	0.25	1	1	1	0.0	udpflood
udp	10623.21	42	1.0	1	1	1	0.0	udpflood
udp	18318.7	42	0.25	1	1	1	0.0	udpflood
udp	5931.77	62	1.0	1	1	1	0.0	udpflood
udp	6374.73	62	1.0	1	1	1	0.0	udpflood
udp	13588.91	42	1.0	1	1	1	0.0	udpflood
udp	15258.58	42	1.0	1	1	1	0.0	udpflood
udp	2468.84	52	1.0	1	1	1	0.0	udpflood
udp	6167.23	62	1.0	1	1	1	0.0	udpflood
udp	10321.67	42	1.0	1	1	1	0.0	udpflood
udp	8147.3	62	0.17	1	1	1	0.0	udpflood
udp	9793.74	62	0.5	1	1	1	0.0	udpflood
udp	3960.04	42	0.5	1	1	1	0.0	udpflood
udp	16405.25	42	0.25	1	1	1	0.0	udpflood
udp	1808.76	62	1.0	1	1	1	0.0	udpflood
udp	3104.3	62	0.5	1	1	1	0.0	udpflood
udp	12894.39	42	1.0	1	1	1	0.0	udpflood
udp	9907.32	62	1.0	1	1	1	0.0	udpflood
udp	3407.33	62	1.0	1	1	1	0.0	udpflood
udp	1844.87	42	0.5	1	1	1	0.0	udpflood
udp	13047.79	62	1.0	1	1	1	0.0	udpflood
udp	1330.62	42	1.0	1	1	1	0.0	udpflood
udp	12062.1	62	1.0	1	1	1	0.0	udpflood
udp	11319.27	42	1.0	1	1	1	0.0	udpflood
udp	11953.19	42	0.5	1	1	1	0.0	udpflood
udp	7380.81	62	1.0	1	1	1	0.0	udpflood
udp	11641.19	62	1.0	1	1	1	0.0	udpflood
udp	3806.92	62	0.5	1	1	1	0.0	udpflood
udp	13640.04	42	0.33	1	1	1	0.0	udpflood
udp	17607.87	62	0.5	1	1	1	0.0	udpflood
udp	15168.27	42	0.5	1	1	1	0.0	udpflood
udp	2969.21	62	1.0	1	1	1	0.0	udpflood
udp	18235.0	62	1.0	1	1	1	0.0	udpflood
udp	11664.08	62	1.0	1	1	1	0.0	udpflood
udp	13869.48	42	1.0	1	1	1	0.0	udpflood
udp	1762.0	62	1.0	1	1	1	0.0	udpflood
udp	12155.06	42	0.5	1	1	1	0.0	udpflood
udp	3155.83	42	0.25	1	1	1	0.0	udpflood
udp	2576.36	62	1.0	1	1	1	0.0	udpflood
udp	5828.19	62	0.5	1	1	1	0.0	udpflood
udp	7751.47	62	0.5	1	1	1	0.0	udpflood
udp	10454.06	62	1.0	1	1	1	0.0	udpflood
udp	3624.26	62	0.5	1	1	1	0.0	udpflood
udp	10854.7	62	0.5	1	1	1	0.0	udpflood
udp	2260.1	42	0.2	1	1	1	0.0	udpflood
udp	4199.83	62	0.25	1	1	1	0.0	udpflood
udp	1808.51	42	1.0	1	1	1	0.0	udpflood
udp	14998.56	42	1.0	1	1	1	0.0	udpflood
udp	14751.13	62	0.2	1	1	1	0.0	udpflood
udp	18077.94	62	1.0	1	1	1	0.0	udpflood
udp	11208.39	62	0.5	1	1	1	0.0	udpflood
udp	15048.83	42	1.0	1	1	1	0.0	udpflood
udp	13119.6	42	1.0	1	1	1	0.0	udpflood
udp	17643.62	62	1.0	1	1	1	0.0	udpflood
udp	17384.32	42	1.0	1	1	1	0.0	udpflood
udp	12968.68	62	0.33	1	1	1	0.0	udpflood
udp	11746.41	42	1.0	1	1	1	0.0	udpflood
udp	9189.26	42	0.2	1	1	1	0.0	udpflood
udp	7240.82	42	1.0	1	1	1	0.0	udpflood
udp	8574.64	42	0.33	1	1	1	0.0	udpflood
udp	8101.14	42	1.0	1	1	1	0.0	udpflood
udp	8491.67	42	1.0	1	1	1	0.0	udpflood
udp	9857.56	42	0.2	1	1	1	0.0	udpflood
udp	14672.81	42	0.33	1	1	1	0.0	udpflood
udp	15154.83	62	0.25	1	1	1	0.0	udpflood
udp	7027.29	62	1.0	1	1	1	0.0	udpflood
udp	5572.8	42	0.2	1	1	1	0.0	udpflood
udp	17686.98	62	0.2	1	1	1	0.0	udpflood
udp	16520.51	42	0.5	1	1	1	0.0	udpflood
udp	10323.23	62	1.0	1	1	1	0.0	udpflood
udp	17751.09	42	1.0	1	1	1	0.0	udpflood
udp	7743.66	42	1.0	1	1	1	0.0	udpflood
udp	12399.05	42	0.14	1	1	1	0.0	udpflood
udp	7777.35	42	1.0	1	1	1	0.0	udpflood
udp	12018.17	62	0.5	1	1	1	0.0	udpflood
udp	1372.13	42	1.0	1	1	1	0.0	udpflood
udp	11042.77	62	1.0	1	1	1	0.0	udpflood
udp	262.83	62	0.33	1	1	1	0.0	udpflood
udp	14810.74	42	1.0	1	1	1	0.0	udpflood
udp	6678.47	42	1.0	1	1	1	0.0	udpflood
udp	5278.66	62	0.5	1	1	1	0.0	udpflood
udp	11301.21	62	1.0	1	1	1	0.0	udpflood
udp	14522.84	62	0.25	1	1	1	0.0	udpflood
udp	5023.28	62	0.5	1	1	1	0.0	udpflood
udp	962.99	62	1.0	1	1	1	0.0	udpflood
udp	3659.05	42	0.2	1	1	1	0.0	udpflood
udp	2600.22	42	1.0	1	1	1	0.0	udpflood
udp	3316.28	42	0.5	1	1	1	0.0	udpflood
udp	15680.87	42	0.5	1	1	1	0.0	udpflood
udp	11792.37	62	0.2	1	1	1	0.0	udpflood
udp	5192.18	42	1.0	1	1	1	0.0	udpflood
udp	11293.91	62	0.5	1	1	1	0.0	udpflood
udp	10308.22	62	0.14	1	1	1	0.0	udpflood
udp	7769.03	62	1.0	1	1	1	0.0	udpflood
udp	7569.43	42	1.0	1	1	1	0.0	udpflood
udp	15344.74	42	1.0	1	1	1	0.0	udpflood
udp	14415.27	62	1.0	1	1	1	0.0	udpflood
udp	12934.29	52	1.0	1	1	1	0.0	udpflood
udp	10395.08	62	0.25	1	1	1	0.0	udpflood
udp	15975.61	42	0.5	1	1	1	0.0	udpflood
udp	11257.93	62	1.0	1	1	1	0.0	udpflood
udp	3507.65	42	1.0	1	1	1	0.0	udpflood
udp	15259.16	62	1.0	1	1	1	0.0	udpflood
udp	16160.82	42	0.25	1	1	1	0.0	udpflood
udp	6399.74	62	1.0	1	1	1	0.0	udpflood
udp	16345.74	42	0.5	1	1	1	0.0	udpflood
udp	1038.79	62	0.5	1	1	1	0.0	udpflood
udp	17745.51	62	0.5	1	1	1	0.0	udpflood
udp	8134.56	42	1.0	1	1	1	0.0	udpflood
udp	4316.6	42	1.0	1	1	1	0.0	udpflood
udp	12970.53	42	1.0	1	1	1	0.0	udpflood
udp	5309.04	42	1.0	1	1	1	0.0	udpflood
udp	16217.46	62	1.0	1	1	1	0.0	udpflood
udp	4975.34	42	1.0	1	1	1	0.0	udpflood
udp	14374.78	62	1.0	1	1	1	0.0	udpflood
udp	11254.05	42	0.2	1	1	1	0.0	udpflood
udp	284.12	42	1.0	1	1	1	0.0	udpflood
udp	13240.55	42	0.2	1	1	1	0.0	udpflood
udp	8105.95	62	1.0	1	1	1	0.0	udpflood
udp	11164.46	62	1.0	1	1	1	0.0	udpflood
udp	7144.11	42	1.0	1	1	1	0.0	udpflood
udp	9759.99	42	1.0	1	1	1	0.0	udpflood
udp	15872.49	42	1.0	1	1	1	0.0	udpflood
udp	10581.89	62	0.5	1	1	1	0.0	udpflood
udp	8517.57	42	1.0	1	1	1	0.0	udpflood
udp	15126.44	42	1.0	1	1	1	0.0	udpflood
udp	2013.74	42	1.0	1	1	1	0.0	udpflood
udp	1093.33	62	1.0	1	1	1	0.0	udpflood
udp	1217.78	52	1.0	1	1	1	0.0	udpflood
udp	10825.38	62	1.0	1	1	1	0.0	udpflood
udp	6332.21	42	1.0	1	1	1	0.0	udpflood
udp	877.87	42	1.0	1	1	1	0.0	udpflood
udp	6039.06	42	0.25	1	1	1	0.0	udpflood
udp	17533.44	62	1.0	1	1	1	0.0	udpflood
udp	13074.06	62	0.25	1	1	1	0.0	udpflood
udp	718.1	62	0.5	1	1	1	0.0	udpflood
udp	4438.86	42	0.5	1	1	1	0.0	udpflood
udp	9617.96	62	1.0	1	1	1	0.0	udpflood
udp	6886.4	42	1.0	1	1	1	0.0	udpflood
udp	5199.12	62	0.33	1	1	1	0.0	udpflood
udp	7346.54	62	1.0	1	1	1	0.0	udpflood
udp	5767.21	42	1.0	1	1	1	0.0	udpflood
udp	18035.62	42	1.0	1	1	1	0.0	udpflood
udp	13707.58	62	1.0	1	1	1	0.0	udpflood
udp	11537.97	42	1.0	1	1	1	0.0	udpflood
udp	292.58	42	0.25	1	1	1	0.0	udpflood
udp	6420.0	62	0.33	1	1	1	0.0	udpflood
udp	2419.6	62	1.0	1	1	1	0.0	udpflood
udp	5928.75	62	0.5	1	1	1	0.0	udpflood
udp	10041.88	62	0.5	1	1	1	0.0	udpflood
udp	3614.7	42	1.0	1	1	1	0.0	udpflood
udp	18326.63	62	0.5	1	1	1	0.0	udpflood
udp	10737.78	42	1.0	1	1	1	0.0	udpflood
udp	16415.81	42	0.25	1	1	1	0.0	udpflood
udp	6609.28	42	1.0	1	1	1	0.0	udpflood
udp	18523.55	42	0.33	1	1	1	0.0	udpflood
udp	15180.1	62	0.17	1	1	1	0.0	udpflood
udp	4325.7	62	0.5	1	1	1	0.0	udpflood
udp	2042.12	62	0.5	1	1	1	0.0	udpflood
udp	4227.37	42	0.5	1	1	1	0.0	udpflood
udp	12824.08	42	1.0	1	1	1	0.0	udpflood
udp	3851.83	42	1.0	1	1	1	0.0	udpflood
udp	9978.37	42	1.0	1	1	1	0.0	udpflood
udp	13654.93	42	0.5	1	1	1	0.0	udpflood
udp	17062.51	62	1.0	1	1	1	0.0	udpflood
udp	13746.96	62	0.33	1	1	1	0.0	udpflood
udp	13150.59	62	1.0	1	1	1	0.0	udpflood
udp	15624.47	62	1.0	1	1	1	0.0	udpflood
udp	16078.78	42	1.0	1	1	1	0.0	udpflood
udp	649.08	42	0.2	1	1	1	0.0	udpflood
udp	14776.95	62	0.2	1	1	1	0.0	udpflood
udp	6461.26	62	0.5	1	1	1	0.0	udpflood
udp	3554.37	62	0.5	1	1	1	0.0	udpflood
udp	10607.55	62	1.0	1	1	1	0.0	udpflood
udp	3721.54	42	0.33	1	1	1	0.0	udpflood
udp	5534.33	42	0.33	1	1	1	0.0	udpflood
udp	7338.32	42	1.0	1	1	1	0.0	udpflood
udp	12993.63	62	1.0	1	1	1	0.0	udpflood
udp	4489.53	42	0.33	1	1	1	0.0	udpflood
udp	13941.79	62	0.5	1	1	1	0.0	udpflood
udp	14884.61	52	1.0	1	1	1	0.0	udpflood
udp	11564.83	42	1.0	1	1	1	0.0	udpflood
udp	6616.21	42	1.0	1	1	1	0.0	udpflood
udp	11389.55	62	1.0	1	1	1	0.0	udpflood
udp	874.67	42	0.33	1	1	1	0.0	udpflood
udp	1545.53	42	0.33	1	1	1	0.0	udpflood
udp	4989.95	62	1.0	1	1	1	0.0	udpflood
udp	1130.92	62	0.17	1	1	1	0.0	udpflood
udp	14648.61	62	1.0	1	1	1	0.0	udpflood
udp	18512.08	42	1.0	1	1	1	0.0	udpflood
udp	1102.81	62	1.0	1	1	1	0.0	udpflood
udp	12640.46	62	0.33	1	1	1	0.0	udpflood
udp	5716.51	42	1.0	1	1	1	0.0	udpflood
udp	10408.78	42	0.25	1	1	1	0.0	udpflood
udp	10406.75	42	0.5	1	1	1	0.0	udpflood
udp	15927.44	62	0.25	1	1	1	0.0	udpflood
udp	9417.07	62	0.17	1	1	1	0.0	udpflood
udp	15567.68	42	0.25	1	1	1	0.0	udpflood
udp	1283.0	42	1.0	1	1	1	0.0	udpflood
udp	7894.41	42	0.5	1	1	1	0.0	udpflood
udp	681.45	62	0.25	1	1	1	0.0	udpflood
udp	11838.78	42	1.0	1	1	1	0.0	udpflood
udp	4172.81	62	0.5	1	1	1	0.0	udpflood
udp	8009.68	62	1.0	1	1	1	0.0	udpflood
udp	11621.62	42	0.33	1	1	1	0.0	udpflood
udp	2954.45	42	0.33	1	1	1	0.0	udpflood
udp	6836.97	42	1.0	1	1	1	0.0	udpflood
udp	17318.19	62	1.0	1	1	1	0.0	udpflood
udp	13358.38	62	1.0	1	1	1	0.0	udpflood
udp	13898.33	42	1.0	1	1	1	0.0	udpflood
udp	17609.06	42	1.0	1	1	1	0.0	udpflood
udp	17815.48	42	0.5	1	1	1	0.0	udpflood
udp	5309.08	42	1.0	1	1	1	0.0	udpflood
udp	9155.36	42	0.33	1	1	1	0.0	udpflood
udp	12982.57	42	0.5	1	1	1	0.0	udpflood
udp	8476.65	62	0.17	1	1	1	0.0	udpflood
udp	3878.49	42	0.33	1	1	1	0.0	udpflood
udp	1613.82	62	1.0	1	1	1	0.0	udpflood
udp	17320.48	42	1.0	1	1	1	0.0	udpflood
udp	15657.58	62	0.17	1	1	1	0.0	udpflood
udp	10043.09	42	0.5	1	1	1	0.0	udpflood
udp	10827.43	62	0.25	1	1	1	0.0	udpflood
udp	140.46	62	0.33	1	1	1	0.0	udpflood
udp	216.51	42	1.0	1	1	1	0.0	udpflood
udp	102.78	42	0.25	1	1	1	0.0	udpflood
udp	108.75	42	0.5	1	1	1	0.0	udpflood
udp	158.44	62	0.25	1	1	1	0.0	udpflood
udp	941.07	62	0.17	1	1	1	0.0	udpflood
udp	157.68	42	0.25	1	1	1	0.0	udpflood
udp	123.0	42	1.0	1	1	1	0.0	udpflood
udp	174.41	42	0.5	1	1	1	0.0	udpflood
udp	125.45	62	0.25	1	1	1	0.0	udpflood
udp	108.78	42	1.0	1	1	1	0.0	udpflood
udp	172.81	62	0.5	1	1	1	0.0	udpflood
udp	129.68	62	1.0	1	1	1	0.0	udpflood
udp	116.62	42	0.33	1	1	1	0.0	udpflood
udp	54.45	42	0.33	1	1	1	0.0	udpflood
udp	68.97	42	1.0	1	1	1	0.0	udpflood
udp	128.19	62	1.0	1	1	1	0.0	udpflood
udp	135.38	62	1.0	1	1	1	0.0	udpflood
udp	138.33	42	1.0	1	1	1	0.0	udpflood
udp	171.06	42	1.0	1	1	1	0.0	udpflood
udp	125.48	42	0.5	1	1	1	0.0	udpflood
udp	3926.98	62	1.0	1	1	1	0.0	udpflood
udp	790.66	42	0.17	1	1	1	0.0	udpflood
udp	2048.63	42	0.5	1	1	1	0.0	udpflood
udp	4485.73	62	0.33	1	1	1	0.0	udpflood
udp	4132.2	62	0.5	1	1	1	0.0	udpflood
udp	2619.11	42	0.5	1	1	1	0.0	udpflood
udp	780.13	62	1.0	1	1	1	0.0	udpflood
udp	4239.99	42	1.0	1	1	1	0.0	udpflood
udp	1462.71	42	1.0	1	1	1	0.0	udpflood
udp	892.01	42	1.0	1	1	1	0.0	udpflood
udp	2178.43	42	0.5	1	1	1	0.0	udpflood
udp	2924.7	62	0.5	1	1	1	0.0	udpflood
udp	3585.18	42	0.33	1	1	1	0.0	udpflood
udp	2563.54	42	1.0	1	1	1	0.0	udpflood
udp	3293.36	42	0.33	1	1	1	0.0	udpflood
udp	1406.52	42	1.0	1	1	1	0.0	udpflood
udp	2063.21	42	1.0	1	1	1	0.0	udpflood
udp	2607.85	42	1.0	1	1	1	0.0	udpflood
udp	4486.86	62	1.0	1	1	1	0.0	udpflood
udp	2754.94	42	1.0	1	1	1	0.0	udpflood
udp	3165.87	42	0.33	1	1	1	0.0	udpflood
udp	3893.75	42	0.14	1	1	1	0.0	udpflood
udp	4488.78	62	1.0	1	1	1	0.0	udpflood
udp	2623.56	42	1.0	1	1	1	0.0	udpflood
udp	871.78	62	1.0	1	1	1	0.0	udpflood
udp	1276.65	42	0.5	1	1	1	0.0	udpflood
udp	3333.65	42	1.0	1	1	1	0.0	udpflood
udp	1625.14	62	1.0	1	1	1	0.0	udpflood
udp	494.69	42	1.0	1	1	1	0.0	udpflood
udp	2361.51	62	1.0	1	1	1	0.0	udpflood
udp	4409.8	42	0.25	1	1	1	0.0	udpflood
udp	4449.53	62	1.0	1	1	1	0.0	udpflood
udp	2804.03	42	0.5	1	1	1	0.0	udpflood
udp	598.95	42	0.2	1	1	1	0.0	udpflood
udp	2817.28	62	0.5	1	1	1	0.0	udpflood
udp	3424.88	42	1.0	1	1	1	0.0	udpflood
udp	891.99	42	0.5	1	1	1	0.0	udpflood
udp	1820.47	62	0.5	1	1	1	0.0	udpflood
udp	2185.09	42	1.0	1	1	1	0.0	udpflood
udp	3149.52	52	1.0	1	1	1	0.0	udpflood
udp	2611.71	62	1.0	1	1	1	0.0	udpflood
udp	2852.68	42	1.0	1	1	1	0.0	udpflood
udp	2342.23	62	0.5	1	1	1	0.0	udpflood
udp	1086.52	42	0.5	1	1	1	0.0	udpflood
udp	3187.63	42	1.0	1	1	1	0.0	udpflood
udp	3110.06	42	0.5	1	1	1	0.0	udpflood
udp	429.15	62	0.5	1	1	1	0.0	udpflood
udp	3288.91	62	0.5	1	1	1	0.0	udpflood
udp	2246.15	42	1.0	1	1	1	0.0	udpflood
udp	2751.02	42	1.0	1	1	1	0.0	udpflood
udp	4198.76	62	1.0	1	1	1	0.0	udpflood
udp	3758.76	62	0.2	1	1	1	0.0	udpflood
udp	4057.96	62	1.0	1	1	1	0.0	udpflood
udp	1954.33	62	0.25	1	1	1	0.0	udpflood
udp	915.19	42	0.5	1	1	1	0.0	udpflood
udp	1025.83	62	1.0	1	1	1	0.0	udpflood
udp	3346.87	42	0.2	1	1	1	0.0	udpflood
udp	1741.68	62	0.14	1	1	1	0.0	udpflood
udp	3956.38	62	0.17	1	1	1	0.0	udpflood
udp	4131.19	42	1.0	1	1	1	0.0	udpflood
udp	1649.74	62	1.0	1	1	1	0.0	udpflood
udp	1340.35	62	0.25	1	1	1	0.0	udpflood
udp	3054.09	42	0.25	1	1	1	0.0	udpflood
udp	3566.89	42	0.5	1	1	1	0.0	udpflood
udp	3906.66	42	0.5	1	1	1	0.0	udpflood
udp	505.2	62	0.2	1	1	1	0.0	udpflood
udp	2772.71	62	1.0	1	1	1	0.0	udpflood
udp	3255.21	42	1.0	1	1	1	0.0	udpflood
udp	893.95	52	0.25	1	1	1	0.0	udpflood
udp	606.34	42	0.33	1	1	1	0.0	udpflood
udp	2807.13	62	0.25	1	1	1	0.0	udpflood
udp	3064.96	42	0.25	1	1	1	0.0	udpflood
udp	3261.41	42	0.5	1	1	1	0.0	udpflood
udp	4110.62	62	0.17	1	1	1	0.0	udpflood
udp	1948.9	62	1.0	1	1	1	0.0	udpflood
udp	3706.69	62	1.0	1	1	1	0.0	udpflood
udp	605.94	42	0.33	1	1	1	0.0	udpflood
udp	2483.38	62	1.0	1	1	1	0.0	udpflood
udp	417.1	42	1.0	1	1	1	0.0	udpflood
udp	4384.38	42	1.0	1	1	1	0.0	udpflood
udp	1605.89	42	1.0	1	1	1	0.0	udpflood
udp	1027.22	62	1.0	1	1	1	0.0	udpflood
udp	3265.83	42	0.5	1	1	1	0.0	udpflood
udp	3658.13	42	1.0	1	1	1	0.0	udpflood
udp	3089.82	62	1.0	1	1	1	0.0	udpflood
udp	1855.07	42	1.0	1	1	1	0.0	udpflood
udp	3156.75	62	0.5	1	1	1	0.0	udpflood
udp	3358.51	42	0.17	1	1	1	0.0	udpflood
udp	1547.91	42	0.25	1	1	1	0.0	udpflood
udp	2069.19	62	1.0	1	1	1	0.0	udpflood
udp	2047.44	42	0.5	1	1	1	0.0	udpflood
udp	2445.88	42	1.0	1	1	1	0.0	udpflood
udp	836.95	62	1.0	1	1	1	0.0	udpflood
udp	1068.7	62	0.25	1	1	1	0.0	udpflood
udp	3562.81	42	0.25	1	1	1	0.0	udpflood
udp	1768.46	42	1.0	1	1	1	0.0	udpflood
udp	2046.03	42	0.2	1	1	1	0.0	udpflood
udp	2326.36	62	1.0	1	1	1	0.0	udpflood
udp	3629.05	62	1.0	1	1	1	0.0	udpflood
udp	2162.95	42	1.0	1	1	1	0.0	udpflood
udp	2061.12	42	0.33	1	1	1	0.0	udpflood
udp	3795.78	42	0.5	1	1	1	0.0	udpflood
udp	2307.39	42	1.0	1	1	1	0.0	udpflood
udp	2445.28	62	0.2	1	1	1	0.0	udpflood
udp	2950.51	62	0.2	1	1	1	0.0	udpflood
udp	1559.19	42	0.33	1	1	1	0.0	udpflood
udp	1034.14	62	0.2	1	1	1	0.0	udpflood
udp	1408.25	62	1.0	1	1	1	0.0	udpflood
udp	3669.98	62	1.0	1	1	1	0.0	udpflood
udp	2889.94	42	1.0	1	1	1	0.0	udpflood
udp	2892.14	62	0.17	1	1	1	0.0	udpflood
udp	523.82	42	1.0	1	1	1	0.0	udpflood
udp	2288.39	42	0.5	1	1	1	0.0	udpflood
udp	614.39	62	0.5	1	1	1	0.0	udpflood
udp	3225.83	62	0.5	1	1	1	0.0	udpflood
udp	4519.73	62	1.0	1	1	1	0.0	udpflood
udp	3074.02	42	1.0	1	1	1	0.0	udpflood
udp	655.01	42	0.33	1	1	1	0.0	udpflood
udp	2806.12	42	1.0	1	1	1	0.0	udpflood
udp	2578.77	62	0.2	1	1	1	0.0	udpflood
udp	4149.73	42	0.5	1	1	1	0.0	udpflood
udp	2056.16	42	0.5	1	1	1	0.0	udpflood
udp	774.93	62	1.0	1	1	1	0.0	udpflood
udp	2642.57	42	1.0	1	1	1	0.0	udpflood
udp	3348.1	62	0.5	1	1	1	0.0	udpflood
udp	3476.31	42	0.5	1	1	1	0.0	udpflood
udp	363.14	62	0.5	1	1	1	0.0	udpflood
udp	1900.03	62	0.5	1	1	1	0.0	udpflood
udp	1414.91	62	1.0	1	1	1	0.0	udpflood
udp	4186.31	62	0.5	1	1	1	0.0	udpflood
udp	3286.42	42	0.25	1	1	1	0.0	udpflood
udp	3453.12	62	1.0	1	1	1	0.0	udpflood
udp	2062.22	42	0.25	1	1	1	0.0	udpflood
udp	2985.9	42	0.17	1	1	1	0.0	udpflood
udp	3443.48	42	1.0	1	1	1	0.0	udpflood
udp	3648.23	62	0.5	1	1	1	0.0	udpflood
udp	658.64	62	1.0	1	1	1	0.0	udpflood
udp	1162.99	42	1.0	1	1	1	0.0	udpflood
udp	3134.78	42	1.0	1	1	1	0.0	udpflood
udp	4076.77	62	1.0	1	1	1	0.0	udpflood
udp	647.7	62	0.5	1	1	1	0.0	udpflood
udp	2568.12	42	1.0	1	1	1	0.0	udpflood
udp	2397.2	42	0.5	1	1	1	0.0	udpflood
udp	3789.32	42	0.33	1	1	1	0.0	udpflood
udp	3689.98	62	0.17	1	1	1	0.0	udpflood
udp	3197.03	42	1.0	1	1	1	0.0	udpflood
udp	3299.21	42	0.2	1	1	1	0.0	udpflood
udp	663.18	42	1.0	1	1	1	0.0	udpflood
udp	3355.18	42	0.5	1	1	1	0.0	udpflood
udp	1683.13	42	1.0	1	1	1	0.0	udpflood
udp	705.95	62	1.0	1	1	1	0.0	udpflood
udp	3663.12	62	0.17	1	1	1	0.0	udpflood
udp	3558.21	42	0.17	1	1	1	0.0	udpflood
udp	2421.73	42	1.0	1	1	1	0.0	udpflood
udp	1166.8	42	0.5	1	1	1	0.0	udpflood
udp	4198.73	42	1.0	1	1	1	0.0	udpflood
udp	2715.37	62	0.25	1	1	1	0.0	udpflood
udp	2214.92	42	0.33	1	1	1	0.0	udpflood
udp	2707.1	42	0.5	1	1	1	0.0	udpflood
udp	3534.01	62	1.0	1	1	1	0.0	udpflood
udp	1379.68	42	0.5	1	1	1	0.0	udpflood
udp	3906.55	62	0.17	1	1	1	0.0	udpflood
udp	1042.81	42	0.5	1	1	1	0.0	udpflood
udp	358.37	62	0.25	1	1	1	0.0	udpflood
udp	1716.68	42	0.25	1	1	1	0.0	udpflood
udp	3249.2	42	0.25	1	1	1	0.0	udpflood
udp	3721.99	62	1.0	1	1	1	0.0	udpflood
udp	2894.34	52	1.0	1	1	1	0.0	udpflood
udp	4227.6	62	0.17	1	1	1	0.0	udpflood
udp	2230.07	42	1.0	1	1	1	0.0	udpflood
udp	3106.48	62	1.0	1	1	1	0.0	udpflood
udp	1798.98	62	0.5	1	1	1	0.0	udpflood
udp	3884.56	42	0.5	1	1	1	0.0	udpflood
udp	1127.58	42	0.5	1	1	1	0.0	udpflood
udp	2142.46	62	1.0	1	1	1	0.0	udpflood
udp	1872.23	42	0.5	1	1	1	0.0	udpflood
udp	3587.76	62	0.25	1	1	1	0.0	udpflood
udp	4007.67	62	1.0	1	1	1	0.0	udpflood
udp	4325.09	62	1.0	1	1	1	0.0	udpflood
udp	3909.86	62	0.17	1	1	1	0.0	udpflood
udp	3953.94	62	1.0	1	1	1	0.0	udpflood
udp	3023.26	42	0.5	1	1	1	0.0	udpflood
udp	3287.83	42	1.0	1	1	1	0.0	udpflood
udp	1415.15	42	1.0	1	1	1	0.0	udpflood
udp	3612.73	62	0.33	1	1	1	0.0	udpflood
udp	1142.86	42	0.33	1	1	1	0.0	udpflood
udp	3036.13	62	1.0	1	1	1	0.0	udpflood
udp	3225.51	42	1.0	1	1	1	0.0	udpflood
udp	1816.69	62	0.17	1	1	1	0.0	udpflood
udp	1613.24	62	1.0	1	1	1	0.0	udpflood
udp	3226.58	62	0.25	1	1	1	0.0	udpflood
udp	1005.03	42	0.33	1	1	1	0.0	udpflood
udp	2165.38	42	1.0	1	1	1	0.0	udpflood
udp	2970.58	62	0.25	1	1	1	0.0	udpflood
udp	3859.63	42	0.5	1	1	1	0.0	udpflood
udp	484.24	62	0.2	1	1	1	0.0	udpflood
udp	586.09	62	0.5	1	1	1	0.0	udpflood
udp	2343.67	42	0.25	1	1	1	0.0	udpflood
udp	3482.66	62	1.0	1	1	1	0.0	udpflood
udp	3975.09	62	0.17	1	1	1	0.0	udpflood
udp	3562.04	62	0.33	1	1	1	0.0	udpflood
udp	1566.85	62	1.0	1	1	1	0.0	udpflood
udp	2477.56	62	0.5	1	1	1	0.0	udpflood
udp	3997.05	62	0.5	1	1	1	0.0	udpflood
udp	866.27	62	0.33	1	1	1	0.0	udpflood
udp	392.74	62	1.0	1	1	1	0.0	udpflood
udp	4449.57	42	0.5	1	1	1	0.0	udpflood
udp	2999.38	42	0.17	1	1	1	0.0	udpflood
udp	3630.51	42	1.0	1	1	1	0.0	udpflood
udp	3965.67	42	0.5	1	1	1	0.0	udpflood
udp	4389.72	62	0.5	1	1	1	0.0	udpflood
udp	2801.15	42	1.0	1	1	1	0.0	udpflood
udp	3719.52	42	0.25	1	1	1	0.0	udpflood
udp	3272.48	62	0.5	1	1	1	0.0	udpflood
udp	1844.1	62	0.5	1	1	1	0.0	udpflood
udp	1941.69	62	0.5	1	1	1	0.0	udpflood
udp	567.05	42	0.33	1	1	1	0.0	udpflood
udp	1998.26	42	1.0	1	1	1	0.0	udpflood
udp	2130.66	42	1.0	1	1	1	0.0	udpflood
udp	1425.32	42	0.33	1	1	1	0.0	udpflood
udp	705.65	42	1.0	1	1	1	0.0	udpflood
udp	1623.84	42	1.0	1	1	1	0.0	udpflood
udp	1253.08	42	0.33	1	1	1	0.0	udpflood
udp	4034.48	62	1.0	1	1	1	0.0	udpflood
udp	1829.39	42	1.0	1	1	1	0.0	udpflood
udp	3372.4	42	0.2	1	1	1	0.0	udpflood
udp	792.75	42	0.5	1	1	1	0.0	udpflood
udp	671.89	62	1.0	1	1	1	0.0	udpflood
udp	1695.08	42	0.2	1	1	1	0.0	udpflood
udp	887.45	42	1.0	1	1	1	0.0	udpflood
udp	1161.36	42	1.0	1	1	1	0.0	udpflood
udp	1006.44	42	0.33	1	1	1	0.0	udpflood
udp	1698.71	62	1.0	1	1	1	0.0	udpflood
udp	3366.64	42	0.5	1	1	1	0.0	udpflood
udp	2199.51	62	1.0	1	1	1	0.0	udpflood
udp	3505.33	62	1.0	1	1	1	0.0	udpflood
udp	882.0	42	1.0	1	1	1	0.0	udpflood
udp	3478.13	62	0.5	1	1	1	0.0	udpflood
udp	3405.41	42	0.25	1	1	1	0.0	udpflood
udp	493.91	42	1.0	1	1	1	0.0	udpflood
udp	429.08	62	1.0	1	1	1	0.0	udpflood
udp	3943.71	62	0.33	1	1	1	0.0	udpflood
udp	2596.25	42	1.0	1	1	1	0.0	udpflood
udp	4263.11	52	1.0	1	1	1	0.0	udpflood
udp	2939.31	62	0.33	1	1	1	0.0	udpflood
udp	2144.19	42	0.33	1	1	1	0.0	udpflood
udp	3456.78	42	1.0	1	1	1	0.0	udpflood
udp	1213.53	42	1.0	1	1	1	0.0	udpflood
udp	569.84	62	0.5	1	1	1	0.0	udpflood
udp	4339.85	62	0.33	1	1	1	0.0	udpflood
udp	3538.67	62	0.5	1	1	1	0.0	udpflood
udp	3422.01	42	0.33	1	1	1	0.0	udpflood
udp	590.12	62	1.0	1	1	1	0.0	udpflood
udp	1014.86	42	1.0	1	1	1	0.0	udpflood
udp	3060.64	42	0.2	1	1	1	0.0	udpflood
udp	1474.46	42	0.33	1	1	1	0.0	udpflood
udp	710.07	42	1.0	1	1	1	0.0	udpflood
udp	490.85	62	0.5	1	1	1	0.0	udpflood
udp	1776.7	62	0.25	1	1	1	0.0	udpflood
udp	1655.9	42	0.25	1	1	1	0.0	udpflood
udp	957.13	62	1.0	1	1	1	0.0	udpflood
udp	1559.79	42	0.5	1	1	1	0.0	udpflood
udp	1798.89	62	1.0	1	1	1	0.0	udpflood
udp	842.66	42	0.33	1	1	1	0.0	udpflood
udp	2557.9	42	0.25	1	1	1	0.0	udpflood
udp	2178.63	42	0.33	1	1	1	0.0	udpflood
udp	4143.14	62	0.17	1	1	1	0.0	udpflood
udp	3575.67	42	1.0	1	1	1	0.0	udpflood
udp	1636.55	62	0.5	1	1	1	0.0	udpflood
udp	724.2	42	0.14	1	1	1	0.0	udpflood
udp	598.08	62	0.5	1	1	1	0.0	udpflood
udp	618.41	42	0.2	1	1	1	0.0	udpflood
udp	2669.65	42	1.0	1	1	1	0.0	udpflood
udp	2084.31	42	1.0	1	1	1	0.0	udpflood
udp	508.27	62	1.0	1	1	1	0.0	udpflood
udp	2782.51	62	1.0	1	1	1	0.0	udpflood
udp	4479.59	62	0.5	1	1	1	0.0	udpflood
udp	2129.49	42	0.5	1	1	1	0.0	udpflood
udp	1317.95	62	0.14	1	1	1	0.0	udpflood
udp	4416.63	62	1.0	1	1	1	0.0	udpflood
udp	1711.38	62	0.5	1	1	1	0.0	udpflood
udp	3715.9	42	1.0	1	1	1	0.0	udpflood
udp	2814.23	62	0.5	1	1	1	0.0	udpflood
udp	4332.98	62	1.0	1	1	1	0.0	udpflood
udp	987.48	42	1.0	1	1	1	0.0	udpflood
udp	3755.42	42	0.33	1	1	1	0.0	udpflood
udp	1460.31	42	0.5	1	1	1	0.0	udpflood
udp	3153.11	42	1.0	1	1	1	0.0	udpflood
udp	1253.48	62	0.5	1	1	1	0.0	udpflood
udp	2159.0	62	0.33	1	1	1	0.0	udpflood
udp	2152.83	62	1.0	1	1	1	0.0	udpflood
udp	3729.14	62	0.25	1	1	1	0.0	udpflood
udp	1082.32	42	1.0	1	1	1	0.0	udpflood
udp	2638.78	62	1.0	1	1	1	0.0	udpflood
udp	1910.37	42	0.5	1	1	1	0.0	udpflood
udp	4382.16	62	0.17	1	1	1	0.0	udpflood
udp	2871.36	42	1.0	1	1	1	0.0	udpflood
udp	1871.77	113	0.17	1	1	1	0.0	udpflood
udp	4195.67	93	1.0	1	1	1	0.0	udpflood
udp	1103.57	94	1.0	1	1	1	0.0	udpflood
udp	2269.88	70	1.0	1	1	1	0.0	udpflood
udp	3331.78	72	0.5	1	1	1	0.0	udpflood
udp	1094.86	121	0.33	1	1	1	0.0	udpflood
udp	4432.75	95	0.5	1	1	1	0.0	udpflood
udp	1901.2	102	0.5	1	1	1	0.0	udpflood
udp	3228.06	115	0.5	1	1	1	0.0	udpflood
udp	3772.96	118	1.0	1	1	1	0.0	udpflood
udp	2070.05	128	1.0	1	1	1	0.0	udpflood
udp	2767.54	57	0.5	1	1	1	0.0	udpflood
udp	2331.47	71	0.33	1	1	1	0.0	udpflood
udp	926.42	128	0.33	1	1	1	0.0	udpflood
udp	4525.59	87	1.0	1	1	1	0.0	udpflood
udp	3638.84	124	1.0	1	1	1	0.0	udpflood
udp	2699.48	55	0.5	1	1	1	0.0	udpflood
udp	2305.5	67	1.0	1	1	1	0.0	udpflood
udp	3535.89	77	1.0	1	1	1	0.0	udpflood
udp	1359.74	95	0.5	1	1	1	0.0	udpflood
udp	1578.16	108	1.0	1	1	1	0.0	udpflood
udp	3378.98	96	0.17	1	1	1	0.0	udpflood
udp	3401.32	107	0.33	1	1	1	0.0	udpflood
udp	4254.41	60	1.0	1	1	1	0.0	udpflood
udp	3480.81	60	1.0	1	1	1	0.0	udpflood
udp	2824.92	87	0.33	1	1	1	0.0	udpflood
udp	850.56	88	0.5	1	1	1	0.0	udpflood
udp	1792.44	126	1.0	1	1	1	0.0	udpflood
udp	4070.58	110	1.0	1	1	1	0.0	udpflood
udp	2400.65	90	1.0	1	1	1	0.0	udpflood
udp	4278.64	100	1.0	1	1	1	0.0	udpflood
udp	3692.21	94	1.0	1	1	1	0.0	udpflood
udp	2738.56	122	1.0	1	1	1	0.0	udpflood
udp	4249.73	119	0.2	1	1	1	0.0	udpflood
udp	4310.8	52	0.2	1	1	1	0.0	udpflood
udp	3242.23	109	0.17	1	1	1	0.0	udpflood
udp	4452.41	102	0.33	1	1	1	0.0	udpflood
udp	658.07	113	1.0	1	1	1	0.0	udpflood
udp	386.71	56	1.0	1	1	1	0.0	udpflood
udp	3818.56	128	1.0	1	1	1	0.0	udpflood
udp	3447.63	69	0.5	1	1	1	0.0	udpflood
udp	4485.37	88	1.0	1	1	1	0.0	udpflood
udp	1162.28	79	1.0	1	1	1	0.0	udpflood
udp	4415.65	120	0.14	1	1	1	0.0	udpflood
udp	1371.06	96	0.25	1	1	1	0.0	udpflood
udp	3871.79	112	0.25	1	1	1	0.0	udpflood
udp	3776.91	78	0.2	1	1	1	0.0	udpflood
udp	575.63	75	0.2	1	1	1	0.0	udpflood
udp	649.64	102	0.5	1	1	1	0.0	udpflood
udp	4502.8	100	0.5	1	1	1	0.0	udpflood
udp	3607.26	67	0.33	1	1	1	0.0	udpflood
udp	2579.25	102	0.5	1	1	1	0.0	udpflood
udp	636.02	127	1.0	1	1	1	0.0	udpflood
udp	703.89	84	0.5	1	1	1	0.0	udpflood
udp	3631.01	107	1.0	1	1	1	0.0	udpflood
udp	1394.46	62	0.33	1	1	1	0.0	udpflood
udp	2721.2	89	0.5	1	1	1	0.0	udpflood
udp	4157.3	108	1.0	1	1	1	0.0	udpflood
udp	1404.5	82	0.25	1	1	1	0.0	udpflood
udp	685.63	114	1.0	1	1	1	0.0	udpflood
udp	878.61	72	1.0	1	1	1	0.0	udpflood
udp	1876.5	106	1.0	1	1	1	0.0	udpflood
udp	1008.26	85	1.0	1	1	1	0.0	udpflood
udp	1250.51	94	0.5	1	1	1	0.0	udpflood
udp	665.65	76	1.0	1	1	1	0.0	udpflood
udp	1359.74	94	1.0	1	1	1	0.0	udpflood
udp	401.24	64	1.0	1	1	1	0.0	udpflood
udp	3932.51	76	1.0	1	1	1	0.0	udpflood
udp	2126.75	101	0.17	1	1	1	0.0	udpflood
udp	3655.0	99	0.2	1	1	1	0.0	udpflood
udp	1058.66	70	0.33	1	1	1	0.0	udpflood
udp	820.05	89	0.33	1	1	1	0.0	udpflood
udp	1186.25	73	1.0	1	1	1	0.0	udpflood
udp	3108.63	61	0.5	1	1	1	0.0	udpflood
udp	891.86	71	0.33	1	1	1	0.0	udpflood
udp	3670.92	101	0.25	1	1	1	0.0	udpflood
udp	1468.3	110	1.0	1	1	1	0.0	udpflood
udp	2300.92	121	1.0	1	1	1	0.0	udpflood
udp	634.47	89	1.0	1	1	1	0.0	udpflood
udp	2078.39	98	0.33	1	1	1	0.0	udpflood
udp	1764.9	62	1.0	1	1	1	0.0	udpflood
udp	1065.98	114	1.0	1	1	1	0.0	udpflood
udp	1079.44	84	1.0	1	1	1	0.0	udpflood
udp	1726.37	57	1.0	1	1	1	0.0	udpflood
udp	2191.74	106	0.2	1	1	1	0.0	udpflood
udp	4130.84	88	1.0	1	1	1	0.0	udpflood
udp	4036.45	76	1.0	1	1	1	0.0	udpflood
udp	4267.13	106	0.5	1	1	1	0.0	udpflood
udp	1580.38	101	0.2	1	1	1	0.0	udpflood
udp	2447.84	99	1.0	1	1	1	0.0	udpflood
