# Supplementary material for: An intelligent zero trust secure framework for software defined networking
Source: PeerJ Comput Sci. 2023 Nov 17;9:e1674. doi: 10.7717/peerj-cs.1674 (PMC10703060; doi:10.7717/peerj-cs.1674)
Supplement: Supplemental Information 2 [file peerj-cs-09-1674-s002.zip › Code/CALSeq2Seq-master/ml-traning/training/ANN.ipynb]

# %% [code]
import pandas as pd
import numpy as np
import keras
import matplotlib.pyplot as plt
from keras.utils import np_utils
from sklearn.preprocessing import LabelEncoder
from sklearn.preprocessing import StandardScaler
from sklearn.model_selection import train_test_split
from keras.models import Sequential, load_model
from keras.layers import Dense, Conv1D, MaxPooling1D, Flatten, Dropout, BatchNormalization, Activation
from keras.callbacks import ModelCheckpoint, ReduceLROnPlateau
from sklearn import metrics
import joblib

# %% [code]
data = pd.read_csv("../dataset")

# %% [code]
x_columns = data.columns.drop('label')
x = data[x_columns]
x = x.values
y = data['label']

# %% [code]
le_proto = LabelEncoder()
x[:, 0] = le_proto.fit_transform(x[:, 0])
joblib.dump(le_proto, '../preprocess/le_proto.joblib',protocol=1) #save label encoder weights to file
le_label = LabelEncoder()
y = le_label.fit_transform(y)
joblib.dump(le_label, '../preprocess/le_label.joblib',protocol=1) #save label encoder weights to file
sc = StandardScaler()
x=sc.fit_transform(x)
joblib.dump(sc, '../preprocess/scaler.joblib',protocol=1)
# x = np.expand_dims(x, axis=2)
# x_train, x_test, y_train, y_test = train_test_split(x, y, test_size=0.25, random_state=0)

# %% [code]
model = Sequential()

model.add(Dense(10, activation='relu',input_shape = (8,)))
model.add(Dense(10, activation='relu'))
model.add(Dense(10, activation='relu'))

# model.add(Flatten())
model.add(Dense(7, activation='softmax'))

model.compile(optimizer='adam', loss='sparse_categorical_crossentropy', metrics=['accuracy'])

model.summary()


# %% [code]
save_checkpoint = ModelCheckpoint(
    filepath = '../trained_models/ann.h5',
    monitor = 'val_accuracy',
    save_best_only = True,
    save_weights_only = False,
    mode = 'auto'
)

learning_rate_reduction = ReduceLROnPlateau(monitor='val_accuracy', 
                                            patience=5, 
                                            verbose=1, 
                                            factor=0.5, 
                                            min_lr=0.0001)

history = model.fit(x, y, batch_size=64, validation_split=0.3,callbacks=[save_checkpoint], epochs=500,shuffle=False)

# %% [code]
# import matplotlib.pyplot as plt
# import matplotlib

# matplotlib.rcParams.update({'font.size': 20})
# plt.figure(figsize=(20,16))
# plt.plot(history.history['val_accuracy'], color='b', label="Validation Accuracy")
# plt.plot(history.history['accuracy'], color='r', label="Training Accuracy")

# plt.ylim([0.9,1])
# plt.xlim([0,len(history.history['loss'])])
# plt.title('Model accuracy')

# plt.ylabel('Accuracy')
# plt.xlabel('Epoch')
# plt.legend(['Validation', 'Train'])
# # plt.savefig('cnn1d-2loop-acc.png')
# # plt.show()

# %% [code]
# plt.figure(figsize=(20,16))
# plt.plot(history.history['val_loss'], color='b', label="Validation Loss")
# plt.plot(history.history['loss'], color='r', label="Training Loss")

# plt.ylim([0,0.6])
# plt.xlim([0,len(history.history['loss'])])
# plt.title('Model loss')

# plt.ylabel('Loss')
# plt.xlabel('Epoch')
# plt.legend(['Validation', 'Train'], loc='upper left')
# # plt.savefig('cnn1d-2loop-loss.png')
# # plt.show()

# %% [code]
max(history.history['val_accuracy'])

# %% [code]
model = load_model('../trained_models/ann.h5')
datatest = pd.read_csv("../datatest")
x_columns = datatest.columns.drop('label')
x = datatest[x_columns]
x = x.values
y = datatest['label']

x[:, 0] = le_proto.transform(x[:, 0])
y = le_label.transform(y)
x=sc.transform(x)

y_pred = model.predict_classes(x)
y_pred = le_label.inverse_transform(y_pred)
y_test = le_label.inverse_transform(y)
stats = {}
labels = ['normal','tcpsynflood','icmpflood','udpflood','ipsweep','portscan','pingofdeath']
for i in labels:
    stats[i]={}
    for j in labels:
        stats[i][j] = 0

# %% [code]
for i in range(len(y)):
    stats[y_test[i]][y_pred[i]] += 1
stats

# %% [code]
tpr={}
fpr={}
precision={}
f1score={}
for i in labels:
    tp = stats[i][i]
    fp = 0
    tn = 0
    fn = 0
    for j in labels:
        if i != j:
            fn += stats[i][j]
            fp += stats[j][i]
            for k in stats[j].keys():
                if k != i:
                    tn += stats[j][k]
    tpr[i] = tp / (tp + fn)
    fpr[i] = fp / (fp + tn)
    precision[i] = tp / (tp + fp)
    f1score[i] = 2/(1/tpr[i] + 1/precision[i])
print('TPR: \n ' + str(tpr))
print('FRP:\n ' + str(fpr))
print('Precision:\n ' + str(precision))
print('F1-score: \n' + str(f1score))

print("Accuracy:",metrics.accuracy_score(y_test, y_pred))

# %% [code]
