# Supplementary material for: An intelligent zero trust secure framework for software defined networking
Source: PeerJ Comput Sci. 2023 Nov 17;9:e1674. doi: 10.7717/peerj-cs.1674 (PMC10703060; doi:10.7717/peerj-cs.1674)
Supplement: Supplemental Information 2 [file peerj-cs-09-1674-s002.zip › Code/CALSeq2Seq-master/ml-traning/training/SVM.ipynb]

# %% [code]
import pandas as pd
import numpy as np
import matplotlib.pyplot as plt
from sklearn import svm
from sklearn import metrics
from sklearn.preprocessing import LabelEncoder
from sklearn.preprocessing import StandardScaler
from sklearn.model_selection import train_test_split

# %% [code]
data = pd.read_csv("../dataset")

# %% [code]
x_columns = data.columns.drop('label')
x = data[x_columns]
x = x.values
y = data['label']

le_proto = LabelEncoder()
x[:, 0] = le_proto.fit_transform(x[:, 0])
# le_label = LabelEncoder()
# y = le_label.fit_transform(y)
sc = StandardScaler()
x=sc.fit_transform(x)


# %% [code]
clf = svm.SVC()

clf.fit(x, y)

# %% [code]
datatest = pd.read_csv("../datatest")

x_columns = datatest.columns.drop('label')
x = datatest[x_columns]
x = x.values
y = datatest['label']

x[:, 0] = le_proto.transform(x[:, 0])
#joblib.dump(le_proto, '../preproc/le_proto2.joblib',protocol=1) #save label encoder weights to file
# y = le_label.fit_transform(y)
#joblib.dump(le_label, '../preproc/le_label2.joblib',protocol=1) #save label encoder weights to file
x=sc.transform(x)
y_pred = clf.predict(x)
print("Accuracy:",metrics.accuracy_score(y, y_pred))

# %% [code]
stats = {}
labels = ['normal','tcpsynflood','icmpflood','udpflood','ipsweep','portscan','pingofdeath']
for i in labels:
    stats[i]={}
    for j in labels:
        stats[i][j] = 0
for i in range(len(y)):
    stats[y[i]][y_pred[i]] += 1
stats

# %% [code]
tpr={}
fpr={}
precision={}
f1score={}
for i in labels:
    tp = stats[i][i]
    fp = 0
    tn = 0
    fn = 0
    for j in labels:
        if i != j:
            fn += stats[i][j]
            fp += stats[j][i]
            for k in stats[j].keys():
                if k != i:
                    tn += stats[j][k]
    tpr[i] = tp / (tp + fn) * 100
    fpr[i] = fp / (fp + tn) * 100
    precision[i] = tp / (tp + fp) * 100
    f1score[i] = 2/(1/tpr[i] + 1/precision[i])
print('TPR: \n ' + str(tpr))
print('FRP:\n ' + str(fpr))
# print('Precision:\n ' + str(precision))
print('F1-score: \n' + str(f1score))


print("Accuracy:",metrics.accuracy_score(y, y_pred))

# %% [code]
