# Supplementary material for: An intelligent zero trust secure framework for software defined networking
Source: PeerJ Comput Sci. 2023 Nov 17;9:e1674. doi: 10.7717/peerj-cs.1674 (PMC10703060; doi:10.7717/peerj-cs.1674)
Supplement: Supplemental Information 2 [file peerj-cs-09-1674-s002.zip › Code/CALSeq2Seq-master/util/kbuild/kbuild]

#!/bin/bash

# Script to build new Debian kernel packages for 2.6.33.1
#
# Caveats:
#
# Since kernel-package in debian-stable doesn't work with
# 2.6.33.1, we attempt to patch it in place. This may not be the
# right thing to do. A possibly better alternative is to install
# a later version of kernel-package, although that could potentially
# cause problems with upgrades, etc..
#
# The patch to tun.c is a workaround rather than a real fix.
#
# Building a full Debian kernel package with all drivers takes a long
# time, 60-80 minutes on my laptop.
#
# Re-running a make-kpkg may not work without running 'make-kpkg clean'

# Season to taste
# export PATH=/usr/lib/ccache:$PATH
export CONCURRENCY_LEVEL=3

debversion=2.6.26-2-686-bigmem

image=linux-image-$debversion

echo "*** Installing $image"
sudo aptitude install $image

newversion=2.6.33.1
archive=linux-$newversion.tar.bz2
location=http://www.kernel.org/pub/linux/kernel/v2.6

echo "*** Fetching $location/$archive"
wget -c $location/$archive

tree=linux-$newversion
if [ -e $tree ]; then 
  echo "*** $tree already exists"
else
  echo "*** Extracting $archive"
  tar xjf $archive
fi

echo "*** Patching tun driver"
patch $tree/drivers/net/tun.c < tun.patch

echo "*** Patching debian build script"
sudo patch /usr/share/kernel-package/ruleset/misc/version_vars.mk < version_vars.patch

config=/boot/config-$debversion
echo "*** Copying $config to $tree/.config"
cp $config $tree/.config

echo "*** Updating config"
cd $tree
yes '' | make oldconfig 1> /dev/null
sed 's/# CONFIG_NET_NS is not set/CONFIG_NET_NS=y/' .config > .config-new
mv .config-new .config
echo "*** Result: " `grep CONFIG_NET_NS .config`

echo "*** Building kernel"
time fakeroot make-kpkg --initrd --append-to-version=-mininet kernel_image kernel_headers

cd ..
echo "*** Done - package should be in current directory"
ls *$newversion*.deb

echo "To install:"
echo "# dpkg -i "  *$newversion*.deb
