# Supplementary material for: An intelligent zero trust secure framework for software defined networking
Source: PeerJ Comput Sci. 2023 Nov 17;9:e1674. doi: 10.7717/peerj-cs.1674 (PMC10703060; doi:10.7717/peerj-cs.1674)
Supplement: Supplemental Information 2 [file peerj-cs-09-1674-s002.zip › Code/CALSeq2Seq-master/util/kbuild/tun.patch]

--- linux-2.6.33.1/drivers/net/tun.c	2010-03-24 22:47:32.000000000 -0700
+++ tun-new.c	2010-03-24 22:45:00.000000000 -0700
@@ -1006,7 +1006,9 @@
 		if (err < 0)
 			goto err_free_sk;
 
-		if (device_create_file(&tun->dev->dev, &dev_attr_tun_flags) ||
+		/* BL hack: check for null parent kobj */
+		if (!tun->dev->dev.kobj.sd ||
+		    device_create_file(&tun->dev->dev, &dev_attr_tun_flags) ||
 		    device_create_file(&tun->dev->dev, &dev_attr_owner) ||
 		    device_create_file(&tun->dev->dev, &dev_attr_group))
 			printk(KERN_ERR "Failed to create tun sysfs files\n");
