# Supplementary material for: An intelligent zero trust secure framework for software defined networking
Source: PeerJ Comput Sci. 2023 Nov 17;9:e1674. doi: 10.7717/peerj-cs.1674 (PMC10703060; doi:10.7717/peerj-cs.1674)
Supplement: Supplemental Information 2 [file peerj-cs-09-1674-s002.zip › Code/CALSeq2Seq-master/util/nox-patches/0001-OpenFlow-tutorial-port-nox-destiny.patch]

From 5c9610ffb88c89b0f36359ad3c7547831482a3ff Mon Sep 17 00:00:00 2001
From: Bob Lantz <rlantz@cs.stanford.edu>
Date: Fri, 3 Feb 2012 14:48:58 -0800
Subject: [PATCH] OpenFlow tutorial port nox-destiny.

---
 src/nox/coreapps/examples/Makefile.am            |    2 +-
 src/nox/coreapps/examples/tutorial/Makefile.am   |   25 ++++
 src/nox/coreapps/examples/tutorial/meta.json     |   12 ++
 src/nox/coreapps/examples/tutorial/pytutorial.py |   67 +++++++++++
 src/nox/coreapps/examples/tutorial/tutorial.cc   |  134 ++++++++++++++++++++++
 5 files changed, 239 insertions(+), 1 deletions(-)
 create mode 100644 src/nox/coreapps/examples/tutorial/Makefile.am
 create mode 100644 src/nox/coreapps/examples/tutorial/__init__.py
 create mode 100644 src/nox/coreapps/examples/tutorial/meta.json
 create mode 100644 src/nox/coreapps/examples/tutorial/pytutorial.py
 create mode 100644 src/nox/coreapps/examples/tutorial/tutorial.cc

diff --git a/src/nox/coreapps/examples/Makefile.am b/src/nox/coreapps/examples/Makefile.am
index 126f32e..1a0458c 100644
--- a/src/nox/coreapps/examples/Makefile.am
+++ b/src/nox/coreapps/examples/Makefile.am
@@ -1,6 +1,6 @@
 include ../../../Make.vars 
 
-SUBDIRS = t
+SUBDIRS = tutorial t
 
 EXTRA_DIST =\
 	meta.json\
diff --git a/src/nox/coreapps/examples/tutorial/Makefile.am b/src/nox/coreapps/examples/tutorial/Makefile.am
new file mode 100644
index 0000000..51cf921
--- /dev/null
+++ b/src/nox/coreapps/examples/tutorial/Makefile.am
@@ -0,0 +1,25 @@
+include ../../../../Make.vars 
+
+EXTRA_DIST =\
+	meta.xml \
+	__init__.py \
+	pytutorial.py
+
+if PY_ENABLED
+AM_CPPFLAGS += $(PYTHON_CPPFLAGS)
+endif # PY_ENABLED 
+
+pkglib_LTLIBRARIES =		\
+	tutorial.la
+
+tutorial_la_CPPFLAGS = $(AM_CPPFLAGS) -I $(top_srcdir)/src/nox -I $(top_srcdir)/src/nox/coreapps/
+tutorial_la_SOURCES = tutorial.cc
+tutorial_la_LDFLAGS = -module -export-dynamic
+
+NOX_RUNTIMEFILES = meta.json \
+	__init__.py \
+	pytutorial.py
+
+all-local: nox-all-local
+clean-local: nox-clean-local 
+install-exec-hook: nox-install-local
diff --git a/src/nox/coreapps/examples/tutorial/__init__.py b/src/nox/coreapps/examples/tutorial/__init__.py
new file mode 100644
index 0000000..e69de29
diff --git a/src/nox/coreapps/examples/tutorial/meta.json b/src/nox/coreapps/examples/tutorial/meta.json
new file mode 100644
index 0000000..7a9f227
--- /dev/null
+++ b/src/nox/coreapps/examples/tutorial/meta.json
@@ -0,0 +1,12 @@
+{
+    "components": [
+        {
+            "name": "tutorial",
+            "library": "tutorial" 
+        },
+        {
+            "name": "pytutorial",
+            "python": "nox.coreapps.examples.tutorial.pytutorial" 
+        }
+    ]
+}
diff --git a/src/nox/coreapps/examples/tutorial/pytutorial.py b/src/nox/coreapps/examples/tutorial/pytutorial.py
new file mode 100644
index 0000000..1e21c0b
--- /dev/null
+++ b/src/nox/coreapps/examples/tutorial/pytutorial.py
@@ -0,0 +1,67 @@
+# Tutorial Controller
+# Starts as a hub, and your job is to turn this into a learning switch.
+
+import logging
+
+from nox.lib.core import *
+import nox.lib.openflow as openflow
+from nox.lib.packet.ethernet import ethernet
+from nox.lib.packet.packet_utils import mac_to_str, mac_to_int
+
+log = logging.getLogger('nox.coreapps.tutorial.pytutorial')
+
+
+class pytutorial(Component):
+
+    def __init__(self, ctxt):
+        Component.__init__(self, ctxt)
+        # Use this table to store MAC addresses in the format of your choice;
+        # Functions already imported, including mac_to_str, and mac_to_int,
+        # should prove useful for converting the byte array provided by NOX
+        # for packet MAC destination fields.
+        # This table is initialized to empty when your module starts up.
+        self.mac_to_port = {} # key: MAC addr; value: port
+
+    def learn_and_forward(self, dpid, inport, packet, buf, bufid):
+        """Learn MAC src port mapping, then flood or send unicast."""
+        
+        # Initial hub behavior: flood packet out everything but input port.
+        # Comment out the line below when starting the exercise.
+        self.send_openflow(dpid, bufid, buf, openflow.OFPP_FLOOD, inport)
+
+        # Starter psuedocode for learning switch exercise below: you'll need to
+        # replace each pseudocode line with more specific Python code.
+
+        # Learn the port for the source MAC
+        #self.mac_to_port = <fill in>
+        #if (destination MAC of the packet is known):
+            # Send unicast packet to known output port
+            #self.send_openflow( <fill in params> )
+            # Later, only after learning controller works: 
+            # push down flow entry and remove the send_openflow command above.
+            #self.install_datapath_flow( <fill in params> )
+        #else:
+            #flood packet out everything but the input port
+            #self.send_openflow(dpid, bufid, buf, openflow.OFPP_FLOOD, inport)
+
+    def packet_in_callback(self, dpid, inport, reason, len, bufid, packet):
+        """Packet-in handler""" 
+        if not packet.parsed:
+            log.debug('Ignoring incomplete packet')
+        else:
+            self.learn_and_forward(dpid, inport, packet, packet.arr, bufid)    
+
+        return CONTINUE
+
+    def install(self):
+        self.register_for_packet_in(self.packet_in_callback)
+    
+    def getInterface(self):
+        return str(pytutorial)
+
+def getFactory():
+    class Factory:
+        def instance(self, ctxt):
+            return pytutorial(ctxt)
+
+    return Factory()
diff --git a/src/nox/coreapps/examples/tutorial/tutorial.cc b/src/nox/coreapps/examples/tutorial/tutorial.cc
new file mode 100644
index 0000000..e7240cc
--- /dev/null
+++ b/src/nox/coreapps/examples/tutorial/tutorial.cc
@@ -0,0 +1,134 @@
+#include "component.hh"
+#include "config.h"
+#include "packet-in.hh"
+#include "flow.hh"
+#include "assert.hh"
+#include "netinet++/ethernetaddr.hh"
+#include "netinet++/ethernet.hh"
+#include <boost/shared_array.hpp>
+#include <boost/bind.hpp>
+#ifdef LOG4CXX_ENABLED
+#include <boost/format.hpp>
+#include "log4cxx/logger.h"
+#else
+#include "vlog.hh"
+#endif
+
+using namespace std;
+using namespace vigil;
+using namespace vigil::container;
+
+namespace
+{
+  static Vlog_module lg("tutorial");
+ 
+  /** Learning switch.
+   */
+  class tutorial
+    : public Component 
+  {
+  public:
+    /** Constructor.
+     */
+    tutorial(const Context* c, const json_object* node)
+      : Component(c) 
+    { }
+    
+    /** Configuration.
+     * Add handler for packet-in event.
+     */
+    void configure(const Configuration*) 
+    {
+      register_handler<Packet_in_event>
+	(boost::bind(&tutorial::handle, this, _1));
+    }
+    
+    /** Just simply install.
+     */
+    void install() 
+    {
+      lg.dbg(" Install called ");
+    }
+
+    /** Function to setup flow.
+     */
+    void setup_flow(Flow& flow, datapathid datapath_id , 
+		    uint32_t buffer_id, uint16_t out_port)
+    {
+      ofp_flow_mod* ofm;
+      size_t size = sizeof *ofm + sizeof(ofp_action_output);
+      boost::shared_array<char> raw_of(new char[size]);
+      ofm = (ofp_flow_mod*) raw_of.get();
+
+      ofm->header.version = OFP_VERSION;
+      ofm->header.type = OFPT_FLOW_MOD;
+      ofm->header.length = htons(size);
+      ofm->match.wildcards = htonl(0);
+      ofm->match.in_port = htons(flow.in_port);
+      ofm->match.dl_vlan = flow.dl_vlan;
+      memcpy(ofm->match.dl_src, flow.dl_src.octet, sizeof ofm->match.dl_src);
+      memcpy(ofm->match.dl_dst, flow.dl_dst.octet, sizeof ofm->match.dl_dst);
+      ofm->match.dl_type = flow.dl_type;
+      ofm->match.nw_src = flow.nw_src;
+      ofm->match.nw_dst = flow.nw_dst;
+      ofm->match.nw_proto = flow.nw_proto;
+      ofm->match.tp_src = flow.tp_src;
+      ofm->match.tp_dst = flow.tp_dst;
+      ofm->command = htons(OFPFC_ADD);
+      ofm->buffer_id = htonl(buffer_id);
+      ofm->idle_timeout = htons(5);
+      ofm->hard_timeout = htons(OFP_FLOW_PERMANENT);
+      ofm->priority = htons(OFP_DEFAULT_PRIORITY);
+      ofp_action_output& action = *((ofp_action_output*)ofm->actions);
+      memset(&action, 0, sizeof(ofp_action_output));
+      action.type = htons(OFPAT_OUTPUT);
+      action.len = htons(sizeof(ofp_action_output));
+      action.max_len = htons(0);
+      action.port = htons(out_port);
+      send_openflow_command(datapath_id, &ofm->header, true);
+    }
+
+    /** Function to handle packets.
+     * @param datapath_id datapath id of switch
+     * @param in_port port packet is received
+     * @param buffer_id buffer id of packet
+     * @param source source mac address in host order
+     * @param destination destination mac address in host order
+     */
+    void handle_packet(datapathid datapath_id, uint16_t in_port, uint32_t buffer_id, 
+		       uint64_t source, uint64_t destination)
+    {
+      send_openflow_packet(datapath_id, buffer_id, OFPP_FLOOD,
+			   in_port, true);
+    }
+
+    /** Packet-on handler.
+     */
+    Disposition handle(const Event& e)
+    {
+      const Packet_in_event& pi = assert_cast<const Packet_in_event&>(e);
+      uint32_t buffer_id = pi.buffer_id;
+      Flow flow(pi.in_port, *pi.get_buffer());
+
+      // drop LLDP packets
+      if (flow.dl_type == ethernet::LLDP)
+        return CONTINUE;
+
+      // pass handle of unicast packet, else flood
+      if (!flow.dl_src.is_multicast())
+	handle_packet(pi.datapath_id, pi.in_port, buffer_id, 
+		      flow.dl_src.hb_long(), flow.dl_dst.hb_long());
+      else
+	send_openflow_packet(pi.datapath_id, buffer_id, OFPP_FLOOD,
+			     pi.in_port, true);
+      
+      return CONTINUE;
+    }
+    
+  private:
+};
+
+REGISTER_COMPONENT(container::Simple_component_factory<tutorial>,
+                   tutorial);
+
+} // unnamed namespace
-- 
1.7.5.4
