# Supplementary material for: An intelligent zero trust secure framework for software defined networking
Source: PeerJ Comput Sci. 2023 Nov 17;9:e1674. doi: 10.7717/peerj-cs.1674 (PMC10703060; doi:10.7717/peerj-cs.1674)
Supplement: Supplemental Information 2 [file peerj-cs-09-1674-s002.zip › Code/CALSeq2Seq-master/util/nox-patches/0002-nox-ubuntu12-hacks.patch]

From 166693d7cb640d4a41251b87e92c52d9c688196b Mon Sep 17 00:00:00 2001
From: Bob Lantz <rlantz@cs.stanford.edu>
Date: Mon, 14 May 2012 15:30:44 -0700
Subject: [PATCH] Hacks to get NOX classic/destiny to compile under Ubuntu
 12.04

Thanks to Srinivasu R. Kanduru for the initial patch.

Apologies for the hacks - it is my hope that this will be fixed
upstream eventually.

---
 config/ac_pkg_swig.m4                              |    7 ++++---
 src/Make.vars                                      |    2 +-
 src/nox/coreapps/pyrt/deferredcallback.cc          |    2 +-
 src/nox/coreapps/pyrt/pyglue.cc                    |    2 +-
 src/nox/coreapps/pyrt/pyrt.cc                      |    2 +-
 src/nox/netapps/authenticator/auth.i               |    2 ++
 src/nox/netapps/authenticator/flow_util.i          |    1 +
 src/nox/netapps/routing/routing.i                  |    2 ++
 .../switch_management/pyswitch_management.i        |    2 ++
 src/nox/netapps/tests/tests.cc                     |    2 +-
 src/nox/netapps/topology/pytopology.i              |    2 ++
 11 files changed, 18 insertions(+), 8 deletions(-)

diff --git a/config/ac_pkg_swig.m4 b/config/ac_pkg_swig.m4
index d12556e..9b608f2 100644
--- a/config/ac_pkg_swig.m4
+++ b/config/ac_pkg_swig.m4
@@ -78,9 +78,10 @@ AC_DEFUN([AC_PROG_SWIG],[
                         if test -z "$available_patch" ; then
                                 [available_patch=0]
                         fi
-                        if test $available_major -ne $required_major \
-                                -o $available_minor -ne $required_minor \
-                                -o $available_patch -lt $required_patch ; then
+			major_done=`test $available_major -gt $required_major`
+			minor_done=`test $available_minor -gt $required_minor`
+                        if test !$major_done -a !$minor_done \
+                                -a $available_patch -lt $required_patch ; then
                                 AC_MSG_WARN([SWIG version >= $1 is required.  You have $swig_version.  You should look at http://www.swig.org])
                                 SWIG=''
                         else
diff --git a/src/Make.vars b/src/Make.vars
index d70d6aa..93b2879 100644
--- a/src/Make.vars
+++ b/src/Make.vars
@@ -53,7 +53,7 @@ AM_LDFLAGS += -export-dynamic
 endif
 
 # set python runtimefiles to be installed in the same directory as pkg
-pkglib_SCRIPTS = $(NOX_RUNTIMEFILES) $(NOX_PYBUILDFILES)
+pkgdata_SCRIPTS = $(NOX_RUNTIMEFILES) $(NOX_PYBUILDFILES)
 BUILT_SOURCES  = $(NOX_PYBUILDFILES)
 
 # Runtime-files build and clean rules
diff --git a/src/nox/coreapps/pyrt/deferredcallback.cc b/src/nox/coreapps/pyrt/deferredcallback.cc
index 3a40fa7..111a586 100644
--- a/src/nox/coreapps/pyrt/deferredcallback.cc
+++ b/src/nox/coreapps/pyrt/deferredcallback.cc
@@ -69,7 +69,7 @@ DeferredCallback::get_instance(const Callback& c)
     DeferredCallback* cb = new DeferredCallback(c);
 
     // flag as used in *_wrap.cc....correct?
-    return SWIG_Python_NewPointerObj(cb, s, SWIG_POINTER_OWN | 0);
+    return SWIG_Python_NewPointerObj(m, cb, s, SWIG_POINTER_OWN | 0);
 }
 
 bool
diff --git a/src/nox/coreapps/pyrt/pyglue.cc b/src/nox/coreapps/pyrt/pyglue.cc
index 48b9716..317fd04 100644
--- a/src/nox/coreapps/pyrt/pyglue.cc
+++ b/src/nox/coreapps/pyrt/pyglue.cc
@@ -874,7 +874,7 @@ to_python(const Flow& flow)
     if (!s) {
         throw std::runtime_error("Could not find Flow SWIG type_info");
     }
-    return SWIG_Python_NewPointerObj(f, s, SWIG_POINTER_OWN | 0);
+    return SWIG_Python_NewPointerObj(m, f, s, SWIG_POINTER_OWN | 0);
 
 //     PyObject* dict = PyDict_New();
 //     if (!dict) {
diff --git a/src/nox/coreapps/pyrt/pyrt.cc b/src/nox/coreapps/pyrt/pyrt.cc
index fbda461..8ec05d6 100644
--- a/src/nox/coreapps/pyrt/pyrt.cc
+++ b/src/nox/coreapps/pyrt/pyrt.cc
@@ -776,7 +776,7 @@ Python_event_manager::create_python_context(const Context* ctxt,
                             pretty_print_python_exception());
     }
 
-    PyObject* pyctxt = SWIG_Python_NewPointerObj(p, s, 0);
+    PyObject* pyctxt = SWIG_Python_NewPointerObj(m, p, s, 0);
     Py_INCREF(pyctxt); // XXX needed?
 
     //Py_DECREF(m);
diff --git a/src/nox/netapps/authenticator/auth.i b/src/nox/netapps/authenticator/auth.i
index 1de1a17..bfa04e2 100644
--- a/src/nox/netapps/authenticator/auth.i
+++ b/src/nox/netapps/authenticator/auth.i
@@ -18,6 +18,8 @@
 
 %module "nox.netapps.authenticator.pyauth"
 
+// Hack to get it to compile -BL
+%include "std_list.i"
 %{
 #include "core_events.hh"
 #include "pyrt/pycontext.hh"
diff --git a/src/nox/netapps/authenticator/flow_util.i b/src/nox/netapps/authenticator/flow_util.i
index f67c3ef..2a314e2 100644
--- a/src/nox/netapps/authenticator/flow_util.i
+++ b/src/nox/netapps/authenticator/flow_util.i
@@ -32,6 +32,7 @@ using namespace vigil::applications;
 %}
 
 %include "common-defs.i"
+%include "std_list.i"
 
 %import "netinet/netinet.i"
 %import "pyrt/event.i"
diff --git a/src/nox/netapps/routing/routing.i b/src/nox/netapps/routing/routing.i
index 44ccb3d..f9221a2 100644
--- a/src/nox/netapps/routing/routing.i
+++ b/src/nox/netapps/routing/routing.i
@@ -17,6 +17,8 @@
  */
 %module "nox.netapps.routing.pyrouting"
 
+// Hack to get it to compile -BL
+%include "std_list.i"
 %{
 #include "pyrouting.hh"
 #include "routing.hh"
diff --git a/src/nox/netapps/switch_management/pyswitch_management.i b/src/nox/netapps/switch_management/pyswitch_management.i
index 72bfed4..ad2c90d 100644
--- a/src/nox/netapps/switch_management/pyswitch_management.i
+++ b/src/nox/netapps/switch_management/pyswitch_management.i
@@ -18,6 +18,8 @@
 
 %module "nox.netapps.pyswitch_management"
 
+// Hack to get it to compile -BL
+%include "std_list.i"
 %{
 #include "switch_management_proxy.hh"
 #include "pyrt/pycontext.hh"
diff --git a/src/nox/netapps/tests/tests.cc b/src/nox/netapps/tests/tests.cc
index 20e900d..f027028 100644
--- a/src/nox/netapps/tests/tests.cc
+++ b/src/nox/netapps/tests/tests.cc
@@ -306,7 +306,7 @@ private:
             throw runtime_error("Could not find PyContext SWIG type_info.");
         }
         
-        PyObject* pyctxt = SWIG_Python_NewPointerObj(p, s, 0);
+        PyObject* pyctxt = SWIG_Python_NewPointerObj(m, p, s, 0);
         assert(pyctxt);
 
         Py_DECREF(m);
diff --git a/src/nox/netapps/topology/pytopology.i b/src/nox/netapps/topology/pytopology.i
index 94a9f4b..7a8cd94 100644
--- a/src/nox/netapps/topology/pytopology.i
+++ b/src/nox/netapps/topology/pytopology.i
@@ -18,6 +18,8 @@
 
 %module "nox.netapps.topology"
 
+// Hack to get it to compile -BL
+%include "std_list.i"
 %{
 #include "pytopology.hh"
 #include "pyrt/pycontext.hh"
-- 
1.7.5.4
