# Supplementary material for: An intelligent zero trust secure framework for software defined networking
Source: PeerJ Comput Sci. 2023 Nov 17;9:e1674. doi: 10.7717/peerj-cs.1674 (PMC10703060; doi:10.7717/peerj-cs.1674)
Supplement: Supplemental Information 2 [file peerj-cs-09-1674-s002.zip › Code/CALSeq2Seq-master/util/openflow-patches/controller.patch]

diff --git a/controller/controller.c b/controller/controller.c
index 41f2547..6eec590 100644
--- a/controller/controller.c
+++ b/controller/controller.c
@@ -58,8 +58,8 @@
 #include "vlog.h"
 #define THIS_MODULE VLM_controller
 
-#define MAX_SWITCHES 16
-#define MAX_LISTENERS 16
+#define MAX_SWITCHES 4096
+#define MAX_LISTENERS 4096
 
 struct switch_ {
     struct lswitch *lswitch;
