# Supplementary material for: An intelligent zero trust secure framework for software defined networking
Source: PeerJ Comput Sci. 2023 Nov 17;9:e1674. doi: 10.7717/peerj-cs.1674 (PMC10703060; doi:10.7717/peerj-cs.1674)
Supplement: Supplemental Information 2 [file peerj-cs-09-1674-s002.zip › Code/CALSeq2Seq-master/util/openflow-patches/datapath.patch]

diff --git a/datapath/datapath.c b/datapath/datapath.c
index 4a4d3a2..365aa25 100644
--- a/datapath/datapath.c
+++ b/datapath/datapath.c
@@ -47,6 +47,9 @@
 
 #include "compat.h"
 
+#ifdef CONFIG_NET_NS
+#include <net/net_namespace.h>
+#endif
 
 /* Strings to describe the manufacturer, hardware, and software.  This data
  * is queriable through the switch description stats message. */
@@ -259,6 +262,10 @@ send_openflow_skb(const struct datapath *dp,
                  struct sk_buff *skb, const struct sender *sender)
 {
        return (sender
-               ? genlmsg_unicast(skb, sender->pid)
+#ifdef CONFIG_NET_NS
+               ? genlmsg_unicast(&init_net, skb, sender->pid)
+#else
+               ? genlmsg_unicast(skb, sender->pid)
+#endif
                : genlmsg_multicast(skb, 0, dp_mc_group(dp), GFP_ATOMIC));
 }
