# Supplementary material for: An intelligent zero trust secure framework for software defined networking
Source: PeerJ Comput Sci. 2023 Nov 17;9:e1674. doi: 10.7717/peerj-cs.1674 (PMC10703060; doi:10.7717/peerj-cs.1674)
Supplement: Supplemental Information 2 [file peerj-cs-09-1674-s002.zip › Code/CALSeq2Seq-master/util/sch_htb-ofbuf/Makefile]

obj-m = sch_htb.o
KVERSION = $(shell uname -r)
all:
	        make -C /lib/modules/$(KVERSION)/build M=$(PWD) modules
install:
		test -e /lib/modules/$(KVERSION)/kernel/net/sched/sch_htb.ko.bak || mv /lib/modules/$(KVERSION)/kernel/net/sched/sch_htb.ko /lib/modules/$(KVERSION)/kernel/net/sched/sch_htb.ko.bak
		cp sch_htb.ko /lib/modules/$(KVERSION)/kernel/net/sched/sch_htb.ko
		rmmod sch_htb
		modprobe sch_htb
clean:
	        make -C /lib/modules/$(KVERSION)/build M=$(PWD) clean
