# Supplementary material for: An intelligent zero trust secure framework for software defined networking
Source: PeerJ Comput Sci. 2023 Nov 17;9:e1674. doi: 10.7717/peerj-cs.1674 (PMC10703060; doi:10.7717/peerj-cs.1674)
Supplement: Supplemental Information 2 [file peerj-cs-09-1674-s002.zip › Code/CALSeq2Seq-master/util/sysctl_addon]

# Mininet: Increase open file limit
fs.file-max = 100000

# Mininet: increase network buffer space
net.core.wmem_max = 16777216
net.core.rmem_max = 16777216
net.ipv4.tcp_rmem = 10240 87380 16777216
net.ipv4.tcp_rmem = 10240 87380 16777216
net.core.netdev_max_backlog = 5000

# Mininet: increase arp cache size
net.ipv4.neigh.default.gc_thresh1 = 4096 
net.ipv4.neigh.default.gc_thresh2 = 8192 
net.ipv4.neigh.default.gc_thresh3 = 16384

# Mininet: increase routing table size
net.ipv4.route.max_size=32768
