# Supplementary material for: An intelligent zero trust secure framework for software defined networking
Source: PeerJ Comput Sci. 2023 Nov 17;9:e1674. doi: 10.7717/peerj-cs.1674 (PMC10703060; doi:10.7717/peerj-cs.1674)
Supplement: Supplemental Information 2 [file peerj-cs-09-1674-s002.zip › Code/Detection-in-SDN-master/deneme/myscript.py]

import os
import sys
from subprocess import Popen, PIPE, STDOUT

script_path = os.path.join('parent.py')
p = Popen(
    [sys.executable, '-u', script_path],
    stdout=PIPE,
    stderr=STDOUT
)
with p.stdout:
    for line in iter(p.stdout.readline, b''):
        print(line),
p.wait()
