# Supplementary material for: An intelligent zero trust secure framework for software defined networking
Source: PeerJ Comput Sci. 2023 Nov 17;9:e1674. doi: 10.7717/peerj-cs.1674 (PMC10703060; doi:10.7717/peerj-cs.1674)
Supplement: Supplemental Information 2 [file peerj-cs-09-1674-s002.zip › Code/Detection-in-SDN-master/deneme/parent.py]

import time

while 1:
    time.sleep(1)
    print('27 11.264063351     10.0.0.1 10.0.0.3     ICMP 98 Echo (ping) request  id=0x10c5, seq=15/3840, ttl=64'
)
