# Supplementary material for: An intelligent zero trust secure framework for software defined networking
Source: PeerJ Comput Sci. 2023 Nov 17;9:e1674. doi: 10.7717/peerj-cs.1674 (PMC10703060; doi:10.7717/peerj-cs.1674)
Supplement: Supplemental Information 2 [file peerj-cs-09-1674-s002.zip › Code/Detection-in-SDN-master/egitilmis_modeller/egitilmis_model_controller.py]

import pickle
import os

class EgitilmisModelController:

    def __init__(self):
        self.__path = os.path.abspath(
            os.path.dirname( __file__ )
        )

    def __loadClasses(self, name):
        loadedClass = pickle.load(
            open(f'{self.__path}/{name}', 'rb')
        )
        return loadedClass

    def getDecisionTreeClassifier(self):
        return self.__loadClasses('decisionTreeClassifier')

    def getProtocolTypeOneHotEncoder(self):
        return self.__loadClasses('protocol_type_one_hot_encoder')

    def getYSAModel(self):
        return self.__loadClasses('ysa_model')

    def getNaiveBayesClassifier(self):
        return self.__loadClasses('naiveBayes')


    def getStandardScaler(self):
        return self.__loadClasses('standard_scaler')

    def getOutcomeLabelEncoder(self):
            return self.__loadClasses('outcome_label_encoder')
