# Supplementary material for: An intelligent zero trust secure framework for software defined networking
Source: PeerJ Comput Sci. 2023 Nov 17;9:e1674. doi: 10.7717/peerj-cs.1674 (PMC10703060; doi:10.7717/peerj-cs.1674)
Supplement: Supplemental Information 2 [file peerj-cs-09-1674-s002.zip › Code/Detection-in-SDN-master/terminal/python_interface_demo/decision_tree.py]

from tahmin_algoritmasi import TahminAlgoritmasi

class DecisionTree(TahminAlgoritmasi):

    def tahminEt(self):
        return super().tahminEt()

    def egit(self):
        return super().egit()

decisionTree = DecisionTree()

decisionTree.tahminEt()
