# Supplementary material for: An intelligent zero trust secure framework for software defined networking
Source: PeerJ Comput Sci. 2023 Nov 17;9:e1674. doi: 10.7717/peerj-cs.1674 (PMC10703060; doi:10.7717/peerj-cs.1674)
Supplement: Supplemental Information 2 [file peerj-cs-09-1674-s002.zip › Code/Detection-in-SDN-master/terminal/python_interface_demo/demo.py]

import pickle

# array = ['kaan', 'beyda']

fileread = open('c:/users/hkizildag/desktop/array', 'rb')

# filewrite = open('c:/users/hkizildag/desktop/array', 'wb')
# pickle.dump(array, filewrite)


array = pickle.load(fileread)

print(array)
