# Supplementary material for: An intelligent zero trust secure framework for software defined networking
Source: PeerJ Comput Sci. 2023 Nov 17;9:e1674. doi: 10.7717/peerj-cs.1674 (PMC10703060; doi:10.7717/peerj-cs.1674)
Supplement: Supplemental Information 2 [file peerj-cs-09-1674-s002.zip › Code/Detection-in-SDN-master/terminal/python_interface_demo/tahmin_algoritmasi.py]

import abc

class TahminAlgoritmasi:

    @abc.abstractclassmethod
    def tahminEt(self):
        pass

    @abc.abstractmethod
    def egit(self):
        pass
